# Supplementary material for: Thermogravimetric analysis of the co-combustion of coal and polyvinyl chloride
Source: PLoS One. 2019 Oct 28;14(10):e0224401. doi: 10.1371/journal.pone.0224401 (PMC6816570; doi:10.1371/journal.pone.0224401)
Supplement: S1 Fig — (XLS) [file pone.0224401.s001.xls]

## Sheet: Sheet1
0	--	--	--	--	--	--
50	280	320	400	480	550	620
100	480	560	640	720	820	900
150	500	600	700	800	900	1000
200	500	605	700	805	902	1000
250	500	600	702	800	900	1000
300	500	600	700	800	902	1001
350	506	604	700	805	900	1000
400	500	600	700	801	900	1004
450	500	600	703	800	900	1000
500	500	600	706	799	903	1000
550	480	560	640	720	820	900
600	280	320	400	480	550	620
650	--	--	--	--	--	--
