# Supplementary material for: Thermogravimetric analysis of the co-combustion of coal and polyvinyl chloride
Source: PLoS One. 2019 Oct 28;14(10):e0224401. doi: 10.1371/journal.pone.0224401 (PMC6816570; doi:10.1371/journal.pone.0224401)
Supplement: S2 Fig — (XLS) [file pone.0224401.s002.xls]

## Sheet: Sheet1
cg		pvc
Sample Temperature (°C)	CG	温度	PVC
42.1098	100	62.3372	100.052
42.1106	100	62.5035	100.064
42.1112	100	62.6748	100.075
42.1112	100	62.8502	100.084
42.111	100	63.0291	100.091
42.1106	99.9998	63.2107	100.095
42.11	99.9996	63.3942	100.097
42.1094	99.9994	63.5787	100.096
42.1087	99.9992	63.7634	100.093
42.1082	99.9989	63.9474	100.087
42.1081	99.9987	64.1299	100.078
42.108	99.9984	64.3099	100.066
42.108	99.998	64.4868	100.051
42.1081	99.9976	64.6596	100.033
42.1086	99.9973	64.8277	100.013
42.1097	99.9971	64.9903	99.9903
42.1112	99.997	65.1469	99.9649
42.1123	99.9969	65.2969	99.937
42.1127	99.9969	65.4398	99.9068
42.1124	99.997	65.5751	99.8746
42.112	99.997	65.7027	99.8403
42.1115	99.9971	65.8222	99.8044
42.1109	99.9971	65.9334	99.7669
42.1105	99.9971	66.0364	99.7281
42.1101	99.9972	66.1312	99.6883
42.1101	99.9972	66.2177	99.6476
42.1106	99.9972	66.2963	99.6063
42.1114	99.9972	66.3672	99.5646
42.1122	99.9972	66.4307	99.5228
42.1126	99.9973	66.4873	99.4811
42.1122	99.9973	66.5373	99.4397
42.1111	99.9973	66.5813	99.3988
42.1101	99.9972	66.6198	99.3586
42.11	99.9972	66.6535	99.3193
42.1104	99.9971	66.6829	99.2811
42.111	99.997	66.7086	99.2442
42.1116	99.9969	66.7314	99.2086
42.1118	99.9967	66.7518	99.1744
42.1117	99.9966	66.7704	99.1419
42.1114	99.9964	66.788	99.1111
42.1109	99.9963	66.805	99.082
42.1102	99.9962	66.8221	99.0546
42.1097	99.9961	66.8397	99.0291
42.1098	99.996	66.8585	99.0054
42.1101	99.9959	66.8787	98.9834
42.1106	99.9959	66.9008	98.9633
42.1111	99.9958	66.9252	98.9448
42.1115	99.9956	66.952	98.928
42.1118	99.9955	66.9817	98.9129
42.1117	99.9954	67.0143	98.8992
42.1114	99.9953	67.05	98.8871
42.1111	99.9952	67.0889	98.8762
42.1108	99.9951	67.1309	98.8665
42.111	99.995	67.176	98.8581
42.1115	99.9949	67.2242	98.8506
42.112	99.9948	67.2754	98.844
42.1121	99.9947	67.3294	98.8382
42.1116	99.9947	67.3861	98.8331
42.1106	99.9946	67.4452	98.8286
42.1095	99.9946	67.5065	98.8246
42.1088	99.9945	67.5697	98.8209
42.1087	99.9944	67.6347	98.8176
42.1091	99.9943	67.7011	98.8144
42.1099	99.9942	67.7687	98.8114
42.1108	99.9941	67.8373	98.8084
42.1115	99.994	67.9065	98.8054
42.1118	99.9939	67.9762	98.8024
42.1116	99.9938	68.0462	98.7992
42.111	99.9938	68.1162	98.7959
42.1103	99.9937	68.186	98.7924
42.11	99.9936	68.2556	98.7887
42.11	99.9935	68.3247	98.7848
42.1103	99.9933	68.3932	98.7807
42.1105	99.9932	68.4611	98.7764
42.1105	99.9931	68.5283	98.7718
42.1102	99.993	68.5948	98.767
42.1096	99.9929	68.6605	98.7621
42.1092	99.9928	68.7255	98.757
42.1093	99.9927	68.7898	98.7517
42.1098	99.9926	68.8534	98.7462
42.1103	99.9925	68.9165	98.7407
42.1105	99.9924	68.9791	98.7351
42.1105	99.9923	69.0412	98.7294
42.1106	99.9922	69.1031	98.7237
42.1109	99.9921	69.1648	98.7179
42.1115	99.992	69.2265	98.7122
42.1118	99.9919	69.2882	98.7065
42.1118	99.9918	69.3502	98.7009
42.1114	99.9917	69.4125	98.6953
42.1108	99.9916	69.4752	98.6899
42.1106	99.9916	69.5386	98.6845
42.1104	99.9915	69.6026	98.6793
42.1106	99.9915	69.6674	98.6742
42.1106	99.9914	69.7331	98.6692
42.1107	99.9913	69.7998	98.6645
42.1109	99.9913	69.8675	98.6598
42.1114	99.9912	69.9309	98.6554
42.1119	99.9911	70.0031	98.6512
42.1122	99.991	70.0763	98.647
42.1122	99.9909	70.1504	98.643
42.1118	99.9908	70.2254	98.6392
42.1114	99.9907	70.3014	98.6354
42.1109	99.9907	70.3785	98.6317
42.1105	99.9906	70.4566	98.6282
42.1101	99.9905	70.5358	98.6248
42.1097	99.9904	70.616	98.6215
42.1093	99.9904	70.6974	98.6183
42.109	99.9903	70.7799	98.6152
42.1086	99.9903	70.8636	98.6122
42.1083	99.9902	70.9484	98.6094
42.108	99.9901	71.0344	98.6067
42.108	99.99	71.1215	98.6041
42.1082	99.99	71.2099	98.6015
42.1085	99.9899	71.2994	98.5991
42.1088	99.9899	71.39	98.5967
42.1094	99.9898	71.4818	98.5945
42.1101	99.9898	71.5747	98.5923
42.111	99.9897	71.6687	98.5902
42.1122	99.9897	71.7638	98.5882
42.1135	99.9896	71.86	98.5863
42.1144	99.9895	71.9573	98.5844
42.1144	99.9895	72.0556	98.5826
42.1138	99.9894	72.1549	98.5808
42.1124	99.9894	72.2552	98.5791
42.111	99.9893	72.3564	98.5775
42.1101	99.9892	72.4585	98.5759
42.11	99.9891	72.5616	98.5744
42.1106	99.9891	72.6654	98.573
42.1113	99.989	72.7702	98.5716
42.1119	99.989	72.8757	98.5702
42.112	99.9889	72.982	98.5689
42.1116	99.9888	73.0892	98.5677
42.1112	99.9888	73.197	98.5665
42.1108	99.9887	73.3056	98.5654
42.1108	99.9886	73.415	98.5643
42.1111	99.9886	73.525	98.5633
42.1118	99.9885	73.6358	98.5624
42.1126	99.9884	73.7472	98.5616
42.1131	99.9883	73.8594	98.5607
42.1129	99.9883	73.9722	98.56
42.1122	99.9882	74.0857	98.5594
42.1117	99.9882	74.1999	98.5588
42.1115	99.9881	74.3149	98.5583
42.1118	99.988	74.4305	98.5579
42.112	99.988	74.5468	98.5575
42.1121	99.9879	74.6639	98.5572
42.1118	99.9878	74.7816	98.557
42.1113	99.9878	74.9002	98.5568
42.111	99.9877	75.0195	98.5568
42.111	99.9877	75.1395	98.5567
42.1114	99.9876	75.2603	98.5568
42.1119	99.9875	75.3819	98.5569
42.112	99.9875	75.5043	98.5571
42.1116	99.9874	75.6275	98.5574
42.111	99.9874	75.7516	98.5577
42.1105	99.9873	75.8764	98.5581
42.1108	99.9873	76.0021	98.5585
42.1117	99.9872	76.1287	98.5589
42.1125	99.9871	76.2561	98.5595
42.1127	99.9871	76.3844	98.56
42.1123	99.987	76.5135	98.5606
42.1117	99.987	76.6435	98.5612
42.1111	99.9869	76.7745	98.5618
42.1109	99.9869	76.9063	98.5625
42.1111	99.9868	77.039	98.5631
42.1114	99.9868	77.1726	98.5639
42.1117	99.9867	77.3071	98.5646
42.1121	99.9866	77.4424	98.5653
42.1123	99.9866	77.5787	98.566
42.1126	99.9865	77.7159	98.5667
42.1129	99.9865	77.8539	98.5675
42.1132	99.9864	77.9929	98.5682
42.1136	99.9863	78.1326	98.569
42.1136	99.9862	78.2734	98.5697
42.1133	99.9862	78.415	98.5705
42.1125	99.9861	78.5575	98.5713
42.1117	99.9861	78.7009	98.572
42.1112	99.986	78.8451	98.5728
42.1112	99.986	78.9903	98.5735
42.1116	99.9859	79.1364	98.5743
42.112	99.9859	79.2833	98.5751
42.1125	99.9858	79.4312	98.5759
42.1128	99.9857	79.5799	98.5767
42.113	99.9857	79.7295	98.5775
42.113	99.9856	79.88	98.5783
42.1129	99.9856	80.0314	98.5791
42.1127	99.9856	80.1836	98.58
42.1125	99.9855	80.3368	98.5808
42.1119	99.9854	80.4908	98.5817
42.1113	99.9854	80.6457	98.5826
42.1105	99.9853	80.8015	98.5835
42.11	99.9853	80.9582	98.5845
42.1097	99.9852	81.1157	98.5854
42.1096	99.9852	81.2741	98.5864
42.1097	99.9851	81.4333	98.5874
42.1099	99.9851	81.5934	98.5885
42.1102	99.985	81.7543	98.5896
42.1104	99.985	81.916	98.5906
42.1107	99.9849	82.0785	98.5918
42.111	99.9849	82.2418	98.5929
42.1112	99.9848	82.4059	98.5941
42.1111	99.9848	82.5707	98.5953
42.1109	99.9847	82.7362	98.5965
42.1107	99.9847	82.9024	98.5978
42.1111	99.9846	83.0693	98.5991
42.1118	99.9846	83.2369	98.6004
42.1123	99.9845	83.4051	98.6017
42.112	99.9845	83.5739	98.6031
42.1112	99.9844	83.7434	98.6045
42.1102	99.9844	83.9134	98.606
42.1094	99.9843	84.0839	98.6074
42.1091	99.9843	84.255	98.6089
42.1092	99.9843	84.4266	98.6104
42.1096	99.9842	84.5987	98.6119
42.1103	99.9841	84.7713	98.6135
42.1111	99.9841	84.9444	98.6151
42.1118	99.984	85.1178	98.6168
42.1122	99.9839	85.2918	98.6184
42.1125	99.9839	85.4662	98.6201
42.113	99.9838	85.641	98.6218
42.1133	99.9838	85.8163	98.6236
42.1133	99.9837	85.9919	98.6253
42.113	99.9836	86.168	98.6272
42.1125	99.9836	86.3445	98.629
42.1123	99.9835	86.5214	98.6308
42.1126	99.9835	86.6987	98.6328
42.1128	99.9834	86.8765	98.6347
42.1125	99.9833	87.0546	98.6366
42.1118	99.9833	87.2332	98.6386
42.1112	99.9832	87.4123	98.6406
42.1109	99.9831	87.5918	98.6427
42.1111	99.9831	87.7717	98.6448
42.1116	99.983	87.9521	98.6469
42.112	99.9829	88.1329	98.649
42.112	99.9829	88.3142	98.6511
42.1118	99.9828	88.4961	98.6533
42.1112	99.9827	88.6783	98.6555
42.1105	99.9827	88.8611	98.6577
42.1102	99.9826	89.0444	98.6599
42.1106	99.9826	89.2282	98.6622
42.1115	99.9825	89.4125	98.6645
42.1123	99.9824	89.5973	98.6667
42.1127	99.9824	89.7827	98.669
42.1128	99.9823	89.9686	98.6713
42.1127	99.9822	90.155	98.6736
42.1126	99.9822	90.342	98.6759
42.1126	99.9821	90.5295	98.6782
42.1124	99.9821	90.7176	98.6805
42.1123	99.982	90.9061	98.6827
42.112	99.982	91.0953	98.685
42.1115	99.9819	91.2849	98.6872
42.1111	99.9818	91.4751	98.6894
42.1112	99.9818	91.6659	98.6916
42.1118	99.9817	91.8572	98.6937
42.1129	99.9816	92.049	98.6959
42.1143	99.9815	92.2413	98.6979
42.1155	99.9815	92.4343	98.7
42.1162	99.9814	92.6277	98.7019
42.1164	99.9813	92.8217	98.7039
42.1161	99.9813	93.0162	98.7058
42.1154	99.9812	93.2113	98.7076
42.1148	99.9811	93.4069	98.7094
42.1143	99.9811	93.603	98.7111
42.1137	99.981	93.7997	98.7128
42.1128	99.981	93.997	98.7144
42.1119	99.9809	94.1947	98.7159
42.111	99.9809	94.3931	98.7174
42.1105	99.9808	94.5919	98.7188
42.1104	99.9808	94.7913	98.7202
42.1109	99.9808	94.9912	98.7215
42.1116	99.9808	95.1917	98.7228
42.1123	99.9808	95.3926	98.7239
42.1127	99.9808	95.5941	98.725
42.1125	99.9807	95.7961	98.7261
42.1121	99.9807	95.9986	98.7271
42.112	99.9807	96.2015	98.7281
42.1126	99.9807	96.405	98.729
42.1134	99.9807	96.6089	98.7299
42.1138	99.9807	96.8133	98.7308
42.1137	99.9807	97.0181	98.7316
42.113	99.9807	97.2234	98.7323
42.1127	99.9807	97.429	98.7331
42.113	99.9807	97.6351	98.7338
42.1138	99.9808	97.8416	98.7344
42.1142	99.9808	98.0484	98.7351
42.1142	99.9808	98.2557	98.7357
42.1138	99.9809	98.4633	98.7364
42.1133	99.9809	98.6712	98.737
42.1128	99.9809	98.8795	98.7376
42.1122	99.981	99.0881	98.7382
42.1114	99.981	99.297	98.7388
42.1106	99.9811	99.5062	98.7394
42.1102	99.9811	99.7157	98.74
42.1102	99.9812	99.9255	98.7406
42.1104	99.9812	100.136	98.7412
42.1106	99.9813	100.346	98.7418
42.1108	99.9814	100.556	98.7424
42.1109	99.9814	100.767	98.743
42.1112	99.9815	100.978	98.7436
42.1117	99.9816	101.19	98.7443
42.1123	99.9817	101.401	98.7449
42.1127	99.9818	101.613	98.7456
42.1127	99.9819	101.825	98.7462
42.1126	99.982	102.037	98.7469
42.1123	99.9821	102.25	98.7476
42.1123	99.9822	102.463	98.7483
42.1128	99.9823	102.676	98.749
42.1133	99.9824	102.889	98.7498
42.1141	99.9825	103.103	98.7505
42.1143	99.9826	103.317	98.7512
42.1141	99.9827	103.532	98.7519
42.1133	99.9828	103.746	98.7527
42.1123	99.9829	103.961	98.7534
42.112	99.9831	104.177	98.7542
42.1123	99.9832	104.392	98.755
42.1131	99.9833	104.608	98.7558
42.114	99.9834	104.825	98.7565
42.1148	99.9836	105.042	98.7573
42.1153	99.9837	105.259	98.7581
42.1153	99.9838	105.477	98.7589
42.115	99.984	105.695	98.7597
42.1144	99.9841	105.914	98.7606
42.1135	99.9842	106.133	98.7614
42.1128	99.9844	106.352	98.7622
42.1125	99.9845	106.572	98.7631
42.1126	99.9846	106.792	98.764
42.113	99.9848	107.013	98.7649
42.1133	99.9849	107.234	98.7658
42.1132	99.9851	107.455	98.7667
42.1128	99.9852	107.677	98.7677
42.1121	99.9853	107.899	98.7686
42.1116	99.9855	108.122	98.7696
42.1112	99.9856	108.344	98.7707
42.111	99.9858	108.568	98.7717
42.1111	99.9859	108.791	98.7728
42.1117	99.9861	109.015	98.7738
42.1129	99.9862	109.239	98.775
42.1143	99.9864	109.463	98.7762
42.1152	99.9865	109.688	98.7773
42.1153	99.9867	109.913	98.7785
42.1148	99.9868	110.138	98.7798
42.1143	99.987	110.363	98.781
42.1143	99.9871	110.588	98.7823
42.1144	99.9872	110.814	98.7836
42.1143	99.9874	111.039	98.785
42.1137	99.9875	111.265	98.7863
42.1132	99.9876	111.491	98.7877
42.1133	99.9877	111.717	98.7892
42.1139	99.9878	111.943	98.7906
42.1146	99.988	112.169	98.792
42.1152	99.9881	112.395	98.7935
42.1154	99.9882	112.621	98.795
42.1151	99.9882	112.847	98.7964
42.1144	99.9883	113.073	98.7979
42.1136	99.9884	113.3	98.7994
42.1131	99.9885	113.526	98.8009
42.1129	99.9886	113.752	98.8024
42.1131	99.9887	113.979	98.8039
42.1136	99.9887	114.205	98.8054
42.1142	99.9888	114.432	98.8068
42.1146	99.9888	114.658	98.8082
42.1153	99.9889	114.885	98.8097
42.1161	99.9889	115.112	98.8111
42.1164	99.9889	115.339	98.8125
42.1162	99.9889	115.565	98.8139
42.1156	99.989	115.792	98.8152
42.1148	99.9889	116.02	98.8165
42.1144	99.9889	116.247	98.8178
42.1144	99.9889	116.474	98.819
42.1146	99.9889	116.702	98.8203
42.1148	99.9888	116.93	98.8214
42.1149	99.9888	117.158	98.8226
42.1153	99.9888	117.386	98.8237
42.1161	99.9887	117.614	98.8248
42.1172	99.9887	117.843	98.8259
42.1179	99.9886	118.072	98.8269
42.118	99.9885	118.301	98.828
42.1176	99.9884	118.531	98.829
42.117	99.9883	118.761	98.8299
42.1166	99.9882	118.991	98.8308
42.1167	99.9881	119.221	98.8318
42.117	99.988	119.452	98.8327
42.1176	99.9879	119.684	98.8336
42.1176	99.9877	119.915	98.8345
42.1169	99.9876	120.147	98.8353
42.1156	99.9874	120.38	98.8362
42.1145	99.9873	120.613	98.8371
42.1144	99.9871	120.846	98.8379
42.1154	99.9869	121.08	98.8388
42.117	99.9867	121.314	98.8397
42.118	99.9865	121.548	98.8406
42.1183	99.9863	121.783	98.8414
42.118	99.9861	122.018	98.8423
42.1172	99.9859	122.254	98.8433
42.1165	99.9856	122.49	98.8442
42.1159	99.9854	122.726	98.8452
42.1158	99.9851	122.963	98.8461
42.116	99.9848	123.2	98.8471
42.1164	99.9845	123.437	98.8482
42.1168	99.9843	123.674	98.8492
42.1169	99.984	123.912	98.8503
42.1168	99.9837	124.15	98.8514
42.1165	99.9834	124.388	98.8525
42.1165	99.983	124.626	98.8537
42.1169	99.9827	124.865	98.8548
42.1178	99.9824	125.104	98.856
42.1182	99.982	125.343	98.8573
42.1177	99.9817	125.582	98.8585
42.1165	99.9813	125.821	98.8598
42.1155	99.9809	126.06	98.8611
42.1154	99.9805	126.299	98.8624
42.1161	99.9801	126.539	98.8638
42.1175	99.9797	126.778	98.8651
42.1187	99.9792	127.018	98.8665
42.1196	99.9788	127.257	98.8679
42.1198	99.9784	127.497	98.8693
42.1194	99.9779	127.737	98.8707
42.1186	99.9775	127.977	98.8721
42.1183	99.977	128.216	98.8735
42.119	99.9765	128.456	98.875
42.1203	99.976	128.696	98.8764
42.1216	99.9755	128.936	98.8778
42.1224	99.975	129.176	98.8792
42.1227	99.9745	129.416	98.8806
42.1226	99.9739	129.656	98.882
42.1224	99.9734	129.896	98.8835
42.122	99.9728	130.136	98.8848
42.121	99.9723	130.376	98.8862
42.12	99.9717	130.616	98.8876
42.1195	99.9711	130.856	98.8889
42.1197	99.9706	131.097	98.8903
42.1207	99.97	131.337	98.8916
42.1217	99.9694	131.578	98.8929
42.1219	99.9688	131.819	98.8942
42.1215	99.9682	132.059	98.8955
42.1209	99.9675	132.3	98.8967
42.121	99.9669	132.541	98.8979
42.1216	99.9663	132.783	98.8992
42.1223	99.9656	133.024	98.9003
42.1227	99.965	133.266	98.9015
42.1229	99.9643	133.508	98.9026
42.123	99.9636	133.75	98.9038
42.1233	99.9629	133.992	98.9048
42.1241	99.9622	134.234	98.9059
42.1251	99.9615	134.476	98.907
42.1262	99.9608	134.719	98.908
42.1271	99.9601	134.962	98.909
42.1274	99.9594	135.205	98.91
42.1272	99.9586	135.448	98.911
42.127	99.9579	135.691	98.912
42.1271	99.9571	135.935	98.9129
42.1274	99.9564	136.178	98.9138
42.1277	99.9556	136.422	98.9147
42.1276	99.9549	136.666	98.9156
42.1274	99.9541	136.91	98.9165
42.1269	99.9533	137.154	98.9174
42.1261	99.9525	137.398	98.9182
42.1252	99.9517	137.642	98.9191
42.1247	99.9509	137.887	98.9199
42.1248	99.9501	138.131	98.9208
42.1255	99.9493	138.376	98.9216
42.1264	99.9485	138.62	98.9224
42.1271	99.9476	138.865	98.9232
42.1275	99.9468	139.11	98.924
42.1281	99.946	139.355	98.9248
42.1287	99.9451	139.6	98.9257
42.1289	99.9443	139.845	98.9265
42.1286	99.9434	140.09	98.9273
42.128	99.9425	140.335	98.9281
42.1277	99.9417	140.58	98.929
42.1286	99.9408	140.825	98.9298
42.1302	99.9399	141.07	98.9306
42.1315	99.9391	141.316	98.9315
42.132	99.9382	141.561	98.9323
42.1315	99.9373	141.806	98.9332
42.1308	99.9364	142.052	98.9341
42.1306	99.9355	142.297	98.935
42.1307	99.9346	142.543	98.9359
42.1305	99.9337	142.788	98.9368
42.1297	99.9328	143.034	98.9377
42.129	99.9318	143.28	98.9386
42.1289	99.9309	143.526	98.9396
42.1299	99.93	143.772	98.9405
42.1314	99.9291	144.018	98.9415
42.1328	99.9281	144.264	98.9425
42.1339	99.9272	144.51	98.9435
42.1343	99.9262	144.756	98.9445
42.1347	99.9253	145.002	98.9455
42.1349	99.9244	145.249	98.9465
42.1351	99.9234	145.495	98.9475
42.1353	99.9225	145.742	98.9485
42.1355	99.9215	145.989	98.9496
42.1355	99.9205	146.236	98.9506
42.1353	99.9196	146.483	98.9516
42.1351	99.9186	146.73	98.9526
42.1351	99.9176	146.977	98.9537
42.1358	99.9166	147.225	98.9547
42.1368	99.9156	147.473	98.9557
42.1375	99.9146	147.721	98.9568
42.1373	99.9136	147.969	98.9578
42.1368	99.9126	148.217	98.9588
42.1365	99.9116	148.465	98.9599
42.1369	99.9106	148.714	98.9609
42.1381	99.9096	148.962	98.9619
42.1394	99.9086	149.211	98.9629
42.1402	99.9076	149.461	98.9639
42.1408	99.9065	149.71	98.9649
42.1415	99.9055	149.959	98.9659
42.142	99.9045	150.209	98.9669
42.1421	99.9035	150.459	98.9678
42.1416	99.9024	150.709	98.9688
42.1409	99.9014	150.959	98.9698
42.1407	99.9003	151.209	98.9707
42.1414	99.8993	151.46	98.9717
42.1427	99.8983	151.71	98.9726
42.1439	99.8972	151.961	98.9736
42.1447	99.8962	152.212	98.9745
42.1451	99.8951	152.463	98.9754
42.1457	99.8941	152.714	98.9764
42.1465	99.893	152.965	98.9773
42.1475	99.892	153.216	98.9783
42.1482	99.8909	153.468	98.9792
42.1486	99.8899	153.719	98.9802
42.1491	99.8888	153.97	98.9811
42.199	99.8877	154.222	98.9821
42.4022	99.8867	154.473	98.983
42.7859	99.8856	154.724	98.984
43.227	99.8846	154.976	98.985
43.5584	99.8835	155.227	98.9859
43.7091	99.8824	155.478	98.9869
43.7276	99.8813	155.729	98.9879
43.6351	99.8803	155.981	98.9889
43.5187	99.8792	156.232	98.9899
43.3906	99.8781	156.483	98.9909
43.3132	99.877	156.734	98.9919
43.3797	99.876	156.985	98.9929
43.6652	99.8749	157.236	98.994
44.0782	99.8738	157.487	98.995
44.4336	99.8727	157.737	98.9961
44.6446	99.8716	157.988	98.9971
44.7343	99.8705	158.239	98.9982
44.9	99.8695	158.489	98.9992
45.2486	99.8684	158.74	99.0003
45.7636	99.8673	158.99	99.0013
46.1998	99.8662	159.241	99.0024
46.5416	99.8651	159.491	99.0034
46.7847	99.864	159.742	99.0045
47.071	99.8629	159.992	99.0055
47.4579	99.8618	160.243	99.0065
47.8174	99.8607	160.493	99.0076
48.0489	99.8596	160.744	99.0086
48.0777	99.8585	160.994	99.0096
48.0688	99.8574	161.245	99.0106
48.1743	99.8563	161.496	99.0116
48.4098	99.8552	161.746	99.0125
48.7379	99.8541	161.997	99.0135
48.9988	99.853	162.248	99.0144
49.1817	99.8519	162.5	99.0153
49.3131	99.8508	162.751	99.0161
49.4453	99.8497	163.002	99.017
49.6754	99.8486	163.254	99.0179
50.0144	99.8474	163.505	99.0187
50.4554	99.8463	163.757	99.0195
50.8739	99.8452	164.009	99.0203
51.1492	99.8441	164.262	99.021
51.3225	99.843	164.514	99.0218
51.4485	99.8419	164.766	99.0225
51.5683	99.8407	165.019	99.0232
51.6923	99.8396	165.272	99.0238
51.8765	99.8385	165.525	99.0245
52.223	99.8374	165.778	99.0252
52.7243	99.8363	166.031	99.0258
53.2037	99.8352	166.285	99.0264
53.4338	99.8341	166.538	99.0271
53.4304	99.8329	166.792	99.0276
53.4133	99.8318	167.045	99.0282
53.6201	99.8307	167.299	99.0288
54.1262	99.8296	167.553	99.0294
54.6919	99.8285	167.807	99.03
55.2151	99.8274	168.061	99.0306
55.5829	99.8263	168.315	99.0312
55.9225	99.8251	168.569	99.0318
56.1698	99.824	168.823	99.0323
56.3355	99.8229	169.077	99.0329
56.4869	99.8218	169.331	99.0335
56.6348	99.8207	169.584	99.0342
56.9765	99.8196	169.838	99.0348
57.4676	99.8185	170.092	99.0354
58.0237	99.8174	170.346	99.0361
58.514	99.8163	170.6	99.0368
58.8831	99.8152	170.853	99.0375
59.2125	99.814	171.107	99.0381
59.5043	99.8129	171.36	99.0389
59.8145	99.8118	171.613	99.0396
60.085	99.8107	171.866	99.0403
60.2864	99.8096	172.119	99.0411
60.4788	99.8085	172.372	99.0419
60.7972	99.8074	172.625	99.0427
61.2506	99.8063	172.878	99.0435
61.7328	99.8052	173.131	99.0443
62.1464	99.804	173.383	99.0452
62.4162	99.8029	173.636	99.046
62.569	99.8018	173.888	99.0469
62.6936	99.8007	174.14	99.0477
62.9073	99.7996	174.393	99.0486
63.2189	99.7985	174.645	99.0495
63.7208	99.7973	174.897	99.0504
64.3831	99.7962	175.15	99.0513
65.0652	99.7951	175.402	99.0521
65.6103	99.794	175.654	99.0531
65.9541	99.7929	175.907	99.0539
66.1514	99.7918	176.159	99.0548
66.302	99.7907	176.412	99.0557
66.5397	99.7896	176.665	99.0565
66.865	99.7884	176.917	99.0574
67.1779	99.7873	177.17	99.0582
67.3999	99.7862	177.424	99.059
67.6286	99.7851	177.677	99.0599
67.9525	99.784	177.931	99.0606
68.3874	99.7829	178.185	99.0614
68.9223	99.7818	178.439	99.0622
69.3277	99.7807	178.693	99.0629
69.566	99.7796	178.948	99.0636
69.6852	99.7785	179.203	99.0643
69.8269	99.7774	179.458	99.065
70.1276	99.7763	179.713	99.0656
70.5796	99.7752	179.969	99.0663
71.1487	99.7741	180.225	99.0669
71.7835	99.773	180.481	99.0674
72.406	99.7719	180.737	99.068
72.9649	99.7708	180.994	99.0685
73.3737	99.7698	181.25	99.0691
73.5887	99.7687	181.507	99.0696
73.71	99.7676	181.764	99.07
73.8175	99.7665	182.022	99.0705
74.1154	99.7654	182.279	99.0709
74.7208	99.7644	182.536	99.0714
75.4262	99.7633	182.794	99.0718
76.011	99.7622	183.051	99.0722
76.2863	99.7612	183.309	99.0726
76.3932	99.7601	183.566	99.073
76.5623	99.759	183.824	99.0734
76.8904	99.7579	184.081	99.0738
77.4184	99.7569	184.338	99.0742
77.9491	99.7558	184.595	99.0747
78.4251	99.7547	184.852	99.075
78.8881	99.7537	185.108	99.0755
79.4147	99.7526	185.365	99.0759
79.99	99.7515	185.621	99.0764
80.5468	99.7505	185.877	99.0768
81.0528	99.7494	186.133	99.0773
81.4261	99.7484	186.388	99.0778
81.7856	99.7473	186.643	99.0784
82.263	99.7463	186.898	99.0789
82.8266	99.7452	187.153	99.0795
83.3177	99.7442	187.407	99.0801
83.6478	99.7431	187.661	99.0808
83.8559	99.7421	187.915	99.0815
84.0532	99.741	188.168	99.0822
84.3175	99.74	188.421	99.0829
84.7106	99.7389	188.674	99.0837
85.1386	99.7379	188.927	99.0846
85.6468	99.7369	189.18	99.0854
86.2091	99.7358	189.432	99.0863
86.7665	99.7348	189.684	99.0872
87.1979	99.7337	189.936	99.0882
87.5184	99.7327	190.188	99.0892
87.8307	99.7317	190.44	99.0902
88.2471	99.7306	190.692	99.0912
88.719	99.7296	190.944	99.0923
89.2032	99.7286	191.196	99.0934
89.699	99.7275	191.448	99.0945
90.1154	99.7265	191.699	99.0956
90.514	99.7255	191.952	99.0968
90.8947	99.7245	192.204	99.0979
91.3782	99.7234	192.456	99.0991
91.9775	99.7224	192.708	99.1003
92.6	99.7214	192.961	99.1014
93.078	99.7204	193.214	99.1026
93.2458	99.7194	193.467	99.1037
93.2211	99.7184	193.72	99.1048
93.2766	99.7173	193.974	99.106
93.567	99.7163	194.228	99.1071
94.1463	99.7153	194.482	99.1082
94.7579	99.7143	194.736	99.1092
95.277	99.7133	194.991	99.1102
95.6299	99.7123	195.245	99.1112
95.8825	99.7113	195.501	99.1121
96.1013	99.7103	195.756	99.1131
96.338	99.7093	196.012	99.1139
96.6103	99.7083	196.267	99.1148
96.9034	99.7073	196.524	99.1155
97.2229	99.7063	196.78	99.1163
97.5138	99.7053	197.037	99.117
97.7691	99.7043	197.293	99.1176
97.9797	99.7033	197.55	99.1182
98.17	99.7023	197.807	99.1188
98.3702	99.7013	198.064	99.1192
98.6088	99.7003	198.322	99.1197
98.8967	99.6994	198.579	99.1201
99.2184	99.6984	198.837	99.1205
99.6055	99.6974	199.094	99.1209
100.026	99.6964	199.352	99.1212
100.392	99.6954	199.609	99.1214
100.679	99.6945	199.867	99.1217
100.887	99.6935	200.124	99.1219
100.983	99.6925	200.382	99.1221
101.018	99.6916	200.639	99.1222
101.057	99.6906	200.897	99.1224
101.139	99.6896	201.154	99.1225
101.257	99.6887	201.411	99.1227
101.474	99.6877	201.668	99.1228
101.752	99.6868	201.925	99.1229
102.041	99.6858	202.182	99.123
102.323	99.6848	202.439	99.1231
102.612	99.6839	202.696	99.1232
102.911	99.6829	202.952	99.1233
103.238	99.682	203.209	99.1234
103.601	99.681	203.465	99.1235
104.015	99.6801	203.721	99.1236
104.395	99.6791	203.978	99.1237
104.644	99.6782	204.234	99.1239
104.761	99.6773	204.49	99.124
104.793	99.6763	204.745	99.1241
104.883	99.6754	205.001	99.1243
105.077	99.6744	205.257	99.1244
105.417	99.6735	205.513	99.1245
105.774	99.6726	205.768	99.1247
106.072	99.6716	206.024	99.1248
106.322	99.6707	206.279	99.125
106.571	99.6698	206.535	99.1251
106.856	99.6689	206.791	99.1252
107.17	99.6679	207.046	99.1254
107.49	99.667	207.302	99.1255
107.754	99.6661	207.558	99.1256
107.943	99.6652	207.813	99.1257
108.084	99.6643	208.069	99.1259
108.191	99.6634	208.325	99.126
108.337	99.6625	208.581	99.1261
108.542	99.6616	208.837	99.1262
108.836	99.6606	209.093	99.1263
109.176	99.6597	209.349	99.1264
109.513	99.6589	209.606	99.1264
109.791	99.658	209.862	99.1265
109.954	99.657	210.119	99.1266
110.07	99.6562	210.375	99.1267
110.206	99.6553	210.632	99.1267
110.413	99.6544	210.889	99.1268
110.689	99.6535	211.146	99.1269
111.026	99.6526	211.403	99.127
111.383	99.6517	211.66	99.1272
111.725	99.6508	211.917	99.1273
112.087	99.65	212.174	99.1274
112.475	99.6491	212.431	99.1277
112.842	99.6482	212.689	99.1278
113.181	99.6473	212.946	99.1281
113.492	99.6465	213.203	99.1284
113.757	99.6456	213.461	99.1287
113.928	99.6447	213.718	99.129
114.046	99.6439	213.976	99.1294
114.129	99.643	214.233	99.1298
114.209	99.6421	214.49	99.1302
114.331	99.6412	214.748	99.1307
114.516	99.6404	215.005	99.1312
114.749	99.6395	215.262	99.1318
114.987	99.6387	215.519	99.1323
115.21	99.6378	215.777	99.1329
115.354	99.637	216.034	99.1336
115.496	99.6361	216.291	99.1343
115.751	99.6352	216.548	99.135
116.164	99.6344	216.805	99.1357
116.671	99.6335	217.062	99.1365
117.089	99.6327	217.319	99.1373
117.301	99.6318	217.576	99.1381
117.364	99.631	217.833	99.1389
117.431	99.6302	218.09	99.1397
117.61	99.6293	218.347	99.1405
117.861	99.6285	218.604	99.1413
118.109	99.6276	218.861	99.1422
118.345	99.6268	219.118	99.143
118.593	99.6259	219.376	99.1438
118.901	99.6251	219.633	99.1446
119.217	99.6243	219.891	99.1454
119.483	99.6234	220.148	99.1462
119.671	99.6226	220.406	99.1469
119.811	99.6218	220.664	99.1476
119.971	99.6209	220.922	99.1483
120.152	99.6201	221.18	99.149
120.37	99.6193	221.438	99.1496
120.61	99.6184	221.697	99.1502
120.866	99.6176	221.956	99.1509
121.144	99.6168	222.215	99.1514
121.469	99.616	222.474	99.1519
121.836	99.6152	222.733	99.1525
122.139	99.6143	222.993	99.1529
122.278	99.6135	223.252	99.1534
122.279	99.6127	223.512	99.1538
122.235	99.6119	223.772	99.1542
122.28	99.6111	224.032	99.1546
122.481	99.6103	224.292	99.155
122.798	99.6095	224.553	99.1553
123.145	99.6087	224.813	99.1556
123.466	99.6079	225.074	99.1559
123.778	99.6071	225.334	99.1562
124.125	99.6063	225.595	99.1564
124.456	99.6055	225.856	99.1567
124.731	99.6046	226.117	99.1569
124.929	99.6038	226.378	99.1571
125.063	99.603	226.638	99.1573
125.183	99.6022	226.899	99.1574
125.376	99.6014	227.16	99.1576
125.662	99.6007	227.421	99.1578
125.928	99.5999	227.681	99.1579
126.066	99.5991	227.942	99.158
126.075	99.5983	228.202	99.1581
126.077	99.5975	228.463	99.1581
126.161	99.5967	228.723	99.1581
126.388	99.5959	228.983	99.1581
126.659	99.5951	229.243	99.1581
126.899	99.5944	229.503	99.158
127.103	99.5936	229.763	99.1579
127.327	99.5928	230.023	99.1577
127.563	99.592	230.282	99.1575
127.794	99.5912	230.542	99.1572
127.983	99.5905	230.801	99.1569
128.121	99.5897	231.06	99.1565
128.206	99.5889	231.319	99.1561
128.26	99.5881	231.579	99.1556
128.314	99.5873	231.838	99.155
128.364	99.5866	232.097	99.1544
128.468	99.5858	232.356	99.1537
128.617	99.585	232.615	99.153
128.801	99.5842	232.874	99.1521
128.997	99.5835	233.132	99.1511
129.193	99.5827	233.391	99.1501
129.4	99.5819	233.65	99.149
129.615	99.5811	233.909	99.1479
129.824	99.5804	234.169	99.1466
130.019	99.5796	234.428	99.1453
130.193	99.5789	234.687	99.1438
130.378	99.5781	234.946	99.1423
130.616	99.5773	235.205	99.1407
130.853	99.5766	235.465	99.1391
131.072	99.5758	235.724	99.1374
131.217	99.575	235.984	99.1355
131.331	99.5743	236.244	99.1337
131.438	99.5735	236.504	99.1317
131.561	99.5728	236.764	99.1297
131.708	99.572	237.024	99.1277
131.837	99.5712	237.284	99.1255
131.95	99.5705	237.544	99.1233
132.045	99.5697	237.804	99.1211
132.191	99.569	238.064	99.1188
132.418	99.5682	238.324	99.1165
132.676	99.5675	238.585	99.1142
132.906	99.5667	238.845	99.1118
133.033	99.566	239.105	99.1094
133.093	99.5652	239.365	99.1069
133.169	99.5645	239.626	99.1044
133.332	99.5637	239.886	99.102
133.564	99.563	240.146	99.0994
133.776	99.5622	240.406	99.0969
133.92	99.5615	240.666	99.0944
134.005	99.5608	240.925	99.0918
134.073	99.56	241.185	99.0892
134.171	99.5593	241.444	99.0867
134.298	99.5586	241.704	99.0841
134.418	99.5579	241.963	99.0815
134.535	99.5571	242.222	99.0789
134.656	99.5564	242.481	99.0763
134.84	99.5557	242.74	99.0737
135.064	99.555	242.998	99.071
135.285	99.5542	243.257	99.0684
135.455	99.5535	243.515	99.0657
135.59	99.5528	243.773	99.063
135.722	99.5521	244.031	99.0603
135.895	99.5514	244.289	99.0575
136.099	99.5507	244.547	99.0548
136.298	99.55	244.804	99.052
136.489	99.5493	245.062	99.0491
136.635	99.5486	245.319	99.0463
136.731	99.5479	245.576	99.0434
136.773	99.5472	245.833	99.0404
136.818	99.5464	246.09	99.0374
136.941	99.5457	246.347	99.0343
137.138	99.5451	246.604	99.0312
137.4	99.5444	246.861	99.028
137.609	99.5437	247.117	99.0247
137.744	99.543	247.374	99.0214
137.83	99.5423	247.63	99.0179
137.925	99.5416	247.887	99.0144
138.045	99.5409	248.144	99.0108
138.163	99.5402	248.4	99.0071
138.233	99.5395	248.657	99.0033
138.276	99.5388	248.913	98.9994
138.367	99.5382	249.17	98.9954
138.579	99.5375	249.426	98.9913
138.883	99.5368	249.683	98.9871
139.165	99.5361	249.94	98.9828
139.347	99.5354	250.196	98.9783
139.457	99.5348	250.453	98.9738
139.576	99.5341	250.71	98.9691
139.783	99.5334	250.966	98.9643
140.044	99.5327	251.223	98.9594
140.225	99.5321	251.48	98.9543
140.318	99.5314	251.737	98.9492
140.334	99.5307	251.994	98.9438
140.387	99.5301	252.251	98.9384
140.491	99.5294	252.508	98.9329
140.651	99.5287	252.765	98.9272
140.842	99.5281	253.022	98.9214
141.008	99.5274	253.279	98.9155
141.13	99.5268	253.536	98.9095
141.194	99.5261	253.793	98.9034
141.238	99.5254	254.05	98.8971
141.306	99.5248	254.307	98.8907
141.431	99.5241	254.564	98.8842
141.605	99.5235	254.821	98.8777
141.775	99.5228	255.078	98.8709
141.915	99.5222	255.335	98.8641
142.014	99.5215	255.592	98.8572
142.096	99.5209	255.849	98.8501
142.209	99.5202	256.106	98.843
142.329	99.5196	256.363	98.8357
142.435	99.519	256.62	98.8284
142.508	99.5183	256.877	98.8209
142.566	99.5177	257.134	98.8133
142.677	99.517	257.391	98.8056
142.812	99.5164	257.648	98.7979
142.999	99.5157	257.905	98.79
143.185	99.5151	258.161	98.782
143.357	99.5145	258.418	98.7739
143.509	99.5138	258.675	98.7657
143.622	99.5132	258.932	98.7573
143.693	99.5126	259.189	98.7489
143.739	99.5119	259.446	98.7404
143.798	99.5113	259.703	98.7317
143.908	99.5107	259.96	98.7229
144.06	99.51	260.217	98.7141
144.228	99.5094	260.474	98.7051
144.428	99.5088	260.731	98.696
144.625	99.5082	260.988	98.6867
144.808	99.5075	261.245	98.6774
144.919	99.5069	261.502	98.6679
144.952	99.5063	261.759	98.6584
144.966	99.5057	262.016	98.6487
145.029	99.505	262.273	98.6388
145.232	99.5044	262.53	98.6289
145.514	99.5038	262.787	98.6189
145.753	99.5032	263.044	98.6087
145.829	99.5025	263.301	98.5984
145.767	99.5019	263.558	98.588
145.736	99.5013	263.815	98.5775
145.857	99.5007	264.072	98.5669
146.127	99.5001	264.328	98.5561
146.424	99.4995	264.585	98.5453
146.649	99.4989	264.842	98.5343
146.769	99.4982	265.099	98.5232
146.843	99.4976	265.355	98.512
146.925	99.497	265.612	98.5008
147.009	99.4964	265.868	98.4894
147.103	99.4958	266.125	98.4779
147.192	99.4952	266.381	98.4663
147.303	99.4946	266.637	98.4546
147.405	99.494	266.893	98.4428
147.482	99.4934	267.15	98.4308
147.525	99.4928	267.406	98.4188
147.545	99.4922	267.662	98.4067
147.593	99.4916	267.918	98.3944
147.708	99.491	268.174	98.3821
147.929	99.4904	268.43	98.3696
148.185	99.4898	268.686	98.357
148.378	99.4892	268.941	98.3443
148.435	99.4886	269.197	98.3315
148.394	99.488	269.453	98.3185
148.317	99.4874	269.709	98.3054
148.286	99.4868	269.965	98.2922
148.332	99.4862	270.221	98.2788
148.455	99.4856	270.477	98.2652
148.643	99.485	270.733	98.2516
148.825	99.4844	270.989	98.2377
148.932	99.4838	271.245	98.2237
148.926	99.4832	271.501	98.2095
148.867	99.4827	271.757	98.1951
148.887	99.4821	272.014	98.1805
149.031	99.4815	272.27	98.1657
149.275	99.4809	272.526	98.1507
149.455	99.4803	272.783	98.1355
149.538	99.4797	273.039	98.1201
149.545	99.4791	273.296	98.1045
149.573	99.4785	273.553	98.0887
149.687	99.4779	273.81	98.0726
149.893	99.4773	274.067	98.0563
150.154	99.4767	274.324	98.0397
150.391	99.4762	274.581	98.0229
150.568	99.4756	274.838	98.0058
150.652	99.475	275.095	97.9885
150.684	99.4744	275.352	97.971
150.708	99.4738	275.609	97.9532
150.76	99.4732	275.866	97.9351
150.821	99.4726	276.124	97.9168
150.874	99.472	276.381	97.8982
150.917	99.4714	276.638	97.8794
150.96	99.4708	276.895	97.8603
151.016	99.4702	277.152	97.841
151.106	99.4697	277.409	97.8214
151.24	99.4691	277.666	97.8016
151.396	99.4685	277.923	97.7815
151.549	99.4679	278.179	97.7611
151.669	99.4673	278.436	97.7405
151.763	99.4667	278.693	97.7197
151.824	99.4661	278.949	97.6986
151.866	99.4656	279.206	97.6773
151.878	99.465	279.462	97.6557
151.864	99.4644	279.718	97.634
151.891	99.4638	279.974	97.6119
151.983	99.4632	280.23	97.5896
152.167	99.4626	280.486	97.5671
152.39	99.4621	280.742	97.5444
152.615	99.4615	280.997	97.5214
152.761	99.4609	281.253	97.4982
152.805	99.4603	281.508	97.4747
152.784	99.4597	281.764	97.451
152.727	99.4591	282.019	97.427
152.69	99.4586	282.274	97.4028
152.698	99.4578	282.53	97.3784
152.789	99.4571	282.785	97.3537
152.955	99.4564	283.04	97.3287
153.155	99.4557	283.295	97.3034
153.372	99.455	283.55	97.2779
153.557	99.4543	283.806	97.2521
153.668	99.4536	284.061	97.226
153.743	99.4529	284.316	97.1996
153.793	99.4522	284.572	97.173
153.855	99.4514	284.827	97.1459
153.912	99.4507	285.082	97.1186
153.986	99.45	285.338	97.091
154.086	99.4493	285.593	97.063
154.197	99.4486	285.849	97.0346
154.329	99.4479	286.104	97.0059
154.455	99.4472	286.36	96.9769
154.541	99.4465	286.615	96.9474
154.562	99.4458	286.871	96.9175
154.559	99.4451	287.127	96.8872
154.62	99.4444	287.383	96.8565
154.775	99.4437	287.638	96.8254
155.009	99.4429	287.894	96.7938
155.231	99.4422	288.15	96.7617
155.368	99.4415	288.405	96.7292
155.414	99.4408	288.661	96.6961
155.406	99.4401	288.916	96.6625
155.39	99.4394	289.172	96.6284
155.386	99.4387	289.427	96.5937
155.412	99.438	289.682	96.5585
155.474	99.4373	289.938	96.5227
155.562	99.4366	290.193	96.4863
155.686	99.4359	290.448	96.4492
155.821	99.4352	290.702	96.4115
155.977	99.4345	290.957	96.3732
156.148	99.4338	291.211	96.3342
156.305	99.4331	291.465	96.2944
156.381	99.4324	291.719	96.254
156.403	99.4317	291.973	96.2129
156.383	99.431	292.227	96.1709
156.364	99.4303	292.48	96.1283
156.352	99.4296	292.734	96.0848
156.356	99.4289	292.987	96.0405
156.355	99.4282	293.24	95.9954
156.371	99.4274	293.493	95.9494
156.467	99.4267	293.745	95.9026
156.644	99.426	293.998	95.8548
156.875	99.4253	294.25	95.8062
157.095	99.4246	294.502	95.7567
157.285	99.4239	294.754	95.7063
157.419	99.4232	295.007	95.6549
157.515	99.4225	295.258	95.6025
157.583	99.4218	295.51	95.5492
157.614	99.4211	295.762	95.4948
157.639	99.4204	296.014	95.4395
157.685	99.4197	296.266	95.3831
157.802	99.419	296.518	95.3256
157.967	99.4183	296.77	95.2671
158.133	99.4176	297.022	95.2075
158.245	99.4169	297.274	95.1469
158.235	99.4162	297.527	95.0851
158.151	99.4155	297.779	95.0222
158.105	99.4148	298.031	94.9582
158.221	99.4141	298.284	94.8931
158.518	99.4134	298.537	94.8268
158.875	99.4127	298.79	94.7593
159.139	99.412	299.043	94.6906
159.231	99.4113	299.297	94.6206
159.193	99.4106	299.55	94.5495
159.166	99.4099	299.804	94.4771
159.215	99.4093	300.058	94.4033
159.32	99.4086	300.313	94.3284
159.444	99.4078	300.567	94.2521
159.546	99.4072	300.822	94.1744
159.633	99.4065	301.076	94.0953
159.696	99.4058	301.331	94.0148
159.755	99.4051	301.587	93.933
159.823	99.4044	301.842	93.8496
159.888	99.4037	302.097	93.7648
159.958	99.403	302.353	93.6784
160.028	99.4023	302.608	93.5906
160.096	99.4016	302.863	93.5011
160.13	99.4009	303.119	93.41
160.125	99.4002	303.374	93.3173
160.128	99.3995	303.63	93.2229
160.168	99.3988	303.885	93.1267
160.269	99.3981	304.14	93.0288
160.41	99.3975	304.395	92.9291
160.583	99.3968	304.65	92.8275
160.765	99.3961	304.905	92.724
160.948	99.3954	305.159	92.6186
161.129	99.3947	305.413	92.5113
161.284	99.394	305.667	92.4019
161.371	99.3933	305.921	92.2904
161.376	99.3926	306.174	92.1769
161.319	99.3919	306.427	92.0613
161.258	99.3912	306.68	91.9434
161.267	99.3905	306.932	91.8233
161.388	99.3898	307.184	91.7009
161.595	99.3892	307.435	91.5762
161.805	99.3885	307.686	91.4492
161.964	99.3878	307.937	91.3197
162.088	99.3871	308.187	91.1879
162.238	99.3864	308.437	91.0536
162.405	99.3857	308.687	90.9168
162.541	99.385	308.936	90.7775
162.608	99.3843	309.185	90.6356
162.6	99.3837	309.434	90.4911
162.595	99.383	309.682	90.3441
162.636	99.3823	309.93	90.1944
162.74	99.3816	310.178	90.0421
162.88	99.3809	310.426	89.8871
163.007	99.3802	310.673	89.7295
163.121	99.3795	310.921	89.5691
163.226	99.3788	311.168	89.4061
163.33	99.3782	311.415	89.2404
163.427	99.3775	311.662	89.072
163.521	99.3768	311.91	88.9009
163.612	99.3761	312.157	88.7272
163.684	99.3754	312.405	88.5508
163.763	99.3747	312.652	88.3717
163.878	99.374	312.9	88.19
164.015	99.3734	313.148	88.0057
164.148	99.3727	313.396	87.8188
164.26	99.372	313.644	87.6294
164.369	99.3713	313.893	87.4374
164.483	99.3706	314.141	87.243
164.593	99.3699	314.39	87.0461
164.676	99.3693	314.64	86.8469
164.705	99.3686	314.889	86.6453
164.696	99.3679	315.139	86.4415
164.676	99.3672	315.389	86.2353
164.691	99.3665	315.64	86.0271
164.76	99.3658	315.89	85.8167
164.905	99.3652	316.141	85.6043
165.121	99.3645	316.392	85.3899
165.359	99.3638	316.644	85.1736
165.587	99.3631	316.895	84.9554
165.731	99.3624	317.147	84.7355
165.818	99.3618	317.399	84.5139
165.876	99.3611	317.651	84.2906
165.948	99.3604	317.903	84.0658
166.044	99.3597	318.156	83.8395
166.125	99.359	318.408	83.6118
166.211	99.3584	318.66	83.3828
166.31	99.3577	318.913	83.1526
166.446	99.357	319.165	82.9211
166.626	99.3563	319.418	82.6886
166.8	99.3556	319.67	82.455
166.951	99.355	319.923	82.2206
167.021	99.3543	320.175	81.9852
167.056	99.3536	320.427	81.749
167.099	99.3529	320.679	81.5121
167.154	99.3522	320.931	81.2745
167.234	99.3516	321.183	81.0363
167.318	99.3509	321.435	80.7976
167.414	99.3502	321.687	80.5584
167.5	99.3495	321.938	80.3187
167.586	99.3489	322.19	80.0787
167.655	99.3482	322.441	79.8385
167.709	99.3475	322.692	79.598
167.765	99.3468	322.943	79.3572
167.841	99.3461	323.195	79.1164
167.944	99.3455	323.446	78.8754
168.055	99.3448	323.696	78.6344
168.16	99.3441	323.947	78.3934
168.229	99.3434	324.198	78.1524
168.282	99.3427	324.449	77.9114
168.32	99.3421	324.7	77.6706
168.372	99.3414	324.951	77.4299
168.461	99.3407	325.202	77.1894
168.583	99.3401	325.453	76.9491
168.751	99.3394	325.704	76.709
168.926	99.3387	325.955	76.4692
169.066	99.338	326.207	76.2296
169.147	99.3374	326.458	75.9903
169.2	99.3367	326.71	75.7514
169.254	99.336	326.961	75.5128
169.327	99.3353	327.213	75.2745
169.443	99.3346	327.465	75.0367
169.583	99.334	327.717	74.7991
169.747	99.3333	327.97	74.5621
169.924	99.3326	328.222	74.3254
170.099	99.3319	328.475	74.0892
170.241	99.3313	328.728	73.8533
170.328	99.3306	328.981	73.6179
170.39	99.3299	329.234	73.3829
170.435	99.3293	329.487	73.1484
170.506	99.3286	329.74	72.9144
170.61	99.3279	329.994	72.6807
170.737	99.3272	330.247	72.4476
170.86	99.3265	330.501	72.2149
170.935	99.3259	330.755	71.9827
170.973	99.3252	331.008	71.7509
171.014	99.3245	331.262	71.5196
171.096	99.3239	331.516	71.2887
171.221	99.3232	331.77	71.0583
171.36	99.3225	332.024	70.8283
171.498	99.3218	332.278	70.5988
171.605	99.3212	332.532	70.3697
171.703	99.3205	332.786	70.1411
171.809	99.3198	333.04	69.9129
171.939	99.3192	333.294	69.685
172.108	99.3185	333.548	69.4577
172.295	99.3178	333.802	69.2307
172.443	99.3172	334.055	69.0042
172.487	99.3165	334.309	68.7781
172.435	99.3158	334.563	68.5524
172.373	99.3152	334.817	68.3271
172.385	99.3145	335.07	68.1023
172.515	99.3138	335.324	67.8778
172.697	99.3132	335.577	67.6537
172.877	99.3125	335.83	67.4301
173.004	99.3118	336.084	67.2068
173.09	99.3112	336.337	66.9839
173.155	99.3105	336.59	66.7615
173.21	99.3098	336.843	66.5395
173.285	99.3092	337.097	66.3178
173.39	99.3085	337.35	66.0966
173.554	99.3079	337.603	65.8757
173.779	99.3072	337.856	65.6553
174.012	99.3065	338.109	65.4354
174.233	99.3059	338.362	65.2159
174.407	99.3052	338.615	64.9968
174.546	99.3045	338.868	64.7782
174.676	99.3039	339.121	64.56
174.809	99.3032	339.374	64.3423
174.929	99.3025	339.627	64.1251
175	99.3019	339.88	63.9084
175.036	99.3012	340.133	63.6922
175.057	99.3006	340.386	63.4765
175.109	99.2999	340.639	63.2613
175.215	99.2992	340.892	63.0466
175.362	99.2986	341.145	62.8325
175.479	99.2979	341.398	62.619
175.544	99.2973	341.651	62.406
175.592	99.2966	341.904	62.1935
175.66	99.2959	342.157	61.9817
175.788	99.2953	342.41	61.7704
175.956	99.2946	342.663	61.5598
176.116	99.294	342.916	61.3498
176.23	99.2933	343.169	61.1403
176.312	99.2927	343.422	60.9315
176.392	99.292	343.675	60.7233
176.497	99.2913	343.928	60.5157
176.626	99.2907	344.181	60.3088
176.75	99.29	344.434	60.1026
176.857	99.2894	344.687	59.8969
176.923	99.2887	344.94	59.6919
176.97	99.2881	345.193	59.4876
177.025	99.2874	345.446	59.2839
177.141	99.2868	345.699	59.0809
177.334	99.2861	345.952	58.8785
177.573	99.2855	346.205	58.6768
177.815	99.2848	346.458	58.4757
178.01	99.2842	346.712	58.2753
178.163	99.2835	346.965	58.0756
178.314	99.2829	347.218	57.8766
178.492	99.2822	347.472	57.6782
178.668	99.2815	347.725	57.4806
178.839	99.2809	347.978	57.2836
178.998	99.2802	348.232	57.0872
179.126	99.2796	348.486	56.8916
179.213	99.2789	348.739	56.6967
179.267	99.2783	348.993	56.5024
179.299	99.2777	349.247	56.309
179.315	99.277	349.501	56.1162
179.368	99.2764	349.755	55.9241
179.461	99.2757	350.009	55.7328
179.582	99.2751	350.263	55.5423
179.713	99.2744	350.517	55.3525
179.836	99.2738	350.771	55.1635
179.952	99.2731	351.025	54.9754
180.068	99.2725	351.28	54.788
180.23	99.2719	351.534	54.6016
180.447	99.2712	351.788	54.4159
180.673	99.2706	352.042	54.2312
180.827	99.2699	352.296	54.0474
180.884	99.2693	352.55	53.8645
180.898	99.2686	352.804	53.6826
180.96	99.268	353.058	53.5016
181.109	99.2674	353.312	53.3217
181.306	99.2667	353.566	53.1428
181.481	99.2661	353.82	52.9649
181.599	99.2655	354.073	52.7881
181.693	99.2648	354.327	52.6123
181.815	99.2642	354.58	52.4377
181.964	99.2635	354.833	52.2643
182.104	99.2629	355.087	52.092
182.181	99.2623	355.34	51.9209
182.247	99.2616	355.592	51.7509
182.355	99.261	355.845	51.5822
182.553	99.2604	356.098	51.4148
182.798	99.2597	356.35	51.2486
183.003	99.2591	356.603	51.0836
183.115	99.2585	356.855	50.92
183.172	99.2578	357.107	50.7576
183.283	99.2572	357.359	50.5966
183.497	99.2566	357.611	50.4369
183.692	99.2559	357.863	50.2785
183.751	99.2553	358.115	50.1214
183.675	99.2547	358.367	49.9657
183.595	99.2541	358.619	49.8114
183.656	99.2534	358.87	49.6584
183.88	99.2528	359.122	49.5068
184.195	99.2522	359.374	49.3566
184.453	99.2515	359.625	49.2077
184.617	99.2509	359.877	49.0602
184.733	99.2503	360.129	48.9141
184.861	99.2497	360.381	48.7693
185.01	99.249	360.633	48.626
185.15	99.2484	360.885	48.484
185.26	99.2478	361.137	48.3433
185.319	99.2472	361.389	48.2041
185.343	99.2465	361.641	48.0662
185.357	99.2459	361.893	47.9297
185.417	99.2453	362.146	47.7946
185.547	99.2447	362.399	47.6609
185.729	99.2441	362.651	47.5286
185.949	99.2434	362.904	47.3976
186.159	99.2428	363.157	47.2681
186.333	99.2422	363.411	47.1399
186.449	99.2416	363.664	47.0131
186.531	99.241	363.917	46.8878
186.6	99.2404	364.171	46.7638
186.685	99.2397	364.425	46.6413
186.815	99.2391	364.679	46.5202
186.97	99.2385	364.933	46.4006
187.13	99.2379	365.187	46.2824
187.294	99.2373	365.441	46.1657
187.454	99.2367	365.696	46.0504
187.608	99.2361	365.95	45.9367
187.758	99.2355	366.205	45.8244
187.905	99.2348	366.46	45.7137
188.049	99.2342	366.715	45.6045
188.186	99.2336	366.97	45.4969
188.312	99.233	367.225	45.3908
188.41	99.2324	367.48	45.2863
188.493	99.2318	367.736	45.1834
188.59	99.2312	367.991	45.0821
188.736	99.2306	368.246	44.9823
188.908	99.23	368.502	44.8843
189.071	99.2294	368.757	44.7878
189.196	99.2288	369.013	44.693
189.291	99.2282	369.268	44.5998
189.396	99.2276	369.524	44.5084
189.538	99.227	369.78	44.4185
189.723	99.2264	370.035	44.3304
189.923	99.2258	370.291	44.2439
190.112	99.2251	370.547	44.1591
190.293	99.2245	370.802	44.076
190.456	99.224	371.058	43.9946
190.594	99.2234	371.314	43.9148
190.7	99.2228	371.57	43.8368
190.78	99.2221	371.825	43.7604
190.856	99.2216	372.081	43.6857
190.949	99.221	372.337	43.6127
191.044	99.2204	372.593	43.5414
191.154	99.2198	372.848	43.4716
191.297	99.2192	373.104	43.4036
191.481	99.2186	373.36	43.3372
191.669	99.218	373.616	43.2723
191.839	99.2174	373.872	43.2091
191.965	99.2168	374.127	43.1474
192.057	99.2162	374.383	43.0874
192.194	99.2156	374.639	43.0289
192.418	99.215	374.895	42.9719
192.684	99.2144	375.151	42.9165
192.918	99.2138	375.406	42.8625
193.087	99.2133	375.662	42.8101
193.185	99.2127	375.918	42.759
193.241	99.2121	376.174	42.7095
193.288	99.2115	376.43	42.6613
193.35	99.2109	376.686	42.6145
193.421	99.2103	376.942	42.5692
193.528	99.2097	377.198	42.5251
193.699	99.2091	377.454	42.4824
193.932	99.2086	377.71	42.441
194.184	99.208	377.966	42.4009
194.39	99.2074	378.222	42.3621
194.521	99.2068	378.478	42.3244
194.592	99.2063	378.734	42.2881
194.654	99.2057	378.991	42.2528
194.733	99.2051	379.247	42.2188
194.86	99.2045	379.503	42.1859
195.036	99.204	379.76	42.154
195.254	99.2034	380.016	42.1234
195.483	99.2028	380.272	42.0937
195.676	99.2022	380.529	42.0652
195.826	99.2017	380.786	42.0376
195.914	99.2011	381.042	42.011
195.982	99.2005	381.299	41.9854
196.048	99.2	381.556	41.9608
196.129	99.1994	381.812	41.937
196.226	99.1988	382.069	41.9142
196.329	99.1983	382.326	41.8922
196.459	99.1977	382.583	41.8711
196.578	99.1971	382.84	41.8508
196.689	99.1966	383.097	41.8312
196.814	99.196	383.354	41.8125
197.004	99.1955	383.611	41.7945
197.267	99.1949	383.867	41.7772
197.536	99.1943	384.124	41.7606
197.775	99.1938	384.381	41.7447
197.951	99.1932	384.638	41.7294
198.091	99.1927	384.895	41.7148
198.235	99.1921	385.152	41.7007
198.368	99.1916	385.409	41.6872
198.494	99.191	385.665	41.6743
198.589	99.1905	385.922	41.6619
198.691	99.1899	386.179	41.65
198.829	99.1894	386.435	41.6386
199.008	99.1888	386.691	41.6276
199.19	99.1883	386.948	41.6171
199.335	99.1877	387.204	41.607
199.458	99.1872	387.46	41.5973
199.582	99.1867	387.716	41.5879
199.731	99.1861	387.971	41.5789
199.904	99.1856	388.227	41.5703
200.075	99.185	388.482	41.5619
200.201	99.1845	388.738	41.5539
200.282	99.1839	388.993	41.5461
200.381	99.1834	389.247	41.5386
200.537	99.1829	389.502	41.5312
200.745	99.1823	389.757	41.5241
200.978	99.1818	390.011	41.5172
201.182	99.1813	390.265	41.5105
201.314	99.1807	390.519	41.504
201.388	99.1802	390.773	41.4976
201.449	99.1797	391.026	41.4913
201.537	99.1792	391.28	41.4851
201.649	99.1786	391.533	41.4791
201.774	99.1781	391.786	41.4731
201.907	99.1776	392.039	41.4672
202.043	99.177	392.292	41.4613
202.197	99.1765	392.545	41.4555
202.378	99.176	392.797	41.4497
202.564	99.1755	393.05	41.4439
202.725	99.175	393.302	41.4381
202.876	99.1744	393.555	41.4323
203.068	99.1739	393.807	41.4266
203.313	99.1734	394.059	41.4207
203.527	99.1729	394.311	41.4149
203.652	99.1724	394.563	41.409
203.689	99.1719	394.815	41.4031
203.695	99.1714	395.067	41.3971
203.774	99.1709	395.318	41.3911
203.933	99.1703	395.57	41.385
204.144	99.1698	395.822	41.3789
204.323	99.1693	396.073	41.3726
204.472	99.1688	396.325	41.3663
204.575	99.1683	396.577	41.36
204.643	99.1678	396.828	41.3536
204.696	99.1673	397.08	41.3471
204.765	99.1668	397.331	41.3405
204.897	99.1663	397.583	41.3339
205.094	99.1658	397.834	41.3272
205.335	99.1653	398.086	41.3205
205.58	99.1648	398.337	41.3137
205.791	99.1643	398.588	41.3069
205.962	99.1638	398.84	41.3
206.102	99.1633	399.091	41.293
206.211	99.1628	399.342	41.2861
206.334	99.1623	399.593	41.279
206.473	99.1618	399.844	41.272
206.609	99.1613	400.095	41.2649
206.697	99.1609	400.346	41.2578
206.777	99.1604	400.596	41.2507
206.919	99.1599	400.847	41.2435
207.162	99.1594	401.097	41.2364
207.487	99.1589	401.348	41.2292
207.776	99.1584	401.598	41.222
207.936	99.1579	401.848	41.2148
207.976	99.1575	402.099	41.2077
207.995	99.157	402.349	41.2005
208.092	99.1565	402.598	41.1933
208.251	99.156	402.848	41.1861
208.416	99.1556	403.098	41.1789
208.522	99.1551	403.347	41.1717
208.59	99.1546	403.597	41.1645
208.694	99.1541	403.846	41.1573
208.858	99.1537	404.095	41.1501
209.086	99.1532	404.345	41.1429
209.319	99.1527	404.594	41.1356
209.513	99.1522	404.843	41.1284
209.648	99.1518	405.092	41.121
209.759	99.1513	405.341	41.1137
209.878	99.1509	405.589	41.1064
210.027	99.1504	405.838	41.099
210.216	99.1499	406.087	41.0916
210.408	99.1495	406.336	41.0841
210.556	99.149	406.585	41.0766
210.652	99.1485	406.834	41.069
210.735	99.1481	407.083	41.0613
210.825	99.1476	407.331	41.0536
210.952	99.1472	407.58	41.0457
211.11	99.1467	407.829	41.0378
211.263	99.1462	408.079	41.0299
211.397	99.1458	408.328	41.0218
211.521	99.1453	408.577	41.0136
211.673	99.1449	408.826	41.0053
211.835	99.1444	409.076	40.9969
212	99.144	409.325	40.9884
212.163	99.1435	409.575	40.9798
212.317	99.1431	409.825	40.9711
212.476	99.1427	410.074	40.9622
212.658	99.1422	410.324	40.9533
212.85	99.1418	410.574	40.9442
213.009	99.1413	410.824	40.9349
213.121	99.1409	411.075	40.9256
213.205	99.1405	411.325	40.9161
213.301	99.14	411.575	40.9065
213.416	99.1396	411.826	40.8968
213.567	99.1392	412.076	40.8869
213.756	99.1387	412.327	40.8769
213.969	99.1383	412.577	40.8668
214.163	99.1379	412.828	40.8566
214.32	99.1374	413.079	40.8463
214.447	99.137	413.329	40.8358
214.55	99.1366	413.58	40.8252
214.657	99.1361	413.831	40.8145
214.774	99.1357	414.081	40.8036
214.894	99.1353	414.332	40.7927
215.009	99.1349	414.582	40.7816
215.148	99.1344	414.833	40.7705
215.316	99.134	415.084	40.7592
215.496	99.1336	415.334	40.7478
215.649	99.1332	415.584	40.7363
215.762	99.1328	415.835	40.7247
215.842	99.1323	416.085	40.713
215.922	99.1319	416.335	40.7012
216.027	99.1315	416.585	40.6893
216.156	99.1311	416.835	40.6773
216.3	99.1307	417.084	40.6652
216.446	99.1303	417.334	40.653
216.581	99.1299	417.583	40.6407
216.701	99.1294	417.833	40.6283
216.819	99.129	418.082	40.6158
216.934	99.1286	418.331	40.6033
217.067	99.1282	418.58	40.5906
217.25	99.1278	418.829	40.5778
217.465	99.1274	419.078	40.5649
217.68	99.127	419.327	40.5519
217.869	99.1266	419.575	40.5388
218.021	99.1262	419.824	40.5256
218.14	99.1258	420.072	40.5123
218.238	99.1253	420.32	40.4989
218.353	99.1249	420.569	40.4854
218.494	99.1245	420.817	40.4718
218.672	99.1241	421.065	40.458
218.876	99.1237	421.313	40.4442
219.069	99.1233	421.561	40.4302
219.226	99.1229	421.809	40.4161
219.34	99.1225	422.057	40.4018
219.438	99.1222	422.305	40.3875
219.547	99.1218	422.553	40.373
219.675	99.1214	422.801	40.3584
219.832	99.121	423.049	40.3436
220.002	99.1206	423.297	40.3287
220.183	99.1202	423.545	40.3137
220.375	99.1198	423.793	40.2985
220.556	99.1194	424.041	40.2831
220.7	99.119	424.289	40.2676
220.805	99.1186	424.537	40.2519
220.89	99.1182	424.785	40.2361
220.966	99.1178	425.034	40.22
221.06	99.1174	425.282	40.2038
221.181	99.117	425.53	40.1874
221.319	99.1167	425.779	40.1709
221.46	99.1163	426.027	40.1541
221.615	99.1159	426.276	40.1371
221.806	99.1155	426.524	40.1199
222.007	99.1151	426.773	40.1026
222.186	99.1147	427.022	40.085
222.31	99.1144	427.271	40.0672
222.384	99.114	427.519	40.0491
222.447	99.1136	427.768	40.0309
222.539	99.1132	428.017	40.0124
222.677	99.1128	428.266	39.9937
222.835	99.1124	428.515	39.9748
222.993	99.1121	428.765	39.9556
223.16	99.1117	429.014	39.9362
223.331	99.1113	429.263	39.9165
223.477	99.1109	429.512	39.8966
223.59	99.1106	429.762	39.8764
223.674	99.1102	430.011	39.8559
223.782	99.1098	430.26	39.8353
223.948	99.1094	430.51	39.8143
224.164	99.1091	430.759	39.7931
224.403	99.1087	431.008	39.7716
224.613	99.1083	431.258	39.7499
224.795	99.1079	431.507	39.7279
224.945	99.1076	431.756	39.7056
225.064	99.1072	432.006	39.683
225.146	99.1068	432.255	39.6602
225.185	99.1064	432.504	39.6371
225.241	99.1061	432.754	39.6137
225.343	99.1057	433.003	39.59
225.506	99.1053	433.252	39.566
225.706	99.105	433.501	39.5418
225.899	99.1046	433.75	39.5172
226.073	99.1042	433.999	39.4924
226.215	99.1038	434.248	39.4673
226.349	99.1035	434.497	39.4419
226.465	99.1031	434.746	39.4162
226.559	99.1027	434.995	39.3902
226.643	99.1023	435.243	39.3638
226.735	99.102	435.492	39.3372
226.859	99.1016	435.741	39.3103
227.021	99.1012	435.989	39.283
227.199	99.1009	436.238	39.2554
227.36	99.1005	436.487	39.2275
227.471	99.1001	436.735	39.1993
227.552	99.0998	436.984	39.1707
227.628	99.0994	437.232	39.1419
227.734	99.099	437.481	39.1127
227.889	99.0987	437.729	39.0831
228.068	99.0983	437.978	39.0532
228.248	99.0979	438.226	39.023
228.391	99.0976	438.475	38.9924
228.488	99.0972	438.723	38.9614
228.542	99.0968	438.972	38.9302
228.591	99.0965	439.22	38.8985
228.668	99.0961	439.469	38.8665
228.791	99.0957	439.718	38.8342
228.973	99.0953	439.966	38.8014
229.179	99.095	440.215	38.7683
229.378	99.0946	440.464	38.7348
229.536	99.0943	440.712	38.701
229.655	99.0939	440.961	38.6667
229.764	99.0935	441.21	38.6321
229.896	99.0931	441.459	38.5971
230.069	99.0928	441.707	38.5617
230.241	99.0924	441.956	38.526
230.385	99.092	442.205	38.4898
230.485	99.0917	442.454	38.4533
230.562	99.0913	442.703	38.4163
230.66	99.091	442.951	38.379
230.783	99.0906	443.2	38.3413
230.926	99.0902	443.449	38.3031
231.062	99.0898	443.697	38.2646
231.18	99.0895	443.946	38.2256
231.281	99.0891	444.195	38.1863
231.398	99.0887	444.443	38.1465
231.543	99.0884	444.692	38.1063
231.719	99.088	444.94	38.0657
231.902	99.0876	445.189	38.0247
232.079	99.0872	445.437	37.9832
232.224	99.0869	445.685	37.9414
232.32	99.0865	445.933	37.899
232.394	99.0861	446.181	37.8563
232.463	99.0858	446.429	37.8131
232.559	99.0854	446.677	37.7695
232.701	99.085	446.925	37.7254
232.884	99.0846	447.173	37.6809
233.085	99.0843	447.421	37.6359
233.28	99.0839	447.668	37.5904
233.449	99.0835	447.916	37.5445
233.597	99.0832	448.163	37.4981
233.716	99.0828	448.411	37.4513
233.834	99.0824	448.658	37.4039
233.949	99.082	448.906	37.3561
234.058	99.0817	449.153	37.3078
234.148	99.0813	449.4	37.259
234.223	99.0809	449.647	37.2097
234.32	99.0805	449.895	37.1599
234.452	99.0802	450.142	37.1096
234.618	99.0798	450.389	37.0589
234.805	99.0794	450.637	37.0076
234.986	99.079	450.884	36.9558
235.141	99.0786	451.131	36.9036
235.286	99.0782	451.378	36.8509
235.438	99.0779	451.626	36.7976
235.578	99.0775	451.873	36.7439
235.695	99.0771	452.12	36.6897
235.781	99.0767	452.368	36.635
235.859	99.0763	452.615	36.5799
235.93	99.076	452.862	36.5242
236.017	99.0756	453.11	36.4682
236.124	99.0752	453.357	36.4116
236.238	99.0748	453.604	36.3546
236.353	99.0744	453.852	36.2972
236.498	99.074	454.099	36.2394
236.693	99.0737	454.346	36.1811
236.907	99.0733	454.593	36.1224
237.098	99.0729	454.841	36.0633
237.198	99.0725	455.088	36.0038
237.227	99.0721	455.335	35.9439
237.252	99.0717	455.582	35.8837
237.359	99.0713	455.829	35.823
237.552	99.0709	456.075	35.7621
237.795	99.0705	456.322	35.7008
238.016	99.0701	456.569	35.6391
238.169	99.0697	456.815	35.5772
238.27	99.0694	457.061	35.5149
238.356	99.069	457.308	35.4523
238.448	99.0686	457.554	35.3895
238.55	99.0682	457.8	35.3263
238.664	99.0678	458.046	35.2629
238.785	99.0674	458.291	35.1993
238.915	99.067	458.537	35.1354
239.068	99.0666	458.782	35.0712
239.238	99.0662	459.028	35.0069
239.376	99.0658	459.273	34.9423
239.477	99.0654	459.518	34.8775
239.548	99.065	459.763	34.8125
239.623	99.0646	460.008	34.7473
239.728	99.0642	460.253	34.682
239.861	99.0638	460.497	34.6164
240.002	99.0634	460.742	34.5507
240.142	99.063	460.986	34.4848
240.295	99.0626	461.231	34.4188
240.464	99.0622	461.475	34.3526
240.627	99.0618	461.72	34.2862
240.766	99.0614	461.964	34.2197
240.86	99.061	462.209	34.1531
240.929	99.0606	462.453	34.0863
241.007	99.0602	462.697	34.0194
241.118	99.0598	462.942	33.9523
241.253	99.0594	463.186	33.8851
241.393	99.059	463.431	33.8177
241.535	99.0586	463.675	33.7503
241.678	99.0582	463.92	33.6826
241.826	99.0578	464.165	33.6149
241.962	99.0574	464.409	33.547
242.104	99.057	464.654	33.4789
242.254	99.0566	464.899	33.4107
242.421	99.0561	465.144	33.3423
242.587	99.0557	465.389	33.2738
242.718	99.0553	465.634	33.2051
242.815	99.0549	465.879	33.1363
242.9	99.0545	466.124	33.0673
243.01	99.0541	466.37	32.9981
243.151	99.0537	466.615	32.9287
243.285	99.0533	466.861	32.8591
243.39	99.0529	467.106	32.7894
243.462	99.0525	467.352	32.7194
243.523	99.052	467.597	32.6493
243.604	99.0516	467.843	32.5789
243.722	99.0512	468.089	32.5083
243.857	99.0508	468.334	32.4376
243.98	99.0504	468.58	32.3666
244.077	99.05	468.826	32.2953
244.152	99.0496	469.072	32.224
244.231	99.0491	469.317	32.1523
244.345	99.0487	469.563	32.0805
244.498	99.0483	469.809	32.0084
244.663	99.0479	470.055	31.9361
244.817	99.0475	470.3	31.8636
244.96	99.0471	470.546	31.791
245.098	99.0466	470.792	31.7181
245.198	99.0462	471.037	31.645
245.259	99.0458	471.283	31.5717
245.31	99.0454	471.528	31.4983
245.405	99.045	471.774	31.4247
245.583	99.0445	472.019	31.3509
245.806	99.0441	472.264	31.277
246.014	99.0437	472.51	31.2029
246.159	99.0433	472.755	31.1287
246.233	99.0428	473	31.0544
246.273	99.0424	473.245	30.98
246.315	99.042	473.49	30.9055
246.38	99.0416	473.735	30.8309
246.486	99.0412	473.98	30.7563
246.624	99.0407	474.225	30.6816
246.799	99.0403	474.47	30.607
246.977	99.0399	474.714	30.5323
247.143	99.0394	474.959	30.4576
247.301	99.039	475.204	30.3829
247.457	99.0386	475.448	30.3082
247.603	99.0382	475.693	30.2336
247.717	99.0377	475.938	30.1591
247.809	99.0373	476.182	30.0846
247.891	99.0369	476.427	30.0102
247.976	99.0365	476.671	29.9359
248.075	99.036	476.916	29.8618
248.206	99.0356	477.16	29.7877
248.338	99.0352	477.405	29.7138
248.469	99.0347	477.649	29.64
248.592	99.0343	477.894	29.5664
248.715	99.0339	478.139	29.4929
248.83	99.0334	478.383	29.4196
248.94	99.033	478.628	29.3465
249.068	99.0326	478.872	29.2736
249.215	99.0321	479.117	29.2008
249.382	99.0317	479.361	29.1283
249.533	99.0313	479.606	29.056
249.653	99.0308	479.851	28.9839
249.764	99.0304	480.095	28.912
249.896	99.03	480.34	28.8403
250.04	99.0295	480.585	28.7688
250.177	99.0291	480.83	28.6975
250.287	99.0287	481.074	28.6265
250.379	99.0282	481.319	28.5557
250.494	99.0278	481.564	28.4851
250.643	99.0273	481.809	28.4147
250.809	99.0269	482.054	28.3446
250.95	99.0265	482.299	28.2747
251.073	99.026	482.544	28.205
251.167	99.0256	482.789	28.1356
251.233	99.0251	483.034	28.0663
251.274	99.0247	483.279	27.9974
251.332	99.0243	483.524	27.9286
251.441	99.0238	483.769	27.8601
251.604	99.0234	484.014	27.7918
251.782	99.023	484.259	27.7237
251.913	99.0225	484.504	27.6558
251.998	99.0221	484.749	27.5882
252.072	99.0216	484.995	27.5209
252.191	99.0212	485.24	27.4537
252.339	99.0207	485.485	27.3869
252.49	99.0203	485.73	27.3202
252.615	99.0199	485.975	27.2538
252.714	99.0194	486.221	27.1877
252.793	99.019	486.466	27.1218
252.866	99.0185	486.711	27.0561
252.948	99.0181	486.956	26.9907
253.044	99.0176	487.201	26.9256
253.163	99.0172	487.446	26.8606
253.314	99.0167	487.691	26.796
253.465	99.0163	487.937	26.7317
253.595	99.0159	488.182	26.6676
253.703	99.0154	488.427	26.6038
253.806	99.015	488.672	26.5403
253.913	99.0145	488.917	26.4771
254.028	99.0141	489.162	26.4142
254.162	99.0136	489.407	26.3516
254.303	99.0132	489.652	26.2893
254.443	99.0127	489.897	26.2273
254.576	99.0123	490.142	26.1656
254.687	99.0118	490.387	26.1043
254.785	99.0114	490.631	26.0433
254.884	99.0109	490.876	25.9827
254.995	99.0105	491.121	25.9224
255.112	99.0101	491.366	25.8625
255.218	99.0096	491.611	25.8029
255.325	99.0092	491.856	25.7437
255.427	99.0087	492.101	25.6849
255.525	99.0083	492.345	25.6264
255.631	99.0078	492.59	25.5684
255.755	99.0074	492.835	25.5107
255.902	99.0069	493.08	25.4534
256.071	99.0065	493.325	25.3965
256.23	99.006	493.569	25.3401
256.366	99.0056	493.814	25.284
256.468	99.0051	494.059	25.2283
256.577	99.0047	494.303	25.173
256.705	99.0042	494.548	25.1181
256.845	99.0038	494.793	25.0636
256.977	99.0033	495.038	25.0095
257.081	99.0029	495.282	24.9557
257.181	99.0024	495.527	24.9024
257.296	99.002	495.772	24.8495
257.443	99.0015	496.016	24.7969
257.61	99.0011	496.261	24.7447
257.777	99.0006	496.506	24.6928
257.914	99.0002	496.75	24.6413
257.992	98.9997	496.995	24.5901
258.02	98.9993	497.239	24.5392
258.038	98.9988	497.484	24.4887
258.09	98.9984	497.728	24.4385
258.207	98.9979	497.973	24.3886
258.392	98.9975	498.217	24.339
258.59	98.997	498.462	24.2896
258.765	98.9966	498.706	24.2406
258.894	98.9961	498.951	24.1918
258.982	98.9957	499.195	24.1432
259.047	98.9952	499.439	24.0949
259.112	98.9948	499.684	24.0468
259.198	98.9943	499.928	23.9989
259.326	98.9938	500.172	23.9513
259.485	98.9934	500.417	23.9038
259.646	98.9929	500.661	23.8566
259.786	98.9925	500.905	23.8096
259.901	98.992	501.149	23.7628
259.99	98.9916	501.394	23.7162
260.078	98.9911	501.638	23.6699
260.2	98.9907	501.882	23.6237
260.354	98.9902	502.126	23.5777
260.505	98.9898	502.371	23.532
260.624	98.9893	502.615	23.4865
260.711	98.9889	502.859	23.4412
260.775	98.9884	503.104	23.3962
260.868	98.988	503.348	23.3515
261	98.9875	503.592	23.307
261.155	98.987	503.837	23.2629
261.292	98.9866	504.081	23.219
261.391	98.9861	504.326	23.1756
261.463	98.9857	504.57	23.1324
261.52	98.9852	504.815	23.0896
261.608	98.9848	505.06	23.0473
261.744	98.9843	505.304	23.0053
261.911	98.9839	505.549	22.9638
262.069	98.9834	505.794	22.9228
262.196	98.983	506.039	22.8822
262.281	98.9825	506.284	22.8422
262.354	98.9821	506.529	22.8026
262.458	98.9816	506.774	22.7636
262.611	98.9812	507.018	22.7251
262.779	98.9807	507.263	22.6872
262.928	98.9802	507.508	22.6499
263.048	98.9798	507.754	22.6132
263.149	98.9793	507.999	22.577
263.259	98.9789	508.244	22.5415
263.38	98.9784	508.489	22.5065
263.481	98.978	508.734	22.4722
263.564	98.9775	508.979	22.4384
263.645	98.9771	509.224	22.4052
263.775	98.9766	509.469	22.3726
263.982	98.9762	509.714	22.3406
264.209	98.9757	509.959	22.3091
264.398	98.9753	510.203	22.2782
264.509	98.9748	510.448	22.2477
264.556	98.9744	510.693	22.2177
264.579	98.9739	510.938	22.1882
264.612	98.9734	511.182	22.1591
264.692	98.973	511.427	22.1304
264.815	98.9725	511.672	22.1021
264.974	98.9721	511.916	22.0742
265.149	98.9716	512.161	22.0465
265.307	98.9712	512.405	22.0191
265.433	98.9707	512.65	21.992
265.533	98.9703	512.894	21.965
265.626	98.9698	513.138	21.9383
265.72	98.9694	513.383	21.9117
265.808	98.9689	513.627	21.8852
265.896	98.9685	513.871	21.8588
265.989	98.968	514.115	21.8324
266.1	98.9676	514.36	21.8061
266.236	98.9671	514.604	21.7798
266.383	98.9666	514.848	21.7535
266.527	98.9662	515.093	21.7271
266.655	98.9657	515.337	21.7007
266.774	98.9653	515.582	21.6743
266.906	98.9648	515.827	21.6478
267.048	98.9644	516.071	21.6213
267.188	98.9639	516.316	21.5947
267.313	98.9635	516.561	21.568
267.417	98.963	516.806	21.5413
267.506	98.9625	517.051	21.5145
267.576	98.9621	517.297	21.4877
267.64	98.9616	517.542	21.461
267.718	98.9612	517.788	21.4342
267.833	98.9607	518.034	21.4074
267.996	98.9603	518.28	21.3807
268.183	98.9598	518.526	21.3541
268.359	98.9594	518.772	21.3275
268.495	98.9589	519.019	21.3011
268.597	98.9585	519.265	21.2748
268.683	98.958	519.512	21.2488
268.769	98.9575	519.759	21.223
268.875	98.9571	520.006	21.1974
269.001	98.9566	520.253	21.172
269.137	98.9562	520.501	21.147
269.283	98.9557	520.748	21.1224
269.432	98.9553	520.996	21.098
269.569	98.9548	521.243	21.074
269.679	98.9544	521.491	21.0505
269.764	98.9539	521.738	21.0273
269.857	98.9535	521.986	21.0046
269.982	98.953	522.234	20.9823
270.129	98.9526	522.481	20.9604
270.297	98.9521	522.729	20.939
270.452	98.9517	522.976	20.9181
270.595	98.9512	523.224	20.8976
270.731	98.9508	523.471	20.8776
270.87	98.9503	523.719	20.858
271.007	98.9499	523.966	20.8388
271.114	98.9494	524.213	20.8201
271.218	98.949	524.46	20.8018
271.325	98.9485	524.707	20.7838
271.437	98.9481	524.954	20.7662
271.56	98.9476	525.201	20.749
271.686	98.9472	525.447	20.7321
[truncated: 11,288 more rows]
