# Supplementary material for: Thermogravimetric analysis of the co-combustion of coal and polyvinyl chloride
Source: PLoS One. 2019 Oct 28;14(10):e0224401. doi: 10.1371/journal.pone.0224401 (PMC6816570; doi:10.1371/journal.pone.0224401)
Supplement: S3 Fig — (XLS) [file pone.0224401.s003.xls]

## Sheet: Sheet1
Sample Temperature (°C)	CG	温度	PVC
42.1127	100	45.1535	99.9964
42.112	100	45.326	99.9961
42.1116	100	45.5177	99.9958
42.1116	100.001	45.7287	99.9955
42.1117	100.001	45.9585	99.9951
42.1118	100.002	46.2067	99.9948
42.112	100.002	46.4726	99.9945
42.1122	100.002	46.7553	99.9942
42.1125	100.002	47.0538	99.9938
42.1126	100.002	47.3668	99.9935
42.1123	100.002	47.6931	99.9932
42.112	100.001	48.0313	99.9929
42.1122	100	48.3798	99.9925
42.1128	99.9999	48.7369	99.9922
42.1134	99.9994	49.101	99.9919
42.1136	99.9991	49.4704	99.9916
42.1133	99.9987	49.8433	99.9912
42.1127	99.9982	50.2179	99.9909
42.1124	99.9977	50.5927	99.9906
42.1124	99.9972	50.9659	99.9903
42.1124	99.9966	51.3359	99.9899
42.1122	99.9963	51.7011	99.9896
42.112	99.9961	52.0603	99.9893
42.1119	99.9962	52.412	99.989
42.112	99.9965	52.755	99.9886
42.1122	99.9967	53.0884	99.9883
42.1121	99.9968	53.4112	99.988
42.1117	99.9966	53.7227	99.9877
42.1109	99.9964	54.0223	99.9873
42.1103	99.9964	54.3095	99.987
42.1099	99.9964	54.584	99.9867
42.1101	99.9964	54.8458	99.9864
42.1112	99.9962	55.0947	99.986
42.1127	99.9958	55.3312	99.9857
42.114	99.9952	55.5553	99.9854
42.1145	99.9947	55.7675	99.9851
42.114	99.9942	55.9685	99.9847
42.1132	99.9937	56.1587	99.9844
42.1129	99.9933	56.3391	99.9841
42.1135	99.993	56.5102	99.9838
42.1144	99.9928	56.6731	99.9834
42.115	99.9925	56.8285	99.9831
42.1149	99.992	56.9774	99.9828
42.114	99.9918	57.1209	99.9825
42.1128	99.9921	57.2597	99.9821
42.1117	99.9925	57.3949	99.9818
42.1111	99.9928	57.5273	99.9815
42.111	99.9927	57.6578	99.9812
42.1114	99.9924	57.7872	99.9808
42.112	99.992	57.9163	99.9805
42.1124	99.9917	58.0457	99.9802
42.1127	99.9913	58.1761	99.9799
42.1129	99.9911	58.3079	99.9796
42.113	99.991	58.4418	99.9792
42.1131	99.9911	58.5779	99.9789
42.1133	99.991	58.7167	99.9786
42.1137	99.9908	58.8583	99.9783
42.1142	99.9903	59.0028	99.9779
42.1149	99.9899	59.1504	99.9776
42.1155	99.9896	59.3009	99.9773
42.1157	99.9894	59.4543	99.977
42.1149	99.9891	59.6105	99.9766
42.1134	99.9888	59.7693	99.9763
42.1116	99.9885	59.9304	99.976
42.1105	99.9885	60.0935	99.9757
42.1103	99.9886	60.2583	99.9753
42.1107	99.9888	60.4246	99.975
42.1114	99.9888	60.5919	99.9747
42.1119	99.9887	60.7599	99.9744
42.1123	99.9886	60.9283	99.974
42.1124	99.9883	61.0967	99.9737
42.1125	99.9881	61.2648	99.9734
42.1129	99.9878	61.4323	99.9731
42.1135	99.9874	61.5989	99.9727
42.1145	99.987	61.7643	99.9724
42.1154	99.9864	61.9284	99.9721
42.116	99.9857	62.0909	99.9718
42.1157	99.9848	62.2517	99.9714
42.1145	99.9841	62.4107	99.9711
42.1129	99.9838	62.5678	99.9708
42.1114	99.9836	62.7228	99.9704
42.1108	99.9837	62.8759	99.9701
42.1112	99.9837	63.027	99.9698
42.1115	99.9836	63.1762	99.9695
42.1115	99.9837	63.3235	99.9692
42.1111	99.984	63.4689	99.9688
42.1108	99.9844	63.6127	99.9685
42.1111	99.9848	63.7549	99.9682
42.112	99.9852	63.8956	99.9679
42.1133	99.9856	64.035	99.9675
42.1146	99.9857	64.1733	99.9672
42.1155	99.9857	64.3105	99.9669
42.1157	99.9855	64.4468	99.9666
42.1152	99.9852	64.5824	99.9662
42.1144	99.9849	64.7173	99.9659
42.114	99.9846	64.8518	99.9656
42.114	99.9842	64.9801	99.9653
42.1141	99.9837	65.1099	99.9649
42.1139	99.9832	65.2468	99.9646
42.1134	99.9828	65.3833	99.9643
42.113	99.9823	65.5192	99.964
42.1129	99.9818	65.6546	99.9636
42.1131	99.9813	65.7897	99.9633
42.1133	99.981	65.9242	99.963
42.1131	99.9809	66.0584	99.9627
42.1126	99.981	66.192	99.9623
42.1119	99.9813	66.3253	99.962
42.1113	99.9816	66.4582	99.9617
42.1111	99.9819	66.5908	99.9614
42.1112	99.982	66.723	99.961
42.1115	99.9819	66.8549	99.9607
42.1123	99.9817	66.9865	99.9604
42.1134	99.9815	67.1179	99.9601
42.1147	99.9811	67.249	99.9597
42.1155	99.9807	67.38	99.9594
42.1154	99.9801	67.5107	99.9591
42.1144	99.9795	67.6413	99.9588
42.1132	99.9787	67.7717	99.9584
42.1122	99.9778	67.9021	99.9581
42.1116	99.977	68.0323	99.9578
42.1114	99.9764	68.1625	99.9575
42.1115	99.976	68.2927	99.9571
42.1117	99.9758	68.4228	99.9568
42.112	99.9756	68.5529	99.9565
42.1121	99.9755	68.6831	99.9562
42.112	99.9755	68.8132	99.9558
42.1118	99.9757	68.9434	99.9555
42.1119	99.976	69.0736	99.9552
42.1121	99.9763	69.2038	99.9549
42.1119	99.9767	69.3341	99.9545
42.1115	99.9769	69.4645	99.9542
42.1112	99.9769	69.5949	99.9539
42.1116	99.9768	69.7254	99.9536
42.1123	99.9766	69.856	99.9532
42.1133	99.9765	69.9866	99.9529
42.114	99.9766	70.1173	99.9526
42.1143	99.9766	70.248	99.9523
42.114	99.9766	70.3788	99.9519
42.1134	99.9763	70.5096	99.9516
42.1125	99.976	70.6405	99.9513
42.1117	99.9755	70.7714	99.951
42.1112	99.9751	70.9024	99.9506
42.1115	99.9748	71.0333	99.9503
42.1122	99.9748	71.1643	99.95
42.1129	99.975	71.2954	99.9497
42.1133	99.9752	71.4264	99.9493
42.1134	99.9754	71.5575	99.949
42.1131	99.9755	71.6886	99.9487
42.1126	99.9755	71.8198	99.9484
42.1123	99.9756	71.951	99.948
42.112	99.9756	72.0821	99.9477
42.1121	99.9756	72.2134	99.9474
42.1121	99.9758	72.3447	99.9471
42.112	99.976	72.476	99.9467
42.1118	99.9761	72.6073	99.9464
42.1116	99.9762	72.7387	99.9461
42.1116	99.976	72.8702	99.9458
42.1119	99.9757	73.0017	99.9454
42.1124	99.9752	73.1333	99.9451
42.1131	99.9748	73.265	99.9448
42.1138	99.9745	73.3967	99.9445
42.1145	99.9744	73.5285	99.9442
42.1149	99.9746	73.6604	99.9438
42.1149	99.9749	73.7924	99.9435
42.1144	99.9753	73.9244	99.9432
42.1135	99.9757	74.0566	99.9429
42.113	99.9761	74.1888	99.9425
42.1128	99.9765	74.3212	99.9422
42.1129	99.9769	74.4537	99.9419
42.113	99.9775	74.5862	99.9416
42.1131	99.9783	74.7189	99.9412
42.1133	99.9792	74.8517	99.9409
42.1134	99.9799	74.9845	99.9406
42.1133	99.9804	75.1175	99.9403
42.1133	99.9806	75.2506	99.9399
42.1135	99.9805	75.3837	99.9396
42.114	99.9801	75.5169	99.9393
42.1146	99.9796	75.6503	99.939
42.115	99.979	75.7837	99.9386
42.115	99.9785	75.9173	99.9383
42.1146	99.978	76.051	99.938
42.1139	99.9775	76.1849	99.9377
42.1132	99.9768	76.3188	99.9373
42.1125	99.9761	76.4529	99.937
42.1118	99.9754	76.5871	99.9367
42.1112	99.975	76.7215	99.9364
42.1108	99.9748	76.856	99.936
42.1105	99.9749	76.9908	99.9357
42.1108	99.9751	77.1257	99.9354
42.1117	99.9752	77.2608	99.9351
42.1129	99.9753	77.3961	99.9347
42.114	99.9755	77.5316	99.9344
42.1146	99.9758	77.6674	99.9341
42.1144	99.9762	77.8034	99.9338
42.1138	99.9766	77.9397	99.9334
42.1134	99.977	78.0763	99.9331
42.1133	99.9773	78.213	99.9328
42.1134	99.9773	78.3501	99.9325
42.1135	99.977	78.4875	99.9321
42.1136	99.9766	78.6252	99.9318
42.1136	99.9759	78.7633	99.9315
42.1139	99.9754	78.9016	99.9312
42.1142	99.9749	79.0403	99.9308
42.1141	99.9744	79.1792	99.9305
42.1135	99.9738	79.3185	99.9302
42.1124	99.9732	79.458	99.9299
42.1113	99.9728	79.5979	99.9296
42.1108	99.9723	79.7381	99.9292
42.111	99.9719	79.8785	99.9289
42.1118	99.9715	80.0191	99.9286
42.1126	99.9712	80.16	99.9283
42.113	99.9711	80.3011	99.9279
42.1129	99.9711	80.4424	99.9276
42.1124	99.9712	80.5839	99.9273
42.112	99.971	80.7254	99.927
42.1118	99.9708	80.8672	99.9266
42.1121	99.9704	81.0089	99.9263
42.1129	99.9702	81.1507	99.926
42.1138	99.97	81.2926	99.9257
42.1148	99.9698	81.4344	99.9253
42.1154	99.9697	81.5762	99.925
42.1154	99.9695	81.718	99.9247
42.1151	99.9694	81.8597	99.9244
42.1147	99.969	82.0013	99.924
42.1148	99.9683	82.1428	99.9237
42.1151	99.9675	82.2842	99.9234
42.1154	99.9667	82.4254	99.9231
42.1158	99.9659	82.5665	99.9227
42.1157	99.9652	82.7074	99.9224
42.1152	99.9646	82.8482	99.9221
42.1144	99.964	82.9888	99.9218
42.1135	99.9635	83.1292	99.9214
42.1129	99.9632	83.2695	99.9211
42.1126	99.9631	83.4097	99.9208
42.1129	99.963	83.5498	99.9205
42.1133	99.9631	83.6897	99.9201
42.1138	99.9632	83.8296	99.9198
42.1143	99.9634	83.9694	99.9195
42.1148	99.9636	84.1092	99.9192
42.1152	99.9637	84.2489	99.9188
42.1153	99.9636	84.3887	99.9185
42.1151	99.9636	84.5286	99.9182
42.1147	99.9637	84.6685	99.9179
42.114	99.9638	84.8085	99.9175
42.1131	99.9637	84.9487	99.9172
42.1125	99.9635	85.0891	99.9169
42.1121	99.9634	85.2297	99.9166
42.1119	99.9635	85.3705	99.9162
42.1123	99.9635	85.5116	99.9159
42.1128	99.9633	85.653	99.9156
42.1134	99.9628	85.7947	99.9153
42.1141	99.9624	85.9368	99.9149
42.1152	99.9621	86.0792	99.9146
42.1161	99.9616	86.222	99.9143
42.1163	99.9611	86.3652	99.914
42.1158	99.9606	86.5088	99.9136
42.115	99.9604	86.6529	99.9133
42.1143	99.9602	86.7973	99.913
42.1142	99.9598	86.9421	99.9127
42.1145	99.9594	87.0874	99.9123
42.1148	99.9593	87.2331	99.912
42.1146	99.9596	87.3791	99.9117
42.1143	99.9602	87.5255	99.9114
42.1139	99.9606	87.6723	99.911
42.1139	99.961	87.8194	99.9107
42.1143	99.9613	87.9669	99.9104
42.115	99.9613	88.1146	99.9101
42.1157	99.961	88.2627	99.9097
42.116	99.9606	88.411	99.9094
42.1156	99.96	88.5596	99.9091
42.1149	99.9593	88.7084	99.9088
42.1138	99.9585	88.8575	99.9084
42.1125	99.9577	89.0067	99.9081
42.1115	99.9566	89.156	99.9078
42.111	99.9555	89.3055	99.9075
42.1109	99.9541	89.4551	99.9071
42.1114	99.9527	89.6047	99.9068
42.1123	99.9514	89.7544	99.9065
42.1131	99.9505	89.9042	99.9062
42.1138	99.9499	90.054	99.9058
42.1141	99.9496	90.2038	99.9055
42.114	99.9495	90.3536	99.9052
42.1139	99.9498	90.5033	99.9049
42.1138	99.9501	90.6531	99.9046
42.114	99.9504	90.8028	99.9042
42.1142	99.9507	90.9524	99.9039
42.1139	99.951	91.102	99.9036
42.1133	99.9513	91.2516	99.9032
42.1124	99.9515	91.4011	99.9029
42.1121	99.9515	91.5506	99.9026
42.1123	99.9514	91.7001	99.9023
42.1129	99.9514	91.8496	99.9019
42.1136	99.9514	91.999	99.9016
42.114	99.9512	92.1485	99.9013
42.1141	99.9509	92.2979	99.901
42.1138	99.9507	92.4474	99.9006
42.1131	99.9507	92.5969	99.9003
42.1129	99.9509	92.7465	99.9
42.1131	99.951	92.8961	99.8997
42.114	99.9511	93.0458	99.8993
42.1149	99.9512	93.1956	99.899
42.1156	99.9512	93.3455	99.8987
42.116	99.951	93.4955	99.8984
42.1162	99.9506	93.6456	99.898
42.1162	99.95	93.7958	99.8977
42.1159	99.9496	93.9462	99.8974
42.1153	99.9491	94.0967	99.8971
42.1146	99.9485	94.2473	99.8967
42.114	99.9477	94.3981	99.8964
42.114	99.9468	94.5491	99.8961
42.1143	99.9458	94.7002	99.8958
42.1148	99.9453	94.8514	99.8954
42.1153	99.9449	95.0028	99.8951
42.1157	99.9448	95.1544	99.8948
42.1158	99.9447	95.3061	99.8945
42.1159	99.9446	95.458	99.8942
42.1161	99.9447	95.6099	99.8938
42.1161	99.9448	95.762	99.8935
42.1161	99.9448	95.9142	99.8932
42.1159	99.9447	96.0664	99.8929
42.1156	99.9449	96.2187	99.8925
42.1153	99.9453	96.3711	99.8922
42.1151	99.9457	96.5236	99.8919
42.115	99.9458	96.6761	99.8916
42.115	99.9456	96.8286	99.8912
42.1151	99.9453	96.9811	99.8909
42.1154	99.945	97.1337	99.8906
42.1156	99.9446	97.2862	99.8903
42.1156	99.9437	97.4387	99.8899
42.1155	99.9426	97.5912	99.8896
42.1151	99.9415	97.7437	99.8893
42.1149	99.9404	97.8961	99.889
42.1149	99.9395	98.0485	99.8886
42.1153	99.9385	98.2008	99.8883
42.1159	99.9377	98.3531	99.888
42.1164	99.937	98.5054	99.8877
42.1168	99.9367	98.6576	99.8873
42.1168	99.9365	98.8097	99.887
42.1167	99.9363	98.9618	99.8867
42.1164	99.9363	99.1139	99.8864
42.1162	99.9366	99.2659	99.886
42.1165	99.937	99.418	99.8857
42.1171	99.9371	99.57	99.8854
42.1178	99.9369	99.7221	99.8851
42.1181	99.9367	99.8742	99.8847
42.118	99.9363	100.026	99.8844
42.1176	99.936	100.179	99.8841
42.1173	99.9354	100.331	99.8838
42.1173	99.9346	100.484	99.8834
42.1179	99.9338	100.636	99.8831
42.1186	99.9334	100.789	99.8828
42.1191	99.9331	100.942	99.8825
42.119	99.933	101.095	99.8821
42.1185	99.9329	101.249	99.8818
42.1178	99.9328	101.402	99.8815
42.1173	99.9328	101.556	99.8812
42.117	99.9328	101.711	99.8808
42.1164	99.9328	101.865	99.8805
42.1153	99.9326	102.02	99.8802
42.1142	99.9325	102.175	99.8799
42.1138	99.9324	102.331	99.8795
42.1142	99.9322	102.487	99.8792
42.1154	99.9318	102.643	99.8789
42.1168	99.9313	102.8	99.8786
42.1176	99.9306	102.956	99.8782
42.1176	99.9299	103.114	99.8779
42.1172	99.9293	103.271	99.8776
42.1168	99.9289	103.429	99.8773
42.1167	99.9286	103.587	99.8769
42.117	99.9283	103.746	99.8766
42.1175	99.9284	103.904	99.8763
42.118	99.9287	104.063	99.876
42.1182	99.9289	104.222	99.8756
42.1183	99.9288	104.381	99.8753
42.1182	99.9284	104.54	99.875
42.1182	99.9282	104.7	99.8747
42.1181	99.9282	104.859	99.8744
42.1182	99.9283	105.018	99.874
42.1184	99.9284	105.178	99.8737
42.1187	99.9286	105.337	99.8734
42.1188	99.9288	105.497	99.8731
42.1187	99.9288	105.656	99.8727
42.1185	99.9285	105.815	99.8724
42.1186	99.928	105.974	99.8721
42.1189	99.9275	106.133	99.8718
42.1193	99.9272	106.292	99.8714
42.1195	99.9271	106.451	99.8711
42.1197	99.927	106.609	99.8708
42.1197	99.9268	106.767	99.8705
42.1196	99.9264	106.925	99.8701
42.1194	99.9257	107.083	99.8698
42.1191	99.9249	107.241	99.8695
42.1185	99.9241	107.398	99.8692
42.1181	99.9237	107.556	99.8688
42.1177	99.9236	107.713	99.8685
42.1174	99.9235	107.87	99.8682
42.1173	99.9235	108.027	99.8679
42.1173	99.9234	108.184	99.8675
42.1175	99.9233	108.341	99.8672
42.1177	99.9233	108.498	99.8669
42.1182	99.9233	108.655	99.8666
42.1188	99.9234	108.812	99.8662
42.1194	99.9236	108.968	99.8659
42.12	99.9239	109.126	99.8656
42.1204	99.9241	109.283	99.8653
42.1207	99.9243	109.44	99.8649
42.1206	99.9243	109.597	99.8646
42.1201	99.9243	109.755	99.8643
42.1193	99.924	109.913	99.864
42.1189	99.9236	110.071	99.8636
42.1189	99.923	110.229	99.8633
42.1197	99.9222	110.387	99.863
42.1211	99.9215	110.546	99.8627
42.1225	99.9208	110.705	99.8623
42.1232	99.9202	110.864	99.862
42.123	99.9195	111.023	99.8617
42.1221	99.9189	111.182	99.8614
42.1214	99.9182	111.342	99.861
42.1213	99.9177	111.502	99.8607
42.122	99.9176	111.661	99.8604
42.1226	99.9177	111.821	99.8601
42.1228	99.918	111.982	99.8597
42.1229	99.9185	112.142	99.8594
42.1232	99.9188	112.302	99.8591
42.124	99.919	112.462	99.8588
42.1249	99.9191	112.622	99.8584
42.1253	99.919	112.782	99.8581
42.1255	99.9188	112.942	99.8578
42.1252	99.9185	113.102	99.8575
42.1249	99.9182	113.261	99.8571
42.1244	99.9178	113.421	99.8568
42.1239	99.9172	113.58	99.8565
42.1232	99.9167	113.739	99.8562
42.1225	99.9162	113.898	99.8558
42.1225	99.9159	114.057	99.8555
42.123	99.9159	114.215	99.8552
42.1238	99.916	114.373	99.8549
42.1246	99.9163	114.531	99.8546
42.1251	99.9168	114.689	99.8542
42.1252	99.917	114.846	99.8539
42.1254	99.9171	115.003	99.8536
42.1256	99.9168	115.16	99.8533
42.1258	99.9168	115.317	99.8529
42.1262	99.9166	115.474	99.8526
42.1266	99.9165	115.63	99.8523
42.1269	99.9163	115.787	99.852
42.1272	99.916	115.943	99.8516
42.1276	99.9157	116.099	99.8513
42.1278	99.9155	116.255	99.851
42.1278	99.915	116.412	99.8507
42.1277	99.9145	116.568	99.8503
42.1276	99.9142	116.725	99.85
42.1277	99.9142	116.881	99.8497
42.1283	99.9143	117.038	99.8494
42.1291	99.9143	117.195	99.849
42.1298	99.9143	117.352	99.8487
42.1298	99.9143	117.51	99.8484
42.1292	99.9142	117.668	99.8481
42.1281	99.9142	117.826	99.8477
42.1275	99.914	117.984	99.8474
42.1279	99.9137	118.143	99.8471
42.1293	99.9134	118.302	99.8468
42.1309	99.9131	118.461	99.8464
42.1318	99.9129	118.621	99.8461
42.1318	99.9127	118.781	99.8458
42.1312	99.9128	118.942	99.8454
42.1311	99.9128	119.103	99.8451
42.1316	99.9128	119.264	99.8448
42.1323	99.9127	119.426	99.8445
42.1325	99.9125	119.587	99.8442
42.132	99.9122	119.749	99.8438
42.1315	99.912	119.912	99.8435
42.1315	99.9121	120.074	99.8432
42.132	99.9123	120.237	99.8429
42.133	99.9126	120.399	99.8425
42.1338	99.9128	120.562	99.8422
42.1341	99.9127	120.725	99.8419
42.1341	99.9125	120.888	99.8416
42.1343	99.9124	121.051	99.8412
42.1348	99.9125	121.214	99.8409
42.1356	99.9124	121.377	99.8406
42.1365	99.9125	121.54	99.8403
42.137	99.9128	121.703	99.8399
42.1369	99.9131	121.866	99.8396
42.1362	99.9132	122.028	99.8393
42.1357	99.913	122.191	99.839
42.1357	99.9128	122.353	99.8386
42.1363	99.9126	122.515	99.8383
42.1373	99.9126	122.677	99.838
42.1384	99.9125	122.838	99.8377
42.1392	99.9123	123	99.8373
42.1396	99.9123	123.161	99.837
42.1399	99.9122	123.322	99.8367
42.1399	99.912	123.483	99.8364
42.14	99.9117	123.644	99.836
42.1404	99.9116	123.804	99.8357
42.141	99.9114	123.964	99.8354
42.1414	99.9115	124.125	99.8351
42.1412	99.9116	124.285	99.8347
42.1408	99.9115	124.445	99.8344
42.1405	99.9114	124.604	99.8341
42.1407	99.911	124.764	99.8338
42.1411	99.9107	124.924	99.8334
42.1416	99.9103	125.083	99.8331
42.1421	99.91	125.243	99.8328
42.1426	99.9097	125.402	99.8325
42.1436	99.9095	125.562	99.8321
42.1448	99.9093	125.722	99.8318
42.1458	99.9092	125.881	99.8315
42.1462	99.9091	126.041	99.8312
42.1461	99.9091	126.201	99.8308
42.1458	99.9091	126.36	99.8305
42.1457	99.9094	126.52	99.8302
42.1463	99.9097	126.68	99.8299
42.1476	99.91	126.84	99.8295
42.1491	99.9101	127	99.8292
42.1505	99.9101	127.16	99.8289
42.1514	99.9101	127.321	99.8286
42.1516	99.9101	127.481	99.8282
42.1514	99.91	127.642	99.8279
42.1515	99.9097	127.802	99.8276
42.1658	99.9094	127.963	99.8273
42.2548	99.9089	128.124	99.8269
42.3784	99.9082	128.285	99.8266
42.4942	99.9073	128.446	99.8263
42.5141	99.9063	128.607	99.826
42.5189	99.9055	128.768	99.8256
42.5997	99.9048	128.93	99.8253
42.7784	99.9042	129.091	99.825
42.927	99.9036	129.253	99.8247
43.0572	99.9029	129.414	99.8243
43.1859	99.9025	129.576	99.824
43.2962	99.9021	129.738	99.8237
43.4509	99.9017	129.9	99.8234
43.7146	99.9011	130.062	99.823
44.1481	99.9005	130.224	99.8227
44.6152	99.8998	130.386	99.8224
45.05	99.8992	130.548	99.8221
45.3843	99.8985	130.71	99.8217
45.5383	99.8976	130.873	99.8214
45.576	99.8966	131.035	99.8211
45.5664	99.8954	131.198	99.8208
45.574	99.8941	131.361	99.8204
45.6144	99.8926	131.523	99.8201
45.7233	99.8909	131.686	99.8198
45.9431	99.8892	131.849	99.8195
46.2547	99.8876	132.012	99.8192
46.6046	99.8861	132.175	99.8188
47.0724	99.8847	132.339	99.8185
47.6477	99.8834	132.502	99.8182
48.2661	99.882	132.665	99.8179
48.7852	99.8809	132.829	99.8175
49.1687	99.8797	132.992	99.8172
49.3392	99.8786	133.156	99.8169
49.2385	99.8774	133.319	99.8166
49.044	99.8763	133.483	99.8162
48.8564	99.8753	133.646	99.8159
48.9379	99.8744	133.81	99.8156
49.2659	99.8733	133.974	99.8153
49.8097	99.8721	134.137	99.8149
50.4083	99.8706	134.301	99.8146
50.939	99.8692	134.465	99.8143
51.3951	99.8676	134.628	99.814
51.7581	99.8658	134.792	99.8136
52.0553	99.8638	134.955	99.8133
52.1875	99.8621	135.119	99.813
52.2738	99.8604	135.282	99.8127
52.482	99.8588	135.446	99.8123
52.8278	99.8569	135.609	99.812
53.2689	99.8551	135.772	99.8117
53.6551	99.8533	135.936	99.8114
53.9092	99.8517	136.099	99.811
54.0174	99.8501	136.262	99.8107
54.0722	99.8484	136.425	99.8104
54.1543	99.8465	136.588	99.8101
54.3166	99.8448	136.751	99.8097
54.5844	99.8431	136.915	99.8094
54.8611	99.8415	137.078	99.8091
55.0734	99.8398	137.241	99.8088
55.2433	99.838	137.404	99.8084
55.4199	99.8362	137.567	99.8081
55.65	99.8345	137.73	99.8078
56.0164	99.8327	137.894	99.8075
56.5705	99.8308	138.057	99.8071
57.269	99.8286	138.22	99.8068
57.9751	99.8265	138.384	99.8065
58.5476	99.8245	138.547	99.8062
58.8894	99.8225	138.711	99.8058
58.9996	99.8205	138.874	99.8055
59.0393	99.8186	139.038	99.8052
59.1914	99.8168	139.202	99.8049
59.4393	99.8153	139.366	99.8046
59.7235	99.8138	139.53	99.8042
59.9741	99.8121	139.694	99.8039
60.2255	99.8102	139.858	99.8036
60.5076	99.8083	140.022	99.8033
60.8884	99.8064	140.186	99.8029
61.3171	99.8042	140.35	99.8026
61.8424	99.8019	140.515	99.8023
62.4197	99.7992	140.679	99.802
62.9956	99.7964	140.843	99.8016
63.4682	99.7935	141.008	99.8013
63.7627	99.7906	141.172	99.801
63.9702	99.7877	141.336	99.8007
64.1791	99.7849	141.5	99.8003
64.5263	99.7822	141.664	99.8
64.9249	99.7795	141.828	99.7997
65.333	99.7769	141.992	99.7994
65.6412	99.7742	142.156	99.799
65.872	99.7715	142.32	99.7987
66.0576	99.769	142.483	99.7984
66.2638	99.7665	142.647	99.7981
66.563	99.7642	142.81	99.7977
67.0082	99.7618	142.973	99.7974
67.5615	99.7593	143.136	99.7971
68.1005	99.7566	143.299	99.7968
68.5018	99.7539	143.462	99.7964
68.7614	99.7513	143.625	99.7961
68.9798	99.7488	143.788	99.7958
69.2325	99.7464	143.951	99.7955
69.6565	99.744	144.114	99.7951
70.2454	99.7417	144.276	99.7948
70.8659	99.7393	144.439	99.7945
71.3391	99.7367	144.602	99.7942
71.5774	99.7339	144.764	99.7938
71.6884	99.7308	144.927	99.7935
71.8219	99.7277	145.09	99.7932
72.0972	99.7245	145.253	99.7929
72.5828	99.7215	145.416	99.7925
73.1793	99.7184	145.579	99.7922
73.7943	99.7155	145.742	99.7919
74.3853	99.7127	145.906	99.7916
74.9407	99.71	146.07	99.7912
75.4071	99.7072	146.233	99.7909
75.818	99.7042	146.397	99.7906
76.2392	99.7014	146.561	99.7903
76.6802	99.6987	146.726	99.7899
77.0665	99.696	146.89	99.7896
77.3527	99.6931	147.055	99.7893
77.5739	99.69	147.22	99.789
77.7992	99.6869	147.385	99.7886
78.091	99.6839	147.551	99.7883
78.4601	99.6808	147.716	99.788
78.7621	99.6778	147.882	99.7877
78.9943	99.6746	148.048	99.7873
79.2621	99.6716	148.214	99.787
79.725	99.6686	148.381	99.7867
80.4311	99.6654	148.547	99.7864
81.2604	99.6622	148.714	99.786
82.0295	99.6591	148.88	99.7857
82.5411	99.6562	149.047	99.7854
82.8376	99.6535	149.214	99.7851
83.0397	99.6508	149.38	99.7847
83.2917	99.6481	149.547	99.7844
83.6827	99.6454	149.714	99.7841
84.1649	99.6428	149.88	99.7838
84.6278	99.6404	150.047	99.7834
85.0846	99.6378	150.214	99.7831
85.5222	99.6354	150.38	99.7828
85.9708	99.6332	150.546	99.7825
86.3118	99.6312	150.713	99.7821
86.5611	99.6294	150.879	99.7818
86.8145	99.6275	151.045	99.7815
87.2131	99.6255	151.211	99.7812
87.9308	99.6232	151.376	99.7808
88.754	99.6208	151.542	99.7805
89.4737	99.6182	151.707	99.7802
89.9292	99.6154	151.872	99.7799
90.2148	99.6125	152.037	99.7796
90.5551	99.6094	152.202	99.7792
90.9742	99.6059	152.366	99.7789
91.4331	99.6021	152.53	99.7786
91.7837	99.5981	152.695	99.7782
92.0193	99.594	152.859	99.7779
92.1713	99.5898	153.023	99.7776
92.3576	99.5857	153.186	99.7773
92.6555	99.582	153.35	99.7769
93.126	99.5785	153.514	99.7766
93.7622	99.5751	153.677	99.7763
94.4389	99.572	153.84	99.776
95.0406	99.5691	154.004	99.7756
95.5025	99.5665	154.167	99.7753
95.8706	99.5637	154.33	99.775
96.1442	99.5607	154.493	99.7747
96.3735	99.5576	154.656	99.7743
96.534	99.5545	154.819	99.774
96.5689	99.5515	154.982	99.7737
96.5875	99.5483	155.145	99.7734
96.7275	99.5448	155.308	99.773
97.0118	99.5413	155.47	99.7727
97.4119	99.5378	155.633	99.7724
97.8544	99.5341	155.796	99.7721
98.285	99.5305	155.959	99.7717
98.6372	99.5271	156.122	99.7714
98.8245	99.524	156.285	99.7711
98.8661	99.5212	156.447	99.7708
98.8018	99.5186	156.61	99.7704
98.7992	99.516	156.773	99.7701
99.0095	99.5134	156.936	99.7698
99.4371	99.5109	157.099	99.7695
99.9416	99.5087	157.262	99.7692
100.337	99.5065	157.425	99.7688
100.588	99.5042	157.589	99.7685
100.749	99.5019	157.752	99.7682
100.931	99.4994	157.915	99.7679
101.129	99.4969	158.078	99.7675
101.309	99.4943	158.242	99.7672
101.484	99.4916	158.405	99.7669
101.646	99.489	158.569	99.7666
101.85	99.4864	158.733	99.7662
102.087	99.4838	158.897	99.7659
102.361	99.481	159.061	99.7656
102.604	99.4781	159.225	99.7653
102.805	99.4754	159.389	99.7649
103.014	99.4728	159.553	99.7646
103.273	99.4705	159.718	99.7643
103.57	99.4683	159.882	99.764
103.931	99.4661	160.047	99.7636
104.346	99.464	160.212	99.7633
104.77	99.4619	160.377	99.763
105.204	99.4598	160.542	99.7627
105.609	99.4576	160.707	99.7623
105.927	99.4551	160.873	99.762
106.138	99.4526	161.038	99.7617
106.285	99.4501	161.204	99.7614
106.446	99.4476	161.37	99.761
106.67	99.4451	161.535	99.7607
106.945	99.4425	161.701	99.7604
107.2	99.4402	161.867	99.7601
107.343	99.438	162.033	99.7597
107.405	99.4358	162.2	99.7594
107.523	99.4336	162.366	99.7591
107.805	99.4313	162.532	99.7588
108.21	99.4293	162.698	99.7584
108.596	99.4274	162.864	99.7581
108.805	99.4255	163.03	99.7578
108.852	99.4235	163.196	99.7575
108.893	99.4216	163.362	99.7571
109.064	99.4197	163.528	99.7568
109.388	99.4177	163.694	99.7565
109.703	99.4156	163.86	99.7562
109.914	99.4134	164.026	99.7558
110.074	99.4112	164.191	99.7555
110.318	99.409	164.357	99.7552
110.737	99.4067	164.522	99.7549
111.237	99.4045	164.687	99.7545
111.646	99.4023	164.852	99.7542
111.853	99.4004	165.017	99.7539
111.841	99.3984	165.182	99.7536
111.779	99.3964	165.347	99.7532
111.793	99.3944	165.511	99.7529
111.95	99.3924	165.676	99.7526
112.214	99.3904	165.841	99.7523
112.546	99.3883	166.005	99.7519
112.94	99.3861	166.169	99.7516
113.365	99.384	166.334	99.7513
113.787	99.3819	166.498	99.751
114.134	99.3796	166.663	99.7506
114.363	99.3772	166.827	99.7503
114.475	99.3747	166.992	99.75
114.549	99.3722	167.157	99.7497
114.641	99.3697	167.321	99.7494
114.805	99.3672	167.486	99.749
115.043	99.3649	167.651	99.7487
115.331	99.3628	167.816	99.7484
115.611	99.3612	167.982	99.7481
115.822	99.3597	168.147	99.7477
116.016	99.3584	168.312	99.7474
116.246	99.3571	168.478	99.7471
116.573	99.3557	168.644	99.7468
116.966	99.3543	168.81	99.7464
117.371	99.3527	168.976	99.7461
117.747	99.351	169.142	99.7458
118.095	99.3491	169.308	99.7455
118.376	99.347	169.475	99.7451
118.578	99.3448	169.641	99.7448
118.697	99.3424	169.808	99.7445
118.795	99.3401	169.974	99.7442
118.965	99.3378	170.141	99.7438
119.226	99.3355	170.308	99.7435
119.507	99.3333	170.474	99.7432
119.756	99.3312	170.641	99.7429
119.967	99.3294	170.807	99.7425
120.178	99.3278	170.974	99.7422
120.375	99.3264	171.14	99.7419
120.556	99.325	171.306	99.7416
120.692	99.3238	171.472	99.7412
120.786	99.3228	171.638	99.7409
120.932	99.3216	171.804	99.7406
121.18	99.3204	171.969	99.7403
121.532	99.3191	172.134	99.7399
121.945	99.318	172.299	99.7396
122.339	99.3169	172.464	99.7393
122.667	99.3156	172.629	99.739
122.931	99.3141	172.793	99.7386
123.144	99.3127	172.957	99.7383
123.37	99.3113	173.121	99.738
123.646	99.3098	173.285	99.7377
123.946	99.3083	173.449	99.7373
124.237	99.3067	173.613	99.737
124.485	99.3052	173.776	99.7367
124.706	99.3039	173.94	99.7364
124.858	99.3028	174.103	99.736
124.946	99.3017	174.267	99.7357
124.972	99.3008	174.43	99.7354
124.957	99.2999	174.594	99.7351
124.99	99.2991	174.757	99.7347
125.113	99.2983	174.921	99.7344
125.344	99.2975	175.085	99.7341
125.622	99.2966	175.249	99.7338
125.901	99.2954	175.413	99.7334
126.148	99.294	175.577	99.7331
126.339	99.2924	175.742	99.7328
126.487	99.2907	175.907	99.7325
126.593	99.2889	176.072	99.7321
126.662	99.2872	176.237	99.7318
126.761	99.2855	176.403	99.7315
126.921	99.2842	176.569	99.7312
127.154	99.2832	176.736	99.7308
127.413	99.2822	176.902	99.7305
127.629	99.2813	177.069	99.7302
127.788	99.2803	177.237	99.7299
127.899	99.2795	177.404	99.7296
128.012	99.2787	177.572	99.7292
128.166	99.2777	177.741	99.7289
128.324	99.2768	177.909	99.7286
128.489	99.2757	178.078	99.7283
128.658	99.2746	178.246	99.7279
128.846	99.2735	178.416	99.7276
129.017	99.2721	178.585	99.7273
129.158	99.2708	178.754	99.727
129.296	99.2696	178.924	99.7266
129.455	99.2687	179.093	99.7263
129.643	99.2679	179.263	99.726
129.838	99.2671	179.432	99.7257
130.021	99.2663	179.602	99.7253
130.197	99.2654	179.772	99.725
130.407	99.2646	179.941	99.7247
130.674	99.2637	180.111	99.7244
130.951	99.2627	180.28	99.724
131.171	99.2617	180.45	99.7237
131.29	99.2607	180.619	99.7234
131.337	99.2597	180.788	99.7231
131.365	99.2587	180.957	99.7227
131.409	99.2578	181.126	99.7224
131.513	99.2571	181.294	99.7221
131.677	99.2564	181.463	99.7218
131.899	99.2561	181.631	99.7214
132.128	99.2558	181.799	99.7211
132.294	99.2554	181.967	99.7208
132.387	99.2549	182.135	99.7204
132.452	99.2542	182.302	99.7201
132.581	99.2537	182.47	99.7198
132.794	99.2532	182.637	99.7195
133.047	99.2526	182.804	99.7192
133.277	99.252	182.971	99.7188
133.432	99.2513	183.138	99.7185
133.523	99.2507	183.304	99.7182
133.563	99.2501	183.471	99.7179
133.609	99.2494	183.637	99.7175
133.709	99.2488	183.803	99.7172
133.876	99.2482	183.969	99.7169
134.092	99.248	184.135	99.7166
134.273	99.2478	184.3	99.7162
134.396	99.2475	184.466	99.7159
134.477	99.247	184.631	99.7156
134.613	99.2463	184.796	99.7153
134.845	99.2455	184.961	99.7149
135.06	99.2447	185.126	99.7146
135.227	99.2439	185.29	99.7143
135.312	99.2432	185.455	99.714
135.345	99.2425	185.619	99.7136
135.37	99.2417	185.783	99.7133
135.407	99.241	185.947	99.713
135.481	99.2403	186.111	99.7127
135.62	99.2396	186.274	99.7123
135.848	99.2391	186.437	99.712
136.16	99.2388	186.601	99.7117
136.481	99.2387	186.764	99.7114
136.724	99.2386	186.927	99.711
136.85	99.2386	187.09	99.7107
136.861	99.2385	187.252	99.7104
136.866	99.2385	187.415	99.7101
136.94	99.2385	187.578	99.7097
137.128	99.2386	187.741	99.7094
137.399	99.2383	187.903	99.7091
137.65	99.2378	188.066	99.7088
137.824	99.237	188.229	99.7084
137.956	99.2362	188.392	99.7081
138.107	99.2355	188.555	99.7078
138.278	99.2346	188.718	99.7075
138.454	99.2337	188.881	99.7071
138.617	99.2327	189.045	99.7068
138.751	99.2318	189.209	99.7065
138.855	99.2308	189.373	99.7062
138.962	99.2298	189.537	99.7058
139.087	99.2288	189.702	99.7055
139.204	99.2283	189.867	99.7052
139.308	99.228	190.032	99.7049
139.384	99.2278	190.197	99.7045
139.434	99.2274	190.363	99.7042
139.499	99.227	190.529	99.7039
139.603	99.2264	190.696	99.7036
139.75	99.2257	190.863	99.7032
139.87	99.225	191.03	99.7029
140.007	99.2244	191.198	99.7026
140.193	99.224	191.365	99.7023
140.447	99.224	191.533	99.7019
140.731	99.2239	191.702	99.7016
140.985	99.2236	191.87	99.7013
141.181	99.2232	192.039	99.701
141.276	99.2229	192.208	99.7006
141.311	99.2226	192.377	99.7003
141.305	99.2223	192.546	99.7
141.323	99.222	192.716	99.6997
141.421	99.2218	192.885	99.6993
141.621	99.2216	193.054	99.699
141.877	99.2212	193.223	99.6987
142.123	99.2203	193.393	99.6984
142.298	99.2194	193.562	99.698
142.407	99.2187	193.731	99.6977
142.466	99.2183	193.9	99.6974
142.503	99.218	194.068	99.6971
142.545	99.218	194.237	99.6967
142.625	99.2181	194.405	99.6964
142.735	99.2183	194.573	99.6961
142.82	99.2184	194.74	99.6958
142.86	99.2184	194.908	99.6954
142.901	99.2183	195.075	99.6951
142.965	99.2181	195.242	99.6948
143.086	99.2178	195.409	99.6945
143.286	99.2175	195.575	99.6942
143.549	99.2171	195.742	99.6938
143.817	99.2164	195.908	99.6935
144.04	99.2157	196.074	99.6932
144.214	99.2151	196.239	99.6929
144.296	99.2145	196.405	99.6925
144.266	99.2141	196.57	99.6922
144.143	99.2137	196.736	99.6919
144.007	99.2135	196.901	99.6916
143.976	99.2136	197.066	99.6912
144.116	99.214	197.231	99.6909
144.418	99.2144	197.397	99.6906
144.769	99.2147	197.562	99.6903
145.064	99.2148	197.727	99.6899
145.266	99.2147	197.893	99.6896
145.402	99.2147	198.058	99.6893
145.5	99.2147	198.224	99.689
145.587	99.2146	198.39	99.6886
145.718	99.2147	198.556	99.6883
145.894	99.2148	198.722	99.688
146.076	99.215	198.889	99.6877
146.22	99.2147	199.055	99.6873
146.314	99.2142	199.222	99.687
146.362	99.2137	199.389	99.6867
146.43	99.2133	199.556	99.6864
146.519	99.213	199.723	99.686
146.67	99.2127	199.89	99.6857
146.846	99.2121	200.058	99.6854
147.01	99.2115	200.226	99.6851
147.142	99.211	200.393	99.6847
147.217	99.2104	200.561	99.6844
147.268	99.2097	200.729	99.6841
147.328	99.2089	200.897	99.6838
147.391	99.2083	201.065	99.6834
147.448	99.208	201.232	99.6831
147.495	99.2077	201.4	99.6828
147.559	99.2075	201.568	99.6825
147.659	99.2076	201.736	99.6821
147.788	99.2078	201.903	99.6818
147.948	99.2084	202.071	99.6815
148.109	99.2089	202.238	99.6812
148.248	99.2093	202.405	99.6808
148.359	99.2096	202.572	99.6805
148.429	99.2098	202.739	99.6802
148.451	99.2099	202.906	99.6799
148.447	99.2098	203.072	99.6796
148.443	99.2097	203.239	99.6792
148.494	99.2095	203.405	99.6789
148.608	99.2092	203.571	99.6786
148.747	99.2086	203.737	99.6783
148.855	99.2076	203.902	99.6779
148.908	99.2066	204.068	99.6776
148.934	99.2058	204.234	99.6773
148.972	99.2051	204.399	99.677
149.086	99.2048	204.565	99.6766
149.251	99.2046	204.73	99.6763
149.434	99.2048	204.895	99.676
149.615	99.2053	205.061	99.6757
149.772	99.2059	205.226	99.6753
149.886	99.2065	205.391	99.675
149.922	99.2071	205.557	99.6747
149.879	99.2079	205.722	99.6744
149.802	99.2086	205.888	99.674
149.776	99.209	206.053	99.6737
149.838	99.2092	206.219	99.6734
149.992	99.2091	206.385	99.6731
150.174	99.2086	206.551	99.6727
150.361	99.2079	206.717	99.6724
150.519	99.207	206.883	99.6721
150.675	99.206	207.049	99.6718
150.828	99.205	207.216	99.6714
150.944	99.2042	207.383	99.6711
151.041	99.2033	207.549	99.6708
151.119	99.2026	207.716	99.6705
151.194	99.2021	207.883	99.6701
151.245	99.2018	208.05	99.6698
151.277	99.2017	208.217	99.6695
151.332	99.2019	208.385	99.6692
151.425	99.2026	208.552	99.6688
151.585	99.2035	208.719	99.6685
151.767	99.2041	208.887	99.6682
151.912	99.2046	209.054	99.6679
151.987	99.2049	209.222	99.6675
151.996	99.2054	209.389	99.6672
152.03	99.2059	209.557	99.6669
152.099	99.2063	209.724	99.6666
152.179	99.2068	209.891	99.6662
152.24	99.2072	210.059	99.6659
152.265	99.2074	210.226	99.6656
152.296	99.2073	210.393	99.6653
152.352	99.2069	210.56	99.6649
152.458	99.2065	210.727	99.6646
152.621	99.2062	210.894	99.6643
152.816	99.2061	211.061	99.664
153.005	99.206	211.227	99.6636
153.107	99.2058	211.394	99.6633
153.094	99.2056	211.56	99.663
153.029	99.2052	211.726	99.6627
153.001	99.2048	211.892	99.6623
153.073	99.2045	212.058	99.662
153.263	99.2042	212.224	99.6617
153.483	99.2042	212.39	99.6614
153.699	99.2043	212.556	99.661
153.853	99.2045	212.722	99.6607
153.916	99.2047	212.887	99.6604
153.906	99.2049	213.053	99.6601
153.893	99.205	213.218	99.6597
153.959	99.2052	213.384	99.6594
154.098	99.2055	213.55	99.6591
154.281	99.206	213.715	99.6588
154.444	99.2065	213.881	99.6584
154.546	99.2071	214.046	99.6581
154.594	99.2077	214.212	99.6578
154.621	99.2081	214.378	99.6575
154.628	99.2085	214.543	99.6571
154.614	99.2087	214.709	99.6568
154.596	99.2086	214.875	99.6565
154.607	99.2083	215.041	99.6562
154.656	99.2079	215.208	99.6558
154.743	99.2073	215.374	99.6555
154.892	99.2068	215.54	99.6552
155.06	99.2064	215.707	99.6549
155.232	99.2061	215.874	99.6546
155.414	99.206	216.041	99.6542
155.592	99.2059	216.207	99.6539
155.74	99.2057	216.375	99.6536
155.835	99.2055	216.542	99.6532
155.896	99.2056	216.709	99.6529
155.937	99.206	216.877	99.6526
156.003	99.2065	217.044	99.6523
156.141	99.2071	217.212	99.6519
156.28	99.2077	217.38	99.6516
156.346	99.2083	217.548	99.6513
156.32	99.2088	217.716	99.651
156.271	99.2093	217.884	99.6506
156.29	99.2096	218.052	99.6503
156.433	99.2099	218.221	99.65
156.655	99.2103	218.389	99.6497
156.819	99.2107	218.557	99.6493
156.893	99.2108	218.726	99.649
156.923	99.2108	218.894	99.6487
156.988	99.2108	219.063	99.6484
157.107	99.2107	219.232	99.648
157.236	99.2107	219.4	99.6477
157.301	99.2106	219.569	99.6474
157.312	99.2103	219.737	99.6471
157.305	99.21	219.906	99.6467
157.338	99.2098	220.075	99.6464
157.442	99.2097	220.243	99.6461
157.605	99.2098	220.412	99.6458
157.785	99.2101	220.58	99.6454
157.97	99.2104	220.749	99.6451
158.155	99.2109	220.917	99.6448
158.314	99.2113	221.086	99.6445
158.428	99.2116	221.254	99.6442
158.519	99.2117	221.422	99.6438
158.586	99.2117	221.59	99.6435
158.633	99.2116	221.758	99.6432
158.661	99.2115	221.926	99.6429
158.697	99.2114	222.094	99.6425
158.757	99.2113	222.262	99.6422
158.857	99.2113	222.43	99.6419
158.986	99.2116	222.598	99.6416
159.106	99.2122	222.766	99.6412
159.189	99.2129	222.933	99.6409
159.252	99.2135	223.101	99.6406
159.331	99.214	223.268	99.6403
159.437	99.2144	223.436	99.6399
159.555	99.2148	223.603	99.6396
159.637	99.2151	223.771	99.6393
159.68	99.2153	223.938	99.639
159.717	99.2154	224.105	99.6386
159.801	99.2154	224.273	99.6383
159.961	99.2154	224.44	99.638
160.151	99.2152	224.607	99.6377
160.269	99.2151	224.775	99.6373
160.274	99.2151	224.942	99.637
160.209	99.2154	225.109	99.6367
160.204	99.2159	225.277	99.6364
160.313	99.2166	225.444	99.636
160.49	99.2175	225.612	99.6357
160.636	99.2185	225.779	99.6354
160.693	99.2192	225.947	99.6351
160.704	99.2196	226.114	99.6347
160.751	99.2198	226.282	99.6344
160.86	99.2197	226.45	99.6341
161.007	99.2193	226.618	99.6338
161.133	99.2186	226.786	99.6334
161.227	99.2177	226.954	99.6331
161.324	99.2169	227.122	99.6328
161.427	99.2162	227.29	99.6325
161.539	99.2155	227.458	99.6321
161.673	99.215	227.626	99.6318
161.838	99.2146	227.795	99.6315
162.006	99.2147	227.963	99.6312
162.148	99.2149	228.132	99.6308
162.252	99.2152	228.301	99.6305
162.306	99.2157	228.469	99.6302
162.354	99.2164	228.638	99.6299
162.426	99.2172	228.807	99.6295
162.521	99.218	228.976	99.6292
162.605	99.2188	229.145	99.6289
162.675	99.2194	229.314	99.6286
162.742	99.2201	229.484	99.6282
162.816	99.2207	229.653	99.6279
162.914	99.2213	229.822	99.6276
163.029	99.2219	229.991	99.6273
163.131	99.2225	230.161	99.6269
163.196	99.2231	230.33	99.6266
163.213	99.2236	230.499	99.6263
163.216	99.224	230.669	99.626
163.233	99.2242	230.838	99.6256
163.273	99.2246	231.007	99.6253
163.355	99.2248	231.177	99.625
163.466	99.2251	231.346	99.6247
163.582	99.2254	231.515	99.6244
163.712	99.2255	231.684	99.624
163.862	99.2255	231.853	99.6237
164.019	99.2253	232.022	99.6234
164.151	99.2251	232.191	99.6231
164.291	99.2251	232.36	99.6227
164.47	99.225	232.529	99.6224
164.681	99.225	232.698	99.6221
164.86	99.2248	232.867	99.6218
164.98	99.2248	233.036	99.6214
165.005	99.2248	233.205	99.6211
164.997	99.2248	233.374	99.6208
165.031	99.2251	233.543	99.6205
165.135	99.2254	233.711	99.6201
165.283	99.2257	233.88	99.6198
165.421	99.2259	234.049	99.6195
165.546	99.2258	234.218	99.6192
165.647	99.2255	234.386	99.6188
165.73	99.2253	234.555	99.6185
165.802	99.2253	234.724	99.6182
165.87	99.2254	234.893	99.6179
165.965	99.2255	235.062	99.6175
166.073	99.2257	235.231	99.6172
166.19	99.226	235.4	99.6169
166.312	99.2262	235.569	99.6166
166.443	99.2268	235.739	99.6162
166.559	99.2276	235.908	99.6159
166.656	99.2285	236.077	99.6156
166.748	99.2294	236.247	99.6153
166.842	99.2303	236.417	99.6149
166.946	99.2311	236.586	99.6146
167.067	99.2317	236.756	99.6143
167.17	99.2321	236.926	99.614
167.245	99.2322	237.096	99.6136
167.29	99.2322	237.266	99.6133
167.328	99.2322	237.436	99.613
167.392	99.2322	237.606	99.6127
167.495	99.2321	237.776	99.6123
167.642	99.2319	237.947	99.612
167.813	99.2318	238.117	99.6117
167.98	99.2319	238.287	99.6114
168.133	99.2321	238.457	99.611
168.242	99.2323	238.627	99.6107
168.297	99.2325	238.798	99.6104
168.328	99.2329	238.968	99.6101
168.342	99.2334	239.138	99.6097
168.383	99.2339	239.308	99.6094
168.47	99.2341	239.478	99.6091
168.586	99.2342	239.647	99.6088
168.697	99.2343	239.817	99.6084
168.782	99.2345	239.987	99.6081
168.871	99.2349	240.156	99.6078
168.985	99.2353	240.325	99.6075
169.102	99.2358	240.494	99.6071
169.219	99.2364	240.663	99.6068
169.296	99.2371	240.832	99.6065
169.366	99.2377	241.001	99.6062
169.458	99.2382	241.17	99.6058
169.612	99.2386	241.338	99.6055
169.817	99.2391	241.506	99.6052
170.017	99.2396	241.675	99.6049
170.156	99.2401	241.843	99.6046
170.206	99.2403	242.011	99.6042
170.214	99.2402	242.179	99.6039
170.242	99.2399	242.346	99.6036
170.319	99.2396	242.514	99.6033
170.436	99.2392	242.682	99.6029
170.562	99.2387	242.849	99.6026
170.654	99.2382	243.017	99.6023
170.723	99.2379	243.185	99.602
170.786	99.2379	243.352	99.6016
170.869	99.2379	243.52	99.6013
170.967	99.2378	243.687	99.601
171.076	99.2378	243.855	99.6007
171.195	99.2381	244.022	99.6003
171.321	99.2388	244.19	99.6
171.454	99.2397	244.358	99.5997
171.578	99.2405	244.525	99.5994
171.668	99.2412	244.693	99.599
171.727	99.2421	244.861	99.5987
171.791	99.243	245.029	99.5984
171.903	99.2437	245.197	99.5981
172.034	99.2441	245.365	99.5977
172.168	99.2445	245.533	99.5974
172.274	99.2452	245.701	99.5971
172.335	99.2458	245.869	99.5968
172.376	99.2461	246.038	99.5964
172.43	99.2461	246.206	99.5961
172.53	99.2461	246.374	99.5958
172.671	99.2461	246.542	99.5954
172.859	99.2463	246.711	99.5951
173.078	99.2464	246.879	99.5948
173.316	99.2466	247.047	99.5945
173.504	99.2469	247.215	99.5942
173.632	99.2473	247.383	99.5938
173.68	99.2477	247.551	99.5935
173.703	99.248	247.719	99.5932
173.781	99.2483	247.887	99.5929
173.94	99.2486	248.055	99.5925
174.144	99.249	248.223	99.5922
174.3	99.2496	248.391	99.5919
174.386	99.2502	248.558	99.5916
174.422	99.2507	248.726	99.5912
174.458	99.2511	248.894	99.5909
174.548	99.2516	249.061	99.5906
174.671	99.2521	249.229	99.5903
174.806	99.2525	249.396	99.5899
174.919	99.2528	249.563	99.5896
175.023	99.2529	249.731	99.5893
175.149	99.253	249.898	99.589
175.313	99.2535	250.065	99.5886
175.531	99.254	250.232	99.5883
175.75	99.2547	250.4	99.588
175.913	99.2554	250.567	99.5877
176.023	99.256	250.734	99.5873
176.096	99.2565	250.901	99.587
176.168	99.2568	251.069	99.5867
176.249	99.2568	251.236	99.5864
176.34	99.2569	251.404	99.586
176.436	99.2573	251.571	99.5857
176.511	99.2578	251.739	99.5854
176.597	99.2583	251.907	99.5851
176.662	99.2585	252.075	99.5847
176.709	99.2586	252.243	99.5844
176.75	99.2585	252.411	99.5841
176.852	99.2583	252.579	99.5838
177.059	99.2583	252.747	99.5834
177.341	99.2585	252.915	99.5831
177.614	99.2589	253.084	99.5828
177.784	99.2595	253.252	99.5825
177.844	99.2603	253.421	99.5821
177.872	99.2611	253.589	99.5818
177.954	99.2619	253.758	99.5815
178.091	99.2625	253.927	99.5812
178.257	99.263	254.095	99.5808
178.408	99.2633	254.264	99.5805
178.546	99.2635	254.433	99.5802
178.641	99.2637	254.601	99.5799
178.68	99.2638	254.77	99.5795
178.693	99.2638	254.939	99.5792
178.725	99.2637	255.107	99.5789
178.814	99.2635	255.276	99.5786
178.981	99.2632	255.444	99.5782
179.22	99.263	255.613	99.5779
179.487	99.2628	255.781	99.5776
179.707	99.2628	255.949	99.5773
179.866	99.2629	256.118	99.5769
179.96	99.2631	256.286	99.5766
180.022	99.2634	256.454	99.5763
180.108	99.2639	256.622	99.576
180.22	99.2645	256.79	99.5756
180.341	99.2654	256.958	99.5753
180.439	99.2663	257.125	99.575
180.533	99.2671	257.293	99.5747
180.631	99.2679	257.461	99.5743
180.74	99.2687	257.628	99.574
180.865	99.2696	257.796	99.5737
181.009	99.2706	257.964	99.5734
181.163	99.2716	258.131	99.573
181.318	99.2724	258.299	99.5727
181.469	99.2731	258.466	99.5724
181.6	99.2737	258.634	99.5721
181.715	99.2741	258.801	99.5717
181.816	99.2742	258.969	99.5714
181.914	99.2741	259.137	99.5711
182.012	99.274	259.304	99.5708
182.14	99.2738	259.472	99.5704
182.302	99.2736	259.64	99.5701
182.469	99.2733	259.808	99.5698
182.611	99.2732	259.975	99.5695
182.706	99.2733	260.143	99.5692
182.826	99.2735	260.311	99.5688
183.002	99.2736	260.479	99.5685
183.212	99.2736	260.647	99.5682
183.411	99.2737	260.815	99.5679
183.568	99.2741	260.983	99.5675
183.671	99.2746	261.151	99.5672
183.772	99.2751	261.319	99.5669
183.907	99.2755	261.487	99.5666
184.086	99.276	261.656	99.5662
184.248	99.2764	261.824	99.5659
184.388	99.2767	261.992	99.5656
184.507	99.277	262.16	99.5653
184.614	99.2773	262.328	99.5649
184.736	99.2777	262.496	99.5646
184.856	99.2782	262.664	99.5643
184.975	99.2789	262.832	99.564
185.042	99.2797	263	99.5636
185.109	99.2804	263.168	99.5633
185.221	99.281	263.336	99.563
185.387	99.2815	263.504	99.5627
185.566	99.2818	263.671	99.5623
185.691	99.282	263.839	99.562
185.767	99.2823	264.007	99.5617
185.816	99.2825	264.174	99.5614
185.9	99.2828	264.341	99.561
186.047	99.2834	264.509	99.5607
186.236	99.2838	264.676	99.5604
186.447	99.284	264.843	99.5601
186.648	99.2839	265.01	99.5597
186.826	99.2838	265.177	99.5594
186.968	99.2838	265.344	99.5591
187.066	99.284	265.511	99.5588
187.154	99.2844	265.678	99.5584
187.248	99.2849	265.844	99.5581
187.358	99.2855	266.011	99.5578
187.462	99.2861	266.178	99.5575
187.563	99.2864	266.345	99.5571
187.696	99.2865	266.511	99.5568
187.853	99.2864	266.678	99.5565
188.041	99.2865	266.845	99.5562
188.24	99.2867	267.012	99.5558
188.422	99.287	267.179	99.5555
188.572	99.2874	267.346	99.5552
188.693	99.2877	267.513	99.5549
188.811	99.2879	267.68	99.5546
188.935	99.2879	267.848	99.5542
189.076	99.2878	268.015	99.5539
189.229	99.2878	268.183	99.5536
189.353	99.2879	268.351	99.5533
189.423	99.2882	268.518	99.5529
189.464	99.2886	268.687	99.5526
189.535	99.289	268.855	99.5523
189.681	99.2892	269.023	99.552
189.863	99.2892	269.192	99.5516
190.046	99.2891	269.36	99.5513
190.193	99.289	269.529	99.551
190.332	99.2891	269.698	99.5507
190.493	99.2895	269.867	99.5503
190.68	99.2901	270.036	99.55
190.863	99.2909	270.206	99.5497
191.003	99.2919	270.375	99.5494
191.096	99.2927	270.545	99.549
191.173	99.2934	270.714	99.5487
191.276	99.2939	270.884	99.5484
191.427	99.2944	271.054	99.5481
191.62	99.2949	271.223	99.5477
191.817	99.2954	271.393	99.5474
191.995	99.2958	271.563	99.5471
192.122	99.2962	271.733	99.5468
192.195	99.2965	271.903	99.5464
192.249	99.2966	272.073	99.5461
192.312	99.2966	272.243	99.5458
192.437	99.2965	272.413	99.5455
192.604	99.2965	272.582	99.5451
192.817	99.297	272.752	99.5448
193.046	99.2977	272.922	99.5445
193.255	99.2988	273.091	99.5442
193.452	99.3	273.26	99.5438
193.629	99.3013	273.43	99.5435
193.792	99.3026	273.599	99.5432
193.952	99.3036	273.768	99.5429
194.136	99.3045	273.937	99.5425
194.315	99.3054	274.106	99.5422
194.461	99.3064	274.275	99.5419
194.558	99.3075	274.443	99.5416
194.628	99.3084	274.612	99.5412
194.725	99.3091	274.781	99.5409
194.882	99.3095	274.949	99.5406
195.071	99.3097	275.117	99.5403
195.214	99.3098	275.286	99.5399
195.283	99.3101	275.454	99.5396
195.329	99.3105	275.622	99.5393
195.408	99.3112	275.791	99.539
195.555	99.3118	275.959	99.5386
195.749	99.3123	276.127	99.5383
195.946	99.3129	276.295	99.538
196.13	99.3134	276.464	99.5377
196.287	99.314	276.632	99.5373
196.438	99.3146	276.801	99.537
196.567	99.3154	276.969	99.5367
196.68	99.3161	277.138	99.5364
196.792	99.3167	277.306	99.536
196.913	99.3171	277.475	99.5357
197.054	99.3175	277.644	99.5354
197.206	99.318	277.812	99.5351
197.38	99.3184	277.981	99.5347
197.575	99.3187	278.15	99.5344
197.782	99.319	278.32	99.5341
197.971	99.3194	278.489	99.5338
198.09	99.3198	278.658	99.5334
198.163	99.3201	278.827	99.5331
198.234	99.3204	278.997	99.5328
198.363	99.3208	279.166	99.5325
198.544	99.3213	279.335	99.5321
198.742	99.3218	279.505	99.5318
198.929	99.3222	279.674	99.5315
199.11	99.3229	279.844	99.5312
199.286	99.3236	280.013	99.5308
199.44	99.3246	280.183	99.5305
199.526	99.3255	280.352	99.5302
199.562	99.3265	280.521	99.5299
199.619	99.3275	280.69	99.5296
199.756	99.3286	280.859	99.5292
199.962	99.3294	281.029	99.5289
200.175	99.33	281.197	99.5286
200.343	99.3304	281.366	99.5282
200.475	99.3312	281.535	99.5279
200.612	99.332	281.704	99.5276
200.772	99.3327	281.873	99.5273
200.945	99.3333	282.041	99.5269
201.108	99.3339	282.21	99.5266
201.241	99.3347	282.378	99.5263
201.342	99.3354	282.546	99.526
201.414	99.3359	282.714	99.5256
201.498	99.3367	282.883	99.5253
201.612	99.3378	283.051	99.525
201.765	99.3392	283.219	99.5247
201.953	99.3405	283.387	99.5243
202.143	99.3415	283.555	99.524
202.308	99.3424	283.724	99.5237
202.443	99.3431	283.892	99.5234
202.588	99.3438	284.06	99.523
202.742	99.3443	284.228	99.5227
202.892	99.3447	284.397	99.5224
203.024	99.3453	284.565	99.5221
203.152	99.3458	284.734	99.5217
203.3	99.3463	284.902	99.5214
203.486	99.3465	285.071	99.5211
203.69	99.3465	285.24	99.5208
203.877	99.3465	285.409	99.5204
204.022	99.3466	285.578	99.5201
204.132	99.3471	285.747	99.5198
204.248	99.3476	285.917	99.5195
204.382	99.3484	286.086	99.5192
204.524	99.3494	286.256	99.5188
204.657	99.3505	286.425	99.5185
204.78	99.3516	286.595	99.5182
204.894	99.3525	286.765	99.5179
205.005	99.3534	286.934	99.5175
205.135	99.3541	287.104	99.5172
205.262	99.355	287.274	99.5169
205.366	99.3559	287.444	99.5166
205.462	99.3567	287.614	99.5162
205.569	99.3573	287.784	99.5159
205.716	99.3578	287.953	99.5156
205.91	99.3584	288.123	99.5153
206.133	99.3588	288.293	99.5149
206.341	99.359	288.462	99.5146
206.503	99.3591	288.632	99.5143
206.621	99.3593	288.801	99.514
206.71	99.3597	288.97	99.5136
206.806	99.3604	289.139	99.5133
206.919	99.361	289.308	99.513
207.052	99.3616	289.477	99.5127
207.218	99.3621	289.645	99.5123
207.419	99.3626	289.814	99.4008
207.65	99.363	289.982	99.2188
207.881	99.3632	290.15	99.0342
208.071	99.3635	290.318	98.8472
208.197	99.364	290.486	98.6576
208.278	99.3647	290.653	98.4654
208.36	99.3654	290.821	98.2705
208.471	99.3658	290.988	98.073
208.603	99.366	291.155	97.873
208.744	99.3661	291.323	97.6702
208.899	99.3664	291.489	97.4647
209.072	99.3667	291.656	97.2565
209.257	99.3672	291.823	97.0456
209.428	99.3679	291.99	96.8319
209.559	99.3688	292.156	96.6154
209.662	99.3698	292.323	96.3962
209.768	99.3709	292.489	96.1742
209.915	99.3719	292.655	95.9494
210.087	99.373	292.822	95.7217
210.273	99.3741	292.988	95.4913
210.453	99.3754	293.154	95.258
210.623	99.3767	293.321	95.0219
210.793	99.378	293.487	94.7829
210.968	99.3792	293.653	94.5412
211.121	99.3803	293.82	94.2966
211.236	99.3811	293.986	94.0492
211.33	99.3816	294.152	93.799
211.425	99.3821	294.319	93.5461
211.523	99.3825	294.485	93.2904
211.653	99.3831	294.651	93.0319
211.791	99.384	294.818	92.7707
211.933	99.3851	294.985	92.5068
212.079	99.3865	295.151	92.2403
212.229	99.3881	295.318	91.9711
212.389	99.3897	295.485	91.6993
212.54	99.3911	295.652	91.4251
212.703	99.3921	295.819	91.1483
212.87	99.393	295.986	90.8691
213.039	99.3939	296.153	90.5875
213.207	99.3947	296.32	90.3036
213.362	99.3953	296.488	90.0174
213.5	99.3958	296.656	89.7291
213.636	99.3959	296.823	89.4386
213.798	99.3957	296.991	89.1461
213.988	99.3953	297.159	88.8516
214.186	99.3949	297.327	88.5553
214.378	99.3948	297.496	88.2571
214.517	99.3949	297.664	87.9573
214.624	99.3955	297.833	87.6559
214.72	99.3964	298.002	87.353
214.821	99.3975	298.171	87.0486
214.894	99.3987	298.341	86.743
214.927	99.3997	298.51	86.4361
214.983	99.4008	298.68	86.1282
215.097	99.402	298.85	85.8193
215.289	99.4033	299.02	85.5095
215.546	99.4044	299.191	85.1989
215.78	99.4052	299.361	84.8877
215.944	99.406	299.532	84.5759
216.045	99.4068	299.703	84.2638
216.129	99.4078	299.874	83.9513
216.233	99.4088	300.046	83.6385
216.355	99.4098	300.217	83.3257
216.515	99.411	300.389	83.0129
216.698	99.4122	300.56	82.7003
216.863	99.4133	300.732	82.3878
217.007	99.414	300.904	82.0757
217.106	99.4147	301.076	81.7641
217.168	99.4156	301.248	81.4529
217.203	99.4167	301.42	81.1424
217.262	99.418	301.592	80.8327
217.369	99.419	301.765	80.5237
217.52	99.4198	301.937	80.2157
217.702	99.4206	302.109	79.9087
217.9	99.4211	302.281	79.6028
218.116	99.4215	302.453	79.298
218.309	99.4219	302.624	78.9945
218.463	99.4226	302.796	78.6923
218.575	99.4232	302.968	78.3915
218.668	99.4239	303.139	78.0921
218.777	99.4244	303.31	77.7942
218.922	99.4248	303.481	77.4979
219.098	99.4253	303.652	77.2032
219.29	99.4259	303.823	76.9103
219.476	99.4263	303.993	76.619
219.63	99.4269	304.164	76.3295
219.73	99.4276	304.334	76.0418
219.792	99.4286	304.503	75.756
219.895	99.4298	304.673	75.472
220.083	99.4308	304.842	75.19
220.331	99.4317	305.011	74.91
220.529	99.4328	305.18	74.6319
220.633	99.434	305.349	74.3558
220.669	99.4353	305.517	74.0819
220.727	99.4368	305.685	73.81
220.847	99.4383	305.854	73.5401
221.01	99.44	306.021	73.2724
221.172	99.4416	306.189	73.0069
221.297	99.4432	306.356	72.7434
221.42	99.4445	306.524	72.4822
221.569	99.4458	306.691	72.2232
221.737	99.4471	306.858	71.9663
221.913	99.4484	307.025	71.7117
222.069	99.4495	307.191	71.4592
222.191	99.4504	307.358	71.2091
222.299	99.4508	307.525	70.9612
222.404	99.4511	307.691	70.7155
222.538	99.4514	307.857	70.4721
222.709	99.4518	308.024	70.2309
222.915	99.4523	308.19	69.9921
223.133	99.453	308.356	69.7555
223.337	99.4536	308.523	69.5212
223.498	99.4543	308.689	69.2892
223.64	99.4548	308.855	69.0595
223.789	99.4553	309.022	68.832
223.973	99.4558	309.188	68.6069
224.142	99.4566	309.354	68.384
224.254	99.4579	309.521	68.1634
224.316	99.4593	309.687	67.9451
224.369	99.4606	309.854	67.729
224.483	99.4617	310.021	67.5151
224.666	99.4627	310.188	67.3035
224.878	99.4635	310.355	67.0941
225.041	99.4644	310.522	66.8868
225.135	99.4654	310.689	66.6818
225.216	99.4666	310.856	66.479
225.342	99.4682	311.024	66.2782
225.519	99.4699	311.191	66.0796
225.714	99.4715	311.359	65.8832
225.89	99.473	311.527	65.6887
226.037	99.4741	311.695	65.4964
226.171	99.475	311.863	65.306
226.315	99.4757	312.031	65.1177
226.443	99.4763	312.2	64.9313
226.521	99.477	312.368	64.7469
226.563	99.4778	312.537	64.5644
226.616	99.4787	312.706	64.3838
226.734	99.4794	312.875	64.2051
226.925	99.4799	313.044	64.0282
227.141	99.4804	313.214	63.8531
227.304	99.481	313.383	63.6797
227.398	99.4817	313.553	63.5082
227.446	99.4825	313.723	63.3383
227.518	99.4834	313.893	63.1702
227.629	99.4845	314.063	63.0037
227.775	99.4856	314.233	62.8388
227.922	99.4867	314.403	62.6756
228.048	99.4878	314.574	62.514
228.166	99.4889	314.745	62.354
228.284	99.4901	314.915	62.1955
228.414	99.4911	315.086	62.0385
228.548	99.4921	315.257	61.883
228.666	99.4931	315.428	61.7291
228.78	99.4941	315.6	61.5766
228.883	99.4951	315.771	61.4256
228.983	99.4964	315.943	61.2761
229.12	99.4978	316.114	61.128
229.294	99.4993	316.286	60.9813
229.49	99.5007	316.458	60.8361
229.672	99.502	316.629	60.6922
229.81	99.5031	316.801	60.5497
229.913	99.5044	316.973	60.4086
229.989	99.5057	317.145	60.2689
230.094	99.507	317.317	60.1305
230.225	99.5084	317.489	59.9934
230.378	99.5098	317.661	59.8578
230.536	99.5111	317.833	59.7235
230.682	99.5122	318.005	59.5905
230.844	99.5132	318.177	59.4588
231.012	99.5138	318.348	59.3284
231.176	99.5143	318.52	59.1994
231.293	99.5146	318.691	59.0716
231.344	99.5149	318.863	58.9452
231.364	99.5151	319.034	58.8199
231.394	99.5153	319.205	58.696
231.49	99.5154	319.376	58.5733
231.668	99.5155	319.546	58.4519
231.91	99.5156	319.717	58.3317
232.168	99.5156	319.887	58.2128
232.372	99.5158	320.057	58.0951
232.496	99.5162	320.226	57.9785
232.542	99.517	320.395	57.8632
232.568	99.5181	320.565	57.7491
232.636	99.5192	320.733	57.6361
232.767	99.5203	320.902	57.5243
232.938	99.5214	321.07	57.4135
233.092	99.5225	321.238	57.304
233.235	99.5235	321.406	57.1955
233.368	99.5245	321.574	57.0881
233.491	99.5257	321.741	56.9819
233.609	99.5271	321.908	56.8767
233.714	99.5286	322.075	56.7725
233.836	99.5301	322.242	56.6694
233.952	99.5316	322.409	56.5672
234.056	99.5331	322.575	56.4661
234.15	99.5349	322.742	56.3659
234.237	99.5366	322.908	56.2668
234.354	99.5381	323.074	56.1685
234.507	99.5396	323.241	56.0712
234.695	99.5411	323.407	55.9749
234.885	99.5426	323.573	55.8794
235.045	99.544	323.74	55.7848
235.194	99.5454	323.906	55.6911
235.352	99.5469	324.073	55.5983
235.53	99.5483	324.24	55.5062
235.737	99.5496	324.407	55.4151
235.958	99.5509	324.574	55.3247
236.124	99.552	324.742	55.2351
236.195	99.5532	324.909	55.1463
236.182	99.5544	325.077	55.0583
236.149	99.5559	325.245	54.9711
236.167	99.5576	325.413	54.8846
236.267	99.5594	325.582	54.7988
236.441	99.5612	325.75	54.7138
236.617	99.5628	325.919	54.6295
236.765	99.5643	326.088	54.5459
236.897	99.5657	326.258	54.463
237.045	99.5671	326.427	54.3807
237.217	99.5685	326.597	54.2992
237.378	99.57	326.767	54.2183
237.516	99.5718	326.937	54.138
237.618	99.5739	327.107	54.0584
237.692	99.5759	327.278	53.9795
237.751	99.5777	327.448	53.9011
237.82	99.5796	327.619	53.8235
237.917	99.5814	327.789	53.7464
238.044	99.5831	327.96	53.6699
238.197	99.5845	328.13	53.594
238.351	99.5858	328.301	53.5187
238.475	99.587	328.472	53.444
238.568	99.5883	328.642	53.3699
238.668	99.5895	328.813	53.2964
238.804	99.5905	328.983	53.2234
238.981	99.5911	329.153	53.151
239.174	99.5918	329.324	53.0791
239.345	99.5923	329.494	53.0078
239.477	99.593	329.664	52.9371
239.574	99.594	329.833	52.8669
239.664	99.5954	330.003	52.7972
239.765	99.5969	330.173	52.7281
239.88	99.5986	330.342	52.6594
240.007	99.6002	330.511	52.5913
240.145	99.6017	330.68	52.5238
240.308	99.6031	330.849	52.4567
240.494	99.6042	331.018	52.3902
240.683	99.6054	331.187	52.3241
240.838	99.6068	331.355	52.2586
240.95	99.6082	331.523	52.1936
241.053	99.6097	331.692	52.129
241.179	99.6111	331.86	52.0649
241.324	99.6124	332.028	52.0014
241.474	99.6136	332.196	51.9382
241.595	99.6147	332.363	51.8756
241.699	99.6156	332.531	51.8135
241.813	99.6166	332.698	51.7518
241.932	99.6178	332.866	51.6906
242.039	99.6188	333.033	51.6298
242.097	99.6198	333.2	51.5694
242.128	99.6204	333.367	51.5095
242.162	99.6209	333.534	51.4501
242.239	99.6212	333.701	51.3911
242.363	99.6217	333.868	51.3325
242.516	99.6223	334.034	51.2743
242.673	99.6232	334.201	51.2166
242.822	99.6244	334.368	51.1593
242.957	99.6257	334.534	51.1023
243.074	99.6268	334.701	51.0458
243.169	99.6279	334.867	50.9897
243.238	99.6292	335.034	50.9339
243.301	99.6307	335.2	50.8786
243.378	99.6323	335.367	50.8236
243.464	99.634	335.534	50.769
243.57	99.6356	335.7	50.7148
243.715	99.6371	335.867	50.6609
243.896	99.6384	336.034	50.6074
244.096	99.6396	336.201	50.5542
244.294	99.6407	336.369	50.5014
244.475	99.6422	336.536	50.4489
244.624	99.6439	336.704	50.3967
244.738	99.6457	336.873	50.3449
244.825	99.6475	337.041	50.2934
244.89	99.6492	337.21	50.2422
244.942	99.6509	337.379	50.1914
245.012	99.6525	337.549	50.1408
245.111	99.6539	337.719	50.0906
245.23	99.6554	337.889	50.0406
245.339	99.657	338.06	49.9909
245.445	99.6588	338.232	49.9416
245.565	99.6603	338.404	49.8925
245.708	99.6618	338.576	49.8437
245.866	99.6631	338.749	49.7953
246.012	99.6643	338.923	49.7471
246.125	99.6654	339.097	49.6992
246.214	99.6664	339.271	49.6515
246.307	99.6675	339.447	49.6042
246.439	99.6687	339.622	49.557
246.602	99.6702	339.798	49.5102
246.774	99.6718	339.975	49.4637
246.929	99.6735	340.151	49.4174
247.063	99.6752	340.329	49.3714
247.183	99.6768	340.506	49.3257
247.303	99.6783	340.684	49.2802
247.428	99.6796	340.862	49.235
247.541	99.6809	341.041	49.1901
247.648	99.6825	341.219	49.1454
247.765	99.6842	341.398	49.101
247.899	99.6861	341.576	49.0569
248.049	99.6878	341.755	49.013
248.203	99.6893	341.933	48.9695
248.347	99.6903	342.112	48.9262
248.461	99.6912	342.29	48.8831
248.547	99.6921	342.468	48.8404
248.618	99.6931	342.646	48.7979
248.678	99.6941	342.823	48.7557
248.76	99.6952	343	48.7137
248.871	99.6966	343.176	48.672
249.017	99.6978	343.352	48.6307
249.169	99.699	343.528	48.5895
249.302	99.7	343.703	48.5487
249.413	99.7011	343.877	48.5082
249.511	99.7023	344.051	48.4679
249.617	99.7037	344.224	48.4279
249.714	99.7054	344.397	48.3882
249.812	99.7074	344.569	48.3488
249.898	99.7096	344.74	48.3096
249.995	99.7118	344.911	48.2708
250.118	99.7138	345.081	48.2322
250.278	99.7152	345.251	48.194
250.457	99.7164	345.42	48.156
250.627	99.7173	345.589	48.1183
250.784	99.7184	345.757	48.0809
250.923	99.7194	345.925	48.0438
251.059	99.7206	346.092	48.007
251.177	99.7216	346.259	47.9704
251.278	99.7226	346.425	47.9342
251.36	99.7235	346.591	47.8982
251.442	99.7244	346.757	47.8625
251.541	99.7254	346.923	47.8271
251.66	99.727	347.088	47.792
251.784	99.7288	347.253	47.7571
251.881	99.7309	347.418	47.7225
251.96	99.7329	347.583	47.6882
252.045	99.735	347.749	47.6542
252.17	99.7372	347.914	47.6204
252.328	99.7393	348.079	47.5868
252.496	99.7413	348.244	47.5536
252.63	99.7433	348.409	47.5205
252.74	99.7452	348.574	47.4877
252.863	99.7472	348.739	47.4552
253.019	99.7489	348.905	47.4229
253.182	99.7506	349.07	47.3907
253.316	99.7523	349.236	47.3589
253.411	99.7539	349.402	47.3272
253.475	99.7556	349.568	47.2958
253.523	99.7573	349.734	47.2646
253.572	99.7587	349.901	47.2336
253.649	99.7602	350.067	47.2028
253.758	99.7615	350.234	47.1721
253.909	99.7627	350.401	47.1418
254.075	99.7638	350.568	47.1115
254.205	99.7652	350.735	47.0815
254.287	99.7667	350.902	47.0517
254.353	99.7683	351.069	47.0221
254.466	99.7698	351.236	46.9926
254.628	99.7714	351.403	46.9633
254.813	99.7729	351.57	46.9343
254.993	99.7743	351.738	46.9054
255.142	99.7756	351.905	46.8767
255.271	99.7767	352.072	46.8482
255.382	99.778	352.239	46.8199
255.477	99.7794	352.406	46.7918
255.56	99.7808	352.573	46.7639
255.637	99.782	352.74	46.7363
255.724	99.7831	352.907	46.7088
255.81	99.7842	353.074	46.6815
255.892	99.7854	353.241	46.6544
255.981	99.7867	353.407	46.6276
256.088	99.7882	353.574	46.601
256.225	99.7896	353.74	46.5747
256.379	99.7912	353.907	46.5486
256.55	99.7928	354.073	46.5227
256.72	99.7942	354.239	46.4971
256.862	99.7953	354.405	46.4717
256.979	99.7963	354.571	46.4466
257.067	99.7971	354.737	46.4217
257.152	99.798	354.903	46.3971
257.254	99.7989	355.068	46.3728
257.376	99.8	355.234	46.3488
257.505	99.8015	355.4	46.325
257.621	99.8031	355.565	46.3015
257.726	99.8049	355.731	46.2782
257.823	99.8066	355.896	46.2553
257.916	99.8082	356.062	46.2326
258.019	99.8097	356.227	46.2102
258.123	99.811	356.393	46.1881
258.234	99.8124	356.558	46.1662
258.344	99.8138	356.724	46.1446
258.464	99.8153	356.889	46.1233
258.594	99.8166	357.055	46.1022
258.731	99.8177	357.221	46.0814
258.876	99.8185	357.386	46.0609
259.012	99.819	357.552	46.0406
259.154	99.8195	357.718	46.0204
259.318	99.8201	357.884	46.0006
259.497	99.8211	358.05	45.981
259.638	99.8226	358.216	45.9616
259.709	99.8245	358.382	45.9424
259.734	99.8264	358.548	45.9234
259.797	99.8281	358.714	45.9046
259.938	99.8295	358.88	45.886
260.146	99.8307	359.046	45.8675
260.336	99.8318	359.213	45.8493
260.461	99.8329	359.379	45.8312
260.537	99.8343	359.545	45.8133
260.62	99.8357	359.712	45.7956
260.75	99.8371	359.878	45.778
260.885	99.8383	360.045	45.7606
260.982	99.8394	360.211	45.7433
261.021	99.8406	360.377	45.7262
261.062	99.8419	360.544	45.7092
261.155	99.8435	360.71	45.6924
261.321	99.8451	360.876	45.6757
261.517	99.8469	361.042	45.6592
261.676	99.8487	361.209	45.6428
261.776	99.8502	361.375	45.6265
261.865	99.8515	361.541	45.6104
261.973	99.8526	361.707	45.5944
262.108	99.8534	361.872	45.5785
262.253	99.854	362.038	45.5629
262.394	99.8544	362.204	45.5473
262.533	99.855	362.369	45.5319
262.667	99.8555	362.535	45.5167
262.788	99.8563	362.7	45.5016
262.879	99.8572	362.865	45.4867
262.95	99.8583	363.03	45.4719
263.027	99.8595	363.195	45.4574
263.123	99.8608	363.36	45.4429
263.232	99.8622	363.525	45.4287
263.361	99.8638	363.69	45.4146
263.494	99.8656	363.854	45.4007
263.638	99.8676	364.019	45.387
263.787	99.8696	364.183	45.3734
263.943	99.8714	364.347	45.3601
264.111	99.873	364.512	45.3469
264.268	99.8743	364.676	45.3339
264.395	99.8754	364.84	45.3211
264.466	99.8766	365.004	45.3085
264.493	99.8777	365.168	45.296
264.523	99.879	365.332	45.2838
264.601	99.8805	365.496	45.2717
264.725	99.882	365.66	45.2598
264.874	99.8835	365.824	45.2481
265.02	99.8849	365.988	45.2365
265.156	99.886	366.152	45.2252
265.284	99.8869	366.316	45.214
265.404	99.8877	366.48	45.2029
265.511	99.8885	366.644	45.1921
265.581	99.8895	366.808	45.1814
265.637	99.8907	366.972	45.1708
265.704	99.8918	367.136	45.1604
265.815	99.8926	367.301	45.1501
265.985	99.8931	367.465	45.14
266.178	99.8935	367.629	45.13
266.349	99.8938	367.793	45.1202
266.467	99.8943	367.958	45.1105
266.535	99.895	368.122	45.1008
266.58	99.896	368.286	45.0914
266.64	99.8973	368.451	45.082
266.735	99.8987	368.615	45.0727
266.847	99.9	368.78	45.0635
266.974	99.9009	368.945	45.0545
267.126	99.9018	369.109	45.0455
267.288	99.9028	369.274	45.0366
267.46	99.9041	369.439	45.0278
267.635	99.9053	369.603	45.0191
267.799	99.9065	369.768	45.0104
267.944	99.9075	369.933	45.0019
268.084	99.9084	370.098	44.9934
268.224	99.9089	370.262	44.9849
268.342	99.9092	370.427	44.9766
268.434	99.9093	370.592	44.9682
268.492	99.9096	370.757	44.96
268.535	99.9104	370.922	44.9518
268.594	99.9116	371.087	44.9437
268.699	99.9129	371.252	44.9356
268.847	99.9142	371.417	44.9276
269.017	99.9158	371.582	44.9196
269.188	99.9174	371.746	44.9116
269.334	99.9189	371.911	44.9037
269.453	99.9202	372.076	44.8959
269.557	99.9216	372.241	44.888
269.656	99.9228	372.406	44.8803
269.768	99.924	372.571	44.8726
269.896	99.925	372.736	44.8649
270.013	99.9258	372.901	44.8572
270.106	99.9265	373.065	44.8496
270.193	99.9272	373.23	44.8421
270.286	99.9278	373.395	44.8345
270.404	99.9284	373.56	44.827
270.548	99.929	373.725	44.8195
270.709	99.9299	373.889	44.8121
270.875	99.9309	374.054	44.8047
271.027	99.9319	374.219	44.7974
271.167	99.933	374.383	44.79
271.273	99.9342	374.548	44.7827
271.352	99.9354	374.712	44.7754
271.444	99.9367	374.877	44.7682
[truncated: 11,287 more rows]
