# Supplementary material for: Thermogravimetric analysis of the co-combustion of coal and polyvinyl chloride
Source: PLoS One. 2019 Oct 28;14(10):e0224401. doi: 10.1371/journal.pone.0224401 (PMC6816570; doi:10.1371/journal.pone.0224401)
Supplement: S4 Fig — (XLS) [file pone.0224401.s004.xls]

## Sheet: Sheet1
cg		pvc
Sample Temperature (°C)	HeatFlow	温度	HeatFlow
42.1127	0.10137	45.1535	-0.000432231
42.112	0.10111	45.326	-0.000429228
42.1116	0.10131	45.5177	-0.000425517
42.1116	0.10185	45.7287	-0.000421114
42.1117	0.10256	45.9585	-0.000416037
42.1118	0.10315	46.2067	-0.000410305
42.112	0.10321	46.4726	-0.000403943
42.1122	0.10286	46.7553	-0.000396972
42.1125	0.1022	47.0538	-0.00038942
42.1126	0.10166	47.3668	-0.000381314
42.1123	0.10155	47.6931	-0.000372684
42.112	0.10166	48.0313	-0.000363561
42.1122	0.10192	48.3798	-0.000353979
42.1128	0.10212	48.7369	-0.00034397
42.1134	0.1023	49.101	-0.000333572
42.1136	0.10246	49.4704	-0.000322821
42.1133	0.10226	49.8433	-0.000311756
42.1127	0.102	50.2179	-0.000300415
42.1124	0.10173	50.5927	-0.00028884
42.1124	0.10164	50.9659	-0.000277072
42.1124	0.10187	51.3359	-0.000265153
42.1122	0.1022	51.7011	-0.000253125
42.112	0.10241	52.0603	-0.000241032
42.1119	0.1024	52.412	-0.000228917
42.112	0.10229	52.755	-0.000216824
42.1122	0.10232	53.0884	-0.000204798
42.1121	0.10235	53.4112	-0.000192882
42.1117	0.10241	53.7227	-0.000181119
42.1109	0.10254	54.0223	-0.000169553
42.1103	0.10269	54.3095	-0.000158227
42.1099	0.10299	54.584	-0.000147182
42.1101	0.10313	54.8458	-0.000136459
42.1112	0.10335	55.0947	-0.000126099
42.1127	0.10341	55.3312	-0.00011614
42.114	0.10356	55.5553	-0.00010662
42.1145	0.10393	55.7675	-9.7573e-05
42.114	0.1043	55.9685	-8.90346e-05
42.1132	0.10443	56.1587	-8.10365e-05
42.1129	0.1041	56.3391	-7.36086e-05
42.1135	0.10361	56.5102	-6.67788e-05
42.1144	0.10335	56.6731	-6.05727e-05
42.115	0.10341	56.8285	-5.50133e-05
42.1149	0.10366	56.9774	-5.0121e-05
42.114	0.10391	57.1209	-4.59136e-05
42.1128	0.10404	57.2597	-4.24063e-05
42.1117	0.10414	57.3949	-3.96111e-05
42.1111	0.10395	57.5273	-3.75372e-05
42.111	0.10364	57.6578	-3.61909e-05
42.1114	0.10317	57.7872	-3.55753e-05
42.112	0.10312	57.9163	-3.56907e-05
42.1124	0.10344	58.0457	-3.6534e-05
42.1127	0.10404	58.1761	-3.80993e-05
42.1129	0.10448	58.3079	-4.03775e-05
42.113	0.10458	58.4418	-4.33566e-05
42.1131	0.10473	58.5779	-4.70216e-05
42.1133	0.10507	58.7167	-5.13547e-05
42.1137	0.1057	58.8583	-5.6335e-05
42.1142	0.10633	59.0028	-6.19392e-05
42.1149	0.10678	59.1504	-6.81413e-05
42.1155	0.10696	59.3009	-7.49126e-05
42.1157	0.10697	59.4543	-8.22222e-05
42.1149	0.10687	59.6105	-9.00372e-05
42.1134	0.10672	59.7693	-9.83221e-05
42.1116	0.10647	59.9304	-0.00010704
42.1105	0.10604	60.0935	-0.000116152
42.1103	0.10565	60.2583	-0.000125617
42.1107	0.10541	60.4246	-0.000135394
42.1114	0.10554	60.5919	-0.00014544
42.1119	0.10598	60.7599	-0.00015571
42.1123	0.10656	60.9283	-0.000166159
42.1124	0.10714	61.0967	-0.000176743
42.1125	0.10744	61.2648	-0.000187414
42.1129	0.10735	61.4323	-0.000198127
42.1135	0.107	61.5989	-0.000208835
42.1145	0.10664	61.7643	-0.000219493
42.1154	0.10677	61.9284	-0.000230053
42.116	0.1073	62.0909	-0.000240471
42.1157	0.10786	62.2517	-0.000250701
42.1145	0.10801	62.4107	-0.000260701
42.1129	0.10757	62.5678	-0.000270427
42.1114	0.10726	62.7228	-0.000279837
42.1108	0.10726	62.8759	-0.000288891
42.1112	0.10764	63.027	-0.00029755
42.1115	0.10789	63.1762	-0.000305776
42.1115	0.10792	63.3235	-0.000313536
42.1111	0.10771	63.4689	-0.000320794
42.1108	0.10757	63.6127	-0.000327519
42.1111	0.10749	63.7549	-0.000333682
42.112	0.10727	63.8956	-0.000339256
42.1133	0.10703	64.035	-0.000344217
42.1146	0.10676	64.1733	-0.000348541
42.1155	0.10646	64.3105	-0.000352209
42.1157	0.10632	64.4468	-0.000355203
42.1152	0.10633	64.5824	-0.00035751
42.1144	0.10646	64.7173	-0.000359117
42.114	0.10671	64.8518	-0.000360015
42.114	0.10691	64.9801	-0.000360181
42.1141	0.10685	65.1099	-0.000359634
42.1139	0.10659	65.2468	-0.000358388
42.1134	0.10657	65.3833	-0.000356424
42.113	0.10693	65.5192	-0.000353745
42.1129	0.10759	65.6546	-0.00035036
42.1131	0.10856	65.7897	-0.000346279
42.1133	0.10946	65.9242	-0.000341515
42.1131	0.11007	66.0584	-0.000336084
42.1126	0.11011	66.192	-0.000330004
42.1119	0.10952	66.3253	-0.000323296
42.1113	0.10856	66.4582	-0.000315983
42.1111	0.10778	66.5908	-0.000308092
42.1112	0.10783	66.723	-0.00029965
42.1115	0.10848	66.8549	-0.000290688
42.1123	0.10919	66.9865	-0.000281237
42.1134	0.10975	67.1179	-0.000271333
42.1147	0.10994	67.249	-0.000261012
42.1155	0.10993	67.38	-0.00025031
42.1154	0.10969	67.5107	-0.000239268
42.1144	0.10926	67.6413	-0.000227925
42.1132	0.10876	67.7717	-0.000216323
42.1122	0.10833	67.9021	-0.000204506
42.1116	0.10821	68.0323	-0.000192516
42.1114	0.10831	68.1625	-0.000180398
42.1115	0.10856	68.2927	-0.000168197
42.1117	0.10881	68.4228	-0.000155958
42.112	0.10905	68.5529	-0.000143725
42.1121	0.10917	68.6831	-0.000131545
42.112	0.10942	68.8132	-0.000119462
42.1118	0.10954	68.9434	-0.00010752
42.1119	0.10957	69.0736	-9.57644e-05
42.1121	0.10952	69.2038	-8.42376e-05
42.1119	0.10933	69.3341	-7.29824e-05
42.1115	0.10905	69.4645	-6.20399e-05
42.1112	0.10851	69.5949	-5.14503e-05
42.1116	0.10795	69.7254	-4.12522e-05
42.1123	0.1075	69.856	-3.14829e-05
42.1133	0.10752	69.9866	-2.21779e-05
42.114	0.1079	70.1173	-1.33707e-05
42.1143	0.10834	70.248	-5.09311e-06
42.114	0.10844	70.3788	2.62532e-06
42.1134	0.10838	70.5096	9.75714e-06
42.1125	0.1085	70.6405	1.62774e-05
42.1117	0.10902	70.7714	2.21632e-05
42.1112	0.10976	70.9024	2.73944e-05
42.1115	0.1103	71.0333	3.19535e-05
42.1122	0.11017	71.1643	3.58254e-05
42.1129	0.10946	71.2954	3.89978e-05
42.1133	0.10859	71.4264	4.14611e-05
42.1134	0.10832	71.5575	4.32086e-05
42.1131	0.10859	71.6886	4.42364e-05
42.1126	0.10915	71.8198	4.45433e-05
42.1123	0.10954	71.951	4.41311e-05
42.112	0.10943	72.0821	4.30044e-05
42.1121	0.10908	72.2134	4.11704e-05
42.1121	0.10881	72.3447	3.86393e-05
42.112	0.10896	72.476	3.5424e-05
42.1118	0.10939	72.6073	3.15401e-05
42.1116	0.10998	72.7387	2.70057e-05
42.1116	0.11064	72.8702	2.18416e-05
42.1119	0.11132	73.0017	1.6071e-05
42.1124	0.11178	73.1333	9.71964e-06
42.1131	0.11194	73.265	2.81531e-06
42.1138	0.11177	73.3967	-4.61181e-06
42.1145	0.11143	73.5285	-1.25296e-05
42.1149	0.11097	73.6604	-2.0904e-05
42.1149	0.11068	73.7924	-2.96992e-05
42.1144	0.11049	73.9244	-3.88775e-05
42.1135	0.11008	74.0566	-4.83999e-05
42.113	0.10974	74.1888	-5.82261e-05
42.1128	0.10956	74.3212	-6.83144e-05
42.1129	0.1098	74.4537	-7.86222e-05
42.113	0.11008	74.5862	-8.91058e-05
42.1131	0.11049	74.7189	-9.97213e-05
42.1133	0.11072	74.8517	-0.000110424
42.1134	0.11075	74.9845	-0.000121168
42.1133	0.11057	75.1175	-0.000131909
42.1133	0.11047	75.2506	-0.000142601
42.1135	0.11047	75.3837	-0.0001532
42.114	0.11054	75.5169	-0.00016366
42.1146	0.11069	75.6503	-0.000173937
42.115	0.11072	75.7837	-0.000183988
42.115	0.11062	75.9173	-0.000193771
42.1146	0.11056	76.051	-0.000203244
42.1139	0.11078	76.1849	-0.000212366
42.1132	0.11122	76.3188	-0.000221099
42.1125	0.11155	76.4529	-0.000229404
42.1118	0.11162	76.5871	-0.000237248
42.1112	0.1114	76.7215	-0.000244594
42.1108	0.11092	76.856	-0.000251413
42.1105	0.11055	76.9908	-0.000257672
42.1108	0.11041	77.1257	-0.000263346
42.1117	0.11067	77.2608	-0.000268408
42.1129	0.11119	77.3961	-0.000272836
42.114	0.11192	77.5316	-0.000276608
42.1146	0.11253	77.6674	-0.000279708
42.1144	0.11281	77.8034	-0.000282118
42.1138	0.1127	77.9397	-0.000283828
42.1134	0.11224	78.0763	-0.000284827
42.1133	0.11163	78.213	-0.000285107
42.1134	0.11095	78.3501	-0.000284665
42.1135	0.11059	78.4875	-0.0002835
42.1136	0.11053	78.6252	-0.000281611
42.1136	0.11078	78.7633	-0.000279005
42.1139	0.11092	78.9016	-0.000275687
42.1142	0.11072	79.0403	-0.000271668
42.1141	0.11007	79.1792	-0.00026696
42.1135	0.10941	79.3185	-0.000261578
42.1124	0.10917	79.458	-0.00025554
42.1113	0.10939	79.5979	-0.000248867
42.1108	0.1098	79.7381	-0.000241581
42.111	0.1101	79.8785	-0.000233709
42.1118	0.1103	80.0191	-0.000225276
42.1126	0.11056	80.16	-0.000216315
42.113	0.11106	80.3011	-0.000206855
42.1129	0.11181	80.4424	-0.000196931
42.1124	0.11245	80.5839	-0.00018658
42.112	0.11265	80.7254	-0.000175837
42.1118	0.1123	80.8672	-0.000164742
42.1121	0.11159	81.0089	-0.000153335
42.1129	0.11098	81.1507	-0.000141658
42.1138	0.11076	81.2926	-0.000129753
42.1148	0.11103	81.4344	-0.000117663
42.1154	0.11159	81.5762	-0.000105433
42.1154	0.11205	81.718	-9.31079e-05
42.1151	0.11247	81.8597	-8.07321e-05
42.1147	0.11275	82.0013	-6.8351e-05
42.1148	0.11305	82.1428	-5.601e-05
42.1151	0.11337	82.2842	-4.37542e-05
42.1154	0.11329	82.4254	-3.16285e-05
42.1158	0.11289	82.5665	-1.96773e-05
42.1157	0.11249	82.7074	-7.94401e-06
42.1152	0.11217	82.8482	3.52838e-06
42.1144	0.11232	82.9888	1.46982e-05
42.1135	0.1127	83.1292	2.55248e-05
42.1129	0.11315	83.2695	3.59688e-05
42.1126	0.11341	83.4097	4.59926e-05
42.1129	0.11328	83.5498	5.55599e-05
42.1133	0.113	83.6897	6.46366e-05
42.1138	0.1126	83.8296	7.31901e-05
42.1143	0.11229	83.9694	8.11902e-05
42.1148	0.11182	84.1092	8.86085e-05
42.1152	0.11126	84.2489	9.54193e-05
42.1153	0.11068	84.3887	0.000101599
42.1151	0.11047	84.5286	0.000107126
42.1147	0.11042	84.6685	0.000111983
42.114	0.11053	84.8085	0.000116153
42.1131	0.1105	84.9487	0.000119623
42.1125	0.1105	85.0891	0.000122383
42.1121	0.11048	85.2297	0.000124425
42.1119	0.11049	85.3705	0.000125744
42.1123	0.11025	85.5116	0.000126338
42.1128	0.10989	85.653	0.000126209
42.1134	0.10967	85.7947	0.00012536
42.1141	0.10963	85.9368	0.000123797
42.1152	0.10993	86.0792	0.00012153
42.1161	0.11	86.222	0.000118571
42.1163	0.10974	86.3652	0.000114935
42.1158	0.10919	86.5088	0.00011064
42.115	0.10889	86.6529	0.000105704
42.1143	0.10902	86.7973	0.000100153
42.1142	0.1093	86.9421	9.40088e-05
42.1145	0.1095	87.0874	8.73007e-05
42.1148	0.10943	87.2331	8.00581e-05
42.1146	0.10911	87.3791	7.23125e-05
42.1143	0.1087	87.5255	6.40977e-05
42.1139	0.10855	87.6723	5.54493e-05
42.1139	0.10871	87.8194	4.64046e-05
42.1143	0.10901	87.9669	3.70025e-05
42.115	0.10925	88.1146	2.72832e-05
42.1157	0.10939	88.2627	1.72882e-05
42.116	0.10933	88.411	7.0602e-06
42.1156	0.10917	88.5596	-3.35737e-06
42.1149	0.10898	88.7084	-1.39202e-05
42.1138	0.10907	88.8575	-2.45833e-05
42.1125	0.1092	89.0067	-3.53016e-05
42.1115	0.10932	89.156	-4.60295e-05
42.111	0.10911	89.3055	-5.67214e-05
42.1109	0.10859	89.4551	-6.7332e-05
42.1114	0.10834	89.6047	-7.78163e-05
42.1123	0.10863	89.7544	-8.81296e-05
42.1131	0.10956	89.9042	-9.8228e-05
42.1138	0.11049	90.054	-0.000108069
42.1141	0.11107	90.2038	-0.000117609
42.114	0.11106	90.3536	-0.000126809
42.1139	0.11061	90.5033	-0.000135628
42.1138	0.11025	90.6531	-0.000144028
42.114	0.11002	90.8028	-0.000151974
42.1142	0.11017	90.9524	-0.00015943
42.1139	0.11066	91.102	-0.000166364
42.1133	0.11122	91.2516	-0.000172745
42.1124	0.11172	91.4011	-0.000178544
42.1121	0.11193	91.5506	-0.000183736
42.1123	0.11199	91.7001	-0.000188296
42.1129	0.11202	91.8496	-0.000192204
42.1136	0.11212	91.999	-0.00019544
42.114	0.11243	92.1485	-0.000197988
42.1141	0.11283	92.2979	-0.000199835
42.1138	0.11325	92.4474	-0.00020097
42.1131	0.11367	92.5969	-0.000201385
42.1129	0.11389	92.7465	-0.000201075
42.1131	0.11377	92.8961	-0.000200038
42.114	0.11357	93.0458	-0.000198274
42.1149	0.11337	93.1956	-0.000195787
42.1156	0.11337	93.3455	-0.000192584
42.116	0.1134	93.4955	-0.000188672
42.1162	0.11349	93.6456	-0.000184064
42.1162	0.11343	93.7958	-0.000178776
42.1159	0.11324	93.9462	-0.000172822
42.1153	0.11298	94.0967	-0.000166225
42.1146	0.11262	94.2473	-0.000159006
42.114	0.1125	94.3981	-0.000151189
42.114	0.11236	94.5491	-0.000142803
42.1143	0.11247	94.7002	-0.000133876
42.1148	0.11266	94.8514	-0.00012444
42.1153	0.11299	95.0028	-0.000114529
42.1157	0.11333	95.1544	-0.000104177
42.1158	0.11367	95.3061	-9.34225e-05
42.1159	0.11396	95.458	-8.23033e-05
42.1161	0.11409	95.6099	-7.08597e-05
42.1161	0.11395	95.762	-5.91332e-05
42.1161	0.11368	95.9142	-4.71661e-05
42.1159	0.11377	96.0664	-3.50018e-05
42.1156	0.11433	96.2187	-2.26846e-05
42.1153	0.11516	96.3711	-1.02592e-05
42.1151	0.11589	96.5236	2.22919e-06
42.115	0.11638	96.6761	1.47351e-05
42.115	0.11671	96.8286	2.72131e-05
42.1151	0.11688	96.9811	3.96176e-05
42.1154	0.11692	97.1337	5.19036e-05
42.1156	0.11681	97.2862	6.40265e-05
42.1156	0.11655	97.4387	7.59422e-05
42.1155	0.11631	97.5912	8.76074e-05
42.1151	0.11616	97.7437	9.89801e-05
42.1149	0.11587	97.8961	0.000110019
42.1149	0.11525	98.0485	0.000120685
42.1153	0.11479	98.2008	0.000130938
42.1159	0.11467	98.3531	0.000140744
42.1164	0.11512	98.5054	0.000150065
42.1168	0.1157	98.6576	0.000158871
42.1168	0.11618	98.8097	0.000167129
42.1167	0.1161	98.9618	0.000174811
42.1164	0.11566	99.1139	0.00018189
42.1162	0.1152	99.2659	0.000188341
42.1165	0.11485	99.418	0.000194144
42.1171	0.11485	99.57	0.000199279
42.1178	0.11506	99.7221	0.000203729
42.1181	0.11543	99.8742	0.00020748
42.118	0.1156	100.026	0.000210521
42.1176	0.11568	100.179	0.000212844
42.1173	0.11553	100.331	0.000214442
42.1173	0.11514	100.484	0.000215315
42.1179	0.11444	100.636	0.00021546
42.1186	0.11364	100.789	0.000214882
42.1191	0.1131	100.942	0.000213587
42.119	0.11298	101.095	0.000211582
42.1185	0.11337	101.249	0.00020888
42.1178	0.11407	101.402	0.000205494
42.1173	0.1147	101.556	0.000201441
42.117	0.11503	101.711	0.000196742
42.1164	0.11516	101.865	0.000191417
42.1153	0.11526	102.02	0.000185491
42.1142	0.1151	102.175	0.000178992
42.1138	0.1149	102.331	0.000171948
42.1142	0.11479	102.487	0.000164391
42.1154	0.11465	102.643	0.000156353
42.1168	0.11458	102.8	0.000147871
42.1176	0.11446	102.956	0.000138981
42.1176	0.11438	103.114	0.000129721
42.1172	0.11421	103.271	0.000120133
42.1168	0.11392	103.429	0.000110256
42.1167	0.1137	103.587	0.000100133
42.117	0.11347	103.746	8.98089e-05
42.1175	0.1132	103.904	7.93267e-05
42.118	0.11323	104.063	6.87316e-05
42.1182	0.11346	104.222	5.80689e-05
42.1183	0.11385	104.381	4.73842e-05
42.1182	0.11413	104.54	3.67233e-05
42.1182	0.11436	104.7	2.61316e-05
42.1181	0.1144	104.859	1.56546e-05
42.1182	0.11423	105.018	5.33723e-06
42.1184	0.11417	105.178	-4.77634e-06
42.1187	0.11418	105.337	-1.46425e-05
42.1188	0.11426	105.497	-2.42189e-05
42.1187	0.11428	105.656	-3.3464e-05
42.1185	0.11436	105.815	-4.23378e-05
42.1186	0.11457	105.974	-5.08017e-05
42.1189	0.11502	106.133	-5.88186e-05
42.1193	0.11559	106.292	-6.63534e-05
42.1195	0.11638	106.451	-7.33726e-05
42.1197	0.11699	106.609	-7.98451e-05
42.1197	0.11754	106.767	-8.57416e-05
42.1196	0.11799	106.925	-9.10351e-05
42.1194	0.11856	107.083	-9.57011e-05
42.1191	0.11905	107.241	-9.97177e-05
42.1185	0.11922	107.398	-0.000103065
42.1181	0.11912	107.556	-0.000105727
42.1177	0.11899	107.713	-0.000107688
42.1174	0.11899	107.87	-0.000108939
42.1173	0.11906	108.027	-0.000109468
42.1173	0.11894	108.184	-0.000109273
42.1175	0.11876	108.341	-0.000108348
42.1177	0.11874	108.498	-0.000106694
42.1182	0.11914	108.655	-0.000104314
42.1188	0.11976	108.812	-0.000101214
42.1194	0.12025	108.968	-9.74016e-05
42.12	0.12032	109.126	-9.28885e-05
42.1204	0.11993	109.283	-8.76885e-05
42.1207	0.1193	109.44	-8.18185e-05
42.1206	0.11844	109.597	-7.52977e-05
42.1201	0.1177	109.755	-6.81479e-05
42.1193	0.11713	109.913	-6.03935e-05
42.1189	0.11696	110.071	-5.20612e-05
42.1189	0.11701	110.229	-4.318e-05
42.1197	0.11725	110.387	-3.3781e-05
42.1211	0.11751	110.546	-2.38972e-05
42.1225	0.11779	110.705	-1.35637e-05
42.1232	0.11792	110.864	-2.81734e-06
42.123	0.11811	111.023	8.30358e-06
42.1221	0.11817	111.182	1.97592e-05
42.1214	0.11818	111.342	3.15083e-05
42.1213	0.11816	111.502	4.35087e-05
42.122	0.1181	111.661	5.57169e-05
42.1226	0.11813	111.821	6.8089e-05
42.1228	0.11821	111.982	8.05802e-05
42.1229	0.11833	112.142	9.31453e-05
42.1232	0.1183	112.302	0.000105739
42.124	0.11818	112.462	0.000118315
42.1249	0.11794	112.622	0.000130829
42.1253	0.11771	112.782	0.000143235
42.1255	0.11737	112.942	0.000155488
42.1252	0.11695	113.102	0.000167544
42.1249	0.11658	113.261	0.00017936
42.1244	0.1163	113.421	0.000190893
42.1239	0.11613	113.58	0.000202101
42.1232	0.11607	113.739	0.000212945
42.1225	0.11614	113.898	0.000223385
42.1225	0.11602	114.057	0.000233386
42.123	0.11574	114.215	0.000242911
42.1238	0.11528	114.373	0.000251926
42.1246	0.11492	114.531	0.000260401
42.1251	0.11483	114.689	0.000268305
42.1252	0.11486	114.846	0.000275612
42.1254	0.1149	115.003	0.000282296
42.1256	0.11457	115.16	0.000288336
42.1258	0.11386	115.317	0.000293712
42.1262	0.1132	115.474	0.000298405
42.1266	0.11281	115.63	0.000302402
42.1269	0.11272	115.787	0.000305691
42.1272	0.11255	115.943	0.000308262
42.1276	0.11228	116.099	0.00031011
42.1278	0.11175	116.255	0.000311231
42.1278	0.11141	116.412	0.000311624
42.1277	0.11129	116.568	0.000311293
42.1276	0.11152	116.725	0.000310241
42.1277	0.11169	116.881	0.000308476
42.1283	0.11173	117.038	0.000306011
42.1291	0.11174	117.195	0.000302858
42.1298	0.11156	117.352	0.000299034
42.1298	0.11137	117.51	0.000294557
42.1292	0.111	117.668	0.000289449
42.1281	0.11069	117.826	0.000283734
42.1275	0.11062	117.984	0.000277439
42.1279	0.11079	118.143	0.000270592
42.1293	0.11126	118.302	0.000263223
42.1309	0.1118	118.461	0.000255367
42.1318	0.11207	118.621	0.000247057
42.1318	0.11202	118.781	0.000238331
42.1312	0.11162	118.942	0.000229227
42.1311	0.11123	119.103	0.000219783
42.1316	0.11106	119.264	0.000210043
42.1323	0.1111	119.426	0.000200047
42.1325	0.11091	119.587	0.00018984
42.132	0.11028	119.749	0.000179465
42.1315	0.10926	119.912	0.000168968
42.1315	0.10813	120.074	0.000158393
42.132	0.10758	120.237	0.000147786
42.133	0.10758	120.399	0.000137193
42.1338	0.10795	120.562	0.00012666
42.1341	0.10806	120.725	0.000116232
42.1341	0.10787	120.888	0.000105954
42.1343	0.10746	121.051	9.58705e-05
42.1348	0.10695	121.214	8.60254e-05
42.1356	0.10656	121.377	7.64615e-05
42.1365	0.10614	121.54	6.72202e-05
42.137	0.10575	121.703	5.8342e-05
42.1369	0.10532	121.866	4.98659e-05
42.1362	0.10521	122.028	4.18292e-05
42.1357	0.10527	122.191	3.42675e-05
42.1357	0.1056	122.353	2.72145e-05
42.1363	0.10588	122.515	2.0702e-05
42.1373	0.10613	122.677	1.47596e-05
42.1384	0.10625	122.838	9.41467e-06
42.1392	0.10629	123	4.69217e-06
42.1396	0.10625	123.161	6.14784e-07
42.1399	0.10608	123.322	-2.79762e-06
42.1399	0.10589	123.483	-5.52761e-06
42.14	0.10564	123.644	-7.56043e-06
42.1404	0.10515	123.804	-8.88411e-06
42.141	0.10455	123.964	-9.48958e-06
42.1414	0.10374	124.125	-9.3705e-06
42.1412	0.103	124.285	-8.52327e-06
42.1408	0.10238	124.445	-6.94732e-06
42.1405	0.10213	124.604	-4.64494e-06
42.1407	0.10219	124.764	-1.62119e-06
42.1411	0.1022	124.924	2.11603e-06
42.1416	0.10237	125.083	6.55597e-06
42.1421	0.10215	125.243	1.16851e-05
42.1426	0.10154	125.402	1.74872e-05
42.1436	0.10069	125.562	2.39436e-05
42.1448	0.09994	125.722	3.10327e-05
42.1458	0.09951	125.881	3.87305e-05
42.1462	0.09947	126.041	4.7011e-05
42.1461	0.09984	126.201	5.58454e-05
42.1458	0.10009	126.36	6.5203e-05
42.1457	0.10007	126.52	7.50512e-05
42.1463	0.09971	126.68	8.5355e-05
42.1476	0.09932	126.84	9.60781e-05
42.1491	0.09895	127	0.000107182
42.1505	0.09839	127.16	0.000118628
42.1514	0.09756	127.321	0.000130374
42.1516	0.09633	127.481	0.000142379
42.1514	0.09503	127.642	0.000154598
42.1515	0.09402	127.802	0.000166989
42.1658	0.09366	127.963	0.000179506
42.2548	0.09388	128.124	0.000192105
42.3784	0.09399	128.285	0.00020474
42.4942	0.0939	128.446	0.000217365
42.5141	0.09342	128.607	0.000229934
42.5189	0.09289	128.768	0.000242404
42.5997	0.09249	128.93	0.000254727
42.7784	0.09223	129.091	0.000266861
42.927	0.09199	129.253	0.000278761
43.0572	0.09132	129.414	0.000290385
43.1859	0.0905	129.576	0.000301692
43.2962	0.08956	129.738	0.00031264
43.4509	0.08855	129.9	0.000323191
43.7146	0.08777	130.062	0.000333309
44.1481	0.08711	130.224	0.000342956
44.6152	0.08641	130.386	0.0003521
45.05	0.08566	130.548	0.000360708
45.3843	0.08496	130.71	0.000368751
45.5383	0.08411	130.873	0.000376202
45.576	0.08316	131.035	0.000383035
45.5664	0.08215	131.198	0.000389228
45.574	0.08128	131.361	0.00039476
45.6144	0.08044	131.523	0.000399615
45.7233	0.07988	131.686	0.000403777
45.9431	0.07946	131.849	0.000407234
46.2547	0.07905	132.012	0.000409977
46.6046	0.0787	132.175	0.000412
47.0724	0.07846	132.339	0.000413298
47.6477	0.0782	132.502	0.000413871
48.2661	0.07761	132.665	0.000413721
48.7852	0.07658	132.829	0.000412853
49.1687	0.07506	132.992	0.000411274
49.3392	0.07343	133.156	0.000408996
49.2385	0.07203	133.319	0.000406031
49.044	0.07103	133.483	0.000402396
48.8564	0.0702	133.646	0.000398109
48.9379	0.06943	133.81	0.000393191
49.2659	0.06847	133.974	0.000387667
49.8097	0.06725	134.137	0.000381562
50.4083	0.06596	134.301	0.000374904
50.939	0.06468	134.465	0.000367725
51.3951	0.06364	134.628	0.000360056
51.7581	0.06279	134.792	0.000351933
52.0553	0.06201	134.955	0.000343392
52.1875	0.06105	135.119	0.00033447
52.2738	0.06002	135.282	0.000325207
52.482	0.05894	135.446	0.000315645
52.8278	0.05808	135.609	0.000305824
53.2689	0.05726	135.772	0.000295788
53.6551	0.05658	135.936	0.000285581
53.9092	0.05587	136.099	0.000275247
54.0174	0.05511	136.262	0.000264832
54.0722	0.05448	136.425	0.00025438
54.1543	0.05369	136.588	0.000243937
54.3166	0.0527	136.751	0.000233549
54.5844	0.05118	136.915	0.00022326
54.8611	0.04942	137.078	0.000213115
55.0734	0.04776	137.241	0.000203159
55.2433	0.04625	137.404	0.000193435
55.4199	0.04496	137.567	0.000183986
55.65	0.04366	137.73	0.000174852
56.0164	0.04248	137.894	0.000166074
56.5705	0.0414	138.057	0.000157692
57.269	0.04051	138.22	0.000149742
57.9751	0.03975	138.384	0.000142259
58.5476	0.03894	138.547	0.000135278
58.8894	0.03806	138.711	0.000128829
58.9996	0.03727	138.874	0.000122943
59.0393	0.03663	139.038	0.000117648
59.1914	0.03592	139.202	0.000112967
59.4393	0.03499	139.366	0.000108923
59.7235	0.03367	139.53	0.000105538
59.9741	0.03241	139.694	0.000102827
60.2255	0.03145	139.858	0.000100807
60.5076	0.03081	140.022	9.94884e-05
60.8884	0.03032	140.186	9.88814e-05
61.3171	0.02951	140.35	9.89924e-05
61.8424	0.02846	140.515	9.98251e-05
62.4197	0.02721	140.679	0.00010138
62.9956	0.02592	140.843	0.000103656
63.4682	0.02467	141.008	0.000106648
63.7627	0.02331	141.172	0.000110348
63.9702	0.02221	141.336	0.000114745
64.1791	0.02119	141.5	0.000119827
64.5263	0.02037	141.664	0.000125578
64.9249	0.01952	141.828	0.000131979
65.333	0.01854	141.992	0.000139008
65.6412	0.01735	142.156	0.000146644
65.872	0.01586	142.32	0.000154859
66.0576	0.01441	142.483	0.000163625
66.2638	0.01304	142.647	0.000172912
66.563	0.01187	142.81	0.000182688
67.0082	0.01099	142.973	0.000192918
67.5615	0.01015	143.136	0.000203565
68.1005	0.00931	143.299	0.000214594
68.5018	0.00836	143.462	0.000225963
68.7614	0.00742	143.625	0.000237632
68.9798	0.0065	143.788	0.000249559
69.2325	0.00553	143.951	0.000261703
69.6565	0.00447	144.114	0.000274018
70.2454	0.00327	144.276	0.000286461
70.8659	0.00187	144.439	0.000298987
71.3391	0.000483	144.602	0.000311551
71.5774	-0.000757	144.764	0.000324108
71.6884	-0.00195	144.927	0.000336611
71.8219	-0.00297	145.09	0.000349018
72.0972	-0.00396	145.253	0.000361282
72.5828	-0.00493	145.416	0.000373359
73.1793	-0.00581	145.579	0.000385208
73.7943	-0.00673	145.742	0.000396784
74.3853	-0.00772	145.906	0.000408047
74.9407	-0.00898	146.07	0.000418958
75.4071	-0.01048	146.233	0.000429477
75.818	-0.01197	146.397	0.000439567
76.2392	-0.01331	146.561	0.000449194
76.6802	-0.01423	146.726	0.000458323
77.0665	-0.01503	146.89	0.000466924
77.3527	-0.01577	147.055	0.000474967
77.5739	-0.01661	147.22	0.000482425
77.7992	-0.01762	147.385	0.000489272
78.091	-0.01882	147.551	0.000495488
78.4601	-0.02025	147.716	0.000501051
78.7621	-0.02175	147.882	0.000505946
78.9943	-0.02326	148.048	0.000510156
79.2621	-0.02456	148.214	0.00051367
79.725	-0.0258	148.381	0.00051648
80.4311	-0.02682	148.547	0.000518579
81.2604	-0.0277	148.714	0.000519962
82.0295	-0.02846	148.88	0.000520631
82.5411	-0.02951	149.047	0.000520587
82.8376	-0.03075	149.214	0.000519834
83.0397	-0.03214	149.38	0.000518381
83.2917	-0.03356	149.547	0.000516238
83.6827	-0.03462	149.714	0.000513419
84.1649	-0.03546	149.88	0.00050994
84.6278	-0.03624	150.047	0.000505819
85.0846	-0.0372	150.214	0.000501077
85.5222	-0.03797	150.38	0.000495738
85.9708	-0.03857	150.546	0.000489828
86.3118	-0.03895	150.713	0.000483374
86.5611	-0.03925	150.879	0.000476408
86.8145	-0.0398	151.045	0.000468962
87.2131	-0.04063	151.211	0.000461069
87.9308	-0.04157	151.376	0.000452766
88.754	-0.04256	151.542	0.00044409
89.4737	-0.04384	151.707	0.000435081
89.9292	-0.04527	151.872	0.000425778
90.2148	-0.04665	152.037	0.000416223
90.5551	-0.04783	152.202	0.000406459
90.9742	-0.04862	152.366	0.000396529
91.4331	-0.0491	152.53	0.000386476
91.7837	-0.0495	152.695	0.000376345
92.0193	-0.05015	152.859	0.000366181
92.1713	-0.05093	153.023	0.000356029
92.3576	-0.05179	153.186	0.000345932
92.6555	-0.05245	153.35	0.000335936
93.126	-0.05283	153.514	0.000326085
93.7622	-0.05273	153.677	0.000316421
94.4389	-0.05267	153.84	0.000306989
95.0406	-0.05303	154.004	0.000297828
95.5025	-0.05366	154.167	0.000288981
95.8706	-0.05456	154.33	0.000280486
96.1442	-0.0552	154.493	0.000272382
96.3735	-0.05562	154.656	0.000264704
96.534	-0.05587	154.819	0.000257487
96.5689	-0.05617	154.982	0.000250765
96.5875	-0.05677	155.145	0.000244569
96.7275	-0.05748	155.308	0.000238926
97.0118	-0.05836	155.47	0.000233863
97.4119	-0.05913	155.633	0.000229405
97.8544	-0.05979	155.796	0.000225574
98.285	-0.06015	155.959	0.000222389
98.6372	-0.06012	156.122	0.000219867
98.8245	-0.06014	156.285	0.000218021
98.8661	-0.06012	156.447	0.000216864
98.8018	-0.06027	156.61	0.000216403
98.7992	-0.06049	156.773	0.000216646
99.0095	-0.06081	156.936	0.000217595
99.4371	-0.06121	157.099	0.00021925
99.9416	-0.06162	157.262	0.000221609
100.337	-0.062	157.425	0.000224667
100.588	-0.06205	157.589	0.000228415
100.749	-0.06174	157.752	0.000232844
100.931	-0.06137	157.915	0.000237939
101.129	-0.06137	158.078	0.000243684
101.309	-0.06172	158.242	0.000250061
101.484	-0.06222	158.405	0.000257049
101.646	-0.06264	158.569	0.000264624
101.85	-0.06273	158.733	0.00027276
102.087	-0.06267	158.897	0.000281429
102.361	-0.06239	159.061	0.000290601
102.604	-0.06203	159.225	0.000300244
102.805	-0.0618	159.389	0.000310323
103.014	-0.06179	159.553	0.000320804
103.273	-0.06207	159.718	0.000331648
103.57	-0.06266	159.882	0.000342817
103.931	-0.06328	160.047	0.000354272
104.346	-0.06375	160.212	0.00036597
104.77	-0.06394	160.377	0.000377871
105.204	-0.06394	160.542	0.00038993
105.609	-0.06391	160.707	0.000402106
105.927	-0.06394	160.873	0.000414354
106.138	-0.0642	161.038	0.00042663
106.285	-0.06467	161.204	0.00043889
106.446	-0.06513	161.37	0.00045109
106.67	-0.06538	161.535	0.000463186
106.945	-0.06536	161.701	0.000475135
107.2	-0.06489	161.867	0.000486895
107.343	-0.06425	162.033	0.000498423
107.405	-0.0635	162.2	0.000509679
107.523	-0.06271	162.366	0.000520622
107.805	-0.06189	162.532	0.000531215
108.21	-0.06115	162.698	0.00054142
108.596	-0.0606	162.864	0.000551202
108.805	-0.06005	163.03	0.000560528
108.852	-0.05956	163.196	0.000569364
108.893	-0.05915	163.362	0.000577681
109.064	-0.05873	163.528	0.000585452
109.388	-0.05845	163.694	0.000592651
109.703	-0.05823	163.86	0.000599254
109.914	-0.05777	164.026	0.00060524
110.074	-0.057	164.191	0.000610591
110.318	-0.05602	164.357	0.000615292
110.737	-0.05501	164.522	0.000619328
111.237	-0.05419	164.687	0.000622689
111.646	-0.05355	164.852	0.000625367
111.853	-0.05299	165.017	0.000627356
111.841	-0.05215	165.182	0.000628656
111.779	-0.05114	165.347	0.000629264
111.793	-0.05008	165.511	0.000629186
111.95	-0.04931	165.676	0.000628425
112.214	-0.04885	165.841	0.000626992
112.546	-0.04849	166.005	0.000624896
112.94	-0.0478	166.169	0.000622153
113.365	-0.04687	166.334	0.000618778
113.787	-0.0459	166.498	0.000614789
114.134	-0.04522	166.663	0.000610209
114.363	-0.04471	166.827	0.000605061
114.475	-0.04427	166.992	0.000599371
114.549	-0.04368	167.157	0.000593167
114.641	-0.04285	167.321	0.000586479
114.805	-0.042	167.486	0.000579338
115.043	-0.04107	167.651	0.00057178
115.331	-0.04012	167.816	0.000563838
115.611	-0.03887	167.982	0.000555551
115.822	-0.03747	168.147	0.000546956
116.016	-0.0361	168.312	0.000538092
116.246	-0.03485	168.478	0.000529001
116.573	-0.03392	168.644	0.000519723
116.966	-0.03298	168.81	0.000510301
117.371	-0.03213	168.976	0.000500778
117.747	-0.03139	169.142	0.000491195
118.095	-0.03074	169.308	0.000481597
118.376	-0.02999	169.475	0.000472027
118.578	-0.02894	169.641	0.000462527
118.697	-0.0277	169.808	0.000453141
118.795	-0.02643	169.974	0.00044391
118.965	-0.02539	170.141	0.000434877
119.226	-0.02455	170.308	0.000426081
119.507	-0.0237	170.474	0.000417563
119.756	-0.02276	170.641	0.000409361
119.967	-0.0219	170.807	0.000401513
120.178	-0.02099	170.974	0.000394053
120.375	-0.0202	171.14	0.000387017
120.556	-0.01947	171.306	0.000380438
120.692	-0.0186	171.472	0.000374344
120.786	-0.01754	171.638	0.000368765
120.932	-0.01627	171.804	0.000363728
121.18	-0.01518	171.969	0.000359257
121.532	-0.01434	172.134	0.000355373
121.945	-0.01387	172.299	0.000352097
122.339	-0.01349	172.464	0.000349445
122.667	-0.01296	172.629	0.000347432
122.931	-0.01219	172.793	0.000346069
123.144	-0.01116	172.957	0.000345367
123.37	-0.01006	173.121	0.000345332
123.646	-0.0089	173.285	0.000345967
123.946	-0.00774	173.449	0.000347274
124.237	-0.00661	173.613	0.000349252
124.485	-0.00556	173.776	0.000351897
124.706	-0.00446	173.94	0.000355201
124.858	-0.00345	174.103	0.000359155
124.946	-0.00253	174.267	0.000363747
124.972	-0.00188	174.43	0.000368962
124.957	-0.00132	174.594	0.000374783
124.99	-0.000804	174.757	0.000381191
125.113	-0.000196	174.921	0.000388164
125.344	0.000686	175.085	0.000395677
125.622	0.00157	175.249	0.000403704
125.901	0.00255	175.413	0.000412218
126.148	0.00342	175.577	0.000421187
126.339	0.00418	175.742	0.00043058
126.487	0.00463	175.907	0.000440363
126.593	0.00482	176.072	0.000450501
126.662	0.00516	176.237	0.000460957
126.761	0.00572	176.403	0.000471694
126.921	0.00654	176.569	0.000482672
127.154	0.00749	176.736	0.000493853
127.413	0.00827	176.902	0.000505195
127.629	0.00878	177.069	0.000516657
127.788	0.0089	177.237	0.000528199
127.899	0.00887	177.404	0.000539777
128.012	0.00885	177.572	0.000551351
128.166	0.00917	177.741	0.000562879
128.324	0.00985	177.909	0.000574319
128.489	0.0108	178.078	0.000585631
128.658	0.01153	178.246	0.000596773
128.846	0.01236	178.416	0.000607706
129.017	0.01327	178.585	0.000618392
129.158	0.01434	178.754	0.000628793
129.296	0.01529	178.924	0.000638872
129.455	0.01604	179.093	0.000648594
129.643	0.01618	179.263	0.000657926
129.838	0.01618	179.432	0.000666836
130.021	0.01639	179.602	0.000675294
130.197	0.01704	179.772	0.000683271
130.407	0.01814	179.941	0.000690741
130.674	0.01938	180.111	0.000697681
130.951	0.02063	180.28	0.000704067
131.171	0.02144	180.45	0.000709881
131.29	0.02208	180.619	0.000715106
131.337	0.02256	180.788	0.000719726
131.365	0.02292	180.957	0.000723729
131.409	0.02335	181.126	0.000727105
131.513	0.02378	181.294	0.000729848
131.677	0.02416	181.463	0.000731952
131.899	0.0244	181.631	0.000733415
132.128	0.02446	181.799	0.000734239
132.294	0.02464	181.967	0.000734425
132.387	0.0251	182.135	0.000733981
132.452	0.0259	182.302	0.000732914
132.581	0.02721	182.47	0.000731236
132.794	0.02846	182.637	0.000728959
133.047	0.02959	182.804	0.0007261
133.277	0.03038	182.971	0.000722676
133.432	0.03092	183.138	0.000718709
133.523	0.03134	183.304	0.000714221
133.563	0.03199	183.471	0.000709236
133.609	0.03325	183.637	0.000703782
133.709	0.03467	183.803	0.000697887
133.876	0.03616	183.969	0.000691581
134.092	0.03731	184.135	0.000684896
134.273	0.03834	184.3	0.000677866
134.396	0.03917	184.466	0.000670526
134.477	0.03986	184.631	0.000662911
134.613	0.04031	184.796	0.000655059
134.845	0.04048	184.961	0.000647008
135.06	0.04057	185.126	0.000638796
135.227	0.04078	185.29	0.000630463
135.312	0.04127	185.455	0.000622049
135.345	0.04196	185.619	0.000613592
135.37	0.04256	185.783	0.000605135
135.407	0.04316	185.947	0.000596715
135.481	0.04364	186.111	0.000588374
135.62	0.0441	186.274	0.000580151
135.848	0.0445	186.437	0.000572083
136.16	0.04498	186.601	0.000564209
136.481	0.04573	186.764	0.000556567
136.724	0.04695	186.927	0.000549191
136.85	0.04869	187.09	0.000542118
136.861	0.0505	187.252	0.00053538
136.866	0.05191	187.415	0.000529009
136.94	0.05267	187.578	0.000523036
137.128	0.05276	187.741	0.000517489
137.399	0.0526	187.903	0.000512395
137.65	0.0524	188.066	0.000507779
137.824	0.0524	188.229	0.000503664
137.956	0.0526	188.392	0.000500071
138.107	0.05275	188.555	0.000497017
138.278	0.05295	188.718	0.000494519
138.454	0.05329	188.881	0.000492591
138.617	0.05397	189.045	0.000491243
138.751	0.05482	189.209	0.000490486
138.855	0.05582	189.373	0.000490324
138.962	0.05655	189.537	0.000490762
139.087	0.05685	189.702	0.000491802
139.204	0.05683	189.867	0.000493442
139.308	0.05686	190.032	0.000495678
139.384	0.05708	190.197	0.000498505
139.434	0.05747	190.363	0.000501913
139.499	0.05792	190.529	0.000505892
139.603	0.05817	190.696	0.000510428
139.75	0.05832	190.863	0.000515505
139.87	0.05853	191.03	0.000521106
140.007	0.05886	191.198	0.00052721
140.193	0.05941	191.365	0.000533794
140.447	0.06017	191.533	0.000540836
140.731	0.06097	191.702	0.000548309
140.985	0.06166	191.87	0.000556185
141.181	0.06217	192.039	0.000564435
141.276	0.06253	192.208	0.000573027
141.311	0.06288	192.377	0.000581931
141.305	0.06355	192.546	0.000591111
141.323	0.06443	192.716	0.000600535
141.421	0.06532	192.885	0.000610165
141.621	0.06592	193.054	0.000619966
141.877	0.06643	193.223	0.000629902
142.123	0.06689	193.393	0.000639934
142.298	0.06754	193.562	0.000650025
142.407	0.06815	193.731	0.000660138
142.466	0.06873	193.9	0.000670234
142.503	0.06914	194.068	0.000680276
142.545	0.06946	194.237	0.000690227
142.625	0.07001	194.405	0.00070005
142.735	0.07069	194.573	0.000709709
142.82	0.07148	194.74	0.000719169
142.86	0.07228	194.908	0.000728395
142.901	0.07294	195.075	0.000737355
142.965	0.07357	195.242	0.000746015
143.086	0.07407	195.409	0.000754347
143.286	0.07464	195.575	0.00076232
143.549	0.0752	195.742	0.000769907
143.817	0.07565	195.908	0.000777084
144.04	0.07601	196.074	0.000783825
144.214	0.07634	196.239	0.00079011
144.296	0.07674	196.405	0.000795918
144.266	0.07746	196.57	0.000801232
144.143	0.07831	196.736	0.000806036
144.007	0.07914	196.901	0.000810318
143.976	0.07972	197.066	0.000814067
144.116	0.08012	197.231	0.000817275
144.418	0.08045	197.397	0.000819935
144.769	0.08084	197.562	0.000822044
145.064	0.08119	197.727	0.000823601
145.266	0.08157	197.893	0.000824608
145.402	0.08187	198.058	0.000825068
145.5	0.08228	198.224	0.000824988
145.587	0.08287	198.39	0.000824376
145.718	0.08378	198.556	0.000823244
145.894	0.08475	198.722	0.000821604
146.076	0.08597	198.889	0.000819473
146.22	0.087	199.055	0.000816868
146.314	0.08795	199.222	0.000813809
146.362	0.08863	199.389	0.000810318
146.43	0.08907	199.556	0.000806418
146.519	0.0892	199.723	0.000802136
146.67	0.08906	199.89	0.000797497
146.846	0.08889	200.058	0.000792532
147.01	0.0889	200.226	0.000787269
147.142	0.08925	200.393	0.000781741
147.217	0.09009	200.561	0.00077598
147.268	0.09109	200.729	0.000770019
147.328	0.09202	200.897	0.000763893
147.391	0.0925	201.065	0.000757637
147.448	0.09241	201.232	0.000751285
147.495	0.09214	201.4	0.000744875
147.559	0.09219	201.568	0.000738442
147.659	0.09267	201.736	0.000732021
147.788	0.09331	201.903	0.000725649
147.948	0.094	202.071	0.000719362
148.109	0.09462	202.238	0.000713194
148.248	0.09537	202.405	0.00070718
148.359	0.09629	202.572	0.000701354
148.429	0.09716	202.739	0.000695748
148.451	0.09783	202.906	0.000690393
148.447	0.09825	203.072	0.00068532
148.443	0.09862	203.239	0.000680558
148.494	0.09914	203.405	0.000676135
148.608	0.09983	203.571	0.000672075
148.747	0.10055	203.737	0.000668404
148.855	0.1009	203.902	0.000665142
148.908	0.10113	204.068	0.00066231
148.934	0.10114	204.234	0.000659926
148.972	0.10095	204.399	0.000658006
149.086	0.10061	204.565	0.000656563
149.251	0.10046	204.73	0.000655609
149.434	0.10074	204.895	0.000655153
149.615	0.10144	205.061	0.0006552
149.772	0.10247	205.226	0.000655755
149.886	0.10358	205.391	0.00065682
149.922	0.10445	205.557	0.000658393
149.879	0.10509	205.722	0.000660472
149.802	0.10566	205.888	0.00066305
149.776	0.10595	206.053	0.000666119
149.838	0.10609	206.219	0.000669668
149.992	0.106	206.385	0.000673684
150.174	0.10601	206.551	0.000678153
150.361	0.10598	206.717	0.000683055
150.519	0.10615	206.883	0.000688372
150.675	0.10645	207.049	0.000694082
150.828	0.10683	207.216	0.000700161
150.944	0.10734	207.383	0.000706583
151.041	0.10796	207.549	0.00071332
151.119	0.10873	207.716	0.000720345
151.194	0.10941	207.883	0.000727626
151.245	0.10996	208.05	0.000735132
151.277	0.11047	208.217	0.000742829
151.332	0.11085	208.385	0.000750684
151.425	0.11132	208.552	0.000758661
151.585	0.11186	208.719	0.000766725
151.767	0.11476	208.887	0.00077484
151.912	0.1216	209.054	0.000782969
151.987	0.13335	209.222	0.000791076
151.996	0.14798	209.389	0.000799124
152.03	0.16173	209.557	0.000807076
152.099	0.17167	209.724	0.000814897
152.179	0.17683	209.891	0.000822549
152.24	0.17912	210.059	0.00083
152.265	0.18019	210.226	0.000837214
152.296	0.18064	210.393	0.000844158
152.352	0.18054	210.56	0.000850802
152.458	0.18033	210.727	0.000857114
152.621	0.18036	210.894	0.000863065
152.816	0.18094	211.061	0.000868629
153.005	0.18193	211.227	0.000873781
153.107	0.18297	211.394	0.000878497
153.094	0.18385	211.56	0.000882755
153.029	0.18446	211.726	0.000886538
153.001	0.1849	211.892	0.000889829
153.073	0.18526	212.058	0.000892614
153.263	0.18572	212.224	0.000894881
153.483	0.18641	212.39	0.000896622
153.699	0.18736	212.556	0.00089783
153.853	0.18836	212.722	0.000898503
153.916	0.18932	212.887	0.00089864
153.906	0.19004	213.053	0.000898243
153.893	0.19038	213.218	0.000897317
153.959	0.19046	213.384	0.000895871
154.098	0.19053	213.55	0.000893916
154.281	0.19085	213.715	0.000891466
154.444	0.19147	213.881	0.000888537
154.546	0.19247	214.046	0.000885149
154.594	0.19354	214.212	0.000881324
154.621	0.19472	214.378	0.000877086
154.628	0.19613	214.543	0.000872464
154.614	0.19797	214.709	0.000867486
154.596	0.20011	214.875	0.000862186
154.607	0.20229	215.041	0.000856596
154.656	0.20426	215.208	0.000850754
154.743	0.20568	215.374	0.000844698
154.892	0.20668	215.54	0.000838468
155.06	0.20747	215.707	0.000832104
155.232	0.20855	215.874	0.000825651
155.414	0.21004	216.041	0.000819153
155.592	0.21182	216.207	0.000812654
155.74	0.21398	216.375	0.0008062
155.835	0.21623	216.542	0.000799838
155.896	0.21858	216.709	0.000793615
155.937	0.22087	216.877	0.000787578
156.003	0.22282	217.044	0.000781773
156.141	0.22439	217.212	0.000776247
156.28	0.2255	217.38	0.000771047
156.346	0.22652	217.548	0.000766216
156.32	0.22772	217.716	0.000761801
156.271	0.22946	217.884	0.000757842
156.29	0.23131	218.052	0.000754382
156.433	0.23299	218.221	0.000751461
156.655	0.23435	218.389	0.000749116
156.819	0.23569	218.557	0.000747382
156.893	0.23723	218.726	0.000746293
156.923	0.23927	218.894	0.000745879
156.988	0.24161	219.063	0.000746168
157.107	0.24392	219.232	0.000747185
157.236	0.24582	219.4	0.000748952
157.301	0.24741	219.569	0.000751485
157.312	0.24883	219.737	0.000754801
157.305	0.25002	219.906	0.00075891
157.338	0.25125	220.075	0.00076382
157.442	0.25244	220.243	0.000769534
157.605	0.25354	220.412	0.000776051
157.785	0.25479	220.58	0.000783367
157.97	0.25641	220.749	0.000791473
158.155	0.25843	220.917	0.000800356
158.314	0.26068	221.086	0.000809998
158.428	0.26285	221.254	0.000820379
158.519	0.26469	221.422	0.000831471
158.586	0.26614	221.59	0.000843246
158.633	0.26735	221.758	0.000855668
158.661	0.26849	221.926	0.0008687
158.697	0.2699	222.094	0.000882298
158.757	0.27161	222.262	0.000896416
158.857	0.27354	222.43	0.000911004
158.986	0.27524	222.598	0.000926007
159.106	0.27699	222.766	0.000941368
159.189	0.27892	222.933	0.000957025
159.252	0.28125	223.101	0.000972914
159.331	0.28396	223.268	0.000988967
159.437	0.28688	223.436	0.00101
159.555	0.28977	223.603	0.00102
159.637	0.29259	223.771	0.00104
159.68	0.29518	223.938	0.00105
159.717	0.29724	224.105	0.00107
159.801	0.29861	224.273	0.00108
159.961	0.2999	224.44	0.0011
160.151	0.3015	224.607	0.00111
160.269	0.30367	224.775	0.00113
160.274	0.30623	224.942	0.00114
160.209	0.30854	225.109	0.00115
160.204	0.31024	225.277	0.00117
160.313	0.31144	225.444	0.00118
160.49	0.31286	225.612	0.00119
160.636	0.31492	225.779	0.0012
160.693	0.31783	225.947	0.00121
160.704	0.32118	226.114	0.00121
160.751	0.32435	226.282	0.00122
160.86	0.32701	226.45	0.00122
161.007	0.32939	226.618	0.00122
161.133	0.33181	226.786	0.00123
161.227	0.33416	226.954	0.00123
161.324	0.33638	227.122	0.00122
161.427	0.33843	227.29	0.00122
161.539	0.34068	227.458	0.00122
161.673	0.3432	227.626	0.00121
161.838	0.34612	227.795	0.0012
162.006	0.34921	227.963	0.00119
162.148	0.35185	228.132	0.00118
162.252	0.35402	228.301	0.00116
162.306	0.35582	228.469	0.00115
162.354	0.35756	228.638	0.00113
162.426	0.35922	228.807	0.00111
162.521	0.36083	228.976	0.00109
162.605	0.36238	229.145	0.00107
162.675	0.36352	229.314	0.00105
162.742	0.36421	229.484	0.00102
162.816	0.36469	229.653	0.000992384
162.914	0.36516	229.822	0.000963405
163.029	0.36555	229.991	0.00093296
163.131	0.36612	230.161	0.000901125
163.196	0.36655	230.33	0.000867988
163.213	0.36677	230.499	0.000833645
163.216	0.36651	230.669	0.0007982
163.233	0.36616	230.838	0.000761767
163.273	0.36597	231.007	0.000724467
163.355	0.36582	231.177	0.000686432
163.466	0.36584	231.346	0.000647802
163.582	0.36593	231.515	0.000608724
163.712	0.36607	231.684	0.000569356
163.862	0.36642	231.853	0.000529862
164.019	0.36675	232.022	0.000490415
164.151	0.36704	232.191	0.000451197
164.291	0.36723	232.36	0.000412396
164.47	0.36734	232.529	0.000374207
164.681	0.36753	232.698	0.000336834
164.86	0.36769	232.867	0.000300488
164.98	0.36787	233.036	0.000265384
165.005	0.36799	233.205	0.000231746
164.997	0.36829	233.374	0.000199803
165.031	0.36884	233.543	0.000169789
165.135	0.36944	233.711	0.000141944
165.283	0.36987	233.88	0.000116513
165.421	0.37007	234.049	9.37445e-05
165.546	0.37008	234.218	7.3893e-05
165.647	0.36994	234.386	5.72151e-05
165.73	0.36979	234.555	4.39716e-05
165.802	0.36979	234.724	3.44259e-05
165.87	0.36996	234.893	2.88442e-05
165.965	0.37043	235.062	2.74946e-05
166.073	0.37111	235.231	3.06472e-05
166.19	0.37161	235.4	3.85732e-05
166.312	0.37192	235.569	5.1545e-05
166.443	0.37207	235.739	6.98353e-05
166.559	0.37237	235.908	9.37169e-05
166.656	0.37299	236.077	0.000123463
166.748	0.37383	236.247	0.000159344
166.842	0.37447	236.417	0.000201632
166.946	0.37477	236.586	0.000250597
167.067	0.37498	236.756	0.000306505
167.17	0.37533	236.926	0.000369623
167.245	0.3759	237.096	0.000440213
167.29	0.37647	237.266	0.000518537
167.328	0.37703	237.436	0.00060485
167.392	0.37733	237.606	0.000699407
167.495	0.37755	237.776	0.000802459
167.642	0.3779	237.947	0.00091425
167.813	0.37825	238.117	0.00104
167.98	0.37859	238.287	0.00117
168.133	0.37879	238.457	0.0013
168.242	0.37891	238.627	0.00145
168.297	0.37906	238.798	0.00161
168.328	0.37907	238.968	0.00178
168.342	0.37933	239.138	0.00196
168.383	0.37969	239.308	0.00215
168.47	0.38014	239.478	0.00235
168.586	0.38038	239.647	0.00256
168.697	0.38015	239.817	0.00279
168.782	0.37944	239.987	0.00302
168.871	0.37878	240.156	0.00327
168.985	0.37876	240.325	0.00352
169.102	0.37928	240.494	0.00379
169.219	0.38005	240.663	0.00407
169.296	0.38052	240.832	0.00437
169.366	0.38069	241.001	0.00467
169.458	0.38077	241.17	0.00499
169.612	0.38095	241.338	0.00532
169.817	0.38125	241.506	0.00567
170.017	0.38127	241.675	0.00602
170.156	0.38113	241.843	0.00639
170.206	0.38105	242.011	0.00677
170.214	0.38121	242.179	0.00717
170.242	0.38157	242.346	0.00758
170.319	0.38173	242.514	0.008
170.436	0.38175	242.682	0.00844
170.562	0.38168	242.849	0.00889
170.654	0.38149	243.017	0.00935
170.723	0.38139	243.185	0.00983
170.786	0.38154	243.352	0.01032
170.869	0.38187	243.52	0.01082
170.967	0.38227	243.687	0.01134
171.076	0.38268	243.855	0.01188
171.195	0.38292	244.022	0.01243
171.321	0.38293	244.19	0.01299
171.454	0.38292	244.358	0.01356
171.578	0.38304	244.525	0.01416
171.668	0.38318	244.693	0.01476
171.727	0.38316	244.861	0.01538
171.791	0.38303	245.029	0.01602
171.903	0.38286	245.197	0.01667
172.034	0.38286	245.365	0.01733
172.168	0.38301	245.533	0.01801
172.274	0.38313	245.701	0.0187
172.335	0.38306	245.869	0.01941
172.376	0.38276	246.038	0.02014
172.43	0.3825	246.206	0.02088
172.53	0.38227	246.374	0.02163
172.671	0.38207	246.542	0.0224
172.859	0.38193	246.711	0.02318
173.078	0.38207	246.879	0.02398
173.316	0.38255	247.047	0.0248
173.504	0.38323	247.215	0.02563
173.632	0.38383	247.383	0.02647
173.68	0.38399	247.551	0.02734
173.703	0.38377	247.719	0.02821
173.781	0.3835	247.887	0.0291
173.94	0.38331	248.055	0.03001
174.144	0.38326	248.223	0.03093
174.3	0.38325	248.391	0.03187
174.386	0.38317	248.558	0.03282
174.422	0.38324	248.726	0.03379
174.458	0.38361	248.894	0.03477
174.548	0.38427	249.061	0.03577
174.671	0.38493	249.229	0.03679
174.806	0.38516	249.396	0.03781
174.919	0.38475	249.563	0.03886
175.023	0.38391	249.731	0.03992
175.149	0.38319	249.898	0.04099
175.313	0.38307	250.065	0.04208
175.531	0.38331	250.232	0.04318
175.75	0.38345	250.4	0.0443
175.913	0.38324	250.567	0.04544
176.023	0.38292	250.734	0.04658
176.096	0.38277	250.901	0.04775
176.168	0.38328	251.069	0.04892
176.249	0.38408	251.236	0.05011
176.34	0.38466	251.404	0.05132
176.436	0.38494	251.571	0.05253
176.511	0.38526	251.739	0.05376
176.597	0.38577	251.907	0.05501
176.662	0.38639	252.075	0.05627
176.709	0.38714	252.243	0.05754
176.75	0.38778	252.411	0.05882
176.852	0.38795	252.579	0.06011
177.059	0.38787	252.747	0.06142
177.341	0.38769	252.915	0.06274
177.614	0.3875	253.084	0.06407
177.784	0.38771	253.252	0.06541
177.844	0.38837	253.421	0.06676
177.872	0.38932	253.589	0.06812
177.954	0.39002	253.758	0.06949
178.091	0.39049	253.927	0.07087
178.257	0.39091	254.095	0.07226
178.408	0.39149	254.264	0.07366
178.546	0.39231	254.433	0.07506
178.641	0.39293	254.601	0.07647
178.68	0.39311	254.77	0.0779
178.693	0.39285	254.939	0.07932
178.725	0.39249	255.107	0.08075
178.814	0.39261	255.276	0.08219
178.981	0.39314	255.444	0.08364
179.22	0.394	255.613	0.08508
179.487	0.39469	255.781	0.08654
179.707	0.39503	255.949	0.08799
179.866	0.39498	256.118	0.08945
179.96	0.39493	256.286	0.09091
180.022	0.39504	256.454	0.09237
180.108	0.39529	256.622	0.09383
180.22	0.39571	256.79	0.09529
180.341	0.39613	256.958	0.09676
180.439	0.39635	257.125	0.09822
180.533	0.39669	257.293	0.09967
180.631	0.39726	257.461	0.10113
180.74	0.39805	257.628	0.10258
180.865	0.39876	257.796	0.10403
181.009	0.39927	257.964	0.10548
181.163	0.39971	258.131	0.10692
181.318	0.40019	258.299	0.10835
181.469	0.40074	258.466	0.10978
181.6	0.4014	258.634	0.1112
181.715	0.40175	258.801	0.11262
181.816	0.40196	258.969	0.11402
181.914	0.4021	259.137	0.11542
182.012	0.40241	259.304	0.11681
182.14	0.40266	259.472	0.11818
182.302	0.40286	259.64	0.11955
182.469	0.40314	259.808	0.12091
182.611	0.40366	259.975	0.12225
182.706	0.40447	260.143	0.12358
182.826	0.4055	260.311	0.1249
183.002	0.4065	260.479	0.12621
183.212	0.4072	260.647	0.1275
183.411	0.40773	260.815	0.12878
183.568	0.40815	260.983	0.13004
183.671	0.40858	261.151	0.13129
183.772	0.40689	261.319	0.13252
183.907	0.4009	261.487	0.13374
184.086	0.38943	261.656	0.13494
184.248	0.37439	261.824	0.13612
184.388	0.35974	261.992	0.13729
184.507	0.34891	262.16	0.13844
184.614	0.34359	262.328	0.13958
184.736	0.34228	262.496	0.1407
184.856	0.3426	262.664	0.1418
184.975	0.34339	262.832	0.14288
185.042	0.34447	263	0.14394
185.109	0.34563	263.168	0.14499
185.221	0.34686	263.336	0.14602
185.387	0.34804	263.504	0.14704
185.566	0.34905	263.671	0.14804
185.691	0.35004	263.839	0.14902
185.767	0.35103	264.007	0.14998
185.816	0.35207	264.174	0.15093
185.9	0.35318	264.341	0.15186
186.047	0.35399	264.509	0.15277
186.236	0.35456	264.676	0.15367
186.447	0.35503	264.843	0.15456
186.648	0.35569	265.01	0.15543
186.826	0.35649	265.177	0.15628
186.968	0.35752	265.344	0.15712
187.066	0.35869	265.511	0.15795
187.154	0.35976	265.678	0.15877
187.248	0.36076	265.844	0.15957
187.358	0.36151	266.011	0.16036
187.462	0.36206	266.178	0.16115
187.563	0.36245	266.345	0.16192
187.696	0.36282	266.511	0.16268
187.853	0.3634	266.678	0.16343
188.041	0.36427	266.845	0.16418
188.24	0.36547	267.012	0.16492
188.422	0.36672	267.179	0.16565
188.572	0.36776	267.346	0.16638
188.693	0.3687	267.513	0.16711
188.811	0.36924	267.68	0.16783
188.935	0.36962	267.848	0.16855
189.076	0.36973	268.015	0.16927
189.229	0.36978	268.183	0.16999
189.353	0.3699	268.351	0.1707
189.423	0.37039	268.518	0.17142
189.464	0.37125	268.687	0.17215
189.535	0.37238	268.855	0.17287
189.681	0.37333	269.023	0.17361
189.863	0.37412	269.192	0.17434
190.046	0.37462	269.36	0.17509
190.193	0.3751	269.529	0.17584
190.332	0.37578	269.698	0.1766
190.493	0.3765	269.867	0.17738
190.68	0.37722	270.036	0.17816
190.863	0.37773	270.206	0.17895
191.003	0.37816	270.375	0.17976
191.096	0.37878	270.545	0.18059
191.173	0.37938	270.714	0.18142
191.276	0.37993	270.884	0.18228
191.427	0.38028	271.054	0.18315
191.62	0.38064	271.223	0.18404
191.817	0.38108	271.393	0.18495
191.995	0.3817	271.563	0.18588
192.122	0.38267	271.733	0.18683
192.195	0.38377	271.903	0.1878
192.249	0.3849	272.073	0.18879
192.312	0.38564	272.243	0.18981
192.437	0.38595	272.413	0.19085
192.604	0.38559	272.582	0.19191
192.817	0.38475	272.752	0.19301
193.046	0.38357	272.922	0.19412
193.255	0.3822	273.091	0.19527
193.452	0.38104	273.26	0.19644
193.629	0.38014	273.43	0.19764
193.792	0.38019	273.599	0.19886
193.952	0.38087	273.768	0.20012
194.136	0.38223	273.937	0.20141
194.315	0.38398	274.106	0.20272
194.461	0.38559	274.275	0.20406
194.558	0.38663	274.443	0.20544
194.628	0.38697	274.612	0.20684
194.725	0.38691	274.781	0.20828
194.882	0.38677	274.949	0.20974
195.071	0.38678	275.117	0.21124
195.214	0.38692	275.286	0.21277
195.283	0.38713	275.454	0.21433
195.329	0.38753	275.622	0.21592
195.408	0.38821	275.791	0.21753
195.555	0.38902	275.959	0.21918
195.749	0.3898	276.127	0.22086
195.946	0.39048	276.295	0.22257
196.13	0.39094	276.464	0.22431
196.287	0.39144	276.632	0.22608
196.438	0.39194	276.801	0.22788
196.567	0.39249	276.969	0.22971
196.68	0.39305	277.138	0.23156
196.792	0.39362	277.306	0.23345
196.913	0.39412	277.475	0.23535
197.054	0.39426	277.644	0.23729
197.206	0.39429	277.812	0.23925
197.38	0.39427	277.981	0.24124
197.575	0.39447	278.15	0.24325
197.782	0.39486	278.32	0.24529
197.971	0.3954	278.489	0.24735
198.09	0.39618	278.658	0.24943
198.163	0.3967	278.827	0.25153
198.234	0.39718	278.997	0.25366
198.363	0.39753	279.166	0.2558
198.544	0.39816	279.335	0.25796
198.742	0.39901	279.505	0.26015
198.929	0.40003	279.674	0.26235
199.11	0.40103	279.844	0.26456
199.286	0.40197	280.013	0.26679
199.44	0.40279	280.183	0.26904
199.526	0.40357	280.352	0.2713
199.562	0.40423	280.521	0.27357
199.619	0.40459	280.69	0.27585
199.756	0.40473	280.859	0.27814
199.962	0.40462	281.029	0.28045
200.175	0.40469	281.197	0.28276
200.343	0.40509	281.366	0.28508
200.475	0.40602	281.535	0.28741
200.612	0.40696	281.704	0.28974
200.772	0.40775	281.873	0.29208
200.945	0.40824	282.041	0.29442
201.108	0.4085	282.21	0.29677
201.241	0.40876	282.378	0.29911
201.342	0.40907	282.546	0.30146
201.414	0.40947	282.714	0.30381
201.498	0.40993	282.883	0.30616
201.612	0.41044	283.051	0.3085
201.765	0.41097	283.219	0.31085
201.953	0.41139	283.387	0.31319
202.143	0.4117	283.555	0.31552
202.308	0.41187	283.724	0.31785
202.443	0.41184	283.892	0.32018
202.588	0.41161	284.06	0.3225
202.742	0.41135	284.228	0.32481
202.892	0.41104	284.397	0.32711
203.024	0.41075	284.565	0.32941
203.152	0.41046	284.734	0.33169
203.3	0.41019	284.902	0.33397
203.486	0.41009	285.071	0.33624
203.69	0.4101	285.24	0.33849
203.877	0.4102	285.409	0.34074
204.022	0.41012	285.578	0.34297
204.132	0.40996	285.747	0.34519
204.248	0.40976	285.917	0.3474
204.382	0.4096	286.086	0.34959
204.524	0.40951	286.256	0.35177
204.657	0.40955	286.425	0.35394
204.78	0.40991	286.595	0.35609
204.894	0.41042	286.765	0.35823
205.005	0.4109	286.934	0.36035
205.135	0.41105	287.104	0.36246
205.262	0.41084	287.274	0.36455
205.366	0.41037	287.444	0.36663
205.462	0.40999	287.614	0.36869
205.569	0.40999	287.784	0.37074
205.716	0.41026	287.953	0.37277
205.91	0.41083	288.123	0.37479
206.133	0.4113	288.293	0.37679
206.341	0.41151	288.462	0.37877
206.503	0.4113	288.632	0.38074
206.621	0.4105	288.801	0.3827
206.71	0.40948	288.97	0.38463
206.806	0.40824	289.139	0.38656
206.919	0.40737	289.308	0.38847
207.052	0.4069	289.477	0.39036
207.218	0.40667	289.645	0.39224
207.419	0.40633	289.814	0.3941
207.65	0.40589	289.982	0.39595
207.881	0.40565	290.15	0.39779
208.071	0.40575	290.318	0.39961
208.197	0.40597	290.486	0.40142
208.278	0.40621	290.653	0.40322
208.36	0.40644	290.821	0.405
208.471	0.40653	290.988	0.40677
208.603	0.40662	291.155	0.40853
208.744	0.40665	291.323	0.41028
208.899	0.40669	291.489	0.41201
209.072	0.40683	291.656	0.41374
209.257	0.40694	291.823	0.41545
209.428	0.4073	291.99	0.41716
209.559	0.40751	292.156	0.41885
209.662	0.40786	292.323	0.42054
209.768	0.40836	292.489	0.42221
209.915	0.40884	292.655	0.42388
210.087	0.40912	292.822	0.42554
210.273	0.40917	292.988	0.42719
210.453	0.40914	293.154	0.42884
210.623	0.40913	293.321	0.43048
210.793	0.40942	293.487	0.43211
210.968	0.40997	293.653	0.43374
211.121	0.41072	293.82	0.43536
211.236	0.41153	293.986	0.43698
211.33	0.41248	294.152	0.43859
211.425	0.41328	294.319	0.4402
211.523	0.41381	294.485	0.44181
211.653	0.41433	294.651	0.44341
211.791	0.41491	294.818	0.44501
211.933	0.4157	294.985	0.44661
212.079	0.41655	295.151	0.44821
212.229	0.4176	295.318	0.44981
212.389	0.41846	295.485	0.45141
212.54	0.41918	295.652	0.45301
212.703	0.41985	295.819	0.45461
212.87	0.42062	295.986	0.45621
213.039	0.42152	296.153	0.45781
213.207	0.42254	296.32	0.45941
213.362	0.42372	296.488	0.46102
213.5	0.42498	296.656	0.46263
213.636	0.42637	296.823	0.46424
213.798	0.42781	296.991	0.46586
213.988	0.4292	297.159	0.46748
214.186	0.43045	297.327	0.46911
214.378	0.4316	297.496	0.47074
214.517	0.43291	297.664	0.47238
214.624	0.43445	297.833	0.47402
214.72	0.43601	298.002	0.47567
214.821	0.43723	298.171	0.47733
214.894	0.43829	298.341	0.479
214.927	0.4393	298.51	0.48067
214.983	0.44064	298.68	0.48236
215.097	0.44234	298.85	0.48405
215.289	0.44429	299.02	0.48575
215.546	0.44599	299.191	0.48746
215.78	0.44733	299.361	0.48919
215.944	0.44841	299.532	0.49092
216.045	0.44949	299.703	0.49266
216.129	0.45058	299.874	0.49442
216.233	0.4517	300.046	0.49619
216.355	0.4527	300.217	0.49797
216.515	0.45335	300.389	0.49976
216.698	0.45387	300.56	0.50157
216.863	0.45434	300.732	0.50339
217.007	0.45506	300.904	0.50522
217.106	0.45603	301.076	0.50707
217.168	0.4571	301.248	0.50894
217.203	0.45825	301.42	0.51081
217.262	0.45922	301.592	0.51271
217.369	0.45995	301.765	0.51462
217.52	0.45998	301.937	0.51654
217.702	0.45856	302.109	0.51849
217.9	0.4552	302.281	0.52045
218.116	0.4503	302.453	0.52242
218.309	0.44495	302.624	0.52442
218.463	0.44047	302.796	0.52643
218.575	0.43771	302.968	0.52846
218.668	0.43649	303.139	0.53051
218.777	0.43638	303.31	0.53257
218.922	0.43681	303.481	0.53466
219.098	0.4374	303.652	0.53676
219.29	0.43808	303.823	0.53889
219.476	0.43877	303.993	0.54103
219.63	0.43967	304.164	0.54319
219.73	0.44084	304.334	0.54537
219.792	0.44215	304.503	0.54758
219.895	0.44358	304.673	0.5498
220.083	0.44479	304.842	0.55204
220.331	0.44593	305.011	0.5543
220.529	0.44706	305.18	0.55659
220.633	0.44803	305.349	0.55889
220.669	0.44875	305.517	0.56122
220.727	0.44945	305.685	0.56356
220.847	0.4503	305.854	0.56593
221.01	0.45161	306.021	0.56832
221.172	0.45325	306.189	0.57072
221.297	0.4551	306.356	0.57315
221.42	0.45678	306.524	0.5756
221.569	0.4584	306.691	0.57807
221.737	0.46002	306.858	0.58056
221.913	0.46147	307.025	0.58307
222.069	0.46284	307.191	0.5856
222.191	0.46411	307.358	0.58815
222.299	0.46539	307.525	0.59072
222.404	0.46658	307.691	0.59332
222.538	0.46794	307.857	0.59593
222.709	0.4696	308.024	0.59856
222.915	0.47132	308.19	0.60121
223.133	0.47333	308.356	0.60387
223.337	0.47523	308.523	0.60656
223.498	0.47702	308.689	0.60927
223.64	0.47858	308.855	0.61199
223.789	0.4802	309.022	0.61473
223.973	0.48164	309.188	0.61749
224.142	0.48267	309.354	0.62027
224.254	0.48338	309.521	0.62307
224.316	0.48382	309.687	0.62588
224.369	0.48418	309.854	0.6287
224.483	0.48478	310.021	0.63155
224.666	0.48582	310.188	0.63441
224.878	0.48702	310.355	0.63728
225.041	0.4883	310.522	0.64017
225.135	0.48949	310.689	0.64307
225.216	0.49052	310.856	0.64599
225.342	0.4913	311.024	0.64892
225.519	0.49195	311.191	0.65186
225.714	0.49269	311.359	0.65482
225.89	0.49349	311.527	0.65778
226.037	0.49439	311.695	0.66076
226.171	0.49515	311.863	0.66375
226.315	0.49606	312.031	0.66676
226.443	0.4973	312.2	0.66977
226.521	0.49902	312.368	0.67279
226.563	0.50101	312.537	0.67582
226.616	0.50277	312.706	0.67886
226.734	0.50426	312.875	0.68191
226.925	0.5056	313.044	0.68497
227.141	0.50715	313.214	0.68804
227.304	0.50915	313.383	0.69111
227.398	0.51131	313.553	0.69419
227.446	0.51336	313.723	0.69728
227.518	0.51521	313.893	0.70037
227.629	0.51704	314.063	0.70348
227.775	0.51878	314.233	0.70658
227.922	0.52044	314.403	0.70969
228.048	0.52218	314.574	0.71281
228.166	0.52388	314.745	0.71593
228.284	0.52568	314.915	0.71906
228.414	0.52735	315.086	0.72219
228.548	0.52899	315.257	0.72533
228.666	0.53031	315.428	0.72847
228.78	0.53156	315.6	0.73161
228.883	0.53317	315.771	0.73476
228.983	0.53487	315.943	0.73791
229.12	0.53684	316.114	0.74106
229.294	0.53857	316.286	0.74422
229.49	0.54036	316.458	0.74738
229.672	0.54202	316.629	0.75054
229.81	0.54382	316.801	0.75371
229.913	0.54583	316.973	0.75688
229.989	0.5478	317.145	0.76005
230.094	0.54957	317.317	0.76323
230.225	0.55099	317.489	0.76641
230.378	0.55229	317.661	0.7696
230.536	0.55367	317.833	0.77278
230.682	0.55531	318.005	0.77598
230.844	0.55694	318.177	0.77917
231.012	0.55829	318.348	0.78237
231.176	0.55907	318.52	0.78557
231.293	0.5598	318.691	0.78878
231.344	0.56068	318.863	0.79199
231.364	0.56216	319.034	0.79521
231.394	0.56419	319.205	0.79843
231.49	0.56645	319.376	0.80166
231.668	0.56872	319.546	0.8049
231.91	0.57053	319.717	0.80814
232.168	0.57196	319.887	0.81138
232.372	0.57321	320.057	0.81464
232.496	0.57458	320.226	0.8179
232.542	0.57646	320.395	0.82116
232.568	0.57846	320.565	0.82444
232.636	0.5806	320.733	0.82772
232.767	0.58243	320.902	0.83102
232.938	0.58435	321.07	0.83432
233.092	0.58637	321.238	0.83763
233.235	0.58864	321.406	0.84095
233.368	0.59109	321.574	0.84428
233.491	0.59357	321.741	0.84762
233.609	0.59578	321.908	0.85097
233.714	0.5975	322.075	0.85434
233.836	0.59867	322.242	0.85771
233.952	0.59941	322.409	0.8611
234.056	0.6004	322.575	0.8645
234.15	0.60189	322.742	0.86791
234.237	0.60399	322.908	0.87134
234.354	0.60599	323.074	0.87477
234.507	0.60776	323.241	0.87823
234.695	0.60943	323.407	0.88169
234.885	0.6113	323.573	0.88517
235.045	0.61349	323.74	0.88866
235.194	0.61573	323.906	0.89217
235.352	0.61764	324.073	0.8957
235.53	0.61921	324.24	0.89924
235.737	0.62065	324.407	0.90279
235.958	0.6222	324.574	0.90636
236.124	0.62399	324.742	0.90994
236.195	0.62545	324.909	0.91354
236.182	0.62676	325.077	0.91716
236.149	0.62789	325.245	0.92079
236.167	0.62923	325.413	0.92443
236.267	0.63077	325.582	0.92809
236.441	0.63261	325.75	0.93177
236.617	0.6346	325.919	0.93546
236.765	0.63651	326.088	0.93917
236.897	0.63837	326.258	0.94289
237.045	0.64026	326.427	0.94663
237.217	0.64187	326.597	0.95038
237.378	0.6432	326.767	0.95415
237.516	0.64464	326.937	0.95793
237.618	0.6463	327.107	0.96172
237.692	0.64834	327.278	0.96553
237.751	0.6506	327.448	0.96935
237.82	0.65282	327.619	0.97319
237.917	0.65486	327.789	0.97703
238.044	0.65661	327.96	0.98089
238.197	0.65845	328.13	0.98476
238.351	0.66043	328.301	0.98864
238.475	0.66243	328.472	0.99253
238.568	0.66444	328.642	0.99643
238.668	0.66624	328.813	1.00034
238.804	0.66794	328.983	1.00426
238.981	0.66952	329.153	1.00819
239.174	0.67112	329.324	1.01212
239.345	0.6728	329.494	1.01606
239.477	0.67446	329.664	1.02001
239.574	0.67613	329.833	1.02396
239.664	0.6777	330.003	1.02791
239.765	0.67929	330.173	1.03187
239.88	0.68091	330.342	1.03584
240.007	0.68246	330.511	1.0398
240.145	0.68387	330.68	1.04377
240.308	0.68521	330.849	1.04774
240.494	0.68656	331.018	1.05171
240.683	0.68829	331.187	1.05568
240.838	0.69017	331.355	1.05965
240.95	0.69229	331.523	1.06362
241.053	0.69419	331.692	1.06758
241.179	0.69595	331.86	1.07154
241.324	0.69762	332.028	1.0755
241.474	0.69948	332.196	1.07945
241.595	0.70148	332.363	1.08339
241.699	0.70344	332.531	1.08733
241.813	0.70545	332.698	1.09127
241.932	0.70754	332.866	1.09519
242.039	0.70978	333.033	1.09911
242.097	0.71207	333.2	1.10302
242.128	0.71437	333.367	1.10692
242.162	0.71644	333.534	1.11081
242.239	0.71855	333.701	1.11469
242.363	0.72083	333.868	1.11855
242.516	0.72326	334.034	1.12241
242.673	0.7256	334.201	1.12625
242.822	0.72742	334.368	1.13009
242.957	0.72867	334.534	1.13391
243.074	0.72967	334.701	1.13771
243.169	0.73102	334.867	1.1415
243.238	0.73298	335.034	1.14528
243.301	0.73516	335.2	1.14905
243.378	0.7372	335.367	1.1528
243.464	0.73879	335.534	1.15653
243.57	0.74032	335.7	1.16025
243.715	0.74218	335.867	1.16396
243.896	0.74434	336.034	1.16765
244.096	0.74658	336.201	1.17133
244.294	0.74874	336.369	1.17499
244.475	0.75072	336.536	1.17863
244.624	0.75243	336.704	1.18226
244.738	0.75397	336.873	1.18588
244.825	0.75538	337.041	1.18948
244.89	0.75666	337.21	1.19306
244.942	0.75818	337.379	1.19663
245.012	0.76017	337.549	1.20019
245.111	0.76247	337.719	1.20373
245.23	0.76464	337.889	1.20726
245.339	0.76664	338.06	1.21077
245.445	0.76862	338.232	1.21427
245.565	0.77103	338.404	1.21776
245.708	0.77372	338.576	1.22124
245.866	0.77665	338.749	1.2247
246.012	0.77941	338.923	1.22815
246.125	0.78184	339.097	1.23159
246.214	0.78415	339.271	1.23502
246.307	0.78613	339.447	1.23844
246.439	0.78798	339.622	1.24185
246.602	0.78966	339.798	1.24525
246.774	0.79162	339.975	1.24864
246.929	0.79373	340.151	1.25202
247.063	0.79603	340.329	1.2554
247.183	0.79848	340.506	1.25876
247.303	0.80097	340.684	1.26213
247.428	0.80337	340.862	1.26548
247.541	0.80569	341.041	1.26883
247.648	0.80813	341.219	1.27218
247.765	0.81092	341.398	1.27552
247.899	0.81375	341.576	1.27886
248.049	0.81646	341.755	1.2822
248.203	0.81871	341.933	1.28553
248.347	0.82054	342.112	1.28887
248.461	0.82248	342.29	1.2922
248.547	0.82484	342.468	1.29553
248.618	0.82751	342.646	1.29886
248.678	0.83	342.823	1.3022
248.76	0.83197	343	1.30553
248.871	0.83353	343.176	1.30887
249.017	0.83498	343.352	1.31221
249.169	0.83645	343.528	1.31555
249.302	0.83825	343.703	1.3189
249.413	0.84042	343.877	1.32224
249.511	0.84308	344.051	1.3256
249.617	0.84623	344.224	1.32896
249.714	0.84917	344.397	1.33232
249.812	0.85182	344.569	1.33569
249.898	0.85394	344.74	1.33906
249.995	0.85599	344.911	1.34244
250.118	0.85821	345.081	1.34583
250.278	0.86055	345.251	1.34922
250.457	0.8629	345.42	1.35262
250.627	0.86512	345.589	1.35603
250.784	0.86741	345.757	1.35944
250.923	0.86973	345.925	1.36286
251.059	0.87199	346.092	1.36629
251.177	0.87407	346.259	1.36972
251.278	0.876	346.425	1.37317
251.36	0.87804	346.591	1.37662
251.442	0.8805	346.757	1.38007
251.541	0.88349	346.923	1.38353
251.66	0.88665	347.088	1.387
251.784	0.8897	347.253	1.39048
251.881	0.89244	347.418	1.39396
251.96	0.89502	347.583	1.39745
252.045	0.89759	347.749	1.40095
252.17	0.90017	347.914	1.40445
252.328	0.90271	348.079	1.40795
252.496	0.90494	348.244	1.41147
252.63	0.90692	348.409	1.41498
252.74	0.90874	348.574	1.4185
252.863	0.91071	348.739	1.42202
253.019	0.913	348.905	1.42555
253.182	0.91584	349.07	1.42908
253.316	0.9188	349.236	1.43261
253.411	0.92152	349.402	1.43614
253.475	0.92412	349.568	1.43968
253.523	0.92655	349.734	1.44321
253.572	0.92914	349.901	1.44675
253.649	0.93181	350.067	1.45028
253.758	0.93443	350.234	1.45382
253.909	0.93702	350.401	1.45735
254.075	0.93932	350.568	1.46088
254.205	0.94146	350.735	1.46441
254.287	0.94342	350.902	1.46793
254.353	0.94528	351.069	1.47145
254.466	0.94732	351.236	1.47496
254.628	0.94963	351.403	1.47847
254.813	0.95229	351.57	1.48198
254.993	0.95511	351.738	1.48547
255.142	0.95797	351.905	1.48896
255.271	0.96082	352.072	1.49244
255.382	0.96353	352.239	1.49591
255.477	0.96604	352.406	1.49938
255.56	0.9685	352.573	1.50283
255.637	0.97128	352.74	1.50627
255.724	0.97416	352.907	1.5097
255.81	0.97681	353.074	1.51312
255.892	0.97894	353.241	1.51653
255.981	0.9806	353.407	1.51993
256.088	0.98197	353.574	1.52331
256.225	0.9832	353.74	1.52668
256.379	0.98446	353.907	1.53003
256.55	0.98588	354.073	1.53338
256.72	0.98776	354.239	1.5367
256.862	0.99006	354.405	1.54001
256.979	0.99271	354.571	1.54331
257.067	0.99533	354.737	1.54659
257.152	0.99772	354.903	1.54985
257.254	0.99978	355.068	1.5531
257.376	1.00175	355.234	1.55633
257.505	1.00389	355.4	1.55955
257.621	1.00598	355.565	1.56275
257.726	1.00835	355.731	1.56593
257.823	1.01091	355.896	1.5691
257.916	1.01367	356.062	1.57224
258.019	1.0163	356.227	1.57537
258.123	1.01859	356.393	1.57849
258.234	1.02053	356.558	1.58159
258.344	1.02221	356.724	1.58467
258.464	1.02403	356.889	1.58773
258.594	1.02593	357.055	1.59078
258.731	1.02792	357.221	1.59381
258.876	1.03003	357.386	1.59683
259.012	1.03231	357.552	1.59983
259.154	1.03474	357.718	1.60281
259.318	1.03721	357.884	1.60578
259.497	1.03958	358.05	1.60874
259.638	1.04203	358.216	1.61168
259.709	1.04457	358.382	1.6146
259.734	1.04699	358.548	1.61752
259.797	1.04932	358.714	1.62042
259.938	1.05144	358.88	1.62331
260.146	1.05334	359.046	1.62618
260.336	1.05488	359.213	1.62905
260.461	1.05627	359.379	1.6319
260.537	1.05797	359.545	1.63475
260.62	1.06005	359.712	1.63758
260.75	1.06269	359.878	1.64041
260.885	1.06524	360.045	1.64323
260.982	1.06754	360.211	1.64604
261.021	1.0695	360.377	1.64884
261.062	1.07151	360.544	1.65164
261.155	1.07394	360.71	1.65444
261.321	1.07653	360.876	1.65722
261.517	1.07915	361.042	1.66001
261.676	1.0816	361.209	1.66279
261.776	1.08401	361.375	1.66557
261.865	1.08638	361.541	1.66835
261.973	1.08876	361.707	1.67113
262.108	1.09105	361.872	1.67391
262.253	1.09301	362.038	1.67669
262.394	1.09462	362.204	1.67947
262.533	1.09611	362.369	1.68226
262.667	1.09783	362.535	1.68505
262.788	1.1	362.7	1.68784
262.879	1.10253	362.865	1.69064
262.95	1.10512	363.03	1.69345
263.027	1.10754	363.195	1.69626
263.123	1.10977	363.36	1.69908
263.232	1.11194	363.525	1.7019
263.361	1.11433	363.69	1.70474
263.494	1.1167	363.854	1.70759
263.638	1.11877	364.019	1.71044
263.787	1.12047	364.183	1.71331
263.943	1.12212	364.347	1.71619
264.111	1.12397	364.512	1.71909
264.268	1.12653	364.676	1.722
264.395	1.12954	364.84	1.72492
264.466	1.13285	365.004	1.72785
264.493	1.13621	365.168	1.7308
264.523	1.13952	365.332	1.73377
264.601	1.14264	365.496	1.73676
264.725	1.14544	365.66	1.73976
264.874	1.14796	365.824	1.74278
265.02	1.15015	365.988	1.74581
265.156	1.15205	366.152	1.74887
265.284	1.15402	366.316	1.75195
265.404	1.15612	366.48	1.75504
265.511	1.15847	366.644	1.75816
265.581	1.161	366.808	1.76129
265.637	1.16375	366.972	1.76445
265.704	1.1666	367.136	1.76763
265.815	1.16947	367.301	1.77083
265.985	1.17217	367.465	1.77405
266.178	1.17461	367.629	1.77729
266.349	1.17722	367.793	1.78056
266.467	1.17977	367.958	1.78385
266.535	1.18268	368.122	1.78716
266.58	1.18561	368.286	1.7905
266.64	1.18861	368.451	1.79386
266.735	1.19138	368.615	1.79724
266.847	1.19401	368.78	1.80065
266.974	1.19644	368.945	1.80408
267.126	1.19858	369.109	1.80754
267.288	1.20054	369.274	1.81102
267.46	1.20263	369.439	1.81452
267.635	1.20491	369.603	1.81805
267.799	1.20731	369.768	1.8216
267.944	1.20977	369.933	1.82518
268.084	1.21223	370.098	1.82878
268.224	1.21463	370.262	1.83241
268.342	1.21715	370.427	1.83606
268.434	1.21995	370.592	1.83973
268.492	1.22296	370.757	1.84343
268.535	1.2258	370.922	1.84716
268.594	1.22811	371.087	1.85091
268.699	1.22923	371.252	1.85468
268.847	1.22931	371.417	1.85848
269.017	1.22896	371.582	1.8623
269.188	1.22916	371.746	1.86615
269.334	1.2304	371.911	1.87002
269.453	1.23256	372.076	1.87391
269.557	1.23511	372.241	1.87783
269.656	1.23748	372.406	1.88177
269.768	1.23972	372.571	1.88574
269.896	1.24187	372.736	1.88973
270.013	1.24383	372.901	1.89375
270.106	1.2456	373.065	1.89779
270.193	1.24745	373.23	1.90185
270.286	1.24962	373.395	1.90594
270.404	1.2523	373.56	1.91005
270.548	1.25528	373.725	1.91418
270.709	1.25814	373.889	1.91834
270.875	1.26047	374.054	1.92252
271.027	1.26252	374.219	1.92673
271.167	1.2644	374.383	1.93096
271.273	1.26642	374.548	1.93521
271.352	1.26873	374.712	1.93949
[truncated: 11,287 more rows]
