# Supplementary material for: Thermogravimetric analysis of the co-combustion of coal and polyvinyl chloride
Source: PLoS One. 2019 Oct 28;14(10):e0224401. doi: 10.1371/journal.pone.0224401 (PMC6816570; doi:10.1371/journal.pone.0224401)
Supplement: S5 Fig — (XLS) [file pone.0224401.s005.xls]

## Sheet: Sheet1
temp	5	temp	10	temp	30
42.111	-0.02661	42.1127	-0.01652	42.1155	-0.05028
42.1108	-0.02661	42.112	-0.01652	42.1153	-0.05028
42.111	-0.03058	42.1116	-0.01649	42.115	-0.05028
42.111	-0.03058	42.1116	-0.01649	42.1146	-0.04882
42.1103	-0.03436	42.1117	-0.01643	42.1143	-0.04882
42.1099	-0.03436	42.1118	-0.01643	42.1139	-0.04733
42.1108	-0.03795	42.112	-0.01636	42.1136	-0.04733
42.1123	-0.03795	42.1122	-0.01636	42.1133	-0.04586
42.1125	-0.04132	42.1125	-0.01626	42.1131	-0.04586
42.1117	-0.04132	42.1126	-0.01626	42.113	-0.04441
42.1106	-0.0444	42.1123	-0.01615	42.1131	-0.04441
42.1102	-0.0444	42.112	-0.01615	42.1133	-0.043
42.111	-0.04716	42.1122	-0.01599	42.1137	-0.043
42.1121	-0.04716	42.1128	-0.01599	42.1141	-0.04161
42.113	-0.04968	42.1134	-0.01581	42.1146	-0.04161
42.1138	-0.04968	42.1136	-0.01581	42.115	-0.04021
42.1135	-0.05205	42.1133	-0.01566	42.1155	-0.04021
42.1115	-0.05205	42.1127	-0.01566	42.1159	-0.03883
42.1096	-0.05434	42.1124	-0.01551	42.1162	-0.03883
42.1093	-0.05434	42.1124	-0.01551	42.1165	-0.03745
42.1098	-0.0565	42.1124	-0.01537	42.1167	-0.03745
42.11	-0.0565	42.1122	-0.01537	42.1168	-0.03608
42.1107	-0.05841	42.112	-0.01521	42.1168	-0.03608
42.1118	-0.05841	42.1119	-0.01521	42.1166	-0.03478
42.1124	-0.06003	42.112	-0.01504	42.1163	-0.03478
42.1118	-0.06003	42.1122	-0.01504	42.1158	-0.03356
42.1108	-0.06135	42.1121	-0.01485	42.1153	-0.03356
42.1099	-0.06135	42.1117	-0.01485	42.1148	-0.03244
42.1094	-0.06238	42.1109	-0.01464	42.1145	-0.03244
42.1093	-0.06238	42.1103	-0.01464	42.1144	-0.03139
42.1095	-0.06311	42.1099	-0.01442	42.1144	-0.03139
42.1094	-0.06311	42.1101	-0.01442	42.1145	-0.0304
42.109	-0.06347	42.1112	-0.01418	42.1146	-0.0304
42.1097	-0.06347	42.1127	-0.01418	42.1147	-0.02947
42.1116	-0.0635	42.114	-0.01397	42.1148	-0.02947
42.1134	-0.0635	42.1145	-0.01397	42.1148	-0.02862
42.1136	-0.06329	42.114	-0.01378	42.1148	-0.02862
42.112	-0.06329	42.1132	-0.01378	42.1149	-0.02784
42.1099	-0.0629	42.1129	-0.01364	42.115	-0.02784
42.1092	-0.0629	42.1135	-0.01364	42.1153	-0.02715
42.1099	-0.06237	42.1144	-0.01351	42.1155	-0.02715
42.111	-0.06237	42.115	-0.01351	42.1155	-0.02653
42.1116	-0.06164	42.1149	-0.01342	42.1154	-0.02653
42.1117	-0.06164	42.114	-0.01342	42.115	-0.02599
42.1115	-0.06068	42.1128	-0.01334	42.1144	-0.02599
42.1112	-0.06068	42.1117	-0.01334	42.1137	-0.0255
42.1109	-0.05953	42.1111	-0.01326	42.1132	-0.0255
42.1104	-0.05953	42.111	-0.01326	42.1129	-0.02505
42.11	-0.0582	42.1114	-0.01316	42.1129	-0.02505
42.11	-0.0582	42.112	-0.01316	42.1132	-0.02463
42.1104	-0.05676	42.1124	-0.01305	42.1138	-0.02463
42.1102	-0.05676	42.1127	-0.01305	42.1145	-0.02427
42.1095	-0.05528	42.1129	-0.01291	42.1152	-0.02427
42.1097	-0.05528	42.113	-0.01291	42.1157	-0.02394
42.1103	-0.05378	42.1131	-0.01277	42.1161	-0.02394
42.1093	-0.05378	42.1133	-0.01277	42.1163	-0.02365
42.1079	-0.05229	42.1137	-0.01261	42.1162	-0.02365
42.1089	-0.05229	42.1142	-0.01261	42.116	-0.02341
42.111	-0.05081	42.1149	-0.01247	42.1158	-0.02341
42.1116	-0.05081	42.1155	-0.01247	42.1154	-0.0232
42.1114	-0.04935	42.1157	-0.01234	42.1149	-0.0232
42.1118	-0.04935	42.1149	-0.01234	42.1144	-0.02301
42.1123	-0.04789	42.1134	-0.01222	42.114	-0.02301
42.1125	-0.04789	42.1116	-0.01222	42.1137	-0.02283
42.1129	-0.04646	42.1105	-0.01212	42.1135	-0.02283
42.1133	-0.04646	42.1103	-0.01212	42.1135	-0.02266
42.1134	-0.04502	42.1107	-0.01202	42.1136	-0.02266
42.113	-0.04502	42.1114	-0.01202	42.1139	-0.02248
42.1125	-0.04364	42.1119	-0.01195	42.1142	-0.02248
42.1116	-0.04301	42.1123	-0.01195	42.1144	-0.0223
42.1105	-0.04233	42.1124	-0.01188	42.1146	-0.0223
42.1106	-0.04161	42.1125	-0.01188	42.1146	-0.02212
42.1121	-0.04086	42.1129	-0.01181	42.1146	-0.02212
42.1132	-0.04008	42.1135	-0.01181	42.1146	-0.02194
42.1129	-0.03928	42.1145	-0.01175	42.1146	-0.02194
42.1121	-0.03847	42.1154	-0.01175	42.1146	-0.02174
42.1118	-0.03765	42.116	-0.01171	42.1148	-0.02174
42.112	-0.03684	42.1157	-0.01171	42.1149	-0.02155
42.1117	-0.03603	42.1145	-0.01167	42.1151	-0.02155
42.1107	-0.03523	42.1129	-0.01167	42.1154	-0.02134
42.1105	-0.03443	42.1114	-0.01163	42.1156	-0.02134
42.1116	-0.03365	42.1108	-0.01163	42.1158	-0.02111
42.1126	-0.03286	42.1112	-0.0116	42.1159	-0.02081
42.1123	-0.03208	42.1115	-0.0116	42.1159	-0.02051
42.1113	-0.0313	42.1115	-0.01159	42.116	-0.0202
42.111	-0.03051	42.1111	-0.01159	42.1161	-0.0199
42.1121	-0.02973	42.1108	-0.01159	42.116	-0.0196
42.1135	-0.02895	42.1111	-0.01159	42.1158	-0.01929
42.1134	-0.02818	42.112	-0.01159	42.1155	-0.01899
42.1125	-0.0274	42.1133	-0.01159	42.1152	-0.01869
42.112	-0.02664	42.1146	-0.0116	42.1149	-0.01838
42.1121	-0.02586	42.1155	-0.0116	42.1146	-0.01807
42.1124	-0.02508	42.1157	-0.0116	42.1145	-0.01776
42.1123	-0.0243	42.1152	-0.0116	42.1144	-0.01747
42.112	-0.0235	42.1144	-0.01159	42.1144	-0.01717
42.1118	-0.02272	42.114	-0.01159	42.1146	-0.01689
42.1117	-0.02193	42.114	-0.01157	42.115	-0.01663
42.1117	-0.02114	42.1141	-0.01157	42.1154	-0.01637
42.1109	-0.0203	42.1139	-0.01154	42.116	-0.01612
42.1099	-0.01944	42.1134	-0.01154	42.1165	-0.01589
42.1109	-0.01852	42.113	-0.01149	42.1171	-0.01568
42.1133	-0.01756	42.1129	-0.01149	42.1175	-0.01548
42.1135	-0.01654	42.1131	-0.01144	42.1176	-0.01529
42.1117	-0.01542	42.1133	-0.01144	42.1175	-0.01511
42.1112	-0.01422	42.1131	-0.0114	42.117	-0.01492
42.1122	-0.01296	42.1126	-0.0114	42.1162	-0.01473
42.1127	-0.01163	42.1119	-0.01135	42.1153	-0.01453
42.1119	-0.01021	42.1113	-0.01135	42.1144	-0.01434
42.1104	-0.00871	42.1111	-0.0113	42.1138	-0.01414
42.1097	-0.00716	42.1112	-0.0113	42.1134	-0.01394
42.1104	-0.00556	42.1115	-0.01127	42.1134	-0.01376
42.1113	-0.00393	42.1123	-0.01127	42.1135	-0.01358
42.1114	-0.00228	42.1134	-0.01124	42.1137	-0.01341
42.1114	-0.00060898	42.1147	-0.01124	42.1137	-0.01325
42.1117	0.00101	42.1155	-0.01123	42.1135	-0.01311
42.1116	0.00258	42.1154	-0.01123	42.1132	-0.01296
42.1105	0.00413	42.1144	-0.01122	42.1129	-0.01282
42.1088	0.00563	42.1132	-0.01122	42.1127	-0.01269
42.1086	0.00705	42.1122	-0.01123	42.1127	-0.01257
42.1101	0.00839	42.1116	-0.01123	42.113	-0.01244
42.1115	0.00966	42.1114	-0.01123	42.1134	-0.01232
42.1125	0.01087	42.1115	-0.01123	42.114	-0.0122
42.1133	0.01205	42.1117	-0.01121	42.1146	-0.01209
42.1133	0.01318	42.112	-0.01121	42.1151	-0.01198
42.1127	0.01427	42.1121	-0.01119	42.1155	-0.01188
42.1121	0.01533	42.112	-0.01119	42.1156	-0.0118
42.1118	0.01637	42.1118	-0.01118	42.1156	-0.01173
42.1114	0.01738	42.1119	-0.01118	42.1155	-0.01166
42.1108	0.01834	42.1121	-0.01117	42.1156	-0.01162
42.1106	0.01927	42.1119	-0.01117	42.1158	-0.01159
42.1112	0.02015	42.1115	-0.01118	42.1162	-0.01156
42.1121	0.02098	42.1112	-0.01118	42.1165	-0.01153
42.1125	0.02179	42.1116	-0.0112	42.1168	-0.01152
42.1129	0.02256	42.1123	-0.0112	42.117	-0.0115
42.1135	0.0233	42.1133	-0.01125	42.1171	-0.01148
42.1137	0.02401	42.114	-0.01125	42.117	-0.01146
42.1122	0.02472	42.1143	-0.01131	42.1168	-0.01144
42.11	0.02541	42.114	-0.01131	42.1165	-0.01142
42.1093	0.02612	42.1134	-0.01138	42.1163	-0.01141
42.1103	0.02683	42.1125	-0.01138	42.1161	-0.01139
42.1114	0.02752	42.1117	-0.01144	42.116	-0.01137
42.1114	0.02823	42.1112	-0.01144	42.116	-0.01135
42.1114	0.02894	42.1115	-0.01149	42.1159	-0.01133
42.1115	0.02966	42.1122	-0.01148	42.1156	-0.01132
42.1108	0.0304	42.1129	-0.01148	42.1153	-0.0113
42.1093	0.03114	42.1133	-0.01147	42.1151	-0.01129
42.108	0.03188	42.1134	-0.01147	42.1148	-0.01127
42.1089	0.03263	42.1131	-0.01146	42.1144	-0.01125
42.1108	0.03337	42.1126	-0.01145	42.114	-0.01123
42.1119	0.03412	42.1123	-0.01144	42.1135	-0.01121
42.1113	0.03487	42.112	-0.01143	42.1131	-0.0112
42.1103	0.03562	42.1121	-0.01142	42.1126	-0.01119
42.1097	0.03637	42.1121	-0.01141	42.1122	-0.01119
42.1096	0.03713	42.112	-0.01141	42.112	-0.01119
42.11	0.03788	42.1118	-0.01141	42.1119	-0.0112
42.1108	0.03864	42.1116	-0.01142	42.112	-0.01122
42.1114	0.03941	42.1116	-0.01142	42.1123	-0.01126
42.1116	0.04016	42.1119	-0.01143	42.1126	-0.0113
42.1122	0.04094	42.1124	-0.01143	42.1131	-0.01135
42.1132	0.04169	42.1131	-0.01143	42.1134	-0.01141
42.1137	0.04244	42.1138	-0.01143	42.1137	-0.01148
42.1134	0.04319	42.1145	-0.01143	42.1139	-0.01155
42.1136	0.04391	42.1149	-0.01144	42.1141	-0.01164
42.1136	0.04462	42.1149	-0.01146	42.1144	-0.01172
42.1125	0.04531	42.1144	-0.01148	42.1148	-0.01181
42.1115	0.04598	42.1135	-0.0115	42.1151	-0.01189
42.1127	0.04658	42.113	-0.01154	42.1154	-0.01197
42.1143	0.0471	42.1128	-0.01158	42.1155	-0.01205
42.1136	0.04751	42.1129	-0.01162	42.1154	-0.01212
42.1125	0.04784	42.113	-0.01167	42.115	-0.01218
42.113	0.0481	42.1131	-0.01173	42.1145	-0.01223
42.1137	0.04825	42.1133	-0.0118	42.1138	-0.01228
42.1132	0.04828	42.1134	-0.01188	42.1132	-0.01234
42.1123	0.04824	42.1133	-0.01196	42.1128	-0.01238
42.1119	0.04811	42.1133	-0.01204	42.1125	-0.01245
42.1118	0.04788	42.1135	-0.01213	42.1124	-0.0125
42.1121	0.04755	42.114	-0.01221	42.1125	-0.01256
42.1126	0.04711	42.1146	-0.0123	42.1127	-0.01263
42.1121	0.04658	42.115	-0.01238	42.1129	-0.0127
42.1104	0.04598	42.115	-0.01245	42.1132	-0.01277
42.1094	0.04529	42.1146	-0.01252	42.1134	-0.01284
42.1101	0.04455	42.1139	-0.01259	42.1137	-0.01291
42.1114	0.04376	42.1132	-0.01266	42.1141	-0.01299
42.1123	0.04297	42.1125	-0.01273	42.1145	-0.01306
42.1124	0.04213	42.1118	-0.01279	42.115	-0.01313
42.1117	0.04126	42.1112	-0.01285	42.1155	-0.01323
42.11	0.04034	42.1108	-0.0129	42.1159	-0.01332
42.1091	0.03939	42.1105	-0.01296	42.1161	-0.01344
42.1103	0.03839	42.1108	-0.01303	42.1161	-0.01355
42.1117	0.03734	42.1117	-0.0131	42.1158	-0.0137
42.1112	0.03623	42.1129	-0.01318	42.1154	-0.01387
42.1101	0.03502	42.114	-0.01327	42.115	-0.01403
42.1104	0.03373	42.1146	-0.01335	42.1146	-0.01421
42.111	0.03237	42.1144	-0.01345	42.1144	-0.01439
42.1117	0.03088	42.1138	-0.01356	42.1143	-0.01457
42.1123	0.02929	42.1134	-0.01367	42.1143	-0.01475
42.1127	0.02763	42.1133	-0.01378	42.1142	-0.01493
42.1131	0.02593	42.1134	-0.0139	42.1142	-0.01511
42.1133	0.02417	42.1135	-0.01401	42.1139	-0.01528
42.1125	0.02239	42.1136	-0.01412	42.1134	-0.01546
42.1116	0.02058	42.1136	-0.01422	42.113	-0.01564
42.1114	0.01878	42.1139	-0.01433	42.1127	-0.01581
42.111	0.01699	42.1142	-0.01443	42.1124	-0.01599
42.1098	0.01521	42.1141	-0.01454	42.1125	-0.01615
42.1097	0.01342	42.1135	-0.01463	42.1127	-0.01631
42.1107	0.01164	42.1124	-0.01472	42.1131	-0.01648
42.1112	0.00986	42.1113	-0.01482	42.1136	-0.01663
42.1114	0.00808	42.1108	-0.01492	42.1142	-0.01679
42.1122	0.00632	42.111	-0.01501	42.1145	-0.01694
42.1128	0.00455	42.1118	-0.0151	42.1147	-0.01708
42.1125	0.00278	42.1126	-0.01519	42.1147	-0.01722
42.1126	0.00101	42.113	-0.01528	42.1145	-0.01735
42.1129	-0.000753484	42.1129	-0.01537	42.1144	-0.01748
42.1123	-0.0025	42.1124	-0.01545	42.1142	-0.0176
42.1113	-0.00422	42.112	-0.01555	42.1142	-0.01772
42.1108	-0.00592	42.1118	-0.01564	42.1142	-0.01784
42.1108	-0.00761	42.1121	-0.01573	42.1144	-0.01796
42.1112	-0.00927	42.1129	-0.01581	42.1145	-0.01807
42.112	-0.01092	42.1138	-0.0159	42.1145	-0.01817
42.1123	-0.01258	42.1148	-0.016	42.1145	-0.01827
42.1117	-0.01426	42.1154	-0.0161	42.1145	-0.01836
42.1107	-0.01596	42.1154	-0.0162	42.1143	-0.01845
42.1102	-0.01769	42.1151	-0.01629	42.1142	-0.01854
42.1112	-0.01946	42.1147	-0.0164	42.1141	-0.01863
42.1131	-0.02125	42.1148	-0.01651	42.1142	-0.0187
42.1142	-0.02306	42.1151	-0.01661	42.1144	-0.01877
42.1132	-0.0249	42.1154	-0.01669	42.1146	-0.01884
42.1119	-0.02673	42.1158	-0.01678	42.1148	-0.01889
42.112	-0.02857	42.1157	-0.01686	42.1151	-0.01894
42.1126	-0.0304	42.1152	-0.01693	42.1152	-0.01898
42.1128	-0.03219	42.1144	-0.017	42.1153	-0.019
42.1132	-0.03397	42.1135	-0.01706	42.1153	-0.01902
42.1137	-0.0357	42.1129	-0.0171	42.1155	-0.01901
42.1138	-0.03742	42.1126	-0.01715	42.1157	-0.01898
42.1135	-0.03907	42.1129	-0.01721	42.1161	-0.01896
42.1134	-0.04065	42.1133	-0.01726	42.1165	-0.0189
42.1131	-0.04214	42.1138	-0.01731	42.1168	-0.01884
42.1121	-0.04357	42.1143	-0.01737	42.1172	-0.01876
42.1116	-0.04495	42.1148	-0.01743	42.1174	-0.01868
42.1122	-0.04627	42.1152	-0.01749	42.1174	-0.01858
42.1125	-0.04754	42.1153	-0.01755	42.1173	-0.01847
42.1123	-0.04875	42.1151	-0.01762	42.117	-0.01834
42.1133	-0.04995	42.1147	-0.01769	42.1166	-0.01822
42.1145	-0.05111	42.114	-0.01777	42.1162	-0.01809
42.114	-0.05226	42.1131	-0.01785	42.1155	-0.01795
42.1129	-0.05336	42.1125	-0.01792	42.115	-0.0178
42.1131	-0.05442	42.1121	-0.018	42.1145	-0.01767
42.1142	-0.05543	42.1119	-0.01809	42.114	-0.01754
42.1148	-0.05639	42.1123	-0.01817	42.1136	-0.01741
42.1146	-0.05731	42.1128	-0.01826	42.1134	-0.01728
42.1141	-0.05819	42.1134	-0.01834	42.1135	-0.01717
42.1131	-0.05907	42.1141	-0.01842	42.1138	-0.01707
42.1122	-0.05991	42.1152	-0.01851	42.1141	-0.01699
42.1121	-0.06069	42.1161	-0.01858	42.1146	-0.01691
42.1125	-0.06142	42.1163	-0.01866	42.115	-0.01684
42.1127	-0.06209	42.1158	-0.01873	42.1155	-0.01677
42.1132	-0.06268	42.115	-0.01879	42.1159	-0.01671
42.114	-0.06318	42.1143	-0.01887	42.1162	-0.01663
42.1139	-0.06357	42.1142	-0.01894	42.1164	-0.01656
42.1129	-0.06384	42.1145	-0.01901	42.1165	-0.01649
42.1126	-0.06397	42.1148	-0.01908	42.1165	-0.01642
42.1134	-0.064	42.1146	-0.01915	42.1162	-0.01635
42.1145	-0.0639	42.1143	-0.01922	42.1158	-0.01629
42.1144	-0.06365	42.1139	-0.01931	42.1153	-0.01622
42.1129	-0.06328	42.1139	-0.0194	42.1148	-0.01615
42.1115	-0.06281	42.1143	-0.0195	42.1143	-0.01607
42.1116	-0.06223	42.115	-0.0196	42.1139	-0.01598
42.1131	-0.06158	42.1157	-0.01969	42.1137	-0.01588
42.1145	-0.06087	42.116	-0.01979	42.1138	-0.01575
42.115	-0.06009	42.1156	-0.01989	42.1138	-0.01561
42.1144	-0.05932	42.1149	-0.01998	42.114	-0.01546
42.114	-0.05853	42.1138	-0.02006	42.1144	-0.01528
42.114	-0.05771	42.1125	-0.02015	42.1147	-0.01508
42.1131	-0.05688	42.1115	-0.02022	42.1151	-0.01487
42.1123	-0.05606	42.111	-0.02029	42.1154	-0.01465
42.1129	-0.05524	42.1109	-0.02036	42.1156	-0.01442
42.1142	-0.05444	42.1114	-0.02041	42.1158	-0.01418
42.1146	-0.05364	42.1123	-0.02045	42.1159	-0.01393
42.1143	-0.05285	42.1131	-0.02048	42.1159	-0.01367
42.1136	-0.05207	42.1138	-0.0205	42.1159	-0.01342
42.1132	-0.05133	42.1141	-0.02052	42.1159	-0.01316
42.1138	-0.05061	42.114	-0.02054	42.1158	-0.0129
42.1135	-0.04991	42.1139	-0.02055	42.1157	-0.01264
42.1126	-0.04922	42.1138	-0.02058	42.1156	-0.01238
42.1131	-0.04856	42.114	-0.0206	42.1155	-0.01213
42.1142	-0.0479	42.1142	-0.02064	42.1153	-0.01188
42.1141	-0.04726	42.1139	-0.02067	42.1152	-0.01165
42.1132	-0.04663	42.1133	-0.02071	42.1151	-0.01143
42.1123	-0.04598	42.1124	-0.02076	42.115	-0.01122
42.1121	-0.04533	42.1121	-0.0208	42.115	-0.01102
42.1132	-0.04465	42.1123	-0.02085	42.1151	-0.01083
42.1147	-0.04394	42.1129	-0.02089	42.1153	-0.01064
42.1153	-0.04321	42.1136	-0.02093	42.1155	-0.01046
42.1155	-0.04244	42.114	-0.02098	42.1158	-0.01028
42.1151	-0.04165	42.1141	-0.02103	42.116	-0.01012
42.1141	-0.04082	42.1138	-0.02107	42.1161	-0.00996
42.1132	-0.03998	42.1131	-0.0211	42.1161	-0.00983
42.1132	-0.03913	42.1129	-0.02114	42.116	-0.0097
42.1138	-0.03828	42.1131	-0.02118	42.1158	-0.00959
42.1143	-0.03746	42.114	-0.02122	42.1156	-0.00949
42.115	-0.03663	42.1149	-0.02126	42.1154	-0.0094
42.1162	-0.03581	42.1156	-0.0213	42.1153	-0.00931
42.1166	-0.03501	42.116	-0.02134	42.1152	-0.00924
42.116	-0.03423	42.1162	-0.02139	42.1153	-0.00918
42.116	-0.03346	42.1162	-0.02143	42.1154	-0.00911
42.1169	-0.03272	42.1159	-0.02147	42.1156	-0.00905
42.1165	-0.032	42.1153	-0.02151	42.1158	-0.00899
42.1153	-0.03127	42.1146	-0.02154	42.116	-0.00895
42.1149	-0.03055	42.114	-0.02157	42.1161	-0.00889
42.1152	-0.02984	42.114	-0.02159	42.1161	-0.00886
42.1153	-0.02912	42.1143	-0.0216	42.1161	-0.00883
42.1161	-0.02838	42.1148	-0.0216	42.1162	-0.00882
42.1177	-0.02762	42.1153	-0.02159	42.1162	-0.00883
42.1187	-0.02685	42.1157	-0.02158	42.1162	-0.00886
42.1182	-0.02606	42.1158	-0.02156	42.1162	-0.00889
42.1169	-0.0253	42.1159	-0.02154	42.1163	-0.00896
42.1165	-0.02452	42.1161	-0.02151	42.1163	-0.00902
42.1172	-0.02376	42.1161	-0.02149	42.1165	-0.0091
42.1181	-0.023	42.1161	-0.02147	42.1166	-0.00919
42.118	-0.02224	42.1159	-0.02146	42.1169	-0.0093
42.1184	-0.0215	42.1156	-0.02144	42.1172	-0.00941
42.1194	-0.02076	42.1153	-0.02144	42.1175	-0.00953
42.12	-0.02002	42.1151	-0.02143	42.1178	-0.00967
42.1196	-0.01931	42.115	-0.02144	42.1182	-0.00983
42.1192	-0.01863	42.115	-0.02144	42.1183	-0.01
42.1185	-0.01797	42.1151	-0.02145	42.1184	-0.01018
42.1176	-0.01734	42.1154	-0.02145	42.1183	-0.01037
42.1175	-0.01675	42.1156	-0.02146	42.1183	-0.01058
42.1175	-0.01622	42.1156	-0.02147	42.1181	-0.01079
42.1172	-0.01571	42.1155	-0.02146	42.1182	-0.01101
42.1173	-0.01523	42.1151	-0.02145	42.1182	-0.01123
42.1183	-0.01482	42.1149	-0.02143	42.1181	-0.01146
42.1192	-0.01446	42.1149	-0.02139	42.1179	-0.01169
42.1193	-0.01415	42.1153	-0.02135	42.1176	-0.01191
42.1189	-0.01388	42.1159	-0.0213	42.1171	-0.01213
42.1187	-0.01365	42.1164	-0.02125	42.1165	-0.01235
42.1186	-0.01345	42.1168	-0.02119	42.116	-0.01257
42.1182	-0.01327	42.1168	-0.02112	42.1157	-0.0128
42.1182	-0.01313	42.1167	-0.02104	42.1156	-0.01302
42.119	-0.01297	42.1164	-0.02097	42.1158	-0.01325
42.1193	-0.01284	42.1162	-0.0209	42.1162	-0.01349
42.1183	-0.01273	42.1165	-0.02083	42.1166	-0.01371
42.1179	-0.01262	42.1171	-0.02077	42.1171	-0.01394
42.1189	-0.01252	42.1178	-0.0207	42.1175	-0.01415
42.1198	-0.01242	42.1181	-0.02064	42.1177	-0.01435
42.1206	-0.01231	42.118	-0.02058	42.1179	-0.01455
42.122	-0.0122	42.1176	-0.02051	42.118	-0.01474
42.1224	-0.0121	42.1173	-0.02045	42.1181	-0.01493
42.1213	-0.01199	42.1173	-0.02039	42.1183	-0.01514
42.1202	-0.01187	42.1179	-0.02032	42.1185	-0.01535
42.1202	-0.01174	42.1186	-0.02024	42.1187	-0.01556
42.1206	-0.01159	42.1191	-0.02017	42.1187	-0.01577
42.1208	-0.01144	42.119	-0.02009	42.1187	-0.01599
42.1211	-0.01127	42.1185	-0.02003	42.1187	-0.01622
42.1213	-0.0111	42.1178	-0.01996	42.1186	-0.01646
42.1219	-0.0109	42.1173	-0.01989	42.1185	-0.0167
42.1227	-0.01069	42.117	-0.01981	42.1183	-0.01694
42.1229	-0.01049	42.1164	-0.01974	42.118	-0.01718
42.1214	-0.01029	42.1153	-0.01967	42.1176	-0.01742
42.1194	-0.01012	42.1142	-0.01961	42.1169	-0.01767
42.1194	-0.00995	42.1138	-0.01954	42.1163	-0.01791
42.1217	-0.0098	42.1142	-0.01947	42.1156	-0.01815
42.1234	-0.00967	42.1154	-0.0194	42.1151	-0.0184
42.1232	-0.00957	42.1168	-0.01933	42.1149	-0.01865
42.1234	-0.0095	42.1176	-0.01926	42.115	-0.01888
42.1238	-0.00942	42.1176	-0.01918	42.1153	-0.01912
42.1233	-0.00936	42.1172	-0.01911	42.116	-0.01935
42.1221	-0.0093	42.1168	-0.01902	42.1168	-0.01957
42.1217	-0.00926	42.1167	-0.01894	42.1176	-0.01979
42.1221	-0.00923	42.117	-0.01886	42.1183	-0.02
42.1227	-0.00922	42.1175	-0.01878	42.1189	-0.0202
42.1241	-0.00921	42.118	-0.01871	42.1193	-0.0204
42.1256	-0.00922	42.1182	-0.01864	42.1193	-0.0206
42.1261	-0.00924	42.1183	-0.01857	42.1192	-0.02079
42.126	-0.00927	42.1182	-0.0185	42.1188	-0.02098
42.1275	-0.00932	42.1182	-0.01843	42.1184	-0.02115
42.129	-0.00939	42.1181	-0.01835	42.1179	-0.02131
42.1289	-0.00948	42.1182	-0.01829	42.1176	-0.02145
42.1281	-0.00956	42.1184	-0.01822	42.1174	-0.02157
42.1279	-0.00967	42.1187	-0.01815	42.1174	-0.02168
42.1275	-0.0098	42.1188	-0.01809	42.1176	-0.02177
42.1268	-0.00993	42.1187	-0.01803	42.1179	-0.02185
42.1268	-0.01007	42.1185	-0.01797	42.1183	-0.02192
42.1269	-0.01023	42.1186	-0.01792	42.1187	-0.02197
42.1264	-0.01036	42.1189	-0.01786	42.119	-0.02203
42.1267	-0.01046	42.1193	-0.0178	42.1192	-0.02207
42.1283	-0.01039	42.1195	-0.01774	42.1192	-0.02212
42.1303	-0.01005	42.1197	-0.01769	42.1191	-0.02216
42.1315	-0.0093	42.1197	-0.01763	42.1189	-0.02219
42.1318	-0.00804	42.1196	-0.01758	42.1187	-0.02221
42.1319	-0.0062	42.1194	-0.01752	42.1185	-0.02223
42.1324	-0.00373	42.1191	-0.01747	42.1184	-0.02222
42.133	-0.000578015	42.1185	-0.0174	42.1184	-0.0222
42.1317	0.00318	42.1181	-0.01733	42.1186	-0.02216
42.1293	0.00744	42.1177	-0.01727	42.1189	-0.0221
42.1287	0.01211	42.1174	-0.01721	42.1194	-0.02204
42.1305	0.01709	42.1173	-0.01715	42.1198	-0.02195
42.1315	0.02233	42.1173	-0.0171	42.1202	-0.02187
42.1314	0.02774	42.1175	-0.01706	42.1206	-0.02179
42.1317	0.03332	42.1177	-0.01702	42.1209	-0.0217
42.1331	0.03903	42.1182	-0.01699	42.1212	-0.0216
42.1348	0.04483	42.1188	-0.01697	42.1214	-0.0215
42.1348	0.05069	42.1194	-0.01695	42.1215	-0.02139
42.1333	0.05659	42.12	-0.01695	42.1216	-0.02126
42.1334	0.06254	42.1204	-0.01695	42.1214	-0.02112
42.135	0.06851	42.1207	-0.01696	42.1211	-0.02096
42.1354	0.07448	42.1206	-0.01698	42.1207	-0.02078
42.1349	0.08046	42.1201	-0.01699	42.1203	-0.0206
42.1352	0.08643	42.1193	-0.01701	42.12	-0.02039
42.1362	0.09243	42.1189	-0.01704	42.1198	-0.02016
42.1373	0.09842	42.1189	-0.01706	42.1198	-0.01993
42.1372	0.10439	42.1197	-0.01708	42.12	-0.01968
42.1364	0.11035	42.1211	-0.01711	42.1203	-0.01941
42.1376	0.11629	42.1225	-0.01713	42.1206	-0.01914
42.1397	0.12221	42.1232	-0.01717	42.1206	-0.01885
42.1397	0.12809	42.123	-0.0172	42.1206	-0.01854
42.1386	0.13397	42.1221	-0.01723	42.1205	-0.01824
42.1388	0.1398	42.1214	-0.01728	42.1203	-0.01791
42.14	0.14562	42.1213	-0.01732	42.1203	-0.01758
42.141	0.1514	42.122	-0.01738	42.1204	-0.01722
42.1422	0.15714	42.1226	-0.01745	42.1207	-0.01686
42.1436	0.16282	42.1228	-0.01753	42.1211	-0.01649
42.1446	0.16847	42.1229	-0.01763	42.1216	-0.01611
42.145	0.17407	42.1232	-0.01774	42.1219	-0.01573
42.1446	0.17961	42.124	-0.01786	42.1222	-0.01535
42.1439	0.18511	42.1249	-0.01798	42.1223	-0.01497
42.1436	0.19058	42.1253	-0.01811	42.1223	-0.01459
42.1446	0.19602	42.1255	-0.01825	42.1223	-0.01421
42.1463	0.20142	42.1252	-0.01838	42.1223	-0.01383
42.1474	0.20678	42.1249	-0.01853	42.1223	-0.01344
42.1476	0.21211	42.1244	-0.01868	42.1224	-0.01305
42.1475	0.2174	42.1239	-0.01882	42.1225	-0.01265
42.1479	0.22266	42.1232	-0.01898	42.1225	-0.01225
42.148	0.22788	42.1225	-0.01914	42.1223	-0.01185
42.1476	0.23305	42.1225	-0.01929	42.1221	-0.01143
42.1466	0.2382	42.123	-0.01946	42.1219	-0.011
42.1464	0.24331	42.1238	-0.01962	42.1216	-0.01057
42.1937	0.2484	42.1246	-0.01981	42.1215	-0.01015
42.4805	0.25345	42.1251	-0.02001	42.1216	-0.00973
42.749	0.25843	42.1252	-0.02021	42.1219	-0.00931
42.8422	0.26338	42.1254	-0.02043	42.1223	-0.0089
43.0737	0.26828	42.1256	-0.02065	42.1228	-0.00849
43.4113	0.27312	42.1258	-0.02087	42.1232	-0.00809
43.8859	0.27792	42.1262	-0.02111	42.1236	-0.00769
44.3701	0.28264	42.1266	-0.02135	42.1239	-0.00728
44.468	0.28728	42.1269	-0.0216	42.124	-0.00687
44.0907	0.29186	42.1272	-0.02186	42.1241	-0.00647
43.6394	0.29637	42.1276	-0.02213	42.124	-0.00607
43.6921	0.30079	42.1278	-0.0224	42.1238	-0.00567
44.103	0.30516	42.1278	-0.02268	42.1234	-0.00527
44.5146	0.30948	42.1277	-0.02297	42.1231	-0.00487
44.5844	0.31374	42.1276	-0.02325	42.1229	-0.00448
44.5584	0.31795	42.1277	-0.02355	42.1228	-0.00409
45.185	0.32208	42.1283	-0.02386	42.1229	-0.0037
46.1863	0.32596	42.1291	-0.0242	42.1233	-0.00334
46.5403	0.32938	42.1298	-0.02453	42.1239	-0.00298
46.2876	0.33207	42.1298	-0.02487	42.1247	-0.00264
46.3041	0.33381	42.1292	-0.02523	42.1255	-0.0023
46.6472	0.33444	42.1281	-0.0256	42.1261	-0.00198
47.0293	0.3338	42.1275	-0.02598	42.1265	-0.00166
47.4039	0.33182	42.1279	-0.02636	42.1266	-0.00136
47.9244	0.32851	42.1293	-0.02677	42.1266	-0.00106
48.5236	0.32403	42.1309	-0.02718	42.1265	-0.000767755
48.938	0.31859	42.1318	-0.0276	42.1264	-0.000475277
49.3434	0.31236	42.1318	-0.02802	42.1265	-0.000191939
49.6262	0.30549	42.1312	-0.02846	42.1266	8.22595e-05
49.4009	0.29814	42.1311	-0.02889	42.1269	0.000356458
49.0428	0.29039	42.1316	-0.02935	42.1272	0.000630656
49.0818	0.28233	42.1323	-0.02982	42.1277	0.000895715
49.4701	0.27402	42.1325	-0.03031	42.1283	0.00115
49.9159	0.26552	42.132	-0.0308	42.1287	0.00142
50.3309	0.25686	42.1315	-0.0313	42.1291	0.00166
50.6323	0.24807	42.1315	-0.03182	42.1293	0.0019
50.9637	0.23921	42.132	-0.03234	42.1294	0.00214
51.2753	0.23025	42.133	-0.0329	42.1293	0.00237
51.5253	0.22124	42.1338	-0.03347	42.129	0.0026
51.8985	0.21217	42.1341	-0.03405	42.1286	0.00282
52.4314	0.20306	42.1341	-0.03465	42.128	0.00304
52.7224	0.19392	42.1343	-0.03525	42.1275	0.00326
52.6334	0.18476	42.1348	-0.03587	42.127	0.00348
52.6923	0.1756	42.1356	-0.03649	42.1268	0.0037
53.236	0.16645	42.1365	-0.03714	42.1269	0.00392
53.9818	0.15732	42.137	-0.03779	42.127	0.00413
54.5468	0.14823	42.1369	-0.03847	42.1272	0.00432
54.9597	0.13917	42.1362	-0.03915	42.1275	0.00451
55.2857	0.13013	42.1357	-0.03984	42.1278	0.00467
55.6453	0.12111	42.1357	-0.04055	42.128	0.00482
55.8966	0.11212	42.1363	-0.04127	42.1282	0.00494
55.9836	0.10317	42.1373	-0.04199	42.1284	0.00506
56.2432	0.09424	42.1384	-0.04275	42.1286	0.00517
56.8951	0.08533	42.1392	-0.0435	42.129	0.00526
57.5861	0.07645	42.1396	-0.04427	42.1295	0.00533
57.882	0.06762	42.1399	-0.04506	42.1302	0.00537
58.0285	0.05881	42.1399	-0.04586	42.131	0.00541
58.1799	0.05006	42.14	-0.04667	42.1318	0.00543
58.1347	0.04134	42.1404	-0.04749	42.1326	0.00543
58.0799	0.03266	42.141	-0.04832	42.1333	0.00541
58.2477	0.02403	42.1414	-0.04916	42.1338	0.00537
58.5689	0.01545	42.1412	-0.05002	42.1342	0.00532
58.8407	0.00693	42.1408	-0.05089	42.1345	0.00525
59.164	-0.00154	42.1405	-0.05178	42.1347	0.00515
59.603	-0.00994	42.1407	-0.05267	42.1349	0.00503
59.916	-0.01829	42.1411	-0.05358	42.1351	0.00488
60.0084	-0.02658	42.1416	-0.0545	42.1353	0.00472
60.155	-0.03479	42.1421	-0.05543	42.1356	0.00453
60.6385	-0.04296	42.1426	-0.05636	42.1358	0.00433
61.4315	-0.05104	42.1436	-0.05731	42.1361	0.00411
62.0581	-0.05903	42.1448	-0.05828	42.1363	0.00387
62.2657	-0.06691	42.1458	-0.05926	42.1365	0.00359
62.1527	-0.07471	42.1462	-0.06026	42.1366	0.00328
62.3287	-0.0824	42.1461	-0.06127	42.1367	0.00293
62.8539	-0.08995	42.1458	-0.06228	42.1367	0.00255
63.5168	-0.09736	42.1457	-0.06332	42.1367	0.00214
64.2948	-0.10461	42.1463	-0.06436	42.1367	0.00167
64.8742	-0.11169	42.1476	-0.06542	42.1367	0.00118
64.816	-0.11862	42.1491	-0.06649	42.1368	0.000648936
64.7763	-0.12538	42.1505	-0.06757	42.1371	7.31196e-05
65.2358	-0.13199	42.1514	-0.06866	42.1375	-0.000548397
65.6857	-0.13848	42.1516	-0.06977	42.1381	-0.00122
65.733	-0.14488	42.1514	-0.07087	42.1387	-0.0019
65.8946	-0.15117	42.1515	-0.07198	42.1393	-0.00262
66.3898	-0.15739	42.1658	-0.07311	42.1399	-0.00337
67.0328	-0.16348	42.2548	-0.07423	42.1404	-0.00415
67.5697	-0.16935	42.3784	-0.07536	42.1409	-0.00496
67.7252	-0.17487	42.4942	-0.0765	42.1414	-0.0058
67.8567	-0.17993	42.5141	-0.07763	42.1418	-0.00667
68.4929	-0.18445	42.5189	-0.07877	42.1423	-0.00759
69.3188	-0.18834	42.5997	-0.07993	42.1428	-0.00853
69.7318	-0.19156	42.7784	-0.0811	42.1434	-0.0095
69.8427	-0.19408	42.927	-0.08227	42.144	-0.01049
69.9057	-0.19595	43.0572	-0.08346	42.1446	-0.01151
69.9017	-0.19727	43.1859	-0.08466	42.145	-0.01255
70.0482	-0.19813	43.2962	-0.08587	42.1455	-0.01361
70.5803	-0.19862	43.4509	-0.08711	42.146	-0.01468
71.2289	-0.19881	43.7146	-0.08836	42.1465	-0.01578
71.7144	-0.19875	44.1481	-0.08962	42.147	-0.01688
72.0048	-0.19852	44.6152	-0.09089	42.1474	-0.01801
72.2137	-0.19816	45.05	-0.09217	42.1479	-0.01915
72.5944	-0.19766	45.3843	-0.09346	42.1484	-0.02031
73.167	-0.19707	45.5383	-0.09475	42.1489	-0.02151
73.5895	-0.19638	45.576	-0.09605	42.1495	-0.02274
73.7395	-0.19561	45.5664	-0.09735	42.1501	-0.024
74.0354	-0.19475	45.574	-0.09865	42.1508	-0.02529
74.4216	-0.1938	45.6144	-0.09996	42.159	-0.02662
74.5223	-0.19277	45.7233	-0.10126	42.2081	-0.028
74.5332	-0.19166	45.9431	-0.10256	42.2805	-0.02941
74.7503	-0.19046	46.2547	-0.10386	42.3603	-0.03086
75.2475	-0.18917	46.6046	-0.10517	42.4631	-0.03234
75.8591	-0.18781	47.0724	-0.10646	42.5536	-0.03387
76.2748	-0.18642	47.6477	-0.10777	42.5974	-0.03544
76.4309	-0.18499	48.2661	-0.10908	42.6399	-0.03705
76.57	-0.18351	48.7852	-0.1104	42.7049	-0.03872
77.0555	-0.18199	49.1687	-0.11172	42.8206	-0.04043
77.7965	-0.18046	49.3392	-0.11305	43.0138	-0.0422
78.5313	-0.17895	49.2385	-0.11438	43.2535	-0.04402
78.7306	-0.17743	49.044	-0.11572	43.5219	-0.04589
78.6539	-0.1759	48.8564	-0.11705	43.8048	-0.04783
79.0073	-0.1744	48.9379	-0.1184	44.0321	-0.04982
79.5004	-0.17287	49.2659	-0.11975	44.1732	-0.05186
79.6695	-0.17132	49.8097	-0.1211	44.2396	-0.05393
79.6983	-0.16973	50.4083	-0.12245	44.2444	-0.05606
79.962	-0.1681	50.939	-0.1238	44.2198	-0.05824
80.5037	-0.16642	51.3951	-0.12515	44.1999	-0.06045
81.2639	-0.16465	51.7581	-0.1265	44.2465	-0.0627
81.6796	-0.16281	52.0553	-0.12784	44.3787	-0.06498
81.3816	-0.16089	52.1875	-0.12917	44.5773	-0.06728
81.0885	-0.15891	52.2738	-0.13049	44.7937	-0.06961
81.5309	-0.15689	52.482	-0.13182	45.0067	-0.07198
82.4424	-0.15482	52.8278	-0.13314	45.1765	-0.07435
83.3738	-0.1527	53.2689	-0.13446	45.3005	-0.07678
84.047	-0.15056	53.6551	-0.13577	45.3806	-0.07923
84.2895	-0.14843	53.9092	-0.13709	45.4422	-0.08173
84.2278	-0.1463	54.0174	-0.1384	45.5326	-0.08426
84.3305	-0.14419	54.0722	-0.13971	45.6867	-0.08683
84.7558	-0.1421	54.1543	-0.14102	45.912	-0.08943
85.1983	-0.14002	54.3166	-0.14231	46.2223	-0.09206
85.5907	-0.13798	54.5844	-0.14361	46.6065	-0.09473
85.8557	-0.13597	54.8611	-0.14491	47.0406	-0.09742
85.9468	-0.134	55.0734	-0.1462	47.4851	-0.10016
86.0351	-0.1321	55.2433	-0.14748	47.8994	-0.10294
86.6289	-0.13027	55.4199	-0.14876	48.3014	-0.10576
87.5363	-0.12856	55.65	-0.15003	48.6849	-0.10861
87.9253	-0.12696	56.0164	-0.1513	49.0294	-0.1115
87.7466	-0.12549	56.5705	-0.15256	49.3643	-0.1144
87.6822	-0.12416	57.269	-0.15381	49.7095	-0.11736
88.1006	-0.12297	57.9751	-0.15506	50.0334	-0.12034
88.606	-0.12191	58.5476	-0.1563	50.3402	-0.12335
89.2368	-0.12094	58.8894	-0.15754	50.6265	-0.12641
90.0373	-0.12006	58.9996	-0.15877	50.8737	-0.12949
90.6612	-0.11926	59.0393	-0.16	51.1079	-0.13259
90.8249	-0.1185	59.1914	-0.16121	51.3462	-0.13571
90.7927	-0.11779	59.4393	-0.16242	51.5805	-0.13884
90.9708	-0.1171	59.7235	-0.16363	51.8626	-0.142
91.3735	-0.11641	59.9741	-0.16484	52.2208	-0.14515
91.6776	-0.1157	60.2255	-0.16604	52.6228	-0.14832
91.7522	-0.11496	60.5076	-0.16723	53.0577	-0.15149
91.7618	-0.11418	60.8884	-0.16842	53.5042	-0.15468
91.8714	-0.11336	61.3171	-0.1696	53.9219	-0.15788
92.2104	-0.11252	61.8424	-0.17076	54.2753	-0.16108
92.6234	-0.11164	62.4197	-0.17191	54.5801	-0.16429
92.785	-0.11071	62.9956	-0.17306	54.8109	-0.16751
92.8452	-0.10976	63.4682	-0.17418	54.9965	-0.17075
93.1281	-0.10879	63.7627	-0.17529	55.1622	-0.17401
93.6533	-0.1078	63.9702	-0.17639	55.3293	-0.17729
94.104	-0.10678	64.1791	-0.17747	55.4786	-0.18058
94.4704	-0.10573	64.5263	-0.17855	55.6532	-0.1839
94.7402	-0.10464	64.9249	-0.1796	55.8429	-0.18724
95.1411	-0.10356	65.333	-0.18065	56.0251	-0.1906
95.683	-0.10249	65.6412	-0.18167	56.2312	-0.19398
95.9458	-0.10144	65.872	-0.18269	56.4702	-0.19738
95.9551	-0.10044	66.0576	-0.18369	56.7394	-0.20081
96.0302	-0.09947	66.2638	-0.18468	57.0434	-0.20427
96.2943	-0.09856	66.563	-0.18567	57.3995	-0.20775
96.5588	-0.09773	67.0082	-0.18663	57.7776	-0.21127
96.8412	-0.09697	67.5615	-0.18759	58.1912	-0.21482
97.1537	-0.09629	68.1005	-0.18854	58.6117	-0.21839
97.3279	-0.09569	68.5018	-0.18947	59.0267	-0.222
97.4015	-0.09514	68.7614	-0.19039	59.4103	-0.22563
97.5062	-0.09462	68.9798	-0.1913	59.7643	-0.22928
97.7273	-0.09414	69.2325	-0.1922	60.0554	-0.23295
97.8674	-0.0937	69.6565	-0.19309	60.3081	-0.23662
97.8351	-0.09327	70.2454	-0.19397	60.5512	-0.24032
97.8518	-0.09281	70.8659	-0.19484	60.7991	-0.24401
97.9944	-0.09232	71.3391	-0.19569	61.0587	-0.24772
97.9959	-0.09179	71.5774	-0.19653	61.3723	-0.25143
97.9729	-0.09124	71.6884	-0.19734	61.7469	-0.25516
98.1958	-0.09066	71.8219	-0.19814	62.1811	-0.25889
98.574	-0.09007	72.0972	-0.19891	62.6523	-0.26263
98.7505	-0.08948	72.5828	-0.19966	63.1372	-0.26637
98.7226	-0.08892	73.1793	-0.20041	63.6392	-0.27011
98.7263	-0.08841	73.7943	-0.20112	64.1398	-0.27385
98.9908	-0.08795	74.3853	-0.20182	64.6219	-0.27759
99.4408	-0.08758	74.9407	-0.20252	65.1109	-0.28133
99.8138	-0.0873	75.4071	-0.20319	65.6211	-0.28506
99.9698	-0.08712	75.818	-0.20385	66.1293	-0.28877
99.9617	-0.08698	76.2392	-0.2045	66.6737	-0.29246
99.9093	-0.0869	76.6802	-0.20513	67.2127	-0.29613
99.8584	-0.08689	77.0665	-0.20575	67.751	-0.29978
99.7867	-0.08691	77.3527	-0.20637	68.2756	-0.30342
99.7469	-0.08695	77.5739	-0.20695	68.7851	-0.30705
99.8138	-0.08699	77.7992	-0.20753	69.2391	-0.31068
99.9334	-0.08703	78.091	-0.20808	69.6658	-0.3143
100.273	-0.08705	78.4601	-0.20862	70.0671	-0.31791
100.657	-0.08707	78.7621	-0.20914	70.4698	-0.32152
100.861	-0.08708	78.9943	-0.20963	70.8615	-0.32512
100.919	-0.08707	79.2621	-0.21011	71.2759	-0.32871
101.144	-0.08702	79.725	-0.21057	71.6922	-0.3323
101.36	-0.08692	80.4311	-0.21101	72.0929	-0.33588
101.323	-0.08675	81.2604	-0.21142	72.4579	-0.33946
101.213	-0.08654	82.0295	-0.21182	72.7921	-0.34303
101.343	-0.08628	82.5411	-0.21219	73.0955	-0.3466
101.663	-0.08593	82.8376	-0.21255	73.4365	-0.35015
101.917	-0.08546	83.0397	-0.21289	73.7934	-0.35368
101.912	-0.08493	83.2917	-0.21321	74.1933	-0.35719
101.83	-0.08432	83.6827	-0.21353	74.6535	-0.36068
101.949	-0.08366	84.1649	-0.21382	75.161	-0.36415
102.177	-0.08295	84.6278	-0.21409	75.6678	-0.36762
102.299	-0.08219	85.0846	-0.21436	76.1526	-0.37106
102.437	-0.08144	85.5222	-0.2146	76.556	-0.37449
102.648	-0.08071	85.9708	-0.21482	76.9012	-0.37791
102.728	-0.08002	86.3118	-0.21504	77.223	-0.38129
102.702	-0.07938	86.5611	-0.21524	77.5216	-0.38465
102.913	-0.07882	86.8145	-0.21544	77.8627	-0.388
103.223	-0.07832	87.2131	-0.21563	78.3003	-0.39131
103.342	-0.07789	87.9308	-0.21579	78.8139	-0.39461
103.311	-0.07754	88.754	-0.21595	79.3714	-0.39788
103.197	-0.07725	89.4737	-0.21609	79.9816	-0.40113
103.282	-0.07702	89.9292	-0.21622	80.6082	-0.40437
103.659	-0.07685	90.2148	-0.21633	81.2204	-0.40757
104.008	-0.07672	90.5551	-0.21643	81.8115	-0.41074
104.052	-0.07664	90.9742	-0.2165	82.3799	-0.41389
103.971	-0.0766	91.4331	-0.21655	82.9223	-0.41701
103.97	-0.0766	91.7837	-0.21658	83.4667	-0.42011
104.029	-0.07663	92.0193	-0.21659	84.0249	-0.42319
104.134	-0.07666	92.1713	-0.21657	84.5762	-0.42625
104.258	-0.07669	92.3576	-0.21653	85.1405	-0.42928
104.404	-0.0767	92.6555	-0.21646	85.7157	-0.4323
104.597	-0.07666	93.126	-0.21636	86.3102	-0.4353
104.888	-0.07657	93.7622	-0.21624	86.9211	-0.43826
105.194	-0.07643	94.4389	-0.2161	87.5532	-0.44119
105.285	-0.07624	95.0406	-0.21595	88.188	-0.44409
105.145	-0.07599	95.5025	-0.21577	88.8188	-0.44695
105.009	-0.07567	95.8706	-0.21558	89.4399	-0.44979
104.989	-0.07529	96.1442	-0.21537	90.0467	-0.45258
105.008	-0.07485	96.3735	-0.21515	90.6171	-0.45533
105.077	-0.07438	96.534	-0.21491	91.1589	-0.45805
105.2	-0.07387	96.5689	-0.21466	91.715	-0.46072
105.402	-0.07335	96.5875	-0.21439	92.2848	-0.46334
105.68	-0.0728	96.7275	-0.21411	92.8854	-0.46591
105.845	-0.07227	97.0118	-0.21381	93.5353	-0.46843
105.852	-0.07176	97.4119	-0.21349	94.2072	-0.47091
105.867	-0.07126	97.8544	-0.21314	94.8387	-0.47335
106.048	-0.07079	98.285	-0.21278	95.4119	-0.47573
106.393	-0.07031	98.6372	-0.2124	95.8982	-0.47807
106.743	-0.06987	98.8245	-0.212	96.3155	-0.48037
106.867	-0.06945	98.8661	-0.21158	96.6734	-0.48262
106.761	-0.06908	98.8018	-0.21115	97.0085	-0.48481
106.654	-0.06873	98.7992	-0.2107	97.3325	-0.48696
106.62	-0.06842	99.0095	-0.21024	97.6602	-0.48907
106.682	-0.06817	99.4371	-0.20977	97.9886	-0.49113
106.834	-0.06798	99.9416	-0.2093	98.3182	-0.49315
106.884	-0.06782	100.337	-0.2088	98.6529	-0.49514
106.841	-0.06769	100.588	-0.2083	98.9873	-0.49708
106.936	-0.06759	100.749	-0.20778	99.3217	-0.499
107.262	-0.06753	100.931	-0.20725	99.6538	-0.50086
107.525	-0.06751	101.129	-0.20672	99.9692	-0.50269
107.524	-0.06752	101.309	-0.20617	100.28	-0.50446
107.495	-0.06758	101.484	-0.2056	100.589	-0.50619
107.617	-0.06769	101.646	-0.20503	100.892	-0.50787
107.857	-0.06789	101.85	-0.20444	101.198	-0.5095
108.067	-0.06822	102.087	-0.20385	101.52	-0.51108
108.106	-0.06869	102.361	-0.20323	101.854	-0.51261
107.976	-0.06933	102.604	-0.2026	102.217	-0.51409
107.915	-0.07013	102.805	-0.20196	102.612	-0.51553
108.054	-0.07111	103.014	-0.20131	103.02	-0.5169
108.145	-0.07226	103.273	-0.20064	103.439	-0.51823
107.997	-0.07356	103.57	-0.19997	103.854	-0.51951
107.736	-0.07497	103.931	-0.19928	104.257	-0.52075
107.695	-0.07641	104.346	-0.1986	104.647	-0.52193
107.888	-0.07791	104.77	-0.1979	105.017	-0.52306
108.042	-0.07947	105.204	-0.19719	105.374	-0.52413
108.007	-0.08107	105.609	-0.19647	105.726	-0.52514
108.118	-0.08266	105.927	-0.19575	106.069	-0.52608
108.437	-0.08423	106.138	-0.195	106.41	-0.52695
108.719	-0.08578	106.285	-0.19425	106.766	-0.52775
108.851	-0.08732	106.446	-0.19349	107.127	-0.52849
108.915	-0.08885	106.67	-0.19272	107.487	-0.52918
108.978	-0.09031	106.945	-0.19194	107.845	-0.52982
108.976	-0.09171	107.2	-0.19115	108.208	-0.53039
108.91	-0.09306	107.343	-0.19036	108.58	-0.53092
108.902	-0.09435	107.405	-0.18954	108.973	-0.5314
109.042	-0.09559	107.523	-0.18873	109.366	-0.53182
109.272	-0.09679	107.805	-0.18791	109.752	-0.5322
109.393	-0.09795	108.21	-0.18709	110.145	-0.53254
109.438	-0.09908	108.596	-0.18625	110.536	-0.53282
109.603	-0.10017	108.805	-0.18541	110.919	-0.53307
109.787	-0.10126	108.852	-0.18456	111.306	-0.53327
109.802	-0.10236	108.893	-0.1837	111.713	-0.53342
109.808	-0.10348	109.064	-0.18283	112.128	-0.53352
109.958	-0.10459	109.388	-0.18195	112.564	-0.53356
109.977	-0.10571	109.703	-0.18108	113.012	-0.53355
109.791	-0.10687	109.914	-0.18018	113.481	-0.5335
109.715	-0.10808	110.074	-0.17928	113.951	-0.5334
109.888	-0.10932	110.318	-0.17838	114.401	-0.53326
110.075	-0.11061	110.737	-0.17746	114.827	-0.53308
110.2	-0.11194	111.237	-0.17655	115.228	-0.53285
110.36	-0.11333	111.646	-0.17563	115.603	-0.53258
110.473	-0.11477	111.853	-0.17472	115.962	-0.53225
110.527	-0.11626	111.841	-0.1738	116.32	-0.53187
110.606	-0.11779	111.779	-0.17287	116.688	-0.53144
110.678	-0.11938	111.793	-0.17195	117.085	-0.53096
110.784	-0.12103	111.95	-0.17102	117.501	-0.53043
110.943	-0.12272	112.214	-0.1701	117.939	-0.52983
111.078	-0.12447	112.546	-0.16917	118.399	-0.52919
111.121	-0.12627	112.94	-0.16824	118.872	-0.5285
111.086	-0.12809	113.365	-0.1673	119.336	-0.52775
110.952	-0.12996	113.787	-0.16635	119.795	-0.52695
110.886	-0.13185	114.134	-0.1654	120.264	-0.5261
110.996	-0.13376	114.363	-0.16444	120.735	-0.5252
111.178	-0.13569	114.475	-0.16347	121.197	-0.52426
111.316	-0.13765	114.549	-0.1625	121.663	-0.52328
111.369	-0.13962	114.641	-0.16152	122.145	-0.52226
111.346	-0.14161	114.805	-0.16053	122.634	-0.5212
111.381	-0.14361	115.043	-0.15953	123.116	-0.52009
111.447	-0.1456	115.331	-0.15853	123.574	-0.51895
111.498	-0.14758	115.611	-0.15751	123.998	-0.51776
111.651	-0.14952	115.822	-0.15651	124.386	-0.51654
111.727	-0.15141	116.016	-0.15549	124.733	-0.51529
111.582	-0.15325	116.246	-0.15449	125.047	-0.51402
111.341	-0.15501	116.573	-0.15348	125.365	-0.51271
111.284	-0.15675	116.966	-0.15248	125.687	-0.51139
111.41	-0.15844	117.371	-0.15149	126.016	-0.51005
111.603	-0.16009	117.747	-0.15048	126.357	-0.50867
111.832	-0.16171	118.095	-0.14948	126.728	-0.50728
111.889	-0.1633	118.376	-0.14848	127.121	-0.50585
111.616	-0.16486	118.578	-0.14746	127.525	-0.5044
111.407	-0.16637	118.697	-0.14646	127.923	-0.50291
111.612	-0.16777	118.795	-0.14543	128.319	-0.50138
111.881	-0.16902	118.965	-0.14441	128.705	-0.49983
111.819	-0.17005	119.226	-0.14338	129.076	-0.49824
111.821	-0.17082	119.507	-0.14234	129.44	-0.4966
112.096	-0.17134	119.756	-0.14131	129.801	-0.49494
112.399	-0.17161	119.967	-0.14026	130.157	-0.49324
112.455	-0.17161	120.178	-0.13922	130.511	-0.49149
112.349	-0.17138	120.375	-0.13817	130.859	-0.4897
112.276	-0.17098	120.556	-0.13713	131.223	-0.48787
112.416	-0.17048	120.692	-0.13608	131.595	-0.48601
112.588	-0.16992	120.786	-0.13504	131.968	-0.48411
112.615	-0.16929	120.932	-0.134	132.332	-0.48217
112.669	-0.1686	121.18	-0.13298	132.694	-0.48019
112.803	-0.16791	121.532	-0.13195	133.046	-0.47819
112.871	-0.1672	121.945	-0.13093	133.414	-0.47615
112.821	-0.1665	122.339	-0.12992	133.793	-0.47407
112.695	-0.16577	122.667	-0.12891	134.181	-0.47197
112.615	-0.165	122.931	-0.12791	134.567	-0.46983
112.558	-0.16424	123.144	-0.1269	134.959	-0.46766
112.574	-0.16349	123.37	-0.12589	135.354	-0.46547
112.753	-0.16272	123.646	-0.12489	135.746	-0.46325
113.037	-0.16196	123.946	-0.12388	136.132	-0.46101
113.157	-0.16119	124.237	-0.12288	136.531	-0.45874
113.115	-0.16041	124.485	-0.12186	136.931	-0.45646
113.149	-0.15963	124.706	-0.12084	137.328	-0.45416
113.239	-0.15881	124.858	-0.11983	137.723	-0.45187
113.309	-0.15795	124.946	-0.1188	138.123	-0.44956
113.432	-0.15705	124.972	-0.11779	138.528	-0.44724
113.539	-0.15611	124.957	-0.11677	138.925	-0.44493
113.504	-0.15506	124.99	-0.11574	139.293	-0.44262
113.403	-0.15394	125.113	-0.11474	139.653	-0.4403
113.458	-0.15276	125.344	-0.11372	140.021	-0.43797
113.418	-0.1515	125.622	-0.11272	140.385	-0.43563
113.081	-0.15014	125.901	-0.11171	140.765	-0.43327
112.852	-0.14869	126.148	-0.1107	141.174	-0.43088
113.03	-0.14717	126.339	-0.10971	141.616	-0.42849
113.4	-0.14558	126.487	-0.10871	142.084	-0.42606
113.662	-0.14394	126.593	-0.10772	142.574	-0.42362
113.69	-0.14225	126.662	-0.10673	143.063	-0.42115
113.564	-0.14053	126.761	-0.10574	143.547	-0.41867
113.565	-0.13879	126.921	-0.10477	144.015	-0.41619
113.71	-0.13702	127.154	-0.1038	144.456	-0.41369
113.893	-0.13522	127.413	-0.10283	144.868	-0.4112
113.993	-0.13339	127.629	-0.10188	145.264	-0.40869
113.98	-0.13152	127.788	-0.10095	145.644	-0.40618
114.029	-0.12961	127.899	-0.10002	146.004	-0.40366
114.133	-0.12768	128.012	-0.09909	146.35	-0.40112
114.06	-0.12574	128.166	-0.09817	146.682	-0.39857
113.9	-0.12377	128.324	-0.09726	146.996	-0.39601
113.886	-0.12175	128.489	-0.09634	147.313	-0.39342
113.993	-0.11973	128.658	-0.09544	147.634	-0.39082
114.029	-0.11769	128.846	-0.09454	147.963	-0.38821
114.102	-0.11562	129.017	-0.09363	148.312	-0.38558
114.249	-0.11355	129.158	-0.09272	148.699	-0.38295
114.444	-0.11143	129.296	-0.09182	149.111	-0.3803
114.59	-0.10929	129.455	-0.09092	149.539	-0.37766
114.515	-0.10713	129.643	-0.09002	149.97	-0.37503
114.339	-0.10495	129.838	-0.08915	150.393	-0.37241
114.238	-0.10276	130.021	-0.08828	150.799	-0.36978
114.313	-0.10057	130.197	-0.08741	151.193	-0.36718
114.472	-0.09839	130.407	-0.08655	151.577	-0.36457
114.66	-0.09618	130.674	-0.0857	151.962	-0.36197
114.884	-0.09399	130.951	-0.08486	152.355	-0.35936
115.181	-0.09183	131.171	-0.08402	152.741	-0.35676
115.471	-0.0897	131.29	-0.08319	153.108	-0.35415
115.404	-0.08758	131.337	-0.08237	153.461	-0.35154
115.043	-0.08548	131.365	-0.08155	153.798	-0.34894
114.774	-0.08341	131.409	-0.08072	154.117	-0.34634
114.745	-0.08139	131.513	-0.0799	154.427	-0.34374
114.736	-0.07944	131.677	-0.07908	154.733	-0.34114
114.626	-0.07759	131.899	-0.07827	155.047	-0.33854
114.463	-0.07586	132.128	-0.07746	155.387	-0.33595
114.548	-0.07429	132.294	-0.07666	155.755	-0.33334
114.932	-0.07283	132.387	-0.07586	156.155	-0.33073
115.397	-0.07151	132.452	-0.07506	156.587	-0.32811
115.626	-0.07033	132.581	-0.07427	157.032	-0.32547
115.612	-0.06928	132.794	-0.07349	157.465	-0.32282
115.439	-0.06831	133.047	-0.07271	157.886	-0.32016
115.322	-0.06739	133.277	-0.07194	158.294	-0.31749
115.308	-0.06651	133.432	-0.07118	158.684	-0.3148
115.232	-0.06565	133.523	-0.07043	159.062	-0.3121
115.252	-0.0648	133.563	-0.06969	159.436	-0.30941
115.442	-0.06392	133.609	-0.06895	159.815	-0.30672
115.648	-0.06302	133.709	-0.06822	160.193	-0.30403
115.685	-0.0621	133.876	-0.06751	160.579	-0.30135
115.782	-0.06115	134.092	-0.0668	160.967	-0.29867
116.035	-0.06015	134.273	-0.06609	161.356	-0.29599
116.327	-0.05912	134.396	-0.0654	161.741	-0.29332
116.43	-0.05806	134.477	-0.06472	162.12	-0.29064
116.208	-0.05697	134.613	-0.06404	162.477	-0.28798
115.933	-0.05583	134.845	-0.06336	162.825	-0.28533
115.891	-0.05469	135.06	-0.06268	163.177	-0.2827
116.099	-0.05356	135.227	-0.062	163.537	-0.28008
116.338	-0.05242	135.312	-0.06133	163.907	-0.27747
116.379	-0.05133	135.345	-0.06065	164.271	-0.27487
116.11	-0.05028	135.37	-0.05998	164.625	-0.27227
115.801	-0.04927	135.407	-0.05931	164.966	-0.26968
115.89	-0.04833	135.481	-0.05864	165.29	-0.26711
116.292	-0.04747	135.62	-0.05797	165.601	-0.26456
116.65	-0.04665	135.848	-0.05731	165.914	-0.26202
116.789	-0.04591	136.16	-0.05665	166.23	-0.2595
116.752	-0.04524	136.481	-0.05599	166.559	-0.25698
116.726	-0.04464	136.724	-0.05535	166.898	-0.25447
116.673	-0.0441	136.85	-0.0547	167.251	-0.25196
116.617	-0.04365	136.861	-0.05408	167.627	-0.24946
116.794	-0.04324	136.866	-0.05346	168.015	-0.24695
117.113	-0.04287	136.94	-0.05285	168.392	-0.24446
117.165	-0.04254	137.128	-0.05225	168.766	-0.24196
117.06	-0.04222	137.399	-0.05165	169.138	-0.23947
117.067	-0.04191	137.65	-0.05108	169.507	-0.23696
117.203	-0.04163	137.824	-0.0505	169.878	-0.23447
117.397	-0.04136	137.956	-0.04993	170.248	-0.23195
117.622	-0.0411	138.107	-0.04936	170.613	-0.22944
117.733	-0.04086	138.278	-0.04879	170.983	-0.22694
117.728	-0.04064	138.454	-0.04822	171.353	-0.22443
117.719	-0.04041	138.617	-0.04765	171.723	-0.22195
117.567	-0.0402	138.751	-0.04708	172.099	-0.21947
117.409	-0.04002	138.855	-0.04652	172.475	-0.21701
117.505	-0.03982	138.962	-0.04595	172.856	-0.21457
117.686	-0.03965	139.087	-0.04537	173.249	-0.21214
117.603	-0.03948	139.204	-0.04481	173.637	-0.20971
117.584	-0.03932	139.308	-0.04425	174.012	-0.20728
117.929	-0.03918	139.384	-0.04368	174.383	-0.20484
118.125	-0.03908	139.434	-0.04313	174.739	-0.2024
117.848	-0.039	139.499	-0.04258	175.073	-0.19996
117.64	-0.03894	139.603	-0.04203	175.387	-0.19751
117.762	-0.03891	139.75	-0.04149	175.68	-0.19506
117.81	-0.03891	139.87	-0.04095	175.966	-0.19262
117.667	-0.03894	140.007	-0.04042	176.251	-0.19017
117.543	-0.03902	140.193	-0.03989	176.547	-0.18774
117.687	-0.03909	140.447	-0.03938	176.864	-0.18533
118.043	-0.03913	140.731	-0.03887	177.222	-0.18294
118.272	-0.03915	140.985	-0.03836	177.607	-0.18057
118.171	-0.03914	141.181	-0.03786	178.011	-0.17822
118.18	-0.03909	141.276	-0.03737	178.423	-0.1759
118.488	-0.039	141.311	-0.03688	178.846	-0.1736
118.715	-0.03886	141.305	-0.0364	179.256	-0.17133
118.708	-0.0387	141.323	-0.03591	179.65	-0.16907
118.781	-0.03851	141.421	-0.03544	180.028	-0.16682
118.957	-0.03832	141.621	-0.03497	180.388	-0.16458
118.978	-0.0381	141.877	-0.0345	180.738	-0.16236
118.921	-0.03786	142.123	-0.03403	181.083	-0.16014
119.049	-0.03759	142.298	-0.03357	181.421	-0.15794
119.196	-0.0373	142.407	-0.03311	181.755	-0.15575
119.143	-0.03697	142.466	-0.03265	182.092	-0.15359
119.082	-0.03661	142.503	-0.0322	182.431	-0.15144
119.229	-0.03621	142.545	-0.03175	182.786	-0.14931
119.379	-0.03575	142.625	-0.0313	183.154	-0.14719
119.331	-0.03528	142.735	-0.03087	183.525	-0.14508
119.216	-0.03482	142.82	-0.03044	183.892	-0.14299
119.198	-0.03437	142.86	-0.03002	184.256	-0.14089
119.297	-0.03398	142.901	-0.0296	184.602	-0.13882
119.456	-0.03363	142.965	-0.02918	184.929	-0.13675
119.577	-0.03333	143.086	-0.02877	185.237	-0.1347
119.622	-0.03311	143.286	-0.02836	185.538	-0.13264
119.637	-0.03298	143.549	-0.02796	185.836	-0.13059
119.793	-0.03288	143.817	-0.02755	186.142	-0.12855
120.063	-0.03284	144.04	-0.02714	186.451	-0.12652
120.176	-0.03285	144.214	-0.02674	186.769	-0.12451
120.056	-0.03288	144.296	-0.02634	187.103	-0.12252
120.046	-0.03294	144.266	-0.02593	187.429	-0.12056
120.162	-0.03302	144.143	-0.02552	187.734	-0.11861
120.154	-0.03312	144.007	-0.02513	188.032	-0.11668
120.202	-0.03324	143.976	-0.02473	188.325	-0.11477
120.454	-0.03337	144.116	-0.02435	188.618	-0.11288
120.565	-0.0335	144.418	-0.02397	188.918	-0.111
120.465	-0.03364	144.769	-0.0236	189.236	-0.10915
120.462	-0.03378	145.064	-0.02324	189.572	-0.10732
120.572	-0.03393	145.266	-0.02289	189.924	-0.10551
120.636	-0.03408	145.402	-0.02253	190.271	-0.10373
120.688	-0.03425	145.5	-0.02218	190.611	-0.10197
120.814	-0.0344	145.587	-0.02183	190.936	-0.10021
120.974	-0.03454	145.718	-0.02149	191.247	-0.09848
121.074	-0.03467	145.894	-0.02115	191.541	-0.09676
121.082	-0.0348	146.076	-0.02082	191.831	-0.09506
121.08	-0.03491	146.22	-0.02048	192.124	-0.09339
120.994	-0.035	146.314	-0.02015	192.437	-0.09175
120.881	-0.03506	146.362	-0.01981	192.773	-0.09012
121.02	-0.0351	146.43	-0.01948	193.123	-0.08852
121.327	-0.03512	146.519	-0.01915	193.481	-0.08694
121.464	-0.03516	146.67	-0.01881	193.844	-0.08537
121.483	-0.03519	146.846	-0.01849	194.205	-0.08381
121.577	-0.03525	147.01	-0.01816	194.555	-0.08229
121.728	-0.03533	147.142	-0.01784	194.901	-0.08078
121.878	-0.03542	147.217	-0.01751	195.231	-0.07929
122	-0.03554	147.268	-0.01718	195.551	-0.07783
122.002	-0.03569	147.328	-0.01686	195.865	-0.07638
121.845	-0.03588	147.391	-0.01653	196.173	-0.07496
121.733	-0.03608	147.448	-0.0162	196.47	-0.07354
121.949	-0.03632	147.495	-0.01586	196.774	-0.07215
122.303	-0.03658	147.559	-0.01553	197.076	-0.07078
122.49	-0.03686	147.659	-0.0152	197.379	-0.06943
122.487	-0.03715	147.788	-0.01488	197.693	-0.06811
122.491	-0.03747	147.948	-0.01455	198.011	-0.06682
122.533	-0.03778	148.109	-0.01423	198.328	-0.06555
122.614	-0.0381	148.248	-0.01392	198.646	-0.06431
122.753	-0.03839	148.359	-0.01362	198.95	-0.06307
122.905	-0.03867	148.429	-0.01332	199.241	-0.06184
123.062	-0.03892	148.451	-0.01303	199.531	-0.06063
123.056	-0.0392	148.447	-0.01276	199.817	-0.05942
122.854	-0.03948	148.443	-0.01247	200.11	-0.05823
122.72	-0.03976	148.494	-0.01221	200.411	-0.05707
123.004	-0.04004	148.608	-0.01194	200.708	-0.05594
123.429	-0.04033	148.747	-0.01168	201.012	-0.05483
123.53	-0.04062	148.855	-0.01142	201.34	-0.05375
123.408	-0.04093	148.908	-0.01115	201.682	-0.05271
123.322	-0.04121	148.934	-0.01088	202.039	-0.0517
123.254	-0.04147	148.972	-0.01061	202.403	-0.05071
123.336	-0.04173	149.086	-0.01033	202.773	-0.04975
123.669	-0.04198	149.251	-0.01006	203.134	-0.04882
124.051	-0.04224	149.434	-0.00979	203.48	-0.0479
124.144	-0.0425	149.615	-0.00951	203.8	-0.047
124.198	-0.04277	149.772	-0.00924	204.106	-0.04611
124.431	-0.04304	149.886	-0.00898	204.386	-0.04522
124.598	-0.04334	149.922	-0.00872	204.652	-0.04434
124.613	-0.04371	149.879	-0.00847	204.914	-0.04345
124.64	-0.04415	149.802	-0.00822	205.188	-0.04256
124.68	-0.04463	149.776	-0.00797	205.474	-0.04168
124.654	-0.04515	149.838	-0.00773	205.777	-0.04079
124.656	-0.04569	149.992	-0.00749	206.085	-0.0399
124.749	-0.04629	150.174	-0.00724	206.386	-0.03901
124.82	-0.04694	150.361	-0.00699	206.678	-0.03811
124.825	-0.0476	150.519	-0.00674	206.959	-0.03722
124.898	-0.04825	150.675	-0.00648	207.227	-0.03631
125.057	-0.0489	150.828	-0.00621	207.493	-0.0354
125.213	-0.04955	150.944	-0.00594	207.764	-0.03447
125.302	-0.05022	151.041	-0.00566	208.049	-0.03353
125.374	-0.05088	151.119	-0.00537	208.352	-0.03257
125.519	-0.05151	151.194	-0.00508	208.677	-0.03162
125.616	-0.0521	151.245	-0.00479	209.011	-0.03064
125.69	-0.05265	151.277	-0.00449	209.352	-0.02966
125.855	-0.05312	151.332	-0.0042	209.692	-0.02866
126.083	-0.05351	151.425	-0.00392	210.018	-0.02766
126.173	-0.05381	151.585	-0.00365	210.321	-0.02665
126.162	-0.054	151.767	-0.00339	210.608	-0.02564
126.163	-0.0541	151.912	-0.00314	210.876	-0.02462
126.129	-0.05409	151.987	-0.00288	211.136	-0.02361
126.035	-0.05399	151.996	-0.00265	211.392	-0.02258
125.94	-0.05382	152.03	-0.00241	211.653	-0.02156
126.031	-0.05357	152.099	-0.00219	211.924	-0.02054
126.36	-0.05328	152.179	-0.00196	212.22	-0.01949
126.656	-0.05295	152.24	-0.00175	212.533	-0.01843
126.672	-0.05261	152.265	-0.00153	212.862	-0.01734
126.594	-0.05228	152.296	-0.00133	213.197	-0.01623
126.648	-0.05197	152.352	-0.00111	213.527	-0.01511
126.784	-0.05168	152.458	-0.000898685	213.844	-0.01397
126.904	-0.05142	152.621	-0.000683782	214.145	-0.01282
127.045	-0.05119	152.816	-0.000468879	214.431	-0.01165
127.143	-0.05097	153.005	-0.000244208	214.702	-0.01047
127.177	-0.05073	153.107	-2.93049e-05	214.96	-0.00927
127.259	-0.05044	153.094	0.000195366	215.215	-0.00806
127.418	-0.05009	153.029	0.000429806	215.474	-0.00685
127.445	-0.04969	153.001	0.000654477	215.739	-0.00562
127.358	-0.04923	153.073	0.000888916	216.007	-0.0044
127.321	-0.04872	153.263	0.00112	216.275	-0.00315
127.449	-0.04811	153.483	0.00137	216.537	-0.00191
127.705	-0.04742	153.699	0.0016	216.79	-0.000658076
127.919	-0.04666	153.853	0.00184	217.031	0.000603236
128.006	-0.04587	153.916	0.00207	217.273	0.00186
128.1	-0.04501	153.906	0.00231	217.523	0.00314
128.344	-0.04408	153.893	0.00253	217.791	0.00441
128.514	-0.04308	153.959	0.00274	218.076	0.00569
128.448	-0.04204	154.098	0.00296	218.375	0.00696
128.411	-0.04098	154.281	0.00316	218.687	0.00823
128.6	-0.03988	154.444	0.00336	219.011	0.00948
128.845	-0.03878	154.546	0.00356	219.329	0.01073
128.893	-0.03766	154.594	0.00374	219.639	0.01197
128.778	-0.03653	154.621	0.00393	219.943	0.01321
128.798	-0.0354	154.628	0.0041	220.23	0.01443
129.074	-0.03429	154.614	0.00428	220.505	0.01565
129.375	-0.03319	154.596	0.00444	220.779	0.01685
129.519	-0.03214	154.607	0.00462	221.05	0.01806
129.475	-0.03109	154.656	0.00479	221.322	0.01926
129.284	-0.03006	154.743	0.00497	221.596	0.02046
129.169	-0.02906	154.892	0.00516	221.865	0.02165
129.356	-0.02811	155.06	0.00534	222.135	0.02285
129.67	-0.02719	155.232	0.00554	222.407	0.02405
129.866	-0.02631	155.414	0.00572	222.678	0.02523
129.941	-0.02546	155.592	0.00592	222.951	0.0264
129.947	-0.02462	155.74	0.00611	223.225	0.02757
129.956	-0.0238	155.835	0.00631	223.493	0.02872
130.086	-0.02304	155.896	0.00651	223.76	0.02987
130.284	-0.02227	155.937	0.00671	224.024	0.03102
130.414	-0.0215	156.003	0.00691	224.283	0.03217
130.472	-0.0207	156.141	0.00709	224.538	0.03333
130.471	-0.01987	156.28	0.00728	224.791	0.03451
130.422	-0.01903	156.346	0.00745	225.047	0.03569
130.432	-0.01819	156.32	0.00762	225.307	0.03688
130.624	-0.01731	156.271	0.0078	225.572	0.03807
130.834	-0.01638	156.29	0.00796	225.834	0.03927
131.056	-0.01543	156.433	0.00812	226.095	0.04049
131.338	-0.01446	156.655	0.00828	226.35	0.04171
131.556	-0.01352	156.819	0.00844	226.594	0.04296
131.628	-0.0126	156.893	0.00859	226.832	0.04421
131.576	-0.01169	156.923	0.00874	227.075	0.04547
131.521	-0.01081	156.988	0.00889	227.322	0.04674
131.549	-0.00997	157.107	0.00903	227.571	0.04802
131.676	-0.00921	157.236	0.00917	227.824	0.04931
131.788	-0.00853	157.301	0.00932	228.082	0.0506
131.93	-0.00794	157.312	0.00946	228.346	0.0519
132.22	-0.00743	157.305	0.00959	228.613	0.0532
132.438	-0.00702	157.338	0.00974	228.878	0.05451
132.436	-0.00674	157.442	0.00988	229.138	0.05581
132.297	-0.00661	157.605	0.01002	229.398	0.05712
132.285	-0.00659	157.785	0.01017	229.654	0.0584
132.481	-0.00668	157.97	0.01032	229.905	0.05967
132.781	-0.00687	158.155	0.01046	230.152	0.06094
132.977	-0.00713	158.314	0.01061	230.405	0.06218
133.039	-0.00745	158.428	0.01075	230.651	0.0634
133.058	-0.0078	158.519	0.0109	230.902	0.0646
133.115	-0.00814	158.586	0.01106	231.153	0.06578
133.265	-0.00846	158.633	0.01121	231.404	0.06694
133.449	-0.00875	158.661	0.01137	231.65	0.06807
133.504	-0.00902	158.697	0.01153	231.892	0.06915
133.485	-0.00925	158.757	0.01169	232.126	0.07021
133.47	-0.00945	158.857	0.01185	232.362	0.07125
133.501	-0.00963	158.986	0.01202	232.603	0.07224
133.731	-0.00977	159.106	0.01217	232.847	0.07321
134.195	-0.00995	159.189	0.01233	233.103	0.07414
134.531	-0.01016	159.252	0.01246	233.369	0.07505
134.514	-0.01038	159.331	0.01261	233.641	0.07593
134.3	-0.01063	159.437	0.01275	233.917	0.07677
134.2	-0.01092	159.555	0.01287	234.194	0.07757
134.281	-0.01125	159.637	0.01301	234.463	0.07835
134.429	-0.01167	159.68	0.01314	234.729	0.07908
134.658	-0.01217	159.717	0.01326	234.995	0.07979
134.904	-0.01268	159.801	0.01338	235.265	0.08048
135.068	-0.0132	159.961	0.01351	235.541	0.08114
135.129	-0.0138	160.151	0.01363	235.821	0.08179
135.209	-0.01445	160.269	0.01375	236.094	0.08243
135.342	-0.01515	160.274	0.01387	236.361	0.08305
135.524	-0.01586	160.209	0.014	236.616	0.08368
135.695	-0.01658	160.204	0.01412	236.858	0.0843
135.722	-0.0173	160.313	0.01423	237.09	0.0849
135.661	-0.01804	160.49	0.01435	237.315	0.0855
135.7	-0.01879	160.636	0.01445	237.53	0.08609
135.77	-0.01949	160.693	0.01455	237.747	0.08667
135.82	-0.02017	160.704	0.01465	237.969	0.08724
135.972	-0.02082	160.751	0.01475	238.196	0.08781
136.261	-0.02143	160.86	0.01486	238.429	0.08837
136.52	-0.02202	161.007	0.01497	238.659	0.08893
136.676	-0.02258	161.133	0.01508	238.885	0.0895
136.828	-0.02311	161.227	0.01521	239.108	0.09006
136.888	-0.0236	161.324	0.01535	239.335	0.09062
136.894	-0.02405	161.427	0.01548	239.557	0.09119
136.947	-0.02445	161.539	0.01563	239.78	0.09177
137.053	-0.02481	161.673	0.01578	240.004	0.09237
137.229	-0.02515	161.838	0.01593	240.231	0.09297
137.506	-0.02545	162.006	0.01608	240.461	0.09357
137.718	-0.02572	162.148	0.01623	240.702	0.09419
137.72	-0.02597	162.252	0.01637	240.953	0.0948
137.654	-0.02621	162.306	0.01651	241.212	0.09541
137.784	-0.02641	162.354	0.01664	241.478	0.09602
138.003	-0.02661	162.426	0.01676	241.743	0.09664
138.175	-0.02681	162.521	0.01688	242.005	0.09725
138.278	-0.02696	162.605	0.017	242.261	0.09786
138.405	-0.0271	162.675	0.01711	242.502	0.09848
138.52	-0.02722	162.742	0.01723	242.727	0.0991
138.655	-0.02732	162.816	0.01736	242.939	0.09974
138.739	-0.02741	162.914	0.01748	243.139	0.10037
138.638	-0.02748	163.029	0.01759	243.337	0.10101
138.519	-0.02751	163.131	0.01771	243.536	0.10165
138.664	-0.02751	163.196	0.01783	243.738	0.10231
139.049	-0.02749	163.213	0.01793	243.94	0.10297
139.359	-0.02745	163.216	0.01803	244.15	0.10363
139.382	-0.02735	163.233	0.01813	244.36	0.1043
139.338	-0.02722	163.273	0.01822	244.579	0.10496
139.43	-0.02702	163.355	0.0183	244.797	0.10562
139.57	-0.02678	163.466	0.01837	245.023	0.10629
139.677	-0.0265	163.582	0.01844	245.254	0.10695
139.764	-0.02613	163.712	0.0185	245.493	0.10761
139.729	-0.02569	163.862	0.01856	245.732	0.10827
139.75	-0.0252	164.019	0.01862	245.979	0.10891
140.012	-0.02464	164.151	0.01868	246.225	0.10954
140.321	-0.02403	164.291	0.01875	246.473	0.11015
140.483	-0.0234	164.47	0.0188	246.717	0.11074
140.701	-0.02275	164.681	0.01888	246.959	0.11131
140.909	-0.0221	164.86	0.01896	247.193	0.11185
140.884	-0.02148	164.98	0.01905	247.425	0.11236
140.849	-0.0209	165.005	0.01914	247.646	0.11284
141.045	-0.02034	164.997	0.01923	247.865	0.11331
141.265	-0.01982	165.031	0.01933	248.085	0.11376
141.304	-0.01932	165.135	0.01944	248.304	0.11418
141.427	-0.01885	165.283	0.01955	248.525	0.11458
141.717	-0.0184	165.421	0.01965	248.748	0.11496
141.968	-0.01798	165.546	0.01977	248.973	0.11533
142.05	-0.01757	165.647	0.01989	249.196	0.11568
142.072	-0.01715	165.73	0.02002	249.417	0.11601
142.067	-0.01675	165.802	0.02014	249.633	0.11633
142.027	-0.01635	165.87	0.02027	249.85	0.11664
142.024	-0.01594	165.965	0.02039	250.066	0.11695
142.196	-0.01551	166.073	0.02051	250.287	0.11723
142.456	-0.01506	166.19	0.02063	250.509	0.11752
142.536	-0.01455	166.312	0.02075	250.732	0.11781
142.546	-0.01405	166.443	0.02086	250.951	0.11812
142.737	-0.01355	166.559	0.02095	251.16	0.11843
142.945	-0.01303	166.656	0.02104	251.356	0.11876
143.038	-0.01247	166.748	0.02113	251.549	0.11909
143.147	-0.0119	166.842	0.02121	251.743	0.11945
143.312	-0.01131	166.946	0.02128	251.942	0.11982
143.419	-0.01076	167.067	0.02133	252.152	0.12021
143.598	-0.01019	167.17	0.0214	252.376	0.1206
143.907	-0.0096	167.245	0.02146	252.605	0.121
144.227	-0.00901	167.29	0.02153	252.84	0.12141
144.386	-0.00844	167.328	0.0216	253.077	0.12182
144.468	-0.0079	167.392	0.02167	253.309	0.12224
144.523	-0.00736	167.495	0.02173	253.535	0.12266
144.399	-0.00681	167.642	0.02182	253.764	0.12308
144.273	-0.00629	167.813	0.0219	253.986	0.12351
144.412	-0.00575	167.98	0.02199	254.201	0.12394
144.76	-0.00523	168.133	0.02209	254.413	0.12437
145.053	-0.00472	168.242	0.02217	254.614	0.12479
145.22	-0.0042	168.297	0.02227	254.798	0.12521
145.214	-0.00368	168.328	0.02236	254.983	0.12563
145.236	-0.00317	168.342	0.02245	255.166	0.12605
145.411	-0.00265	168.383	0.02255	255.356	0.12647
145.514	-0.00214	168.47	0.02262	255.566	0.12689
145.539	-0.00164	168.586	0.02271	255.789	0.12731
145.607	-0.00114	168.697	0.02279	256.017	0.12774
145.72	-0.000639945	168.782	0.02288	256.258	0.12817
145.868	-0.000165147	168.871	0.02296	256.492	0.1286
146.069	0.000289008	168.985	0.02303	256.709	0.12904
146.241	0.000722519	169.102	0.0231	256.915	0.12947
146.29	0.00114	169.219	0.02317	257.102	0.1299
146.358	0.00152	169.296	0.02324	257.277	0.13033
146.482	0.00186	169.366	0.02331	257.453	0.13076
146.688	0.00217	169.458	0.02337	257.633	0.13117
146.944	0.00244	169.612	0.02342	257.82	0.13157
147.13	0.0027	169.817	0.02348	258.021	0.13196
147.155	0.00294	170.017	0.02354	258.231	0.13236
147.16	0.00318	170.156	0.0236	258.445	0.13273
147.279	0.00344	170.206	0.02366	258.665	0.13311
147.485	0.00371	170.214	0.02372	258.888	0.13349
147.708	0.00398	170.242	0.02379	259.109	0.13387
147.904	0.00427	170.319	0.02386	259.329	0.13426
148.047	0.00456	170.436	0.02394	259.543	0.13463
148.098	0.00483	170.562	0.02402	259.755	0.135
148.115	0.00507	170.654	0.02411	259.968	0.13536
148.137	0.00528	170.723	0.0242	260.184	0.13572
148.129	0.00546	170.786	0.02428	260.402	0.13607
148.058	0.0056	170.869	0.02438	260.628	0.1364
148.049	0.00573	170.967	0.02448	260.856	0.13673
148.163	0.00583	171.076	0.02458	261.09	0.13705
148.408	0.00592	171.195	0.02466	261.324	0.13736
148.707	0.00603	171.321	0.02475	261.55	0.13767
148.941	0.00613	171.454	0.02483	261.762	0.13798
149.033	0.00627	171.578	0.02491	261.956	0.13827
149.058	0.00643	171.668	0.02498	262.131	0.13855
149.088	0.00663	171.727	0.02505	262.293	0.13883
149.137	0.00683	171.791	0.0251	262.45	0.13908
149.223	0.00707	171.903	0.02516	262.603	0.13933
149.375	0.00734	172.034	0.02522	262.761	0.13957
149.544	0.00764	172.168	0.02527	262.924	0.1398
149.678	0.00797	172.274	0.02532	263.099	0.14002
149.765	0.0083	172.335	0.02536	263.292	0.14024
149.838	0.00865	172.376	0.0254	263.499	0.14046
149.83	0.00902	172.43	0.02544	263.713	0.14068
149.851	0.00941	172.53	0.02548	263.936	0.1409
149.999	0.00983	172.671	0.02552	264.168	0.14113
150.167	0.01023	172.859	0.02557	264.403	0.14138
150.244	0.01064	173.078	0.02563	264.632	0.14162
150.369	0.01105	173.316	0.02569	264.856	0.14189
150.591	0.01147	173.504	0.02575	265.071	0.14217
150.86	0.01189	173.632	0.02581	265.274	0.14246
151.08	0.0123	173.68	0.02588	265.466	0.14277
151.094	0.0127	173.703	0.02593	265.658	0.14309
150.99	0.01309	173.781	0.026	265.856	0.14341
150.946	0.01348	173.94	0.02606	266.067	0.14374
151.073	0.01387	174.144	0.02612	266.28	0.14409
151.303	0.01424	174.3	0.02618	266.496	0.14446
151.498	0.01461	174.386	0.02623	266.706	0.14483
151.536	0.01496	174.422	0.02628	266.907	0.14522
151.62	0.0153	174.458	0.02632	267.096	0.14562
151.814	0.01564	174.548	0.02636	267.279	0.14602
151.901	0.01597	174.671	0.0264	267.459	0.14642
151.866	0.01627	174.806	0.02645	267.655	0.14682
151.957	0.01653	174.919	0.02651	267.87	0.14722
152.154	0.01677	175.023	0.02657	268.095	0.1476
152.264	0.017	175.149	0.02664	268.332	0.14798
152.377	0.01722	175.313	0.02671	268.574	0.14834
152.568	0.01738	175.531	0.02678	268.811	0.14869
152.721	0.01752	175.75	0.02685	269.038	0.14903
152.824	0.01762	175.913	0.02693	269.25	0.14935
152.886	0.0177	176.023	0.027	269.446	0.14966
152.917	0.01776	176.096	0.02706	269.638	0.14996
153.017	0.01784	176.168	0.02712	269.827	0.15025
153.227	0.01792	176.249	0.02718	270.019	0.15054
153.373	0.01801	176.34	0.02722	270.215	0.15083
153.345	0.01812	176.436	0.02727	270.413	0.15111
153.337	0.01828	176.511	0.02732	270.61	0.15138
153.416	0.01848	176.597	0.02736	270.801	0.15165
153.437	0.01869	176.662	0.0274	270.987	0.15192
153.491	0.01894	176.709	0.02744	271.172	0.15217
153.724	0.01922	176.75	0.02749	271.358	0.15241
153.981	0.01953	176.852	0.02754	271.551	0.15265
154.134	0.01985	177.059	0.0276	271.751	0.15287
154.225	0.0202	177.341	0.02766	271.96	0.1531
154.272	0.02056	177.614	0.02773	272.179	0.15332
154.386	0.02092	177.784	0.0278	272.409	0.15353
154.639	0.02127	177.844	0.02787	272.639	0.15374
154.854	0.02161	177.872	0.02794	272.865	0.15394
154.892	0.02194	177.954	0.028	273.081	0.15415
154.859	0.02227	178.091	0.02806	273.286	0.15433
154.817	0.02261	178.257	0.02812	273.476	0.1545
154.867	0.02295	178.408	0.02819	273.661	0.15466
155.023	0.0233	178.546	0.02825	273.841	0.15481
155.24	0.02367	178.641	0.02832	274.025	0.15497
155.345	0.02407	178.68	0.02839	274.215	0.1551
155.395	0.0245	178.693	0.02846	274.408	0.15525
155.564	0.02494	178.725	0.02853	274.607	0.15539
155.742	0.02538	178.814	0.02861	274.807	0.15552
155.831	0.02584	178.981	0.02869	275	0.15564
155.794	0.02631	179.22	0.02878	275.188	0.15577
155.77	0.02678	179.487	0.02888	275.374	0.15589
155.853	0.02725	179.707	0.02897	275.551	0.15602
156.032	0.02771	179.866	0.02907	275.724	0.15615
156.152	0.02816	179.96	0.02917	275.896	0.15627
156.219	0.02859	180.022	0.02927	276.07	0.1564
156.354	0.029	180.108	0.02937	276.252	0.15652
156.585	0.02941	180.22	0.02947	276.444	0.15665
156.842	0.02979	180.341	0.02957	276.636	0.15676
156.996	0.03015	180.439	0.02967	276.831	0.15688
157.074	0.03049	180.533	0.02975	277.026	0.15698
157.123	0.03083	180.631	0.02984	277.213	0.15708
157.149	0.03116	180.74	0.02993	277.399	0.15718
157.13	0.03147	180.865	0.03001	277.588	0.15727
157.178	0.03176	181.009	0.03009	277.774	0.15735
157.327	0.03204	181.163	0.03015	277.96	0.15743
157.535	0.0323	181.318	0.03022	278.155	0.1575
157.704	0.03254	181.469	0.03028	278.351	0.15756
157.756	0.03279	181.6	0.03034	278.556	0.15763
157.738	0.03304	181.715	0.0304	278.771	0.15769
157.874	0.03328	181.816	0.03046	278.99	0.15775
158.172	0.03355	181.914	0.03053	279.21	0.1578
158.437	0.03381	182.012	0.03059	279.427	0.15786
158.537	0.03408	182.14	0.03067	279.634	0.1579
158.585	0.03436	182.302	0.03076	279.836	0.15795
158.602	0.03463	182.469	0.03085	280.032	0.15798
158.607	0.03491	182.611	0.03096	280.217	0.15802
158.688	0.03519	182.706	0.03106	280.394	0.15805
158.86	0.03547	182.826	0.03117	280.565	0.15808
159.08	0.03574	183.002	0.0313	280.732	0.1581
159.308	0.03603	183.212	0.03141	280.902	0.15813
159.449	0.03634	183.411	0.03154	281.08	0.15815
159.5	0.03667	183.568	0.03167	281.267	0.15816
159.54	0.03703	183.671	0.0318	281.461	0.15817
159.633	0.03741	183.772	0.03192	281.662	0.15817
159.649	0.0378	183.907	0.03204	281.868	0.15817
159.617	0.03823	184.086	0.03216	282.076	0.15817
159.683	0.0387	184.248	0.03226	282.288	0.15817
159.84	0.03919	184.388	0.03238	282.501	0.15817
159.915	0.0397	184.507	0.03249	282.711	0.15816
160.051	0.0402	184.614	0.03261	282.919	0.15815
160.335	0.04071	184.736	0.03272	283.124	0.15814
160.533	0.0412	184.856	0.03284	283.321	0.15812
160.512	0.04168	184.975	0.03296	283.516	0.15809
160.529	0.04212	185.042	0.03308	283.707	0.15806
160.713	0.04255	185.109	0.03319	283.89	0.15803
160.892	0.04295	185.221	0.03331	284.066	0.15798
160.986	0.04332	185.387	0.03342	284.236	0.15795
161.074	0.04368	185.566	0.03353	284.404	0.15789
161.208	0.04403	185.691	0.03365	284.578	0.15785
161.365	0.04438	185.767	0.03378	284.756	0.15778
161.425	0.04472	185.816	0.0339	284.941	0.15772
161.416	0.04505	185.9	0.03401	285.136	0.15765
161.477	0.04536	186.047	0.03414	285.341	0.15756
161.634	0.04567	186.236	0.03426	285.551	0.15747
161.68	0.04598	186.447	0.03437	285.766	0.15737
161.674	0.04628	186.648	0.0345	285.981	0.15724
161.854	0.04657	186.826	0.03463	286.191	0.15709
162.196	0.04683	186.968	0.03477	286.393	0.15691
162.483	0.04707	187.066	0.03491	286.585	0.1567
162.576	0.0473	187.154	0.03505	286.766	0.15645
162.622	0.04754	187.248	0.03519	286.943	0.15618
162.618	0.04776	187.358	0.03533	287.122	0.15588
162.557	0.04795	187.462	0.03546	287.306	0.15556
162.557	0.04815	187.563	0.0356	287.503	0.15521
162.766	0.04835	187.696	0.03572	287.711	0.15484
163.04	0.04856	187.853	0.03585	287.931	0.15444
163.18	0.04876	188.041	0.03599	288.155	0.15402
163.103	0.04896	188.24	0.03611	288.372	0.15356
163.022	0.04913	188.422	0.03624	288.574	0.15308
163.136	0.04931	188.572	0.03637	288.76	0.15258
163.315	0.04948	188.693	0.03648	288.933	0.15207
163.421	0.04966	188.811	0.03661	289.099	0.15154
163.59	0.04983	188.935	0.03674	289.269	0.151
163.791	0.05	189.076	0.03687	289.447	0.15045
163.865	0.05017	189.229	0.03699	289.642	0.14989
163.902	0.05034	189.353	0.03714	289.851	0.1493
164.021	0.0505	189.423	0.03729	290.066	0.14871
164.174	0.05066	189.464	0.03744	290.281	0.1481
164.302	0.05082	189.535	0.0376	290.494	0.1475
164.434	0.05101	189.681	0.03776	290.693	0.14689
164.558	0.0512	189.863	0.03794	290.884	0.14626
164.619	0.0514	190.046	0.03812	291.066	0.14562
164.63	0.05164	190.193	0.0383	291.254	0.14496
164.802	0.05189	190.332	0.0385	291.451	0.14428
165.148	0.05213	190.493	0.0387	291.658	0.14357
165.428	0.05238	190.68	0.0389	291.872	0.14284
165.479	0.05261	190.863	0.03909	292.092	0.1421
165.345	0.05284	191.003	0.03929	292.309	0.14133
165.209	0.05304	191.096	0.03947	292.521	0.14055
165.232	0.05325	191.173	0.03966	292.724	0.13976
165.49	0.05345	191.276	0.03984	292.919	0.13895
165.732	0.05366	191.427	0.04002	293.108	0.13812
165.738	0.05387	191.62	0.04021	293.293	0.13728
165.585	0.05408	191.817	0.0404	293.473	0.13642
165.659	0.05429	191.995	0.0406	293.656	0.13555
166.041	0.05451	192.122	0.04079	293.842	0.13467
166.467	0.05473	192.195	0.041	294.028	0.13377
166.685	0.05492	192.249	0.0412	294.215	0.13287
166.714	0.05512	192.312	0.04141	294.404	0.13195
166.65	0.0553	192.437	0.04162	294.591	0.13103
166.673	0.0555	192.604	0.04185	294.781	0.13011
166.827	0.05569	192.817	0.04207	294.976	0.12917
167.019	0.05588	193.046	0.04229	295.174	0.12823
167.099	0.05607	193.255	0.0425	295.377	0.12729
167.059	0.05623	193.452	0.04271	295.585	0.12634
167.035	0.05639	193.629	0.0429	295.79	0.1254
167.082	0.05652	193.792	0.04309	295.991	0.12445
167.065	0.05666	193.952	0.04326	296.18	0.12349
167.043	0.05679	194.136	0.04344	296.348	0.12251
167.206	0.05689	194.315	0.04361	296.504	0.12152
167.482	0.05699	194.461	0.04377	296.659	0.12052
167.651	0.0571	194.558	0.04394	296.817	0.11948
167.767	0.05722	194.628	0.0441	296.99	0.11843
167.922	0.05737	194.725	0.04427	297.188	0.11735
168.031	0.05751	194.882	0.04444	297.405	0.11625
168.059	0.05766	195.071	0.04461	297.645	0.11514
168.153	0.05781	195.214	0.04479	297.894	0.114
168.298	0.05796	195.283	0.04496	298.14	0.11285
168.424	0.05809	195.329	0.04515	298.377	0.11168
168.512	0.0582	195.408	0.04532	298.603	0.11048
168.593	0.05833	195.555	0.04551	298.809	0.10927
168.638	0.05842	195.749	0.0457	299.008	0.10802
168.659	0.0585	195.946	0.04587	299.208	0.10676
168.717	0.05857	196.13	0.04606	299.416	0.10548
168.812	0.05864	196.287	0.04624	299.627	0.10419
168.858	0.05872	196.438	0.04642	299.839	0.10286
168.905	0.0588	196.567	0.0466	300.048	0.10153
169.015	0.05887	196.68	0.04678	300.253	0.10017
169.148	0.05895	196.792	0.04696	300.45	0.09881
169.278	0.05902	196.913	0.04714	300.641	0.09743
169.368	0.0591	197.054	0.04733	300.828	0.09605
169.371	0.05916	197.206	0.04752	301.009	0.09467
169.278	0.05923	197.38	0.04772	301.181	0.09328
169.24	0.05927	197.575	0.04791	301.346	0.0919
169.424	0.0593	197.782	0.04811	301.505	0.09051
169.744	0.05933	197.971	0.0483	301.664	0.08911
170.028	0.05937	198.09	0.0485	301.832	0.08773
170.137	0.05941	198.163	0.0487	302.017	0.08633
170.172	0.05946	198.234	0.04889	302.224	0.08493
170.219	0.05951	198.363	0.04909	302.455	0.08354
170.345	0.05958	198.544	0.04928	302.705	0.08215
170.43	0.05966	198.742	0.04947	302.966	0.08077
170.427	0.05974	198.929	0.04965	303.228	0.07939
170.449	0.05985	199.11	0.04984	303.482	0.07802
170.594	0.05995	199.286	0.05002	303.72	0.07665
170.889	0.06006	199.44	0.0502	303.944	0.07528
171.136	0.06017	199.526	0.05037	304.15	0.07391
171.179	0.06025	199.562	0.05054	304.345	0.07255
171.106	0.06029	199.619	0.05071	304.529	0.0712
171.113	0.06029	199.756	0.05087	304.708	0.06985
171.188	0.06025	199.962	0.05104	304.881	0.06849
171.23	0.06018	200.175	0.05121	305.058	0.06713
171.301	0.0601	200.343	0.05137	305.238	0.06577
171.417	0.06002	200.475	0.05155	305.427	0.0644
171.607	0.05995	200.612	0.05173	305.625	0.06303
171.818	0.0599	200.772	0.05191	305.834	0.06166
171.983	0.05986	200.945	0.05209	306.055	0.06029
172.052	0.05981	201.108	0.05229	306.285	0.05892
172.066	0.05976	201.241	0.05249	306.517	0.05755
172.054	0.0597	201.342	0.05269	306.746	0.05619
172.082	0.05963	201.414	0.0529	306.971	0.05484
172.22	0.05956	201.498	0.0531	307.185	0.05349
172.359	0.05947	201.612	0.05331	307.391	0.05215
172.425	0.05939	201.765	0.0535	307.588	0.05082
172.521	0.05931	201.953	0.05369	307.779	0.0495
172.652	0.05924	202.143	0.05387	307.959	0.04819
172.757	0.05915	202.308	0.05404	308.132	0.0469
172.92	0.05904	202.443	0.0542	308.305	0.04561
173.074	0.05891	202.588	0.05437	308.484	0.04432
173.08	0.05874	202.742	0.05453	308.669	0.04303
173.145	0.05854	202.892	0.05468	308.864	0.04175
173.384	0.05835	203.024	0.05484	309.07	0.04048
173.551	0.05814	203.152	0.055	309.284	0.0392
173.542	0.05793	203.3	0.05515	309.504	0.03793
173.612	0.05773	203.486	0.05531	309.724	0.03666
173.757	0.05755	203.69	0.05546	309.945	0.0354
173.76	0.0574	203.877	0.05563	310.164	0.03413
173.687	0.05726	204.022	0.0558	310.378	0.03287
173.704	0.05714	204.132	0.05597	310.582	0.0316
173.962	0.05701	204.248	0.05615	310.785	0.03032
174.328	0.05685	204.382	0.05633	310.99	0.02902
174.55	0.05669	204.524	0.05651	311.198	0.0277
174.586	0.05649	204.657	0.05669	311.414	0.02638
174.584	0.05629	204.78	0.05685	311.638	0.02503
174.617	0.05609	204.894	0.05702	311.871	0.02366
174.656	0.05589	205.005	0.05718	312.1	0.02228
174.775	0.0557	205.135	0.05735	312.326	0.02088
174.968	0.05553	205.262	0.05753	312.548	0.01945
175.069	0.05539	205.366	0.0577	312.761	0.01801
175.015	0.05528	205.462	0.05788	312.965	0.01655
175.004	0.05521	205.569	0.05806	313.169	0.01508
175.169	0.05517	205.716	0.05824	313.371	0.0136
175.258	0.05515	205.91	0.05841	313.574	0.01211
175.181	0.05515	206.133	0.05859	313.783	0.01062
175.127	0.05517	206.341	0.05877	313.994	0.00911
175.198	0.05521	206.503	0.05894	314.21	0.0076
175.357	0.05526	206.621	0.05914	314.428	0.00605
175.625	0.05531	206.71	0.05932	314.64	0.00447
175.855	0.05536	206.806	0.05951	314.849	0.00286
175.946	0.0554	206.919	0.05968	315.057	0.00123
175.962	0.05544	207.052	0.05986	315.262	-0.000429577
176.023	0.05548	207.218	0.06004	315.468	-0.00212
176.136	0.05553	207.419	0.06022	315.671	-0.00382
176.279	0.05557	207.65	0.0604	315.875	-0.00555
176.433	0.05559	207.881	0.06058	316.082	-0.00729
176.603	0.05559	208.071	0.06077	316.289	-0.00905
176.734	0.05557	208.197	0.06096	316.496	-0.01082
176.823	0.05552	208.278	0.06116	316.712	-0.01261
176.911	0.05546	208.36	0.06135	316.933	-0.01442
177.008	0.05537	208.471	0.06154	317.158	-0.01625
177.132	0.05525	208.603	0.06174	317.388	-0.0181
177.285	0.05512	208.744	0.06193	317.62	-0.01997
177.397	0.05499	208.899	0.06214	317.851	-0.02188
177.393	0.05488	209.072	0.06234	318.08	-0.02382
177.338	0.05477	209.257	0.06255	318.3	-0.02579
177.347	0.05467	209.428	0.06275	318.511	-0.02779
177.47	0.0546	209.559	0.06297	318.716	-0.02981
177.659	0.05457	209.662	0.06316	318.915	-0.03183
177.82	0.05456	209.768	0.06337	319.106	-0.03387
177.907	0.05458	209.915	0.06357	319.298	-0.0359
177.986	0.0546	210.087	0.06377	319.493	-0.03793
178.094	0.05462	210.273	0.06396	319.696	-0.03996
178.22	0.05464	210.453	0.06415	319.906	-0.042
178.375	0.05464	210.623	0.06434	320.126	-0.04404
178.552	0.05463	210.793	0.06452	320.355	-0.04609
178.603	0.05461	210.968	0.0647	320.596	-0.04816
178.558	0.05457	211.121	0.06487	320.837	-0.05024
178.604	0.05453	211.236	0.06504	321.077	-0.05234
178.788	0.05448	211.33	0.06521	321.309	-0.05447
178.989	0.05443	211.425	0.06538	321.531	-0.05662
179.126	0.05437	211.523	0.06556	321.742	-0.0588
179.191	0.05433	211.653	0.06573	321.949	-0.06099
179.229	0.05429	211.791	0.06591	322.156	-0.06321
179.272	0.05424	211.933	0.06607	322.37	-0.06546
179.237	0.05421	212.079	0.06624	322.589	-0.06773
179.223	0.05421	212.229	0.06639	322.824	-0.07001
179.389	0.05424	212.389	0.06653	323.069	-0.07233
179.624	0.05429	212.54	0.06666	323.32	-0.07469
179.735	0.05436	212.703	0.06678	323.571	-0.07709
179.807	0.05444	212.87	0.06689	323.821	-0.07954
179.894	0.05451	213.039	0.067	324.056	-0.08203
179.975	0.05458	213.207	0.06711	324.278	-0.08458
180.083	0.05464	213.362	0.06721	324.489	-0.08719
180.316	0.05466	213.5	0.06731	324.692	-0.08985
180.519	0.05465	213.636	0.06742	324.89	-0.09257
180.568	0.05463	213.798	0.06754	325.089	-0.09533
180.554	0.05459	213.988	0.06767	325.292	-0.09814
180.546	0.05456	214.186	0.06781	325.507	-0.10098
180.599	0.05453	214.378	0.06796	325.735	-0.10386
180.78	0.0545	214.517	0.06812	325.976	-0.10676
181.042	0.05447	214.624	0.06829	326.219	-0.1097
181.23	0.05444	214.72	0.06847	326.457	-0.11267
181.325	0.0544	214.821	0.06864	326.683	-0.11566
181.379	0.05434	214.894	0.06882	326.896	-0.11867
181.389	0.05428	214.927	0.06899	327.097	-0.12171
181.444	0.05421	214.983	0.06918	327.296	-0.12477
181.563	0.05411	215.097	0.06936	327.49	-0.12787
181.704	0.054	215.289	0.06954	327.685	-0.13099
181.801	0.05388	215.546	0.06972	327.889	-0.13415
181.828	0.05372	215.78	0.06988	328.1	-0.13734
181.892	0.05356	215.944	0.07006	328.314	-0.14055
182.012	0.05337	216.045	0.07023	328.529	-0.14379
182.149	0.05317	216.129	0.07041	328.74	-0.14705
182.261	0.05295	216.233	0.0706	328.946	-0.15033
182.378	0.05272	216.355	0.07077	329.149	-0.15363
182.498	0.05249	216.515	0.07095	329.361	-0.15695
182.6	0.05225	216.698	0.07111	329.584	-0.16029
182.678	0.05201	216.863	0.07129	329.821	-0.16365
182.766	0.05176	217.007	0.07146	330.07	-0.16704
182.892	0.05151	217.106	0.07163	330.328	-0.17045
183.066	0.05122	217.168	0.07181	330.585	-0.1739
183.22	0.0509	217.203	0.07198	330.84	-0.17737
183.177	0.05056	217.262	0.07216	331.087	-0.18088
182.972	0.05019	217.369	0.07233	331.323	-0.18442
182.951	0.04982	217.52	0.07252	331.553	-0.188
183.239	0.04942	217.702	0.0727	331.772	-0.1916
183.518	0.04901	217.9	0.07287	331.985	-0.19524
183.596	0.04859	218.116	0.07306	332.194	-0.19889
183.632	0.04819	218.309	0.07324	332.402	-0.20254
183.745	0.04783	218.463	0.07344	332.609	-0.2062
183.921	0.04749	218.575	0.07363	332.82	-0.20986
184.067	0.04718	218.668	0.07383	333.039	-0.21353
184.152	0.04694	218.777	0.07403	333.269	-0.2172
184.202	0.04679	218.922	0.07425	333.51	-0.22089
184.265	0.04671	219.098	0.07446	333.758	-0.22459
184.367	0.04671	219.29	0.07469	334.009	-0.2283
184.476	0.04677	219.476	0.07491	334.252	-0.23203
184.475	0.04689	219.63	0.07514	334.482	-0.23577
184.418	0.04708	219.73	0.07538	334.692	-0.23953
184.475	0.0473	219.792	0.07562	334.887	-0.24331
184.681	0.04758	219.895	0.07585	335.07	-0.24709
184.907	0.04787	220.083	0.0761	335.256	-0.25089
185.081	0.0482	220.331	0.07633	335.452	-0.25469
185.187	0.04855	220.529	0.07656	335.667	-0.2585
185.198	0.04895	220.633	0.0768	335.899	-0.26231
185.232	0.04939	220.669	0.07702	336.144	-0.26611
185.374	0.04985	220.727	0.07725	336.397	-0.26991
185.542	0.05034	220.847	0.07746	336.657	-0.27372
185.626	0.05083	221.01	0.07767	336.912	-0.27755
185.702	0.05133	221.172	0.07787	337.163	-0.2814
185.823	0.05183	221.297	0.07808	337.409	-0.28528
185.927	0.0523	221.42	0.07827	337.651	-0.28918
186.038	0.05276	221.569	0.07848	337.889	-0.29312
186.23	0.0532	221.737	0.07866	338.123	-0.29708
186.42	0.0536	221.913	0.07886	338.352	-0.30106
186.472	0.05398	222.069	0.07905	338.58	-0.30506
186.403	0.05435	222.191	0.07925	338.804	-0.30907
186.351	0.05472	222.299	0.07945	339.027	-0.31309
186.396	0.05508	222.404	0.07965	339.252	-0.31711
186.531	0.05543	222.538	0.07987	339.489	-0.32113
186.683	0.05579	222.709	0.08009	339.733	-0.32516
186.77	0.05617	222.915	0.08032	339.984	-0.32919
186.767	0.05657	223.133	0.08054	340.239	-0.33322
186.79	0.057	223.337	0.08076	340.494	-0.33725
186.951	0.05743	223.498	0.081	340.741	-0.34129
187.18	0.05787	223.64	0.08122	340.98	-0.34533
187.417	0.05833	223.789	0.08146	341.207	-0.34937
187.558	0.0588	223.973	0.08169	341.425	-0.35341
187.532	0.05932	224.142	0.08192	341.635	-0.35744
187.496	0.05985	224.254	0.08214	341.842	-0.36148
187.599	0.0604	224.316	0.08236	342.049	-0.36552
187.717	0.06097	224.369	0.08256	342.264	-0.36955
187.747	0.06157	224.483	0.08277	342.484	-0.37357
187.844	0.06219	224.666	0.08296	342.71	-0.37758
188.058	0.06282	224.878	0.08317	342.941	-0.38158
188.252	0.06342	225.041	0.08337	343.176	-0.38559
188.323	0.064	225.135	0.08358	343.41	-0.38959
188.332	0.06458	225.216	0.08378	343.643	-0.3936
188.394	0.06517	225.342	0.08398	343.875	-0.39761
188.549	0.06575	225.519	0.08417	344.101	-0.40165
188.695	0.06632	225.714	0.08437	344.326	-0.4057
188.758	0.06685	225.89	0.08456	344.55	-0.40977
188.822	0.06737	226.037	0.08475	344.77	-0.41386
188.973	0.06787	226.171	0.08495	344.991	-0.41796
189.196	0.06834	226.315	0.08513	345.215	-0.42209
189.324	0.06877	226.443	0.08533	345.445	-0.42624
189.306	0.06918	226.521	0.08552	345.686	-0.43041
189.285	0.06958	226.563	0.08572	345.937	-0.4346
189.353	0.06998	226.616	0.08591	346.199	-0.43879
189.43	0.07041	226.734	0.08612	346.472	-0.443
189.443	0.07089	226.925	0.08631	346.744	-0.44723
189.543	0.0714	227.141	0.08653	347.01	-0.45145
189.765	0.07195	227.304	0.08674	347.262	-0.45568
189.947	0.07256	227.398	0.08696	347.496	-0.45993
190.026	0.07322	227.446	0.08717	347.713	-0.4642
190.148	0.07393	227.518	0.0874	347.922	-0.46849
190.313	0.07464	227.629	0.08761	348.126	-0.47278
190.45	0.0753	227.775	0.08784	348.335	-0.47709
190.547	0.07586	227.922	0.08805	348.556	-0.48141
190.577	0.07633	228.048	0.08827	348.786	-0.48574
190.548	0.07666	228.166	0.08848	349.024	-0.49007
190.55	0.07681	228.284	0.0887	349.268	-0.49441
190.672	0.07676	228.414	0.08891	349.507	-0.49874
190.88	0.07654	228.548	0.08912	349.739	-0.50306
191.022	0.07613	228.666	0.08932	349.967	-0.50739
191.08	0.07559	228.78	0.08953	350.188	-0.51169
191.175	0.0749	228.883	0.08972	350.406	-0.516
191.309	0.07412	228.983	0.08993	350.626	-0.52028
191.388	0.07322	229.12	0.09012	350.851	-0.52458
191.46	0.07226	229.294	0.09032	351.079	-0.52887
191.609	0.07124	229.49	0.09052	351.313	-0.53317
191.729	0.07015	229.672	0.09072	351.555	-0.53748
191.736	0.06901	229.81	0.09091	351.801	-0.54179
191.822	0.0678	229.913	0.09111	352.051	-0.54611
191.998	0.06655	229.989	0.0913	352.309	-0.55043
192.026	0.06525	230.094	0.0915	352.571	-0.55475
191.975	0.06393	230.225	0.0917	352.833	-0.55907
192.113	0.06259	230.378	0.0919	353.095	-0.56339
192.393	0.06124	230.536	0.09211	353.35	-0.5677
192.568	0.0599	230.682	0.0923	353.599	-0.57202
192.615	0.05855	230.844	0.0925	353.844	-0.57635
192.629	0.05722	231.012	0.0927	354.088	-0.58069
192.725	0.05591	231.176	0.0929	354.334	-0.58503
192.895	0.05461	231.293	0.0931	354.59	-0.58939
192.947	0.05332	231.344	0.09331	354.851	-0.59376
192.908	0.05205	231.364	0.09352	355.112	-0.59815
192.922	0.0508	231.394	0.09374	355.374	-0.60257
193.052	0.04956	231.49	0.09397	355.633	-0.607
193.151	0.04836	231.668	0.09422	355.882	-0.61145
193.265	0.04716	231.91	0.09446	356.125	-0.61591
193.457	0.04596	232.168	0.09472	356.36	-0.62038
193.658	0.04478	232.372	0.095	356.587	-0.62487
193.751	0.04359	232.496	0.09528	356.812	-0.62937
193.757	0.0424	232.542	0.09556	357.034	-0.63387
193.794	0.0412	232.568	0.09586	357.254	-0.63839
193.873	0.03999	232.636	0.09615	357.476	-0.64291
193.986	0.03872	232.767	0.09645	357.7	-0.64746
194.151	0.0374	232.938	0.09675	357.927	-0.65202
194.333	0.03603	233.092	0.09703	358.161	-0.6566
194.426	0.03465	233.235	0.09731	358.4	-0.66119
194.401	0.03323	233.368	0.09759	358.648	-0.66582
194.384	0.03178	233.491	0.09786	358.904	-0.67046
194.421	0.03033	233.609	0.09812	359.16	-0.67512
194.497	0.0289	233.714	0.09838	359.419	-0.67981
194.697	0.02752	233.836	0.09863	359.677	-0.68452
194.941	0.02618	233.952	0.09888	359.927	-0.68925
195.055	0.02484	234.056	0.09913	360.173	-0.69401
195.086	0.02353	234.15	0.09937	360.419	-0.69879
195.243	0.02225	234.237	0.09961	360.663	-0.70358
195.465	0.02101	234.354	0.09984	360.91	-0.7084
195.612	0.01983	234.507	0.10009	361.158	-0.71324
195.644	0.01869	234.695	0.10032	361.404	-0.71808
195.647	0.01762	234.885	0.10056	361.652	-0.72293
195.658	0.01663	235.045	0.1008	361.901	-0.7278
195.685	0.01573	235.194	0.10104	362.147	-0.73267
195.69	0.01491	235.352	0.10128	362.394	-0.73755
195.785	0.01417	235.53	0.10152	362.644	-0.74243
196.01	0.01348	235.737	0.10177	362.894	-0.74732
196.244	0.01282	235.958	0.10201	363.144	-0.75221
196.404	0.01215	236.124	0.10225	363.395	-0.75711
196.439	0.01149	236.195	0.1025	363.644	-0.762
196.383	0.01082	236.182	0.10274	363.889	-0.7669
196.337	0.01012	236.149	0.103	364.126	-0.7718
196.472	0.00938	236.167	0.10324	364.359	-0.77671
196.766	0.00865	236.267	0.10348	364.588	-0.78163
197.041	0.00794	236.441	0.10371	364.82	-0.78656
197.164	0.00729	236.617	0.10394	365.056	-0.79149
197.176	0.00671	236.765	0.10418	365.298	-0.79645
197.251	0.00621	236.897	0.1044	365.547	-0.80141
197.394	0.00581	237.045	0.10462	365.804	-0.80637
197.497	0.00552	237.217	0.10483	366.06	-0.81135
197.522	0.00534	237.378	0.10505	366.314	-0.81633
197.569	0.00526	237.516	0.10525	366.561	-0.82132
197.647	0.00527	237.618	0.10546	366.8	-0.82633
197.765	0.00537	237.692	0.10564	367.028	-0.83135
197.972	0.00551	237.751	0.10583	367.25	-0.83637
198.218	0.00573	237.82	0.10601	367.47	-0.8414
198.361	0.006	237.917	0.10617	367.692	-0.84645
198.354	0.00633	238.044	0.10634	367.92	-0.8515
198.375	0.00672	238.197	0.10649	368.155	-0.85655
198.479	0.00716	238.351	0.10664	368.397	-0.86161
198.578	0.00764	238.475	0.1068	368.645	-0.86669
198.687	0.00816	238.568	0.10694	368.9	-0.87177
198.837	0.00873	238.668	0.10709	369.154	-0.87686
198.978	0.00932	238.804	0.10724	369.411	-0.88197
199.044	0.00994	238.981	0.10739	369.665	-0.88709
199.025	0.01059	239.174	0.10754	369.914	-0.89222
199.014	0.01125	239.345	0.10771	370.161	-0.89738
199.122	0.01193	239.477	0.10787	370.41	-0.90254
199.269	0.01261	239.574	0.10805	370.656	-0.90773
199.374	0.0133	239.664	0.10822	370.9	-0.91293
199.476	0.01399	239.765	0.1084	371.143	-0.91815
199.588	0.01465	239.88	0.10857	371.388	-0.92339
199.677	0.0153	240.007	0.10874	371.633	-0.92865
199.749	0.01592	240.145	0.10891	371.878	-0.93392
199.823	0.01648	240.308	0.10907	372.124	-0.9392
199.895	0.01701	240.494	0.10924	372.372	-0.9445
199.964	0.0175	240.683	0.10941	372.622	-0.9498
200.055	0.01793	240.838	0.10956	372.874	-0.95512
200.223	0.01832	240.95	0.10973	373.127	-0.96043
200.443	0.01866	241.053	0.10988	373.379	-0.96574
200.594	0.01897	241.179	0.11004	373.626	-0.97106
200.631	0.01927	241.324	0.1102	373.861	-0.97638
200.654	0.01957	241.474	0.11034	374.079	-0.98169
200.739	0.0199	241.595	0.11049	374.287	-0.987
200.834	0.02026	241.699	0.11065	374.486	-0.99228
200.813	0.02065	241.813	0.11079	374.68	-0.99753
200.802	0.02106	241.932	0.11094	374.877	-1.00278
200.987	0.02149	242.039	0.11109	375.087	-1.00802
201.22	0.02192	242.097	0.11123	375.309	-1.01324
201.309	0.02236	242.128	0.11138	375.547	-1.01845
201.424	0.02277	242.162	0.11152	375.799	-1.02367
201.646	0.02312	242.239	0.11167	376.059	-1.02889
201.749	0.02343	242.363	0.11182	376.317	-1.0341
201.698	0.02373	242.516	0.11198	376.573	-1.0393
201.681	0.02401	242.673	0.11215	376.825	-1.04451
201.751	0.02427	242.822	0.11232	377.076	-1.04971
201.888	0.0245	242.957	0.11248	377.325	-1.05491
202.084	0.02472	243.074	0.11265	377.578	-1.06011
202.254	0.02492	243.169	0.11282	377.833	-1.06532
202.355	0.02508	243.238	0.11299	378.094	-1.07052
202.393	0.0252	243.301	0.11316	378.356	-1.07572
202.408	0.02525	243.378	0.11332	378.617	-1.08092
202.48	0.02522	243.464	0.1135	378.87	-1.08612
202.665	0.02513	243.57	0.11365	379.122	-1.09131
202.859	0.025	243.715	0.11382	379.366	-1.09649
202.95	0.02482	243.896	0.11398	379.609	-1.10168
202.999	0.02466	244.096	0.11414	379.851	-1.10687
203.094	0.02449	244.294	0.11429	380.1	-1.11204
203.186	0.02433	244.475	0.11445	380.349	-1.1172
203.23	0.02418	244.624	0.11459	380.602	-1.12236
203.259	0.02407	244.738	0.11474	380.854	-1.1275
203.314	0.02398	244.825	0.11488	381.106	-1.13263
203.459	0.02391	244.89	0.11501	381.353	-1.13776
203.658	0.02383	244.942	0.11514	381.599	-1.14289
203.822	0.02375	245.012	0.11527	381.838	-1.14802
203.893	0.02365	245.111	0.11538	382.072	-1.15315
203.941	0.02354	245.23	0.11549	382.304	-1.1583
203.994	0.02343	245.339	0.1156	382.537	-1.16344
204.068	0.02332	245.445	0.1157	382.77	-1.1686
204.152	0.02321	245.565	0.11578	383.006	-1.17375
204.239	0.0231	245.708	0.11587	383.24	-1.17892
204.292	0.023	245.866	0.11595	383.475	-1.18407
204.384	0.02291	246.012	0.11603	383.71	-1.18923
204.558	0.02284	246.125	0.11611	383.943	-1.19438
204.755	0.02276	246.214	0.11619	384.179	-1.19953
204.909	0.02267	246.307	0.11627	384.415	-1.20466
205.001	0.02254	246.439	0.11635	384.652	-1.2098
205.045	0.02239	246.602	0.11643	384.89	-1.21492
205.095	0.02223	246.774	0.11651	385.134	-1.22004
205.161	0.02207	246.929	0.11658	385.383	-1.22514
205.109	0.02189	247.063	0.11666	385.637	-1.23024
204.994	0.02172	247.183	0.11674	385.894	-1.23534
205.087	0.02155	247.303	0.11683	386.151	-1.24043
205.347	0.02139	247.428	0.11691	386.406	-1.24551
205.572	0.02123	247.541	0.11698	386.659	-1.25057
205.766	0.02109	247.648	0.11705	386.905	-1.25564
205.967	0.02093	247.765	0.11712	387.149	-1.26067
206.069	0.02078	247.899	0.11719	387.39	-1.26569
206.076	0.02064	248.049	0.11725	387.626	-1.27069
206.113	0.02051	248.203	0.11732	387.858	-1.27568
206.177	0.0204	248.347	0.11738	388.087	-1.28065
206.305	0.02031	248.461	0.11744	388.313	-1.28562
206.451	0.02026	248.547	0.11751	388.542	-1.29057
206.546	0.02026	248.618	0.11757	388.774	-1.29551
206.59	0.02029	248.678	0.11764	389.009	-1.30044
206.623	0.02035	248.76	0.1177	389.254	-1.30536
206.664	0.02047	248.871	0.11775	389.509	-1.31025
206.75	0.02062	249.017	0.1178	389.769	-1.31513
206.941	0.02082	249.169	0.11784	390.032	-1.32
207.093	0.02103	249.302	0.11788	390.294	-1.32485
207.188	0.02125	249.413	0.11791	390.546	-1.32969
207.324	0.02147	249.511	0.11793	390.788	-1.33451
207.4	0.02169	249.617	0.11795	391.018	-1.33931
207.348	0.02191	249.714	0.11795	391.238	-1.3441
207.316	0.02213	249.812	0.11795	391.456	-1.34887
207.428	0.02236	249.898	0.11793	391.681	-1.35363
207.556	0.02259	249.995	0.1179	391.91	-1.35839
207.662	0.02285	250.118	0.11787	392.147	-1.36315
207.783	0.02312	250.278	0.11784	392.396	-1.36791
207.91	0.02342	250.457	0.1178	392.65	-1.37267
208.006	0.02374	250.627	0.11776	392.906	-1.37744
208.13	0.02404	250.784	0.11772	393.163	-1.3822
208.288	0.02434	250.923	0.11768	393.413	-1.38696
208.441	0.02463	251.059	0.11764	393.66	-1.39173
208.565	0.02491	251.177	0.11761	393.901	-1.3965
208.69	0.02518	251.278	0.11757	394.138	-1.40129
208.798	0.02547	251.36	0.11754	394.371	-1.4061
208.865	0.02576	251.442	0.11751	394.605	-1.41092
208.935	0.02606	251.541	0.11747	394.837	-1.41576
209.053	0.02639	251.66	0.11744	395.065	-1.42059
209.149	0.02675	251.784	0.11741	395.291	-1.42544
209.17	0.02714	251.881	0.11736	395.515	-1.43028
209.253	0.02755	251.96	0.1173	395.736	-1.43512
209.457	0.02797	252.045	0.11724	395.953	-1.43995
209.6	0.02838	252.17	0.11718	396.173	-1.44479
209.582	0.0288	252.328	0.1171	396.397	-1.44961
209.546	0.02921	252.496	0.11703	396.628	-1.45443
209.665	0.02959	252.63	0.11696	396.868	-1.45925
209.877	0.02996	252.74	0.11687	397.116	-1.46405
210.068	0.03033	252.863	0.11678	397.369	-1.46883
210.209	0.03068	253.019	0.11668	397.622	-1.47361
210.31	0.03102	253.182	0.11658	397.869	-1.47837
210.366	0.03137	253.316	0.11648	398.109	-1.48312
210.398	0.03172	253.411	0.11637	398.341	-1.48786
210.458	0.03208	253.475	0.11625	398.565	-1.49261
210.541	0.03245	253.523	0.11614	398.783	-1.49734
210.618	0.03283	253.572	0.11602	399.001	-1.50208
210.75	0.03322	253.649	0.11589	399.229	-1.50681
210.949	0.0336	253.758	0.11576	399.462	-1.51154
211.154	0.03397	253.909	0.11564	399.702	-1.51627
211.209	0.03433	254.075	0.11551	399.947	-1.521
211.151	0.03467	254.205	0.11538	400.199	-1.52572
211.249	0.03501	254.287	0.11526	400.455	-1.53045
211.547	0.03533	254.353	0.11513	400.715	-1.53516
211.757	0.03565	254.466	0.115	400.973	-1.53988
211.766	0.03597	254.628	0.11488	401.23	-1.54458
211.774	0.03629	254.813	0.11474	401.482	-1.54927
211.873	0.03659	254.993	0.11461	401.728	-1.55394
211.986	0.03688	255.142	0.11449	401.967	-1.55859
212.129	0.03714	255.271	0.11437	402.199	-1.56322
212.292	0.03737	255.382	0.11425	402.427	-1.56785
212.377	0.03758	255.477	0.11413	402.655	-1.57246
212.39	0.03775	255.56	0.11402	402.887	-1.57708
212.426	0.03788	255.637	0.1139	403.122	-1.58169
212.493	0.03803	255.724	0.11378	403.361	-1.58627
212.541	0.03819	255.81	0.11365	403.6	-1.59084
212.635	0.03836	255.892	0.11354	403.835	-1.5954
212.798	0.03854	255.981	0.1134	404.063	-1.59995
212.922	0.03874	256.088	0.11326	404.281	-1.60446
212.976	0.03894	256.225	0.11312	404.498	-1.60897
213.07	0.03917	256.379	0.11296	404.716	-1.61347
213.207	0.03938	256.55	0.11279	404.939	-1.61794
213.338	0.03957	256.72	0.11262	405.173	-1.62242
213.474	0.03977	256.862	0.11244	405.418	-1.62689
213.51	0.03994	256.979	0.11227	405.67	-1.63136
213.447	0.04011	257.067	0.11209	405.925	-1.63583
213.509	0.04026	257.152	0.11192	406.172	-1.64031
213.722	0.04043	257.254	0.11175	406.41	-1.64479
213.859	0.04058	257.376	0.11158	406.641	-1.64928
213.92	0.04077	257.505	0.11141	406.863	-1.65379
214.045	0.04095	257.621	0.11124	407.084	-1.6583
214.189	0.04113	257.726	0.11107	407.312	-1.6628
214.271	0.04133	257.823	0.11088	407.548	-1.66731
214.306	0.04154	257.916	0.1107	407.794	-1.67181
214.374	0.04176	258.019	0.11051	408.044	-1.6763
214.495	0.04196	258.123	0.11032	408.296	-1.68081
214.616	0.04215	258.234	0.11013	408.548	-1.68531
214.71	0.04236	258.344	0.10993	408.792	-1.68982
214.798	0.04258	258.464	0.10973	409.024	-1.69434
214.853	0.04282	258.594	0.10952	409.251	-1.69887
214.919	0.04309	258.731	0.10932	409.475	-1.70339
215.034	0.04337	258.876	0.10911	409.702	-1.70791
215.105	0.04368	259.012	0.10891	409.935	-1.71243
215.137	0.044	259.154	0.10871	410.173	-1.71696
215.258	0.04432	259.318	0.10851	410.417	-1.72147
215.421	0.04464	259.497	0.10831	410.668	-1.72598
215.481	0.04495	259.638	0.10811	410.923	-1.73047
215.547	0.04523	259.709	0.1079	411.175	-1.73495
215.737	0.04547	259.734	0.10768	411.429	-1.73941
215.912	0.04569	259.797	0.10745	411.679	-1.74386
215.96	0.0459	259.938	0.10723	411.92	-1.74827
215.988	0.0461	260.146	0.10699	412.155	-1.75268
216.09	0.04628	260.336	0.10676	412.384	-1.75709
216.238	0.04644	260.461	0.10652	412.608	-1.76149
216.34	0.04657	260.537	0.10629	412.83	-1.76588
216.363	0.0467	260.62	0.10604	413.048	-1.77027
216.405	0.04681	260.75	0.10581	413.263	-1.77465
216.544	0.0469	260.885	0.10557	413.48	-1.77903
216.687	0.04698	260.982	0.10532	413.704	-1.78339
216.755	0.04707	261.021	0.10508	413.932	-1.78775
216.81	0.04714	261.062	0.10482	414.161	-1.79211
216.925	0.04722	261.155	0.10458	414.391	-1.79646
217.124	0.04729	261.321	0.10433	414.621	-1.80081
217.309	0.04734	261.517	0.10407	414.847	-1.80515
217.45	0.04734	261.676	0.10382	415.072	-1.80949
217.506	0.0473	261.776	0.10355	415.296	-1.81382
217.429	0.04724	261.865	0.1033	415.522	-1.81815
217.361	0.04713	261.973	0.10304	415.752	-1.82246
217.532	0.04702	262.108	0.10277	415.99	-1.82676
217.804	0.04688	262.253	0.10252	416.233	-1.83108
217.901	0.04676	262.394	0.10226	416.479	-1.83539
217.864	0.04664	262.533	0.10201	416.728	-1.8397
217.858	0.04656	262.667	0.10177	416.97	-1.84401
218.029	0.0465	262.788	0.10152	417.202	-1.84832
218.302	0.04646	262.879	0.10128	417.423	-1.85263
218.412	0.04645	262.95	0.10103	417.637	-1.85694
218.332	0.04647	263.027	0.10078	417.848	-1.86122
218.297	0.04651	263.123	0.10053	418.059	-1.86549
218.417	0.04658	263.232	0.10027	418.269	-1.86976
218.57	0.04666	263.361	0.10001	418.485	-1.87402
218.731	0.04677	263.494	0.09974	418.705	-1.87827
218.887	0.04689	263.638	0.09947	418.928	-1.88252
218.982	0.04702	263.787	0.0992	419.147	-1.88678
219.004	0.04712	263.943	0.09892	419.365	-1.89104
219.03	0.04718	264.111	0.09864	419.584	-1.89532
219.15	0.04722	264.268	0.09836	419.802	-1.89963
219.39	0.04723	264.395	0.09807	420.014	-1.90395
219.576	0.04723	264.466	0.09779	420.225	-1.90831
219.602	0.04722	264.493	0.09751	420.439	-1.91269
219.562	0.04721	264.523	0.09722	420.657	-1.91709
219.568	0.04723	264.601	0.09695	420.877	-1.92152
219.643	0.04728	264.725	0.09666	421.103	-1.92597
219.8	0.04735	264.874	0.09636	421.335	-1.93043
219.961	0.04745	265.02	0.09606	421.574	-1.93489
220.053	0.04757	265.156	0.09576	421.816	-1.93936
220.088	0.04772	265.284	0.09545	422.059	-1.94385
220.107	0.04786	265.404	0.09513	422.301	-1.94836
220.148	0.04799	265.511	0.09482	422.539	-1.9529
220.296	0.04811	265.581	0.0945	422.773	-1.95747
220.513	0.04822	265.637	0.09418	423.003	-1.96205
220.666	0.04833	265.704	0.09385	423.231	-1.96667
220.743	0.0484	265.815	0.09353	423.459	-1.97131
220.94	0.04843	265.985	0.09321	423.683	-1.97596
221.192	0.04846	266.178	0.0929	423.905	-1.98061
221.22	0.04847	266.349	0.09258	424.124	-1.98528
221.128	0.04848	266.467	0.09227	424.341	-1.98995
221.241	0.04848	266.535	0.09198	424.557	-1.99463
221.466	0.04847	266.58	0.09168	424.771	-1.9993
221.504	0.04844	266.64	0.09138	424.983	-2.00397
221.48	0.0484	266.735	0.09108	425.199	-2.00865
221.555	0.04835	266.847	0.09079	425.415	-2.01333
221.703	0.04826	266.974	0.09048	425.636	-2.01802
221.837	0.04817	267.126	0.09018	425.861	-2.02272
221.984	0.04807	267.288	0.08988	426.088	-2.02743
222.133	0.04796	267.46	0.08958	426.313	-2.03217
222.254	0.04788	267.635	0.08926	426.539	-2.03693
222.336	0.04783	267.799	0.08895	426.763	-2.0417
222.43	0.04781	267.944	0.08864	426.989	-2.04648
222.506	0.04783	268.084	0.08833	427.213	-2.05128
222.496	0.04791	268.224	0.08801	427.438	-2.05609
222.507	0.0481	268.342	0.08771	427.662	-2.06093
222.632	0.04841	268.434	0.08741	427.888	-2.06579
222.793	0.04886	268.492	0.08711	428.116	-2.07067
222.927	0.04945	268.535	0.08683	428.348	-2.07559
223.065	0.05018	268.594	0.08655	428.583	-2.08053
223.153	0.05106	268.699	0.08626	428.82	-2.0855
223.123	0.05206	268.847	0.08598	429.059	-2.09052
223.147	0.05313	269.017	0.0857	429.297	-2.09557
223.346	0.05424	269.188	0.08541	429.534	-2.10068
223.55	0.05539	269.334	0.08513	429.768	-2.10584
223.574	0.05655	269.453	0.08485	429.998	-2.11105
223.542	0.05775	269.557	0.08456	430.226	-2.11632
223.637	0.059	269.656	0.08427	430.451	-2.12164
223.801	0.06029	269.768	0.08399	430.672	-2.12699
223.889	0.06163	269.896	0.08369	430.89	-2.13239
223.918	0.06303	270.013	0.0834	431.107	-2.13782
223.99	0.06448	270.106	0.08312	431.321	-2.14331
224.156	0.06595	270.193	0.08284	431.538	-2.14883
224.406	0.06741	270.286	0.08256	431.757	-2.15439
224.629	0.06886	270.404	0.08229	431.977	-2.15997
224.674	0.07026	270.548	0.08202	432.201	-2.16558
224.606	0.07162	270.709	0.08176	432.426	-2.17124
224.655	0.07294	270.875	0.0815	432.646	-2.17692
224.851	0.07422	271.027	0.08123	432.867	-2.18266
225.096	0.07547	271.167	0.08096	433.087	-2.18842
225.248	0.07671	271.273	0.0807	433.304	-2.19424
225.219	0.07792	271.352	0.08042	433.522	-2.20011
225.124	0.07914	271.444	0.08014	433.742	-2.20604
[truncated: 11,752 more rows]
