# Supplementary material for: Thermogravimetric analysis of the co-combustion of coal and polyvinyl chloride
Source: PLoS One. 2019 Oct 28;14(10):e0224401. doi: 10.1371/journal.pone.0224401 (PMC6816570; doi:10.1371/journal.pone.0224401)
Supplement: S6 Fig — (XLS) [file pone.0224401.s006.xls]

## Sheet: Sheet1
temp	5	temp	10	temp	30
37.0114	-0.09072	45.1535	-0.02262	34.9394	-0.04016
37.1014	-0.09105	45.326	-0.02544	35.1912	-0.04123
37.1959	-0.09155	45.5177	-0.02843	35.4398	-0.04241
37.2943	-0.09221	45.7287	-0.03156	35.684	-0.04373
37.3959	-0.09305	45.9585	-0.03482	35.9228	-0.04515
37.5	-0.09405	46.2067	-0.03815	36.1548	-0.0467
37.6059	-0.09521	46.4726	-0.04154	36.3793	-0.04834
37.7129	-0.09654	46.7553	-0.04495	36.595	-0.05008
37.8202	-0.09802	47.0538	-0.04835	36.8013	-0.05191
37.9271	-0.09965	47.3668	-0.05171	36.9971	-0.05381
38.0328	-0.09964	47.6931	-0.055	37.1819	-0.05578
38.1367	-0.0985	48.0313	-0.05818	37.3549	-0.0578
38.238	-0.09736	48.3798	-0.06124	37.5157	-0.05985
38.3362	-0.09627	48.7369	-0.06413	37.6639	-0.06193
38.4305	-0.09524	49.101	-0.06684	37.7991	-0.06402
38.5204	-0.09427	49.4704	-0.06933	37.9213	-0.06611
38.6055	-0.09338	49.8433	-0.07158	38.0304	-0.06818
38.6853	-0.09259	50.2179	-0.07357	38.1264	-0.07023
38.7595	-0.09191	50.5927	-0.07527	38.2096	-0.07223
38.8276	-0.09136	50.9659	-0.07668	38.2802	-0.07419
38.8895	-0.09093	51.3359	-0.07777	38.3387	-0.07608
38.9451	-0.09065	51.7011	-0.07855	38.3855	-0.07791
38.9942	-0.09052	52.0603	-0.07899	38.4212	-0.07967
39.0369	-0.09054	52.412	-0.07911	38.4465	-0.08134
39.0731	-0.09072	52.755	-0.07889	38.4622	-0.08293
39.1031	-0.09105	53.0884	-0.07835	38.4691	-0.08444
39.1269	-0.09155	53.4112	-0.07749	38.4679	-0.08585
39.1449	-0.09221	53.7227	-0.07633	38.4597	-0.08717
39.1573	-0.09305	54.0223	-0.07487	38.4454	-0.0884
39.1645	-0.09405	54.3095	-0.07314	38.4258	-0.08953
39.1669	-0.09521	54.584	-0.07116	38.4019	-0.09059
39.1649	-0.09654	54.8458	-0.06894	38.3748	-0.09156
39.1589	-0.09802	55.0947	-0.06652	38.3452	-0.09245
39.1496	-0.09965	55.3312	-0.06393	38.3141	-0.09327
39.1373	-0.02642	55.5553	-0.06117	38.2823	-0.09402
39.1225	-0.02608	55.7675	-0.0583	38.2507	-0.09472
39.1058	-0.02563	55.9685	-0.05532	38.22	-0.09536
39.0877	-0.02507	56.1587	-0.05228	38.191	-0.09596
39.0686	-0.02441	56.3391	-0.04918	38.1642	-0.09651
39.049	-0.02366	56.5102	-0.04608	38.1402	-0.04016
39.0294	-0.02283	56.6731	-0.04299	38.1195	-0.04123
39.0102	-0.02193	56.8285	-0.03994	38.1026	-0.04241
38.9916	-0.02097	56.9774	-0.03698	38.0897	-0.04373
38.9742	-0.01996	57.1209	-0.03411	38.0812	-0.04515
38.9582	-0.01892	57.2597	-0.03138	38.0772	-0.0467
38.9439	-0.01785	57.3949	-0.02878	38.0779	-0.04834
38.9314	-0.01677	57.5273	-0.02637	38.0833	-0.05008
38.9211	-0.01567	57.6578	-0.02413	38.0934	-0.05191
38.9128	-0.01457	57.7872	-0.0221	38.1082	-0.05381
38.9069	-0.01347	57.9163	-0.02028	38.1275	-0.05578
38.9033	-0.01239	58.0457	-0.01868	38.1512	-0.0578
38.902	-0.01134	58.1761	-0.01729	38.179	-0.05985
38.9031	-0.01031	58.3079	-0.01613	38.2109	-0.06193
38.9063	-0.00931	58.4418	-0.01518	38.2463	-0.06402
38.9117	-0.00835	58.5779	-0.01447	38.2852	-0.06611
38.9191	-0.00745	58.7167	-0.01398	38.3272	-0.06818
38.9284	-0.00659	58.8583	-0.01373	38.3719	-0.07023
38.9394	-0.00577	59.0028	-0.01371	38.4191	-0.07223
38.9519	-0.00501	59.1504	-0.01391	38.4685	-0.07419
38.9658	-0.0043	59.3009	-0.01432	38.5197	-0.07608
38.9808	-0.00364	59.4543	-0.01492	38.5726	-0.07791
38.9967	-0.00302	59.6105	-0.0157	38.6268	-0.07967
39.0133	-0.00244	59.7693	-0.01664	38.6821	-0.08134
39.0305	-0.0019	59.9304	-0.01772	38.7383	-0.08293
39.0481	-0.0014	60.0935	-0.01894	38.7953	-0.08444
39.0658	-0.00094	60.2583	-0.02027	38.8529	-0.08585
39.0835	-0.00051	60.4246	-0.0217	38.9109	-0.08717
39.1011	-0.00011	60.5919	-0.02322	38.9693	-0.0884
39.1185	0.00026	60.7599	-0.0248	39.028	-0.08953
39.1355	0.00061	60.9283	-0.02644	39.0871	-0.09059
39.1521	0.00094	61.0967	-0.02812	39.1464	-0.09156
39.1681	0.00126	61.2648	-0.02982	39.2061	-0.09245
39.1836	0.00157	61.4323	-0.03154	39.2662	-0.09327
39.1985	0.00189	61.5989	-0.03325	39.3267	-0.09402
39.2127	0.00221	61.7643	-0.03495	39.3878	-0.09472
39.2264	0.00254	61.9284	-0.03662	39.4496	-0.09536
39.2396	0.00288	62.0909	-0.03825	39.5122	-0.09596
39.2522	0.00325	62.2517	-0.03983	39.5758	-0.09651
39.2643	0.00362	62.4107	-0.04135	39.6405	-0.04016
39.2761	0.00402	62.5678	-0.04281	39.7064	-0.04123
39.2876	0.00443	62.7228	-0.0442	39.7736	-0.04241
39.2988	0.00486	62.8759	-0.0455	39.8424	-0.04373
39.3099	0.00531	63.027	-0.04672	39.9128	-0.04515
39.3209	0.00575	63.1762	-0.04783	39.9849	-0.0467
39.332	0.00621	63.3235	-0.04885	40.059	-0.04834
39.3433	0.00666	63.4689	-0.04978	40.1351	-0.05008
39.3548	0.00712	63.6127	-0.05061	40.2133	-0.05191
39.3666	0.00756	63.7549	-0.05135	40.2936	-0.05381
39.3789	0.00799	63.8956	-0.05201	40.3762	-0.05578
39.3917	0.00841	64.035	-0.05258	40.4611	-0.0578
39.405	0.00882	64.1733	-0.05307	40.5484	-0.05985
39.4189	0.00919	64.3105	-0.05348	40.638	-0.06193
39.4335	0.00954	64.4468	-0.05382	40.7299	-0.06402
39.4436	0.00985	64.5824	-0.05409	40.8199	-0.06611
39.4616	0.01012	64.7173	-0.0543	40.9188	-0.06818
39.4802	0.01035	64.8518	-0.05445	41.0196	-0.07023
39.4993	0.01052	64.9801	-0.05455	41.1223	-0.07223
39.5188	0.01064	65.1099	-0.0546	41.2269	-0.07419
39.5389	0.01069	65.2468	-0.05461	41.3334	-0.07608
39.5595	0.01068	65.3833	-0.0546	41.4417	-0.07791
39.5806	0.01059	65.5192	-0.05456	41.5519	-0.07967
39.6022	0.01044	65.6546	-0.05451	41.6639	-0.08134
39.6243	0.01021	65.7897	-0.05445	41.7778	-0.08293
39.6468	0.00991	65.9242	-0.05439	41.8935	-0.08444
39.6699	0.00955	66.0584	-0.05434	42.0112	-0.08585
39.6934	0.00911	66.192	-0.05431	42.1306	-0.08717
39.7173	0.0086	66.3253	-0.05431	42.252	-0.0884
39.7417	0.00804	66.4582	-0.05433	42.3752	-0.08953
39.7666	0.00741	66.5908	-0.05439	42.5003	-0.09059
39.7918	0.00674	66.723	-0.05448	42.6274	-0.09156
39.8174	0.00602	66.8549	-0.05461	42.7563	-0.09245
39.8433	0.00525	66.9865	-0.05479	42.8872	-0.09327
39.8697	0.00446	67.1179	-0.055	43.0201	-0.09402
39.8963	0.00365	67.249	-0.05527	43.155	-0.09472
39.9233	0.00283	67.38	-0.05558	43.2918	-0.09536
39.9505	0.00201	67.5107	-0.05595	43.4306	-0.09596
39.978	0.0012	67.6413	-0.05638	43.5715	-0.09651
40.0058	0.00041	67.7717	-0.05688	43.7145	-0.04016
40.0338	-0.00036	67.9021	-0.05745	43.8595	-0.04123
40.062	-0.00109	68.0323	-0.05808	44.0066	-0.04241
40.0904	-0.00177	68.1625	-0.05877	44.1558	-0.04373
40.119	-0.0024	68.2927	-0.05953	44.3071	-0.04515
40.1478	-0.00297	68.4228	-0.06034	44.4606	-0.0467
40.1768	-0.00346	68.5529	-0.06122	44.6162	-0.04834
40.2058	-0.00386	68.6831	-0.06215	44.7739	-0.05008
40.2351	-0.00416	68.8132	-0.06313	44.9337	-0.05191
40.2644	-0.00435	68.9434	-0.06416	45.0957	-0.05381
40.2939	-0.00443	69.0736	-0.06524	45.2599	-0.05578
40.3235	-0.00439	69.2038	-0.06636	45.4261	-0.0578
40.3531	-0.00423	69.3341	-0.06752	45.5945	-0.05985
40.3829	-0.00395	69.4645	-0.06871	45.7651	-0.06193
40.4128	-0.00354	69.5949	-0.06994	45.9377	-0.06402
40.4427	-0.00301	69.7254	-0.0712	46.1124	-0.06611
40.4728	-0.00236	69.856	-0.07247	46.2892	-0.06818
40.5029	-0.00159	69.9866	-0.07377	46.468	-0.07023
40.5331	-0.00071	70.1173	-0.07508	46.6488	-0.07223
40.5634	0.00029	70.248	-0.0764	46.8316	-0.07419
40.5938	0.00139	70.3788	-0.07772	47.0163	-0.07608
40.6243	0.00259	70.5096	-0.07903	47.203	-0.07791
40.6548	0.00388	70.6405	-0.08034	47.3915	-0.07967
40.6855	0.00525	70.7714	-0.08162	47.5819	-0.08134
40.7162	0.00668	70.9024	-0.08287	47.7742	-0.08293
40.7471	0.00817	71.0333	-0.0841	47.9683	-0.08444
40.778	0.00971	71.1643	-0.0853	48.1641	-0.08585
40.8091	0.01129	71.2954	-0.08645	48.3617	-0.08717
40.8402	0.01289	71.4264	-0.08754	48.561	-0.0884
40.8715	0.0145	71.5575	-0.08858	48.762	-0.08953
40.9029	0.01612	71.6886	-0.08956	48.9647	-0.09059
40.9344	0.01773	71.8198	-0.09047	49.169	-0.09156
40.966	0.01931	71.951	-0.09131	49.375	-0.09245
40.9977	0.02085	72.0821	-0.09207	49.5826	-0.09327
41.0296	0.02233	72.2134	-0.09275	49.7919	-0.09402
41.0616	0.02375	72.3447	-0.09335	50.0027	-0.09472
41.0938	0.02509	72.476	-0.09387	50.2152	-0.09536
41.126	0.02634	72.6073	-0.0943	50.4293	-0.09596
41.1585	0.02749	72.7387	-0.09465	50.645	-0.09651
41.1911	0.02853	72.8702	-0.09492	50.8623	-0.04016
41.2239	0.02945	73.0017	-0.09509	51.0813	-0.04123
41.2569	0.03025	73.1333	-0.09518	51.3019	-0.04241
41.29	0.03093	73.265	-0.09518	51.5243	-0.04373
41.3233	0.03147	73.3967	-0.09511	51.7483	-0.04515
41.3569	0.03188	73.5285	-0.09495	51.974	-0.0467
41.3907	0.03214	73.6604	-0.09472	52.2015	-0.04834
41.4246	0.03226	73.7924	-0.09442	52.4308	-0.05008
41.4589	0.03224	73.9244	-0.09406	52.662	-0.05191
41.4934	0.03207	74.0566	-0.09364	52.895	-0.05381
41.5282	0.03176	74.1888	-0.09319	53.1298	-0.05578
41.5633	0.03131	74.3212	-0.0927	53.3666	-0.0578
41.5988	0.03074	74.4537	-0.09219	53.6053	-0.05985
41.6345	0.03004	74.5862	-0.09166	53.846	-0.06193
41.6706	0.02924	74.7189	-0.09112	54.0887	-0.06402
41.7071	0.02832	74.8517	-0.09059	54.3334	-0.06611
41.7441	0.02731	74.9845	-0.09007	54.5801	-0.06818
41.7814	0.0262	75.1175	-0.08959	54.829	-0.07023
41.8192	0.025	75.2506	-0.08916	55.08	-0.07223
41.8574	0.02372	75.3837	-0.08879	55.333	-0.07419
41.8961	0.02236	75.5169	-0.08852	55.5882	-0.07608
41.9354	0.02094	75.6503	-0.08836	55.8456	-0.07791
41.9752	0.01947	75.7837	-0.08832	56.105	-0.07967
42.0155	0.01795	75.9173	-0.08842	56.3666	-0.08134
42.0563	0.01641	76.051	-0.08866	56.6304	-0.08293
42.0977	0.01484	76.1849	-0.08907	56.8962	-0.08444
42.1397	0.01327	76.3188	-0.08965	57.1641	-0.08585
42.1823	0.01172	76.4529	-0.09042	57.4342	-0.08717
42.2254	0.01018	76.5871	-0.09137	57.7063	-0.0884
42.2692	0.00869	76.7215	-0.09253	57.9805	-0.08953
42.3135	0.00725	76.856	-0.09392	58.2567	-0.09059
42.3583	0.00586	76.9908	-0.09552	58.5349	-0.09156
42.4038	0.00455	77.1257	-0.02262	58.815	-0.09245
42.4498	0.00331	77.2608	-0.02544	59.097	-0.09327
42.4963	0.00217	77.3961	-0.02843	59.3809	-0.09402
42.5434	0.00112	77.5316	-0.03156	59.6666	-0.09472
42.5909	0.00018	77.6674	-0.03482	59.9541	-0.09536
42.6389	-0.00065	77.8034	-0.03815	60.2434	-0.09596
42.6874	-0.00136	77.9397	-0.04154	60.5343	-0.09651
42.7362	-0.00195	78.0763	-0.04495	60.827	-0.04016
42.7855	-0.0024	78.213	-0.04835	61.1212	-0.04123
42.835	-0.00273	78.3501	-0.05171	61.4171	-0.04241
42.8849	-0.00292	78.4875	-0.055	61.7144	-0.04373
42.935	-0.00296	78.6252	-0.05818	62.0134	-0.04515
42.9854	-0.00286	78.7633	-0.06124	62.3137	-0.0467
43.0359	-0.00261	78.9016	-0.06413	62.6156	-0.04834
43.0866	-0.00221	79.0403	-0.06684	62.9188	-0.05008
43.1374	-0.00167	79.1792	-0.06933	63.2235	-0.05191
43.1882	-0.00098	79.3185	-0.07158	63.5295	-0.05381
43.2391	-0.00015	79.458	-0.07357	63.8369	-0.05578
43.2899	0.00081	79.5979	-0.07527	64.1458	-0.0578
43.3407	0.00189	79.7381	-0.07668	64.4559	-0.05985
43.3915	0.00309	79.8785	-0.07777	64.7674	-0.06193
43.4421	0.00438	80.0191	-0.07855	65.0803	-0.06402
43.4927	0.00577	80.16	-0.07899	65.3944	-0.06611
43.5431	0.00725	80.3011	-0.07911	65.71	-0.06818
43.5933	0.00879	80.4424	-0.07889	66.0268	-0.07023
43.6433	0.0104	80.5839	-0.07835	66.3451	-0.07223
43.6932	0.01205	80.7254	-0.07749	66.6647	-0.07419
43.743	0.01372	80.8672	-0.07633	66.9856	-0.07608
43.7925	0.0154	81.0089	-0.07487	67.308	-0.07791
43.8419	0.01705	81.1507	-0.07314	67.6318	-0.07967
43.8912	0.01868	81.2926	-0.07116	67.957	-0.08134
43.9402	0.02025	81.4344	-0.06894	68.2837	-0.08293
43.9892	0.02175	81.5762	-0.06652	68.6119	-0.08444
44.0381	0.02317	81.718	-0.06393	68.9415	-0.08585
44.087	0.0245	81.8597	-0.06117	69.2727	-0.08717
44.1358	0.02571	82.0013	-0.0583	69.6054	-0.0884
44.1845	0.0268	82.1428	-0.05532	69.9397	-0.08953
44.2334	0.02775	82.2842	-0.05228	70.2755	-0.09059
44.2822	0.02855	82.4254	-0.04918	70.6128	-0.09156
44.3312	0.0292	82.5665	-0.04608	70.9517	-0.09245
44.3804	0.02966	82.7074	-0.04299	71.2923	-0.09327
44.4297	0.02996	82.8482	-0.03994	71.6344	-0.09402
44.4793	0.03006	82.9888	-0.03698	71.9781	-0.09472
44.5292	0.02998	83.1292	-0.03411	72.3234	-0.09536
44.5793	0.02971	83.2695	-0.03138	72.6703	-0.09596
44.6298	0.02925	83.4097	-0.02878	73.0188	-0.09651
44.6807	0.02861	83.5498	-0.02637	73.3689	-0.04016
44.732	0.02779	83.6897	-0.02413	73.7205	-0.04123
44.7837	0.02679	83.8296	-0.0221	74.0736	-0.04241
44.836	0.02564	83.9694	-0.02028	74.4283	-0.04373
44.8887	0.02433	84.1092	-0.01868	74.7846	-0.04515
44.942	0.02287	84.2489	-0.01729	75.1423	-0.0467
44.9958	0.02128	84.3887	-0.01613	75.5015	-0.04834
45.0501	0.01958	84.5286	-0.01518	75.8621	-0.05008
45.105	0.01778	84.6685	-0.01447	76.2241	-0.05191
45.1605	0.01592	84.8085	-0.01398	76.5876	-0.05381
45.2165	0.01401	84.9487	-0.01373	76.9524	-0.05578
45.2731	0.01209	85.0891	-0.01371	77.3186	-0.0578
45.3302	0.01016	85.2297	-0.01391	77.686	-0.05985
45.3879	0.00826	85.3705	-0.01432	78.0548	-0.06193
45.4461	0.00642	85.5116	-0.01492	78.4248	-0.06402
45.5047	0.00465	85.653	-0.0157	78.7962	-0.06611
45.5638	0.00297	85.7947	-0.01664	79.1688	-0.06818
45.6234	0.00142	85.9368	-0.01772	79.5426	-0.07023
45.6833	0	86.0792	-0.01894	79.9176	-0.07223
45.7436	-0.00125	86.222	-0.02027	80.2938	-0.07419
45.8042	-0.00233	86.3652	-0.0217	80.6712	-0.07608
45.8651	-0.00322	86.5088	-0.02322	81.0497	-0.07791
45.9262	-0.0039	86.6529	-0.0248	81.4294	-0.07967
45.9875	-0.00436	86.7973	-0.02644	81.8102	-0.08134
46.0489	-0.0046	86.9421	-0.02812	82.1922	-0.08293
46.1105	-0.0046	87.0874	-0.02982	82.5753	-0.08444
46.1721	-0.00437	87.2331	-0.03154	82.9595	-0.08585
46.2337	-0.00392	87.3791	-0.03325	83.3449	-0.08717
46.2953	-0.00323	87.5255	-0.03495	83.7315	-0.0884
46.3568	-0.00231	87.6723	-0.03662	84.1192	-0.08953
46.4183	-0.00119	87.8194	-0.03825	84.5081	-0.09059
46.4796	0.00013	87.9669	-0.03983	84.8983	-0.09156
46.5407	0.00165	88.1146	-0.04135	85.2896	-0.09245
46.6016	0.00334	88.2627	-0.04281	85.6821	-0.09327
46.6623	0.00518	88.411	-0.0442	86.0758	-0.09402
46.7227	0.00715	88.5596	-0.0455	86.4707	-0.09472
46.7829	0.00922	88.7084	-0.04672	86.8669	-0.09536
46.8427	0.01136	88.8575	-0.04783	87.2645	-0.09596
46.9023	0.01355	89.0067	-0.04885	87.6634	-0.09651
46.9616	0.01576	89.156	-0.04978	88.0635	-0.04016
47.0206	0.01795	89.3055	-0.05061	88.465	-0.04123
47.0793	0.02011	89.4551	-0.05135	88.8679	-0.04241
47.1378	0.0222	89.6047	-0.05201	89.2721	-0.04373
47.1959	0.02419	89.7544	-0.05258	89.6776	-0.04515
47.2538	0.02607	89.9042	-0.05307	90.0846	-0.0467
47.3115	0.02778	90.054	-0.05348	90.4929	-0.04834
47.3689	0.02932	90.2038	-0.05382	90.9025	-0.05008
47.4262	0.03065	90.3536	-0.05409	91.3136	-0.05191
47.4833	0.03174	90.5033	-0.0543	91.726	-0.05381
47.5403	0.0326	90.6531	-0.05445	92.1398	-0.05578
47.5972	0.03318	90.8028	-0.05455	92.555	-0.0578
47.6541	0.03348	90.9524	-0.0546	92.9716	-0.05985
47.711	0.03349	91.102	-0.05461	93.3894	-0.06193
47.7679	0.0332	91.2516	-0.0546	93.8086	-0.06402
47.8249	0.0326	91.4011	-0.05456	94.2291	-0.06611
47.882	0.03171	91.5506	-0.05451	94.6509	-0.06818
47.9392	0.03051	91.7001	-0.05445	95.0738	-0.07023
47.9967	0.02903	91.8496	-0.05439	95.498	-0.07223
48.0543	0.02727	91.999	-0.05434	95.9233	-0.07419
48.1123	0.02525	92.1485	-0.05431	96.3498	-0.07608
48.1706	0.02299	92.2979	-0.05431	96.7775	-0.07791
48.2293	0.0205	92.4474	-0.05433	97.2062	-0.07967
48.2883	0.0178	92.5969	-0.05439	97.6359	-0.08134
48.3478	0.01493	92.7465	-0.05448	98.0667	-0.08293
48.4077	0.01192	92.8961	-0.05461	98.4984	-0.08444
48.468	0.00878	93.0458	-0.05479	98.9311	-0.08585
48.5289	0.00555	93.1956	-0.055	99.3647	-0.08717
48.5902	0.00226	93.3455	-0.05527	99.7991	-0.0884
48.6521	-0.00104	93.4955	-0.05558	100.234	-0.08953
48.7146	-0.00432	93.6456	-0.05595	100.67	-0.09059
48.7775	-0.00757	93.7958	-0.05638	101.107	-0.09156
48.841	-0.01073	93.9462	-0.05688	101.545	-0.09245
48.905	-0.01377	94.0967	-0.05745	101.983	-0.09327
48.9696	-0.01666	94.2473	-0.05808	102.422	-0.09402
49.0346	-0.01938	94.3981	-0.05877	102.862	-0.09472
49.1002	-0.0219	94.5491	-0.05953	103.303	-0.09536
49.1663	-0.02417	94.7002	-0.06034	103.744	-0.09596
49.2328	-0.02619	94.8514	-0.06122	104.186	-0.09651
49.2997	-0.02792	95.0028	-0.06215	104.628	-0.04016
49.3671	-0.02936	95.1544	-0.06313	105.072	-0.04123
49.4348	-0.03047	95.3061	-0.06416	105.516	-0.04241
49.5029	-0.03127	95.458	-0.06524	105.96	-0.04373
49.5713	-0.03174	95.6099	-0.06636	106.406	-0.04515
49.6399	-0.03187	95.762	-0.06752	106.852	-0.0467
49.7088	-0.03167	95.9142	-0.06871	107.299	-0.04834
49.7779	-0.03113	96.0664	-0.06994	107.746	-0.05008
49.8472	-0.03026	96.2187	-0.0712	108.195	-0.05191
49.9166	-0.02908	96.3711	-0.07247	108.644	-0.05381
49.986	-0.02759	96.5236	-0.07377	109.094	-0.05578
50.0555	-0.02583	96.6761	-0.07508	109.545	-0.0578
50.125	-0.02379	96.8286	-0.0764	109.997	-0.05985
50.1944	-0.02153	96.9811	-0.07772	110.45	-0.06193
50.2638	-0.01905	97.1337	-0.07903	110.904	-0.06402
50.3331	-0.01638	97.2862	-0.08034	111.359	-0.06611
50.4023	-0.01356	97.4387	-0.08162	111.815	-0.06818
50.4713	-0.01062	97.5912	-0.08287	112.272	-0.07023
50.5401	-0.00758	97.7437	-0.0841	112.73	-0.07223
50.6088	-0.00448	97.8961	-0.0853	113.189	-0.07419
50.6772	-0.00136	98.0485	-0.08645	113.649	-0.07608
50.7454	0.00176	98.2008	-0.08754	114.11	-0.07791
50.8134	0.00484	98.3531	-0.08858	114.572	-0.07967
50.8811	0.00786	98.5054	-0.08956	115.036	-0.08134
50.9486	0.01078	98.6576	-0.09047	115.5	-0.08293
51.0158	0.01357	98.8097	-0.09131	115.966	-0.08444
51.0828	0.01621	98.9618	-0.09207	116.433	-0.08585
51.1495	0.01867	99.1139	-0.09275	116.901	-0.08717
51.216	0.02094	99.2659	-0.09335	117.369	-0.0884
51.2823	0.02299	99.418	-0.09387	117.839	-0.08953
51.3484	0.02481	99.57	-0.0943	118.31	-0.09059
51.4142	0.02639	99.7221	-0.09465	118.783	-0.09156
51.4799	0.02771	99.8742	-0.09492	119.256	-0.09245
51.5455	0.02877	100.026	-0.09509	119.73	-0.09327
51.6109	0.02956	100.179	-0.09518	120.204	-0.09402
51.6762	0.03009	100.331	-0.09518	120.68	-0.09472
51.7414	0.03034	100.484	-0.09511	121.157	-0.09536
51.8065	0.03032	100.636	-0.09495	121.635	-0.09596
51.8717	0.03003	100.789	-0.09472	122.113	-0.08293
51.9367	0.0295	100.942	-0.09442	122.592	-0.08444
52.0018	0.02872	101.095	-0.09406	123.072	-0.08585
52.067	0.02772	101.249	-0.09364	123.553	-0.08717
52.1321	0.02652	101.402	-0.09319	124.034	-0.0884
52.1974	0.02512	101.556	-0.0927	124.517	-0.08953
52.2627	0.02357	101.711	-0.09219	124.999	-0.09059
52.3281	0.02186	101.865	-0.09166	125.483	-0.09156
52.3937	0.02004	102.02	-0.09112	125.967	-0.09245
52.4594	0.01811	102.175	-0.09059	126.451	-0.09327
52.5252	0.01612	102.331	-0.09007	126.937	-0.09402
52.5912	0.01407	102.487	-0.08959	127.422	-0.09472
52.6574	0.01201	102.643	-0.08916	127.909	-0.09536
52.7237	0.00995	102.8	-0.08879	128.396	-0.08293
52.7903	0.00793	102.956	-0.08852	128.883	-0.08444
52.857	0.00597	103.114	-0.08836	129.371	-0.08585
52.9239	0.00408	103.271	-0.08832	129.86	-0.08717
52.9909	0.0023	103.429	-0.08842	130.349	-0.0884
53.0582	0.00063	103.587	-0.08866	130.839	-0.08953
53.1257	-0.00092	103.746	-0.08907	131.329	-0.09059
53.1933	-0.00234	103.904	-0.08965	131.82	-0.09156
53.261	-0.00362	104.063	-0.09042	132.312	-0.09245
53.329	-0.00477	104.222	-0.09137	132.804	-0.09327
53.3971	-0.00578	104.381	-0.09253	133.297	-0.09402
53.4654	-0.00665	104.54	-0.09392	133.791	-0.09472
53.5337	-0.00738	104.7	-0.09552	134.285	-0.09536
53.6022	-0.00794	104.859	-0.02262	134.78	-0.09596
53.6708	-0.00834	105.018	-0.02544	135.275	-0.08293
53.7396	-0.00858	105.178	-0.02843	135.772	-0.08444
53.8084	-0.00865	105.337	-0.03156	136.269	-0.08585
53.8772	-0.00855	105.497	-0.03482	136.766	-0.08717
53.9462	-0.00827	105.656	-0.03815	137.265	-0.0884
54.0152	-0.00783	105.815	-0.04154	137.764	-0.08953
54.0843	-0.00723	105.974	-0.04495	138.264	-0.09059
54.1534	-0.00647	106.133	-0.04835	138.765	-0.09156
54.2226	-0.00556	106.292	-0.05171	139.266	-0.09245
54.2918	-0.00453	106.451	-0.055	139.768	-0.09327
54.3611	-0.00338	106.609	-0.05818	140.271	-0.09402
54.4303	-0.00214	106.767	-0.06124	140.775	-0.09472
54.4996	-0.0008	106.925	-0.06413	141.279	-0.09536
54.569	0.00063	107.083	-0.06684	141.784	-0.09596
54.6383	0.00212	107.241	-0.06933	142.29	-0.08444
54.7077	0.00369	107.398	-0.07158	142.796	-0.08585
54.7771	0.00531	107.556	-0.07357	143.303	-0.08717
54.8466	0.00697	107.713	-0.07527	143.81	-0.0884
54.916	0.00865	107.87	-0.07668	144.318	-0.08953
54.9856	0.01035	108.027	-0.07777	144.827	-0.09059
55.0551	0.01203	108.184	-0.07855	145.336	-0.09156
55.1247	0.01369	108.341	-0.07899	145.845	-0.09245
55.1944	0.01529	108.498	-0.07911	146.355	-0.09327
55.2641	0.01682	108.655	-0.07889	146.866	-0.09402
55.3338	0.01826	108.812	-0.07835	147.377	-0.09472
55.4036	0.01957	108.968	-0.07749	147.888	-0.09536
55.4736	0.02074	109.126	-0.07633	148.4	-0.09596
55.5435	0.02176	109.283	-0.07487	148.912	-0.09651
55.6136	0.02262	109.44	-0.07314	149.424	-0.09703
55.6837	0.0233	109.597	-0.07116	149.937	-0.09752
55.754	0.02378	109.755	-0.06894	150.45	-0.09798
55.8243	0.02406	109.913	-0.06652	150.963	-0.09842
55.8947	0.02412	110.071	-0.06393	151.476	-0.09884
55.9652	0.02395	110.229	-0.06117	151.99	-0.09924
56.0358	0.02354	110.387	-0.0583	152.504	-0.09963
56.1066	0.02289	110.546	-0.05532	153.019	-0.10001
56.1774	0.02199	110.705	-0.05228	153.533	-0.10039
56.2483	0.02085	110.864	-0.04918	154.049	-0.10076
56.3194	0.01946	111.023	-0.04608	154.564	-0.10113
56.3905	0.01783	111.182	-0.04299	155.08	-0.10151
56.4618	0.01597	111.342	-0.03994	155.596	-0.10189
56.5332	0.01386	111.502	-0.03698	156.112	-0.10228
56.6046	0.01154	111.661	-0.03411	156.629	-0.10268
56.6762	0.009	111.821	-0.03138	157.146	-0.10309
56.7479	0.00626	111.982	-0.02878	157.664	-0.10352
56.8196	0.00333	112.142	-0.02637	158.182	-0.10395
56.8915	0.00024	112.302	-0.02413	158.701	-0.10439
56.9635	-0.00299	112.462	-0.0221	159.22	-0.10483
57.0355	-0.00634	112.622	-0.02028	159.739	-0.10528
57.1076	-0.00979	112.782	-0.01868	160.259	-0.10572
57.1799	-0.0133	112.942	-0.01729	160.78	-0.10615
57.2522	-0.01685	113.102	-0.01613	161.301	-0.10658
57.3246	-0.02039	113.261	-0.01518	161.823	-0.10698
57.3971	-0.02389	113.421	-0.01447	162.346	-0.10737
57.4697	-0.02732	113.58	-0.01398	162.869	-0.10774
57.5423	-0.03064	113.739	-0.01373	163.392	-0.10809
57.615	-0.03383	113.898	-0.01371	163.917	-0.10842
57.6879	-0.03683	114.057	-0.01391	164.442	-0.10874
57.7608	-0.03963	114.215	-0.01432	164.967	-0.10904
57.8337	-0.04218	114.373	-0.01492	165.494	-0.10933
57.9068	-0.04446	114.531	-0.0157	166.021	-0.1096
57.9799	-0.04643	114.689	-0.01664	166.548	-0.10987
58.0531	-0.04807	114.846	-0.01772	167.076	-0.11012
58.1263	-0.04936	115.003	-0.01894	167.605	-0.11037
58.1997	-0.05026	115.16	-0.02027	168.134	-0.1106
58.2731	-0.05077	115.317	-0.0217	168.664	-0.11083
58.3465	-0.05086	115.474	-0.02322	169.195	-0.11105
58.4201	-0.05052	115.63	-0.0248	169.726	-0.11127
58.4937	-0.04975	115.787	-0.02644	170.257	-0.1115
58.5673	-0.04853	115.943	-0.02812	170.789	-0.11173
58.641	-0.04688	116.099	-0.02982	171.322	-0.11197
58.7148	-0.04479	116.255	-0.03154	171.854	-0.11223
58.7887	-0.04227	116.412	-0.03325	172.388	-0.11251
58.8626	-0.03934	116.568	-0.03495	172.921	-0.11281
58.9366	-0.03603	116.725	-0.03662	173.455	-0.11313
59.0106	-0.03236	116.881	-0.03825	173.989	-0.11348
59.0847	-0.02835	117.038	-0.03983	174.524	-0.11385
59.1589	-0.02405	117.195	-0.04135	175.058	-0.11424
59.2332	-0.01948	117.352	-0.04281	175.593	-0.11466
59.3074	-0.0147	117.51	-0.0442	176.129	-0.11509
59.3818	-0.00973	117.668	-0.0455	176.664	-0.11554
59.4562	-0.00463	117.826	-0.04672	177.199	-0.11601
59.5306	0.00057	117.984	-0.04783	177.735	-0.1165
59.6051	0.00583	118.143	-0.04885	178.271	-0.117
59.6797	0.01109	118.302	-0.04978	178.807	-0.1175
59.7543	0.01632	118.461	-0.05061	179.343	-0.11802
59.8289	0.02147	118.621	-0.05135	179.879	-0.11854
59.9037	0.0265	118.781	-0.05201	180.415	-0.11907
59.9784	0.03136	118.942	-0.05258	180.951	-0.11959
60.0533	0.03601	119.103	-0.05307	181.487	-0.12011
60.1282	0.04042	119.264	-0.05348	182.024	-0.12061
60.2031	0.04454	119.426	-0.05382	182.56	-0.1211
60.2781	0.04836	119.587	-0.05409	183.097	-0.12157
60.3532	0.05185	119.749	-0.0543	183.633	-0.12201
60.4283	0.05497	119.912	-0.05445	184.17	-0.12243
60.5035	0.05773	120.074	-0.05455	184.707	-0.1228
60.5787	0.06009	120.237	-0.0546	185.244	-0.12315
60.654	0.06206	120.399	-0.05461	185.781	-0.12346
60.7294	0.06362	120.562	-0.0546	186.318	-0.12373
60.8048	0.06479	120.725	-0.05456	186.856	-0.12395
60.8803	0.06555	120.888	-0.05451	187.393	-0.12414
60.9558	0.06593	121.051	-0.05445	187.931	-0.12429
61.0314	0.06594	121.214	-0.05439	188.469	-0.12439
61.107	0.0656	121.377	-0.05434	189.007	-0.12447
61.1827	0.06491	121.54	-0.05431	189.546	-0.12451
61.2584	0.06391	121.703	-0.05431	190.085	-0.12451
61.3342	0.06263	121.866	-0.05433	190.624	-0.12449
61.41	0.06107	122.028	-0.05439	191.163	-0.12443
61.4859	0.05928	122.191	-0.05448	191.703	-0.12435
61.5618	0.0573	122.353	-0.05461	192.243	-0.12424
61.6377	0.05515	122.515	-0.05479	192.783	-0.12412
61.7137	0.05287	122.677	-0.055	193.324	-0.12398
61.7898	0.0505	122.838	-0.05527	193.865	-0.12385
61.8658	0.04808	123	-0.05558	194.407	-0.1237
61.9419	0.04565	123.161	-0.05595	194.948	-0.12354
62.0181	0.04323	123.322	-0.05638	195.491	-0.1234
62.0943	0.04086	123.483	-0.05688	196.034	-0.12325
62.1705	0.03857	123.644	-0.05745	196.577	-0.12311
62.2467	0.03637	123.804	-0.05808	197.121	-0.12297
62.323	0.03428	123.964	-0.05877	197.665	-0.12283
62.3994	0.03233	124.125	-0.05953	198.209	-0.1227
62.4757	0.03053	124.285	-0.06034	198.754	-0.12258
62.5522	0.02889	124.445	-0.06122	199.3	-0.12246
62.6287	0.02742	124.604	-0.06215	199.846	-0.12236
62.7052	0.02614	124.764	-0.06313	200.392	-0.12226
62.7818	0.02503	124.924	-0.06416	200.939	-0.12217
62.8585	0.0241	125.083	-0.06524	201.486	-0.1221
62.9352	0.02334	125.243	-0.06636	202.034	-0.12202
63.012	0.02275	125.402	-0.06752	202.583	-0.12197
63.0889	0.02231	125.562	-0.06871	203.131	-0.12191
63.1658	0.022	125.722	-0.06994	203.68	-0.12184
63.2429	0.02181	125.881	-0.0712	204.23	-0.12178
63.3201	0.02173	126.041	-0.07247	204.78	-0.12171
63.3973	0.02172	126.201	-0.07377	205.33	-0.12165
63.4747	0.02178	126.36	-0.07508	205.881	-0.12158
63.5522	0.02187	126.52	-0.0764	206.432	-0.1215
63.6298	0.02199	126.68	-0.07772	206.984	-0.12143
63.7076	0.02209	126.84	-0.07903	207.536	-0.12135
63.7854	0.02217	127	-0.08034	208.089	-0.12129
63.8635	0.02219	127.16	-0.08162	208.641	-0.1212
63.9416	0.02212	127.321	-0.08287	209.195	-0.12111
64.0199	0.02196	127.481	-0.0841	209.748	-0.12103
64.0983	0.02167	127.642	-0.0853	210.302	-0.12093
64.1769	0.02123	127.802	-0.08645	210.856	-0.12084
64.2556	0.02065	127.963	-0.08754	211.411	-0.12074
64.3344	0.01988	128.124	-0.08858	211.966	-0.12068
64.4133	0.01894	128.285	-0.08956	212.521	-0.12063
64.4924	0.01781	128.446	-0.09047	213.076	-0.1206
64.5715	0.0165	128.607	-0.09131	213.632	-0.12063
64.6508	0.01499	128.768	-0.09207	214.188	-0.12069
64.7301	0.0133	128.93	-0.09275	214.744	-0.12081
64.8094	0.01142	129.091	-0.09335	215.3	-0.12095
64.8889	0.00937	129.253	-0.09387	215.857	-0.12115
64.9683	0.00716	129.414	-0.0943	216.413	-0.12142
65.0477	0.00479	129.576	-0.09465	216.97	-0.12175
65.127	0.00229	129.738	-0.09492	217.527	-0.12214
65.2064	-0.00033	129.9	-0.09509	218.084	-0.12263
65.2856	-0.00304	130.062	-0.09518	218.642	-0.12321
65.3648	-0.00582	130.224	-0.09518	219.199	-0.12389
65.4438	-0.00866	130.386	-0.09511	219.757	-0.12467
65.5226	-0.01152	130.548	-0.09495	220.314	-0.12555
65.6013	-0.01439	130.71	-0.09472	220.872	-0.12653
65.6799	-0.01724	130.873	-0.09442	221.43	-0.12759
65.7582	-0.02005	131.035	-0.09406	221.987	-0.12876
65.8363	-0.02278	131.198	-0.09364	222.545	-0.13002
65.9141	-0.02541	131.361	-0.09319	223.103	-0.13135
65.9916	-0.02793	131.523	-0.0927	223.66	-0.13276
66.0689	-0.03031	131.686	-0.09219	224.218	-0.13428
66.1459	-0.03252	131.849	-0.09166	224.776	-0.13588
66.2226	-0.03456	132.012	-0.09112	225.333	-0.13754
66.299	-0.03639	132.175	-0.09059	225.891	-0.13929
66.3752	-0.038	132.339	-0.09007	226.449	-0.14112
66.451	-0.03937	132.502	-0.08959	227.006	-0.14303
66.5266	-0.04049	132.665	-0.08916	227.564	-0.14496
66.6018	-0.04134	132.829	-0.08879	228.121	-0.14694
66.6769	-0.04193	132.992	-0.08852	228.679	-0.14896
66.7516	-0.04224	133.156	-0.08836	229.236	-0.15105
66.8262	-0.04228	133.319	-0.08832	229.793	-0.15318
66.9005	-0.04206	133.483	-0.08842	230.351	-0.15534
66.9747	-0.04157	133.646	-0.08866	230.908	-0.15756
67.0488	-0.04083	133.81	-0.08907	231.465	-0.15984
67.1228	-0.03985	133.974	-0.08965	232.023	-0.16219
67.1967	-0.03864	134.137	-0.09042	232.58	-0.1646
67.2705	-0.03721	134.301	-0.09137	233.137	-0.16705
67.3444	-0.03557	134.465	-0.09253	233.695	-0.16957
67.4183	-0.03374	134.628	-0.09392	234.252	-0.17217
67.4923	-0.03174	134.792	-0.09552	234.81	-0.17486
67.5664	-0.02962	134.955	-0.02262	235.367	-0.17763
67.6406	-0.02739	135.119	-0.02544	235.925	-0.18054
67.7151	-0.02509	135.282	-0.02843	236.483	-0.18364
67.7897	-0.02275	135.446	-0.03156	237.04	-0.18691
67.8646	-0.02042	135.609	-0.03482	237.598	-0.19037
67.9397	-0.01811	135.772	-0.03815	238.156	-0.19404
68.0152	-0.01583	135.936	-0.04154	238.715	-0.19797
68.091	-0.01364	136.099	-0.04495	239.273	-0.20207
68.1671	-0.01153	136.262	-0.04835	239.832	-0.20638
68.2435	-0.00953	136.425	-0.05171	240.39	-0.21099
68.3203	-0.00765	136.588	-0.055	240.949	-0.21584
68.3975	-0.00592	136.751	-0.05818	241.508	-0.22097
68.475	-0.00434	136.915	-0.06124	242.067	-0.22636
68.5528	-0.00293	137.078	-0.06413	242.627	-0.23221
68.631	-0.00168	137.241	-0.06684	243.186	-0.23841
68.7095	-0.00063	137.404	-0.06933	243.746	-0.24489
68.7883	0.00021	137.567	-0.07158	244.305	-0.25184
68.8675	0.00083	137.73	-0.07357	244.865	-0.25915
68.9469	0.00121	137.894	-0.07527	245.425	-0.26689
69.0265	0.00135	138.057	-0.07668	245.986	-0.27491
69.1063	0.00124	138.22	-0.07777	246.546	-0.2833
69.1864	0.00091	138.384	-0.07855	247.106	-0.29208
69.2665	0.00035	138.547	-0.07899	247.667	-0.3011
69.3468	-0.00042	138.711	-0.07911	248.227	-0.31058
69.4271	-0.00139	138.874	-0.07889	248.788	-0.32047
69.5075	-0.00254	139.038	-0.07835	249.348	-0.33061
69.5879	-0.00384	139.202	-0.07749	249.909	-0.34107
69.6683	-0.0053	139.366	-0.07633	250.469	-0.35195
69.7486	-0.00688	139.53	-0.07487	251.03	-0.36329
69.8289	-0.00856	139.694	-0.07314	251.59	-0.37481
69.909	-0.01034	139.858	-0.07116	252.151	-0.38658
69.989	-0.01219	140.022	-0.06894	252.712	-0.39868
70.0688	-0.0141	140.186	-0.06652	253.272	-0.41098
70.1484	-0.01604	140.35	-0.06393	253.832	-0.42364
70.2279	-0.018	140.515	-0.06117	254.393	-0.43624
70.3071	-0.01994	140.679	-0.0583	254.953	-0.44926
70.3861	-0.02183	140.843	-0.05532	255.513	-0.46251
70.4648	-0.02364	141.008	-0.05228	256.073	-0.47607
70.5434	-0.02537	141.172	-0.04918	256.633	-0.49005
70.6217	-0.02698	141.336	-0.04608	257.193	-0.50411
70.6997	-0.02845	141.5	-0.04299	257.753	-0.5187
70.7776	-0.02978	141.664	-0.03994	258.313	-0.53349
70.8553	-0.03094	141.828	-0.03698	258.872	-0.54862
70.9327	-0.03194	141.992	-0.03411	259.432	-0.56389
71.01	-0.03276	142.156	-0.03138	259.991	-0.57975
71.0871	-0.03338	142.32	-0.02878	260.55	-0.59604
71.1641	-0.03382	142.483	-0.02637	261.109	-0.6129
71.241	-0.03405	142.647	-0.02413	261.668	-0.63005
71.3178	-0.0341	142.81	-0.0221	262.227	-0.64782
71.3945	-0.03396	142.973	-0.02028	262.786	-0.66643
71.4711	-0.03364	143.136	-0.01868	263.345	-0.68553
71.5477	-0.03316	143.299	-0.01729	263.903	-0.70515
71.6244	-0.03251	143.462	-0.01613	264.462	-0.72532
71.701	-0.03173	143.625	-0.01518	265.02	-0.74627
71.7777	-0.03082	143.788	-0.01447	265.578	-0.76799
71.8544	-0.0298	143.951	-0.01398	266.136	-0.79034
71.9313	-0.02869	144.114	-0.01373	266.694	-0.81331
72.0082	-0.0275	144.276	-0.01371	267.252	-0.83777
72.0852	-0.02624	144.439	-0.01391	267.81	-0.86326
72.1623	-0.02495	144.602	-0.01432	268.367	-0.88962
72.2396	-0.02363	144.764	-0.01492	268.925	-0.9173
72.317	-0.0223	144.927	-0.0157	269.482	-0.94616
72.3945	-0.02098	145.09	-0.01664	270.039	-0.97649
72.4722	-0.01968	145.253	-0.01772	270.596	-1.00734
72.55	-0.01843	145.416	-0.01894	271.153	-1.03958
72.628	-0.01723	145.579	-0.02027	271.709	-1.07328
72.7061	-0.01608	145.742	-0.0217	272.266	-1.10788
72.7842	-0.01502	145.906	-0.02322	272.822	-1.14508
72.8625	-0.01402	146.07	-0.0248	273.378	-1.18319
72.9409	-0.01312	146.233	-0.02644	273.934	-1.22277
73.0194	-0.01231	146.397	-0.02812	274.49	-1.26365
73.098	-0.0116	146.561	-0.02982	275.045	-1.30661
73.1766	-0.01098	146.726	-0.03154	275.601	-1.35157
73.2553	-0.01048	146.89	-0.03325	276.156	-1.39674
73.334	-0.01008	147.055	-0.03495	276.711	-1.44414
73.4128	-0.00979	147.22	-0.03662	277.266	-1.49317
73.4915	-0.0096	147.385	-0.03825	277.821	-1.5442
73.5703	-0.0095	147.551	-0.03983	278.375	-1.59614
73.6491	-0.00949	147.716	-0.04135	278.93	-1.65037
73.7279	-0.00956	147.882	-0.04281	279.484	-1.70673
73.8066	-0.00969	148.048	-0.0442	280.038	-1.76474
73.8854	-0.00989	148.214	-0.0455	280.592	-1.825
73.9641	-0.01013	148.381	-0.04672	281.146	-1.88736
74.0428	-0.01043	148.547	-0.04783	281.699	-1.95285
74.1215	-0.01075	148.714	-0.04885	282.253	-2.01985
74.2001	-0.01111	148.88	-0.04978	282.806	-2.08881
74.2788	-0.01149	149.047	-0.05061	283.36	-2.16036
74.3574	-0.01186	149.214	-0.05135	283.913	-2.23395
74.4361	-0.01224	149.38	-0.05201	284.467	-2.31054
74.5148	-0.0126	149.547	-0.05258	285.02	-2.38904
74.5934	-0.01293	149.714	-0.05307	285.573	-2.47027
74.6721	-0.01322	149.88	-0.05348	286.126	-2.55403
74.7509	-0.01348	150.047	-0.05382	286.68	-2.64001
74.8297	-0.01367	150.214	-0.05409	287.233	-2.72946
74.9085	-0.0138	150.38	-0.0543	287.786	-2.82071
74.9874	-0.01388	150.546	-0.05445	288.339	-2.91478
75.0665	-0.01388	150.713	-0.05455	288.893	-3.01082
75.1456	-0.01382	150.879	-0.0546	289.446	-3.10964
75.2247	-0.01369	151.045	-0.05461	289.999	-3.2113
75.304	-0.01351	151.211	-0.0546	290.553	-3.31462
75.3834	-0.01326	151.376	-0.05456	291.106	-3.42123
75.4629	-0.01296	151.542	-0.05451	291.66	-3.53046
75.5425	-0.0126	151.707	-0.05445	292.213	-3.64268
75.6222	-0.0122	151.872	-0.05439	292.767	-3.7577
75.702	-0.01175	152.037	-0.05434	293.32	-3.87559
75.7819	-0.01127	152.202	-0.05431	293.874	-3.99673
75.8618	-0.01077	152.366	-0.05431	294.428	-4.1201
75.9419	-0.01025	152.53	-0.05433	294.982	-4.2462
76.0219	-0.00971	152.695	-0.05439	295.535	-4.37569
76.102	-0.00917	152.859	-0.05448	296.089	-4.50855
76.1821	-0.00864	153.023	-0.05461	296.643	-4.64471
76.2622	-0.00812	153.186	-0.05479	297.197	-4.7844
76.3424	-0.00762	153.35	-0.055	297.75	-4.92894
76.4224	-0.00715	153.514	-0.05527	298.304	-5.07838
76.5024	-0.00673	153.677	-0.05558	298.858	-5.23242
76.5824	-0.00636	153.84	-0.05595	299.411	-5.39246
76.6622	-0.00604	154.004	-0.05638	299.965	-5.55866
76.7419	-0.00579	154.167	-0.05688	300.519	-5.73213
76.8215	-0.00561	154.33	-0.05745	301.072	-5.91236
76.901	-0.00551	154.493	-0.05808	301.626	-6.10037
76.9802	-0.00549	154.656	-0.05877	302.179	-6.29739
77.0593	-0.00554	154.819	-0.05953	302.733	-6.50325
77.1382	-0.00567	154.982	-0.06034	303.286	-6.72009
77.2169	-0.00588	155.145	-0.06122	303.839	-6.94824
77.2954	-0.00615	155.308	-0.06215	304.392	-7.18843
77.3737	-0.0065	155.47	-0.06313	304.945	-7.44179
77.4517	-0.0069	155.633	-0.06416	305.499	-7.70971
77.5296	-0.00737	155.796	-0.06524	306.052	-7.99335
77.6072	-0.00788	155.959	-0.06636	306.605	-8.29265
77.6846	-0.00844	156.122	-0.06752	307.158	-8.60891
77.7618	-0.00902	156.285	-0.06871	307.711	-8.94331
77.8388	-0.00964	156.447	-0.06994	308.263	-9.29675
77.9156	-0.01026	156.61	-0.0712	308.816	-9.6697
77.9923	-0.0109	156.773	-0.07247	309.369	-10.0637
78.0688	-0.01153	156.936	-0.07377	309.922	-10.4792
78.1452	-0.01215	157.099	-0.07508	310.475	-10.9171
78.2214	-0.01274	157.262	-0.0764	311.027	-11.378
78.2976	-0.01331	157.425	-0.07772	311.58	-11.8626
78.3737	-0.01383	157.589	-0.07903	312.133	-12.3711
78.4498	-0.01431	157.752	-0.08034	312.686	-12.9035
78.5259	-0.01473	157.915	-0.08162	313.239	-13.46
78.602	-0.01508	158.078	-0.08287	313.792	-14.0405
78.678	-0.01537	158.242	-0.0841	314.345	-14.6454
78.7542	-0.01558	158.405	-0.0853	314.897	-15.2736
78.8304	-0.0157	158.569	-0.08645	315.45	-15.9249
78.9068	-0.01574	158.733	-0.08754	316.003	-16.599
78.9832	-0.0157	158.897	-0.08858	316.556	-17.2949
79.0598	-0.01557	159.061	-0.08956	317.109	-18.0115
79.1366	-0.01535	159.225	-0.09047	317.662	-18.7478
79.2136	-0.01505	159.389	-0.09131	318.215	-19.5025
79.2908	-0.01468	159.553	-0.09207	318.768	-20.274
79.3681	-0.01424	159.718	-0.09275	319.321	-21.0603
79.4458	-0.01373	159.882	-0.09335	319.874	-21.8597
79.5237	-0.01317	160.047	-0.09387	320.427	-22.6704
79.6018	-0.01255	160.212	-0.0943	320.98	-23.4901
79.6802	-0.01189	160.377	-0.09465	321.532	-24.3165
79.7588	-0.01119	160.542	-0.09492	322.085	-25.1477
79.8377	-0.01046	160.707	-0.09509	322.638	-25.9809
79.9169	-0.0097	160.873	-0.09518	323.191	-26.8136
79.9964	-0.00893	161.038	-0.09518	323.743	-27.6433
80.0761	-0.00817	161.204	-0.09511	324.296	-28.4674
80.156	-0.0074	161.37	-0.09495	324.849	-29.2832
80.2362	-0.00666	161.535	-0.09472	325.401	-30.0877
80.3166	-0.00594	161.701	-0.09442	325.954	-30.8786
80.3972	-0.00526	161.867	-0.09406	326.506	-31.6532
80.478	-0.00463	162.033	-0.09364	327.059	-32.4088
80.559	-0.00405	162.2	-0.09319	327.611	-33.143
80.6401	-0.00353	162.366	-0.0927	328.163	-33.8536
80.7214	-0.00307	162.532	-0.09219	328.715	-34.5381
80.8028	-0.00269	162.698	-0.09166	329.267	-35.1945
80.8843	-0.00238	162.864	-0.09112	329.82	-35.8208
80.966	-0.00215	163.03	-0.09059	330.372	-36.4149
81.0477	-0.00199	163.196	-0.09007	330.924	-36.9751
81.1294	-0.00191	163.362	-0.08959	331.476	-37.4999
81.2112	-0.00191	163.528	-0.08916	332.028	-37.9879
81.293	-0.00198	163.694	-0.08879	332.58	-38.4378
81.3747	-0.00213	163.86	-0.08852	333.132	-38.8486
81.4565	-0.00235	164.026	-0.08836	333.684	-39.2199
81.5382	-0.00263	164.191	-0.08832	334.236	-39.5509
81.6199	-0.00296	164.357	-0.08842	334.788	-39.8413
81.7015	-0.00334	164.522	-0.08866	335.34	-40.0907
81.783	-0.00375	164.687	-0.08907	335.892	-40.2994
81.8644	-0.00417	164.852	-0.08965	336.444	-40.4676
81.9457	-0.00461	165.017	-0.09042	336.997	-40.5954
82.0269	-0.00502	165.182	-0.09137	337.549	-40.6835
82.108	-0.00543	165.347	-0.09253	338.101	-40.7327
82.1888	-0.0058	165.511	-0.09392	338.654	-40.7437
82.2696	-0.00614	165.676	-0.09552	339.206	-40.7178
82.3502	-0.00643	165.841	-0.01455	339.759	-40.6558
82.4306	-0.00666	166.005	-0.01582	340.311	-40.5593
82.5109	-0.00684	166.169	-0.01718	340.864	-40.4296
82.591	-0.00694	166.334	-0.01861	341.416	-40.268
82.6709	-0.00697	166.498	-0.02013	341.969	-40.0762
82.7506	-0.0069	166.663	-0.02171	342.522	-39.8556
82.8301	-0.00674	166.827	-0.02335	343.075	-39.6079
82.9095	-0.0065	166.992	-0.02503	343.628	-39.3346
82.9887	-0.00615	167.157	-0.02675	344.181	-39.0375
83.0677	-0.00572	167.321	-0.02848	344.734	-38.7182
83.1465	-0.00519	167.486	-0.03021	345.287	-38.3783
83.2252	-0.00459	167.651	-0.03193	345.84	-38.0196
83.3036	-0.00391	167.816	-0.03362	346.393	-37.6434
83.3819	-0.00316	167.982	-0.03525	346.946	-37.2514
83.4601	-0.00234	168.147	-0.0368	347.499	-36.8449
83.5381	-0.00147	168.312	-0.03825	348.052	-36.4255
83.6159	-0.00055	168.478	-0.03959	348.606	-35.9945
83.6936	0.00041	168.644	-0.0408	349.159	-35.5529
83.7712	0.0014	168.81	-0.04186	349.712	-35.1021
83.8487	0.0024	168.976	-0.04276	350.265	-34.6433
83.926	0.00339	169.142	-0.04347	350.818	-34.1773
84.0033	0.00436	169.308	-0.044	351.372	-33.7053
84.0805	0.0053	169.475	-0.04432	351.925	-33.2281
84.1576	0.00618	169.641	-0.04442	352.478	-32.7465
84.2347	0.007	169.808	-0.0443	353.031	-32.2613
84.3117	0.00772	169.974	-0.04395	353.584	-31.7731
84.3888	0.00833	170.141	-0.04336	354.137	-31.2825
84.4658	0.00882	170.308	-0.04254	354.69	-30.7899
84.5429	0.00917	170.474	-0.04149	355.243	-30.2959
84.6199	0.00937	170.641	-0.04022	355.796	-29.8009
84.6971	0.00942	170.807	-0.03873	356.349	-29.3053
84.7742	0.0093	170.974	-0.03703	356.902	-28.8093
84.8515	0.00902	171.14	-0.03515	357.454	-28.3133
84.9288	0.00856	171.306	-0.03309	358.007	-27.8176
85.0063	0.00794	171.472	-0.03088	358.56	-27.3226
85.0839	0.00713	171.638	-0.02853	359.112	-26.8282
85.1617	0.00615	171.804	-0.02607	359.664	-26.3348
85.2395	0.005	171.969	-0.02352	360.217	-25.8425
85.3176	0.00368	172.134	-0.02092	360.769	-25.3516
85.3958	0.00219	172.299	-0.01828	361.321	-24.8621
85.4742	0.00055	172.464	-0.01564	361.873	-24.3741
85.5528	-0.00123	172.629	-0.01302	362.425	-23.888
85.6316	-0.00314	172.793	-0.01044	362.977	-23.4037
85.7106	-0.00514	172.957	-0.00794	363.529	-22.9218
85.7898	-0.00723	173.121	-0.00554	364.081	-22.4421
85.8692	-0.00937	173.285	-0.00327	364.632	-21.9651
85.9489	-0.01156	173.449	-0.00115	365.184	-21.4909
86.0287	-0.01378	173.613	0.00079	365.735	-21.0197
86.1087	-0.01599	173.776	0.00254	366.286	-20.5515
86.1889	-0.0182	173.94	0.00407	366.837	-20.0865
86.2693	-0.02038	174.103	0.00536	367.388	-19.625
86.3499	-0.0225	174.267	0.0064	367.939	-19.1674
86.4306	-0.02457	174.43	0.00717	368.49	-18.7136
86.5115	-0.02653	174.594	0.00768	369.041	-18.2636
86.5926	-0.02839	174.757	0.00791	369.591	-17.8181
86.6737	-0.03012	174.921	0.00786	370.142	-17.3772
86.755	-0.03169	175.085	0.00754	370.692	-16.941
86.8363	-0.03311	175.249	0.00696	371.242	-16.5093
86.9177	-0.03435	175.413	0.00611	371.792	-16.0825
86.9992	-0.03541	175.577	0.00502	372.342	-15.6608
87.0807	-0.03627	175.742	0.00369	372.892	-15.2442
87.1623	-0.03694	175.907	0.00213	373.442	-14.8323
87.2439	-0.0374	176.072	0.00038	373.992	-14.4257
87.3255	-0.03765	176.237	-0.00156	374.541	-14.0247
87.407	-0.03769	176.403	-0.00368	375.091	-13.629
87.4885	-0.03752	176.569	-0.00593	375.64	-13.2388
87.57	-0.03715	176.736	-0.00832	376.189	-12.8541
87.6513	-0.03657	176.902	-0.0108	376.738	-12.4756
87.7327	-0.03579	177.069	-0.01335	377.287	-12.1025
87.8139	-0.03484	177.237	-0.01597	377.836	-11.7347
87.895	-0.0337	177.404	-0.0186	378.385	-11.3729
87.976	-0.03241	177.572	-0.02123	378.933	-11.0156
88.0569	-0.03098	177.741	-0.02382	379.481	-10.6647
88.1377	-0.02942	177.909	-0.02635	380.029	-10.3193
88.2184	-0.02774	178.078	-0.02881	380.577	-9.97977
88.299	-0.02597	178.246	-0.03116	381.124	-9.64528
88.3794	-0.02411	178.416	-0.03338	381.672	-9.31621
88.4597	-0.02218	178.585	-0.03545	382.219	-8.99402
88.54	-0.02021	178.754	-0.03738	382.765	-8.67658
88.6201	-0.0182	178.924	-0.03915	383.311	-8.36472
88.7001	-0.01618	179.093	-0.04074	383.857	-8.05824
88.78	-0.01416	179.263	-0.04216	384.402	-7.75815
88.8599	-0.01216	179.432	-0.0434	384.947	-7.46315
88.9397	-0.0102	179.602	-0.04446	385.492	-7.17375
89.0195	-0.00831	179.772	-0.04533	386.036	-6.8905
89.0992	-0.00648	179.941	-0.04603	386.58	-6.61299
89.1789	-0.00475	180.111	-0.04654	387.123	-6.34161
89.2585	-0.00313	180.28	-0.04688	387.665	-6.07574
89.3382	-0.00162	180.45	-0.04707	388.207	-5.81719
89.4179	-0.00024	180.619	-0.0471	388.749	-5.56527
89.4976	0.00102	180.788	-0.04699	389.29	-5.31957
89.5773	0.00213	180.957	-0.04675	389.83	-5.08076
89.657	0.0031	181.126	-0.04641	390.37	-4.84814
89.7368	0.00392	181.294	-0.04597	390.909	-4.623
89.8166	0.00458	181.463	-0.04546	391.448	-4.40449
89.8965	0.00509	181.631	-0.04489	391.986	-4.19312
89.9764	0.00544	181.799	-0.04429	392.524	-3.9892
90.0564	0.00564	181.967	-0.04366	393.061	-3.79179
90.1364	0.00569	182.135	-0.04303	393.598	-3.60267
90.2165	0.0056	182.302	-0.04239	394.134	-3.42067
90.2967	0.00537	182.47	-0.04177	394.67	-3.24667
90.3769	0.00501	182.637	-0.04118	395.205	-3.07984
90.4571	0.00452	182.804	-0.04062	395.74	-2.92029
90.5374	0.00391	182.971	-0.0401	396.275	-2.76909
90.6177	0.00319	183.138	-0.03963	396.809	-2.62458
90.6981	0.00236	183.304	-0.03921	397.342	-2.48771
90.7785	0.00144	183.471	-0.03884	397.876	-2.35813
90.8589	0.00043	183.637	-0.03853	398.409	-2.23614
90.9393	-0.00064	183.803	-0.03827	398.942	-2.12164
91.0198	-0.00178	183.969	-0.03805	399.475	-2.01427
91.1002	-0.00296	184.135	-0.03787	400.007	-1.91486
91.1807	-0.00417	184.3	-0.03773	400.54	-1.8226
91.2611	-0.00541	184.466	-0.0376	401.072	-1.73681
91.3416	-0.00665	184.631	-0.03748	401.604	-1.65757
91.422	-0.00789	184.796	-0.03737	402.136	-1.58494
91.5025	-0.00911	184.961	-0.03725	402.668	-1.51861
91.5829	-0.01031	185.126	-0.0371	403.2	-1.4575
91.6634	-0.01146	185.29	-0.03692	403.731	-1.40195
91.7438	-0.01256	185.455	-0.03669	404.263	-1.3524
91.8243	-0.0136	185.619	-0.0364	404.795	-1.30765
91.9048	-0.01457	185.783	-0.03603	405.327	-1.26791
91.9853	-0.01545	185.947	-0.03559	405.858	-1.23256
92.0659	-0.01625	186.111	-0.03505	406.39	-1.20238
92.1465	-0.01696	186.274	-0.03441	406.921	-1.17642
92.2271	-0.01756	186.437	-0.03368	407.453	-1.15394
92.3078	-0.01806	186.601	-0.03285	407.985	-1.13546
92.3886	-0.01845	186.764	-0.03191	408.516	-1.11946
92.4694	-0.01872	186.927	-0.03088	409.047	-1.10629
92.5503	-0.01888	187.09	-0.02974	409.579	-1.09583
92.6314	-0.01893	187.252	-0.02851	410.11	-1.08759
92.7125	-0.01886	187.415	-0.02719	410.641	-1.08098
92.7936	-0.01867	187.578	-0.02579	411.172	-1.0758
92.8749	-0.01837	187.741	-0.02433	411.703	-1.07283
92.9563	-0.01796	187.903	-0.02281	412.233	-1.07125
93.0378	-0.01744	188.066	-0.02125	412.764	-1.0706
93.1194	-0.01681	188.229	-0.01967	413.294	-1.07072
93.201	-0.01608	188.392	-0.01808	413.824	-1.07174
93.2827	-0.01527	188.555	-0.01652	414.354	-1.07292
93.3645	-0.01436	188.718	-0.01501	414.883	-1.07425
93.4464	-0.01338	188.881	-0.01356	415.412	-1.07564
93.5283	-0.01234	189.045	-0.0122	415.941	-1.07711
93.6103	-0.01122	189.209	-0.01096	416.47	-1.07837
93.6922	-0.01007	189.373	-0.00987	416.998	-1.07962
93.7742	-0.00887	189.537	-0.00893	417.526	-1.08105
93.8562	-0.00763	189.702	-0.00817	418.053	-1.08252
93.9381	-0.00639	189.867	-0.0076	418.58	-1.08384
94.0199	-0.00512	190.032	-0.00725	419.107	-1.08465
94.1017	-0.00387	190.197	-0.00713	419.633	-1.08564
94.1834	-0.00262	190.363	-0.00725	420.159	-1.0864
94.265	-0.0014	190.529	-0.00763	420.685	-1.08675
94.3465	-0.0002	190.696	-0.00826	421.21	-1.08681
94.4278	0.00096	190.863	-0.00917	421.735	-1.08694
94.509	0.00207	191.03	-0.01033	422.26	-1.08718
94.59	0.00313	191.198	-0.01176	422.784	-1.08733
94.6707	0.00413	191.365	-0.01345	423.308	-1.08812
94.7513	0.00507	191.533	-0.0154	423.832	-1.08944
94.8317	0.00593	191.702	-0.01758	424.355	-1.09138
94.9119	0.0067	191.87	-0.01999	424.878	-1.09366
94.9918	0.0074	192.039	-0.02262	425.401	-1.0968
95.0716	0.008	192.208	-0.02544	425.924	-1.10077
95.1512	0.00851	192.377	-0.02843	426.446	-1.10502
95.2305	0.00894	192.546	-0.03156	426.968	-1.11041
95.3096	0.00928	192.716	-0.03482	427.49	-1.11666
95.3886	0.00953	192.885	-0.03815	428.011	-1.12388
95.4674	0.00969	193.054	-0.04154	428.532	-1.13192
95.546	0.00976	193.223	-0.04495	429.054	-1.14101
95.6246	0.00975	193.393	-0.04835	429.575	-1.15134
95.703	0.00965	193.562	-0.05171	430.095	-1.16249
95.7813	0.00949	193.731	-0.055	430.616	-1.17438
95.8595	0.00924	193.9	-0.05818	431.136	-1.18711
95.9377	0.00892	194.068	-0.06124	431.657	-1.2006
96.0159	0.00853	194.237	-0.06413	432.177	-1.21431
96.0942	0.00807	194.405	-0.06684	432.697	-1.22834
96.1724	0.00757	194.573	-0.06933	433.217	-1.24249
96.2507	0.007	194.74	-0.07158	433.737	-1.25657
96.3291	0.0064	194.908	-0.07357	434.257	-1.27051
96.4077	0.00575	195.075	-0.07527	434.776	-1.28409
96.4863	0.00507	195.242	-0.07668	435.296	-1.29725
96.5652	0.00436	195.409	-0.07777	435.815	-1.30951
96.6442	0.00363	195.575	-0.07855	436.334	-1.3208
96.7234	0.00289	195.742	-0.07899	436.853	-1.33088
96.8029	0.00213	195.908	-0.07911	437.373	-1.33938
96.8826	0.00137	196.074	-0.07889	437.892	-1.34616
96.9625	0.00061	196.239	-0.07835	438.411	-1.35107
97.0427	-0.00015	196.405	-0.07749	438.929	-1.35395
97.1232	-0.00091	196.57	-0.07633	439.448	-1.35472
97.2039	-0.00165	196.736	-0.07487	439.967	-1.35326
97.2849	-0.00238	196.901	-0.07314	440.486	-1.34976
97.3661	-0.0031	197.066	-0.07116	441.004	-1.34401
97.4476	-0.00381	197.231	-0.06894	441.523	-1.33608
97.5293	-0.0045	197.397	-0.06652	442.041	-1.32607
97.6113	-0.00517	197.562	-0.06393	442.559	-1.3141
97.6934	-0.00583	197.727	-0.06117	443.078	-1.30041
97.7757	-0.00646	197.893	-0.0583	443.596	-1.28501
97.8582	-0.00708	198.058	-0.05532	444.114	-1.26838
97.9408	-0.00767	198.224	-0.05228	444.632	-1.25087
98.0235	-0.00824	198.39	-0.04918	445.149	-1.23297
98.1062	-0.0088	198.556	-0.04608	445.667	-1.21508
98.189	-0.00933	198.722	-0.04299	446.184	-1.19773
98.2718	-0.00985	198.889	-0.03994	446.701	-1.18168
98.3546	-0.01035	199.055	-0.03698	447.219	-1.16735
98.4373	-0.01084	199.222	-0.03411	447.735	-1.15542
98.52	-0.01133	199.389	-0.03138	448.252	-1.1466
98.6025	-0.0118	199.556	-0.02878	448.769	-1.1416
98.6849	-0.01226	199.723	-0.02637	449.285	-1.14112
98.7672	-0.01273	199.89	-0.02413	449.801	-1.1458
98.8492	-0.0132	200.058	-0.0221	450.317	-1.15649
98.931	-0.01367	200.226	-0.02028	450.832	-1.17389
99.0126	-0.01414	200.393	-0.01868	451.347	-1.19867
99.0939	-0.01462	200.561	-0.01729	451.862	-1.23154
99.1749	-0.01511	200.729	-0.01613	452.376	-1.27322
99.2556	-0.01561	200.897	-0.01518	452.891	-1.32427
99.336	-0.01612	201.065	-0.01447	453.404	-1.38517
99.4161	-0.01664	201.232	-0.01398	453.918	-1.45648
99.4959	-0.01716	201.4	-0.01373	454.431	-1.53856
99.5754	-0.01769	201.568	-0.01371	454.944	-1.63176
99.6545	-0.01823	201.736	-0.01391	455.457	-1.73623
99.7333	-0.01876	201.903	-0.01432	455.969	-1.8521
99.8119	-0.0193	202.071	-0.01492	456.481	-1.97944
99.8901	-0.01982	202.238	-0.0157	456.992	-2.11815
99.9681	-0.02033	202.405	-0.01664	457.503	-2.26812
100.046	-0.02083	202.572	-0.01772	458.014	-2.42899
100.123	-0.02132	202.739	-0.01894	458.525	-2.60035
100.2	-0.02179	202.906	-0.02027	459.036	-2.78175
100.277	-0.02224	203.072	-0.0217	459.546	-2.9725
100.354	-0.02266	203.239	-0.02322	460.056	-3.17194
100.431	-0.02306	203.405	-0.0248	460.566	-3.37908
100.508	-0.02343	203.571	-0.02644	461.076	-3.59306
100.584	-0.02376	203.737	-0.02812	461.586	-3.81285
100.66	-0.02405	203.902	-0.02982	462.096	-4.03735
100.737	-0.02431	204.068	-0.03154	462.606	-4.26541
100.813	-0.02452	204.234	-0.03325	463.115	-4.49571
100.889	-0.0247	204.399	-0.03495	463.625	-4.72712
100.966	-0.02483	204.565	-0.03662	464.135	-4.95828
101.042	-0.02492	204.73	-0.03825	464.645	-5.18784
101.119	-0.02496	204.895	-0.03983	465.155	-5.41443
101.195	-0.02496	205.061	-0.04135	465.666	-5.63673
101.272	-0.02492	205.226	-0.04281	466.176	-5.85344
101.349	-0.02483	205.391	-0.0442	466.687	-6.06317
101.426	-0.02468	205.557	-0.0455	467.198	-6.26472
101.504	-0.0245	205.722	-0.04672	467.709	-6.45691
101.581	-0.02426	205.888	-0.04783	468.22	-6.63861
101.659	-0.02397	206.053	-0.04885	468.732	-6.80883
101.737	-0.02364	206.219	-0.04978	469.244	-6.96659
101.816	-0.02327	206.385	-0.05061	469.757	-7.11101
101.894	-0.02286	206.551	-0.05135	470.269	-7.2414
101.973	-0.02241	206.717	-0.05201	470.782	-7.35711
102.053	-0.02194	206.883	-0.05258	471.295	-7.45766
102.132	-0.02145	207.049	-0.05307	471.809	-7.5426
102.212	-0.09221	207.216	-0.05348	472.322	-7.61175
102.292	-0.09305	207.383	-0.05382	472.836	-7.66502
102.373	-0.09405	207.549	-0.05409	473.35	-7.70236
102.454	-0.09521	207.716	-0.0543	473.864	-7.72393
102.535	-0.09654	207.883	-0.05445	474.378	-7.73
102.616	-0.09802	208.05	-0.05455	474.893	-7.72105
102.698	-0.09965	208.217	-0.0546	475.407	-7.69752
102.78	-0.09964	208.385	-0.05461	475.921	-7.66
102.862	-0.0985	208.552	-0.0546	476.435	-7.60921
102.944	-0.09736	208.719	-0.05456	476.95	-7.54601
103.027	-0.09627	208.887	-0.05451	477.464	-7.47128
103.11	-0.09524	209.054	-0.05445	477.977	-7.38591
103.193	-0.09427	209.222	-0.05439	478.491	-7.29091
103.276	-0.09338	209.389	-0.05434	479.004	-7.18735
103.359	-0.09259	209.557	-0.05431	479.517	-7.07633
103.442	-0.09191	209.724	-0.05431	480.03	-6.95899
103.525	-0.09136	209.891	-0.05433	480.543	-6.83639
103.608	-0.09093	210.059	-0.05439	481.055	-6.70963
103.692	-0.09065	210.226	-0.05448	481.566	-6.57985
103.775	-0.09052	210.393	-0.05461	482.078	-6.44814
103.858	-0.09054	210.56	-0.05479	482.589	-6.3155
103.941	-0.09072	210.727	-0.055	483.099	-6.18276
104.024	-0.09105	210.894	-0.05527	483.609	-6.05098
104.107	-0.09155	211.061	-0.05558	484.119	-5.92094
104.19	-0.09221	211.227	-0.05595	484.628	-5.79341
104.272	-0.09305	211.394	-0.05638	485.137	-5.6691
104.354	-0.09405	211.56	-0.05688	485.645	-5.5487
104.437	-0.09521	211.726	-0.05745	486.152	-5.43277
104.519	-0.09654	211.892	-0.05808	486.66	-5.32169
104.6	-0.09802	212.058	-0.05877	487.167	-5.21583
104.682	-0.09965	212.224	-0.05953	487.674	-5.11547
104.763	-0.02642	212.39	-0.06034	488.18	-5.0208
104.844	-0.02608	212.556	-0.06122	488.686	-4.93189
104.925	-0.02563	212.722	-0.06215	489.192	-4.84871
105.006	-0.02507	212.887	-0.06313	489.697	-4.77124
105.086	-0.02441	213.053	-0.06416	490.203	-4.69936
105.167	-0.02366	213.218	-0.06524	490.708	-4.63284
105.247	-0.02283	213.384	-0.06636	491.213	-4.57153
105.326	-0.02193	213.55	-0.06752	491.717	-4.51502
105.406	-0.02097	213.715	-0.06871	492.222	-4.46305
105.485	-0.01996	213.881	-0.06994	492.727	-4.41517
105.565	-0.01892	214.046	-0.0712	493.231	-4.37104
105.644	-0.01785	214.212	-0.07247	493.736	-4.33021
105.723	-0.01677	214.378	-0.07377	494.241	-4.29212
105.802	-0.01567	214.543	-0.07508	494.745	-4.25643
105.88	-0.01457	214.709	-0.0764	495.25	-4.22268
105.959	-0.01347	214.875	-0.07772	495.754	-4.19038
106.038	-0.01239	215.041	-0.07903	496.259	-4.15911
106.116	-0.01134	215.208	-0.08034	496.764	-4.12859
106.195	-0.01031	215.374	-0.08162	497.269	-4.09841
106.273	-0.00931	215.54	-0.08287	497.774	-4.06813
106.351	-0.00835	215.707	-0.0841	498.279	-4.0375
106.43	-0.00745	215.874	-0.0853	498.784	-4.00632
106.508	-0.00659	216.041	-0.08645	499.289	-3.9743
106.587	-0.00577	216.207	-0.08754	499.794	-3.94113
106.665	-0.00501	216.375	-0.08858	500.3	-3.90676
106.744	-0.0043	216.542	-0.08956	500.805	-3.87107
106.823	-0.00364	216.709	-0.09047	501.31	-3.83391
106.901	-0.00302	216.877	-0.09131	501.816	-3.79529
106.98	-0.00244	217.044	-0.09207	502.321	-3.75546
107.059	-0.0019	217.212	-0.09275	502.827	-3.71416
107.138	-0.0014	217.38	-0.09335	503.332	-3.67155
107.217	-0.00094	217.548	-0.09387	503.838	-3.62773
107.296	-0.00051	217.716	-0.0943	504.344	-3.58291
107.375	-0.00011	217.884	-0.09465	504.849	-3.53724
107.455	0.00026	218.052	-0.09492	505.355	-3.49066
107.534	0.00061	218.221	-0.09509	505.86	-3.44364
107.613	0.00094	218.389	-0.09518	506.366	-3.39624
107.693	0.00126	218.557	-0.09518	506.871	-3.34869
107.772	0.00157	218.726	-0.09511	507.377	-3.30118
107.852	0.00189	218.894	-0.09495	507.882	-3.25402
107.931	0.00221	219.063	-0.09472	508.387	-3.20739
108.011	0.00254	219.232	-0.09442	508.893	-3.16151
108.09	0.00288	219.4	-0.09406	509.398	-3.11659
108.17	0.00325	219.569	-0.09364	509.903	-3.07292
108.249	0.00362	219.737	-0.09319	510.409	-3.03053
108.329	0.00402	219.906	-0.0927	510.914	-2.98957
108.408	0.00443	220.075	-0.09219	511.42	-2.95022
108.488	0.00486	220.243	-0.09166	511.925	-2.91254
108.568	0.00531	220.412	-0.09112	512.431	-2.87674
108.647	0.00575	220.58	-0.09059	512.937	-2.84279
108.727	0.00621	220.749	-0.09007	513.443	-2.811
108.806	0.00666	220.917	-0.08959	513.949	-2.78132
108.886	0.00712	221.086	-0.08916	514.455	-2.75385
108.965	0.00756	221.254	-0.08879	514.962	-2.72866
109.045	0.00799	221.422	-0.08852	515.469	-2.70561
109.124	0.00841	221.59	-0.08836	515.976	-2.68491
109.204	0.00882	221.758	-0.08832	516.483	-2.66639
109.283	0.00919	221.926	-0.08842	516.991	-2.65005
109.363	0.00954	222.094	-0.08866	517.499	-2.6359
109.442	0.00985	222.262	-0.08907	518.007	-2.62386
109.522	0.01012	222.43	-0.08965	518.516	-2.61402
109.601	0.01035	222.598	-0.09042	519.025	-2.60616
109.681	0.01052	222.766	-0.09137	519.534	-2.6005
109.76	0.01064	222.933	-0.09253	520.044	-2.59667
109.84	0.01069	223.101	-0.09392	520.554	-2.59472
109.919	0.01068	223.268	-0.09552	521.065	-2.59471
109.999	0.01059	223.436	-0.09733	521.576	-2.5963
110.079	0.01044	223.603	-0.09938	522.087	-2.59979
110.158	0.01021	223.771	-0.10166	522.599	-2.6048
110.238	0.00991	223.938	-0.10416	523.111	-2.61159
110.318	0.00955	224.105	-0.10688	523.624	-2.61978
110.398	0.00911	224.273	-0.10983	524.137	-2.62938
110.477	0.0086	224.44	-0.11299	524.65	-2.64056
110.557	0.00804	224.607	-0.11635	525.164	-2.6532
110.637	0.00741	224.775	-0.11989	525.678	-2.66724
110.717	0.00674	224.942	-0.1236	526.192	-2.68259
110.797	0.00602	225.109	-0.12747	526.706	-2.69951
110.877	0.00525	225.277	-0.13148	527.221	-2.71776
110.957	0.00446	225.444	-0.13561	527.735	-2.7375
111.037	0.00365	225.612	-0.13983	528.25	-2.75828
111.117	0.00283	225.779	-0.14413	528.765	-2.78046
111.197	0.00201	225.947	-0.14848	529.281	-2.8038
111.277	0.0012	226.114	-0.15286	529.796	-2.82825
111.357	0.00041	226.282	-0.15725	530.311	-2.85421
111.437	-0.00036	226.45	-0.16161	530.827	-2.88129
111.517	-0.00109	226.618	-0.16593	531.342	-2.90973
111.598	-0.00177	226.786	-0.17017	531.857	-2.93934
111.678	-0.0024	226.954	-0.17432	532.372	-2.97019
111.758	-0.00297	227.122	-0.17837	532.888	-3.0024
111.838	-0.00346	227.29	-0.18228	533.403	-3.03558
111.919	-0.00386	227.458	-0.18604	533.918	-3.07002
111.999	-0.00416	227.626	-0.18962	534.433	-3.10557
112.08	-0.00435	227.795	-0.19302	534.947	-3.14219
112.16	-0.00443	227.963	-0.19623	535.462	-3.18006
112.241	-0.00439	228.132	-0.19922	535.977	-3.21934
112.321	-0.00423	228.301	-0.20199	536.491	-3.25969
112.402	-0.00395	228.469	-0.20453	537.005	-3.30112
112.483	-0.00354	228.638	-0.20684	537.519	-3.34368
112.564	-0.00301	228.807	-0.20891	538.033	-3.38753
112.645	-0.00236	228.976	-0.21076	538.547	-3.43251
112.726	-0.00159	229.145	-0.21237	539.061	-3.4782
112.807	-0.00071	229.314	-0.21377	539.574	-3.52514
112.888	0.00029	229.484	-0.21496	540.088	-3.57326
112.969	0.00139	229.653	-0.21595	540.602	-3.62239
113.051	0.00259	229.822	-0.21678	541.115	-3.67258
113.132	0.00388	229.991	-0.21743	541.629	-3.72373
113.214	0.00525	230.161	-0.21793	542.142	-3.77625
113.296	0.00668	230.33	-0.21832	542.656	-3.8299
113.377	0.00817	230.499	-0.2186	543.169	-3.88446
113.459	0.00971	230.669	-0.21879	543.683	-3.94033
113.541	0.01129	230.838	-0.21891	544.197	-3.99724
113.623	0.01289	231.007	-0.219	544.71	-4.05525
113.705	0.0145	231.177	-0.21907	545.225	-4.1142
113.787	0.01612	231.346	-0.21913	545.739	-4.17421
113.869	0.01773	231.515	-0.21923	546.253	-4.23534
113.95	0.01931	231.684	-0.21937	546.768	-4.29734
114.032	0.02085	231.853	-0.21959	547.283	-4.36054
114.114	0.02233	232.022	-0.21989	547.799	-4.425
114.196	0.02375	232.191	-0.2203	548.314	-4.49034
114.277	0.02509	232.36	-0.22085	548.83	-4.55669
114.359	0.02634	232.529	-0.22155	549.347	-4.62415
114.44	0.02749	232.698	-0.22241	549.863	-4.69277
114.521	0.02853	232.867	-0.22346	550.38	-4.76217
114.602	0.02945	233.036	-0.22468	550.898	-4.83245
114.683	0.03025	233.205	-0.22609	551.415	-4.90377
114.764	0.03093	233.374	-0.22769	551.934	-4.97607
114.844	0.03147	233.543	-0.22948	552.452	-5.04915
114.924	0.03188	233.711	-0.23147	552.971	-5.12324
115.004	0.03214	233.88	-0.23365	553.49	-5.19832
115.083	0.03226	234.049	-0.23602	554.01	-5.27436
115.162	0.03224	234.218	-0.23857	554.53	-5.35119
115.241	0.03207	234.386	-0.24131	555.05	-5.42883
115.32	0.03176	234.555	-0.24424	555.57	-5.50739
115.398	0.03131	234.724	-0.24734	556.091	-5.5866
115.476	0.03074	234.893	-0.25059	556.612	-5.66653
115.554	0.03004	235.062	-0.254	557.134	-5.74697
115.631	0.02924	235.231	-0.25753	557.655	-5.82815
115.708	0.02832	235.4	-0.26118	558.177	-5.90977
115.785	0.02731	235.569	-0.26492	558.699	-5.99212
115.862	0.0262	235.739	-0.26873	559.221	-6.0749
115.939	0.025	235.908	-0.27259	559.743	-6.15809
116.015	0.02372	236.077	-0.27651	560.265	-6.24173
116.091	0.02236	236.247	-0.28045	560.787	-6.32568
116.167	0.02094	236.417	-0.28443	561.309	-6.41013
116.243	0.01947	236.586	-0.2884	561.831	-6.49457
116.319	0.01795	236.756	-0.29237	562.353	-6.57909
116.395	0.01641	236.926	-0.29632	562.875	-6.6637
116.471	0.01484	237.096	-0.30023	563.397	-6.74833
116.546	0.01327	237.266	-0.30412	563.919	-6.8329
116.622	0.01172	237.436	-0.30792	564.44	-6.91733
116.698	0.01018	237.606	-0.31168	564.961	-7.00161
116.774	0.00869	237.776	-0.31536	565.482	-7.08573
116.85	0.00725	237.947	-0.31897	566.002	-7.1695
116.927	0.00586	238.117	-0.32249	566.522	-7.25287
117.003	0.00455	238.287	-0.32593	567.042	-7.33574
117.08	0.00331	238.457	-0.32932	567.561	-7.41793
117.157	0.00217	238.627	-0.33261	568.08	-7.49948
117.234	0.00112	238.798	-0.33583	568.599	-7.5802
117.311	0.00018	238.968	-0.33898	569.117	-7.66015
117.389	-0.00065	239.138	-0.34208	569.635	-7.73915
117.467	-0.00136	239.308	-0.34514	570.152	-7.81728
117.546	-0.00195	239.478	-0.34813	570.669	-7.89441
117.624	-0.0024	239.647	-0.35109	571.185	-7.97041
117.703	-0.00273	239.817	-0.35403	571.7	-8.04524
117.782	-0.00292	239.987	-0.35696	572.216	-8.11881
117.862	-0.00296	240.156	-0.35986	572.73	-8.1911
117.942	-0.00286	240.325	-0.36277	573.245	-8.26177
118.022	-0.00261	240.494	-0.3657	573.758	-8.33088
118.103	-0.00221	240.663	-0.36866	574.271	-8.39843
118.183	-0.00167	240.832	-0.37165	574.784	-8.46431
118.264	-0.00098	241.001	-0.3747	575.296	-8.52835
118.346	-0.00015	241.17	-0.37783	575.808	-8.59075
118.427	0.00081	241.338	-0.38103	576.319	-8.65124
118.509	0.00189	241.506	-0.38429	576.83	-8.70983
118.591	0.00309	241.675	-0.38764	577.34	-8.76633
118.673	0.00438	241.843	-0.39108	577.849	-8.82074
118.755	0.00577	242.011	-0.39464	578.359	-8.87305
118.838	0.00725	242.179	-0.39831	578.867	-8.923
118.92	0.00879	242.346	-0.40208	579.375	-8.97077
119.003	0.0104	242.514	-0.40599	579.883	-9.01615
119.086	0.01205	242.682	-0.41003	580.39	-9.05913
119.169	0.01372	242.849	-0.41418	580.897	-9.09963
119.252	0.0154	243.017	-0.41845	581.404	-9.13773
119.334	0.01705	243.185	-0.42284	581.91	-9.17323
119.418	0.01868	243.352	-0.42734	582.415	-9.20617
119.501	0.02025	243.52	-0.43196	582.92	-9.23646
119.584	0.02175	243.687	-0.4367	583.424	-9.26411
119.667	0.02317	243.855	-0.44154	583.928	-9.28906
119.75	0.0245	244.022	-0.44651	584.432	-9.31116
119.833	0.02571	244.19	-0.45159	584.935	-9.33049
119.916	0.0268	244.358	-0.45679	585.437	-9.34702
119.999	0.02775	244.525	-0.46209	585.939	-9.36075
120.082	0.02855	244.693	-0.46748	586.441	-9.37162
120.165	0.0292	244.861	-0.47297	586.942	-9.37967
120.248	0.02966	245.029	-0.47852	587.442	-9.38498
120.331	0.02996	245.197	-0.48413	587.942	-9.38744
120.413	0.03006	245.365	-0.48979	588.441	-9.38704
120.496	0.02998	245.533	-0.4955	588.94	-9.38383
120.579	0.02971	245.701	-0.50127	589.438	-9.37781
120.661	0.02925	245.869	-0.5071	589.935	-9.36898
120.744	0.02861	246.038	-0.51297	590.432	-9.35729
120.826	0.02779	246.206	-0.51887	590.928	-9.34289
120.909	0.02679	246.374	-0.5248	591.423	-9.32569
120.991	0.02564	246.542	-0.53076	591.917	-9.30583
121.073	0.02433	246.711	-0.53673	592.411	-9.28339
121.155	0.02287	246.879	-0.54272	592.904	-9.2584
121.237	0.02128	247.047	-0.54871	593.397	-9.23083
121.319	0.01958	247.215	-0.55472	593.889	-9.20079
121.4	0.01778	247.383	-0.56073	594.379	-9.16837
121.482	0.01592	247.551	-0.56673	594.87	-9.13349
121.563	0.01401	247.719	-0.57277	595.359	-9.09628
121.644	0.01209	247.887	-0.57879	595.847	-9.05687
121.725	0.01016	248.055	-0.58481	596.335	-9.01528
121.806	0.00826	248.223	-0.59085	596.822	-8.9716
121.887	0.00642	248.391	-0.59691	597.308	-8.92596
121.967	0.00465	248.558	-0.60302	597.793	-8.8785
122.047	0.00297	248.726	-0.60908	598.278	-8.8293
122.127	0.00142	248.894	-0.61519	598.761	-8.77838
122.207	0	249.061	-0.6213	599.244	-8.72591
122.287	-0.00125	249.229	-0.62742	599.726	-8.67193
122.366	-0.00233	249.396	-0.63358	600.207	-8.61637
122.445	-0.00322	249.563	-0.63977	600.688	-8.55968
122.525	-0.0039	249.731	-0.646	601.168	-8.50169
122.603	-0.00436	249.898	-0.65223	601.647	-8.44258
122.682	-0.0046	250.065	-0.6585	602.125	-8.3824
122.761	-0.0046	250.232	-0.66483	602.602	-8.32118
122.839	-0.00437	250.4	-0.67118	603.079	-8.25925
122.917	-0.00392	250.567	-0.67753	603.555	-8.19644
122.995	-0.00323	250.734	-0.6839	604.031	-8.13297
123.074	-0.00231	250.901	-0.69034	604.506	-8.06884
123.152	-0.00119	251.069	-0.69679	604.98	-8.00417
123.23	0.00013	251.236	-0.7033	605.453	-7.939
123.308	0.00165	251.404	-0.70984	605.926	-7.87343
123.386	0.00334	251.571	-0.71643	606.399	-7.80742
123.464	0.00518	251.739	-0.72306	606.871	-7.7411
123.542	0.00715	251.907	-0.7297	607.342	-7.67446
123.62	0.00922	252.075	-0.7364	607.813	-7.60763
123.698	0.01136	252.243	-0.74309	608.283	-7.5407
123.776	0.01355	252.411	-0.74978	608.753	-7.47361
123.855	0.01576	252.579	-0.75651	609.223	-7.40648
123.934	0.01795	252.747	-0.76323	609.692	-7.33919
124.012	0.02011	252.915	-0.76998	610.161	-7.27185
124.091	0.0222	253.084	-0.77671	610.629	-7.20443
124.171	0.02419	253.252	-0.78345	611.097	-7.13688
124.25	0.02607	253.421	-0.79025	611.564	-7.06924
124.329	0.02778	253.589	-0.79703	612.031	-7.00158
124.409	0.02932	253.758	-0.80383	612.498	-6.93385
124.489	0.03065	253.927	-0.81069	612.965	-6.86611
124.569	0.03174	254.095	-0.81759	613.431	-6.79837
124.65	0.0326	254.264	-0.82454	613.896	-6.73071
124.73	0.03318	254.433	-0.83149	614.362	-6.66303
124.811	0.03348	254.601	-0.8385	614.827	-6.5953
124.892	0.03349	254.77	-0.84554	615.291	-6.52761
124.973	0.0332	254.939	-0.85264	615.756	-6.45997
125.054	0.0326	255.107	-0.85992	616.22	-6.39219
125.136	0.03171	255.276	-0.86718	616.684	-6.32451
125.217	0.03051	255.444	-0.8745	617.147	-6.25688
125.298	0.02903	255.613	-0.88191	617.61	-6.18929
125.38	0.02727	255.781	-0.88944	618.073	-6.12176
125.461	0.02525	255.949	-0.89707	618.535	-6.05444
125.543	0.02299	256.118	-0.90471	618.997	-5.98737
125.624	0.0205	256.286	-0.91256	619.458	-5.92042
125.706	0.0178	256.454	-0.92052	619.92	-5.85374
125.787	0.01493	256.622	-0.92862	620.38	-5.78739
125.868	0.01192	256.79	-0.93687	620.841	-5.72134
125.949	0.00878	256.958	-0.94528	621.301	-5.65537
126.03	0.00555	257.125	-0.95388	621.761	-5.58984
126.111	0.00226	257.293	-0.96265	622.221	-5.52473
126.192	-0.00104	257.461	-0.97166	622.68	-5.46003
126.272	-0.00432	257.628	-0.98088	623.139	-5.39575
126.353	-0.00757	257.796	-0.99037	623.597	-5.332
126.433	-0.01073	257.964	-1.00002	624.056	-5.2691
126.513	-0.01377	258.131	-1.00989	624.514	-5.20674
126.593	-0.01666	258.299	-1.02002	624.972	-5.14507
126.673	-0.01938	258.466	-1.03037	625.429	-5.08409
126.753	-0.0219	258.634	-1.04093	625.887	-5.02363
126.832	-0.02417	258.801	-1.05177	626.344	-4.96389
126.911	-0.02619	258.969	-1.06289	626.801	-4.90474
126.991	-0.02792	259.137	-1.07426	627.258	-4.84625
127.07	-0.02936	259.304	-1.08584	627.715	-4.78838
127.149	-0.03047	259.472	-1.09767	628.172	-4.73094
127.228	-0.03127	259.64	-1.10979	628.628	-4.67433
127.306	-0.03174	259.808	-1.12208	629.085	-4.61814
127.385	-0.03187	259.975	-1.13455	629.542	-4.56244
127.464	-0.03167	260.143	-1.14728	629.998	-4.50713
127.542	-0.03113	260.311	-1.16021	630.455	-4.45198
127.621	-0.03026	260.479	-1.17332	630.912	-4.39689
127.7	-0.02908	260.647	-1.18667	631.369	-4.34206
127.778	-0.02759	260.815	-1.20021	631.826	-4.28727
127.857	-0.02583	260.983	-1.2139	632.283	-4.23227
127.936	-0.02379	261.151	-1.22775	632.74	-4.1769
128.015	-0.02153	261.319	-1.24178	633.197	-4.12119
128.094	-0.01905	261.487	-1.25599	633.654	-4.06534
128.173	-0.01638	261.656	-1.27022	634.112	-4.00862
128.252	-0.01356	261.824	-1.28458	634.569	-3.95106
128.331	-0.01062	261.992	-1.29907	635.027	-3.89267
128.41	-0.00758	262.16	-1.31361	635.485	-3.83333
128.489	-0.00448	262.328	-1.32816	635.943	-3.77293
128.568	-0.00136	262.496	-1.34273	636.401	-3.71097
128.648	0.00176	262.664	-1.35746	636.859	-3.64769
128.727	0.00484	262.832	-1.37224	637.317	-3.58313
128.807	0.00786	263	-1.38706	637.776	-3.51689
128.887	0.01078	263.168	-1.40197	638.234	-3.44917
128.967	0.01357	263.336	-1.41695	638.692	-3.37979
129.047	0.01621	263.504	-1.43199	639.15	-3.30896
129.127	0.01867	263.671	-1.44702	639.608	-3.23641
129.207	0.02094	263.839	-1.46206	640.066	-3.16208
129.287	0.02299	264.007	-1.47708	640.524	-3.08622
129.367	0.02481	264.174	-1.49221	640.981	-3.00849
129.447	0.02639	264.341	-1.5074	641.438	-2.9291
129.527	0.02771	264.509	-1.52265	641.895	-2.84828
129.608	0.02877	264.676	-1.53792	642.352	-2.766
129.688	0.02956	264.843	-1.55328	642.808	-2.68229
129.768	0.03009	265.01	-1.56878	643.264	-2.59726
129.849	0.03034	265.177	-1.58434	643.719	-2.51134
129.929	0.03032	265.344	-1.59996	644.174	-2.42453
130.01	0.03003	265.511	-1.61568	644.628	-2.33687
130.09	0.0295	265.678	-1.63152	645.082	-2.24859
130.171	0.02872	265.844	-1.6475	645.535	-2.16003
130.251	0.02772	266.011	-1.66357	645.988	-2.0712
130.332	0.02652	266.178	-1.67985	646.44	-1.98243
130.412	0.02512	266.345	-1.6964	646.891	-1.89391
130.493	0.02357	266.511	-1.71318	647.342	-1.80597
130.573	0.02186	266.678	-1.73018	647.792	-1.71879
130.654	0.02004	266.845	-1.74743	648.242	-1.63251
130.734	0.01811	267.012	-1.765	648.691	-1.54758
130.815	0.01612	267.179	-1.78272	649.139	-1.46409
130.895	0.01407	267.346	-1.80066	649.587	-1.38237
130.976	0.01201	267.513	-1.81893	650.034	-1.30239
131.057	0.00995	267.68	-1.83744	650.48	-1.22459
131.137	0.00793	267.848	-1.85627	650.926	-1.14895
131.218	0.00597	268.015	-1.87559	651.372	-1.0758
131.299	0.00408	268.183	-1.8953	651.817	-1.00524
131.38	0.0023	268.351	-1.91538	652.261	-0.93738
131.46	0.00063	268.518	-1.93579	652.705	-0.87241
131.541	-0.00092	268.687	-1.95674	653.149	-0.8103
131.622	-0.00234	268.855	-1.97811	653.593	-0.75145
131.703	-0.00362	269.023	-1.99975	654.036	-0.69578
131.784	-0.00477	269.192	-2.02186	654.479	-0.6433
131.865	-0.00578	269.36	-2.04442	654.921	-0.59402
131.945	-0.00665	269.529	-2.06747	655.364	-0.54797
132.026	-0.00738	269.698	-2.09082	655.807	-0.50512
132.107	-0.00794	269.867	-2.1148	656.249	-0.46546
132.188	-0.00834	270.036	-2.13934	656.692	-0.42883
132.269	-0.00858	270.206	-2.16426	657.134	-0.39529
132.35	-0.00865	270.375	-2.18967	657.577	-0.36475
132.431	-0.00855	270.545	-2.21572	658.02	-0.33711
132.512	-0.00827	270.714	-2.24242	658.463	-0.31234
132.593	-0.00783	270.884	-2.26953	658.906	-0.29019
132.674	-0.00723	271.054	-2.29711	659.35	-0.27058
132.755	-0.00647	271.223	-2.32531	659.793	-0.25326
132.836	-0.00556	271.393	-2.35397	660.238	-0.23817
132.917	-0.00453	271.563	-2.38326	660.682	-0.22505
132.998	-0.00338	271.733	-2.41307	661.127	-0.21379
133.079	-0.00214	271.903	-2.4435	661.572	-0.20427
133.16	-0.0008	272.073	-2.47445	662.018	-0.19633
133.241	0.00063	272.243	-2.50594	662.464	-0.18981
133.322	0.00212	272.413	-2.53818	662.911	-0.18451
133.404	0.00369	272.582	-2.57088	663.358	-0.18044
133.485	0.00531	272.752	-2.60423	663.806	-0.17733
133.566	0.00697	272.922	-2.63803	664.254	-0.17495
133.647	0.00865	273.091	-2.67247	664.703	-0.17324
133.729	0.01035	273.26	-2.7075	665.152	-0.1721
133.81	0.01203	273.43	-2.74329	665.602	-0.1712
133.892	0.01369	273.599	-2.77967	666.052	-0.17074
133.973	0.01529	273.768	-2.8167	666.502	-0.17048
134.055	0.01682	273.937	-2.85437	666.954	-0.17042
134.137	0.01826	274.106	-2.89278	667.405	-0.1704
134.218	0.01957	274.275	-2.93195	667.858	-0.17029
134.3	0.02074	274.443	-2.97168	668.31	-0.17025
134.382	0.02176	274.612	-3.01199	668.764	-0.16998
134.464	0.02262	274.781	-3.05286	669.217	-0.16958
134.546	0.0233	274.949	-3.09444	669.672	-0.16898
134.628	0.02378	275.117	-3.1367	670.127	-0.16821
134.71	0.02406	275.286	-3.17954	670.582	-0.1672
134.792	0.02412	275.454	-3.22292	671.038	-0.16602
134.874	0.02395	275.622	-3.26732	671.494	-0.16459
134.956	0.02354	275.791	-3.31245	671.951	-0.16299
135.038	0.02289	275.959	-3.35821	672.408	-0.16118
135.121	0.02199	276.127	-3.4048	672.866	-0.15914
135.203	0.02085	276.295	-3.45214	673.325	-0.15707
135.285	0.01946	276.464	-3.50036	673.784	-0.15486
135.367	0.01783	276.632	-3.54896	674.243	-0.15256
135.45	0.01597	276.801	-3.59837	674.703	-0.15015
135.532	0.01386	276.969	-3.64861	675.163	-0.1477
135.614	0.01154	277.138	-3.69938	675.624	-0.14526
135.696	0.009	277.306	-3.75121	676.086	-0.14274
135.779	0.00626	277.475	-3.80374	676.548	-0.14026
135.861	0.00333	277.644	-3.85701	677.01	-0.13783
135.943	0.00024	277.812	-3.91092	677.473	-0.13545
136.025	-0.00299	277.981	-3.96578	677.936	-0.13315
136.107	-0.00634	278.15	-4.02154	678.4	-0.131
136.188	-0.00979	278.32	-4.07767	678.864	-0.12902
136.27	-0.0133	278.489	-4.13461	679.329	-0.12713
136.352	-0.01685	278.658	-4.19227	679.794	-0.12543
136.433	-0.02039	278.827	-4.25079	680.259	-0.12385
136.515	-0.02389	278.997	-4.30969	680.725	-0.1224
136.596	-0.02732	279.166	-4.36951	681.191	-0.12106
136.677	-0.03064	279.335	-4.43018	681.658	-0.11991
136.759	-0.03383	279.505	-4.49148	682.124	-0.11892
136.84	-0.03683	279.674	-4.55363	682.591	-0.11806
136.92	-0.03963	279.844	-4.61657	683.059	-0.11737
137.001	-0.04218	280.013	-4.68068	683.527	-0.11689
137.082	-0.04446	280.183	-4.74533	683.994	-0.11653
137.163	-0.04643	280.352	-4.81066	684.463	-0.11631
137.243	-0.04807	280.521	-4.87692	684.931	-0.11621
137.323	-0.04936	280.69	-4.94388	685.399	-0.11625
137.404	-0.05026	280.859	-5.01193	685.868	-0.11642
137.484	-0.05077	281.029	-5.08069	686.337	-0.11667
137.564	-0.05086	281.197	-5.15029	686.806	-0.11707
137.644	-0.05052	281.366	-5.22093	687.275	-0.11761
137.723	-0.04975	281.535	-5.29253	687.744	-0.11825
137.803	-0.04853	281.704	-5.36522	688.214	-0.11902
137.883	-0.04688	281.873	-5.43883	688.683	-0.11988
137.962	-0.04479	282.041	-5.51331	689.153	-0.12092
138.042	-0.04227	282.21	-5.58885	689.622	-0.12203
138.121	-0.03934	282.378	-5.66541	690.092	-0.12324
138.2	-0.03603	282.546	-5.74302	690.562	-0.12455
138.28	-0.03236	282.714	-5.8216	691.032	-0.12595
138.359	-0.02835	282.883	-5.90143	691.502	-0.12741
138.438	-0.02405	283.051	-5.9827	691.973	-0.12893
138.517	-0.01948	283.219	-6.0652	692.443	-0.13053
138.597	-0.0147	283.387	-6.149	692.914	-0.13218
138.676	-0.00973	283.555	-6.23412	693.385	-0.13387
138.755	-0.00463	283.724	-6.32075	693.856	-0.13561
138.834	0.00057	283.892	-6.40836	694.328	-0.13741
138.914	0.00583	284.06	-6.49717	694.799	-0.13926
138.993	0.01109	284.228	-6.58747	695.271	-0.14111
139.073	0.01632	284.397	-6.67898	695.744	-0.14297
139.152	0.02147	284.565	-6.77174	696.216	-0.14485
139.232	0.0265	284.734	-6.86628	696.689	-0.14671
139.312	0.03136	284.902	-6.96227	697.163	-0.14854
139.392	0.03601	285.071	-7.05978	697.637	-0.15034
139.472	0.04042	285.24	-7.15879	698.111	-0.15211
139.552	0.04454	285.409	-7.25949	698.586	-0.15381
139.633	0.04836	285.578	-7.36192	699.061	-0.15548
139.714	0.05185	285.747	-7.46569	699.537	-0.15709
139.795	0.05497	285.917	-7.57107	700.013	-0.15863
139.876	0.05773	286.086	-7.67805	700.49	-0.16009
139.957	0.06009	286.256	-7.7865	700.967	-0.16147
140.039	0.06206	286.425	-7.89639	701.445	-0.16277
140.121	0.06362	286.595	-8.00812	701.923	-0.16398
140.203	0.06479	286.765	-8.12154	702.402	-0.1651
140.286	0.06555	286.934	-8.23645	702.882	-0.16612
140.368	0.06593	287.104	-8.35299	703.361	-0.16705
140.451	0.06594	287.274	-8.47139	703.842	-0.16789
140.534	0.0656	287.444	-8.59169	704.322	-0.16865
140.618	0.06491	287.614	-8.71346	704.804	-0.16932
140.701	0.06391	287.784	-8.83673	705.285	-0.16989
140.785	0.06263	287.953	-8.96163	705.767	-0.17039
140.869	0.06107	288.123	-9.08813	706.25	-0.17082
140.953	0.05928	288.293	-9.21635	706.732	-0.17118
141.037	0.0573	288.462	-9.34614	707.215	-0.17147
141.121	0.05515	288.632	-9.47742	707.699	-0.1717
141.205	0.05287	288.801	-9.61044	708.182	-0.17188
141.289	0.0505	288.97	-9.7452	708.666	-0.17201
141.373	0.04808	289.139	-9.88173	709.15	-0.17209
141.457	0.04565	289.308	-10.0197	709.634	-0.17214
141.542	0.04323	289.477	-10.1591	710.118	-0.17217
141.625	0.04086	289.645	-10.3001	710.602	-0.17218
141.709	0.03857	289.814	-10.4426	711.086	-0.17217
141.793	0.03637	289.982	-10.5864	711.57	-0.17216
141.876	0.03428	290.15	-10.7319	712.055	-0.17216
141.96	0.03233	290.318	-10.8789	712.539	-0.17215
142.043	0.03053	290.486	-11.0275	713.023	-0.17214
142.125	0.02889	290.653	-11.1774	713.507	-0.17214
142.208	0.02742	290.821	-11.3287	713.99	-0.17215
142.29	0.02614	290.988	-11.4816	714.474	-0.17216
142.372	0.02503	291.155	-11.6354	714.957	-0.17219
142.453	0.0241	291.323	-11.7904	715.44	-0.17223
142.534	0.02334	291.489	-11.9466	715.923	-0.17228
142.615	0.02275	291.656	-12.1037	716.406	-0.17233
142.695	0.02231	291.823	-12.262	716.888	-0.17239
142.775	0.022	291.99	-12.4209	717.371	-0.17246
142.855	0.02181	292.156	-12.5808	717.853	-0.17253
142.935	0.02173	292.323	-12.7417	718.335	-0.17259
143.014	0.02172	292.489	-12.9031	718.816	-0.17265
143.093	0.02178	292.655	-13.0652	719.297	-0.17271
143.171	0.02187	292.822	-13.2278	719.779	-0.17274
143.249	0.02199	292.988	-13.3907	720.259	-0.17277
143.327	0.02209	293.154	-13.5539	720.74	-0.17279
143.405	0.02217	293.321	-13.7169	721.22	-0.17279
143.483	0.02219	293.487	-13.8798	721.701	-0.17276
143.561	0.02212	293.653	-14.0425	722.181	-0.17272
143.638	0.02196	293.82	-14.2046	722.661	-0.17264
143.715	0.02167	293.986	-14.3661	723.141	-0.17254
143.793	0.02123	294.152	-14.5269	723.62	-0.17241
143.87	0.02065	294.319	-14.6868	724.1	-0.17225
143.948	0.01988	294.485	-14.8454	724.579	-0.17207
144.025	0.01894	294.651	-15.0031	725.059	-0.17186
144.103	0.01781	294.818	-15.1592	725.538	-0.17164
144.18	0.0165	294.985	-15.3136	726.018	-0.17141
144.258	0.01499	295.151	-15.4658	726.497	-0.17116
144.336	0.0133	295.318	-15.6157	726.976	-0.1709
144.414	0.01142	295.485	-15.7632	727.455	-0.17063
144.493	0.00937	295.652	-15.9079	727.935	-0.17035
144.571	0.00716	295.819	-16.0497	728.414	-0.17006
144.65	0.00479	295.986	-16.1885	728.893	-0.16975
144.729	0.00229	296.153	-16.3239	729.373	-0.16943
144.809	-0.00033	296.32	-16.4557	729.852	-0.16911
144.888	-0.00304	296.488	-16.5837	730.331	-0.16877
144.968	-0.00582	296.656	-16.7078	730.81	-0.16844
145.048	-0.00866	296.823	-16.8275	731.29	-0.16811
145.129	-0.01152	296.991	-16.9426	731.769	-0.16779
145.209	-0.01439	297.159	-17.0529	732.248	-0.16747
145.29	-0.01724	297.327	-17.1583	732.728	-0.16715
145.371	-0.02005	297.496	-17.2587	733.207	-0.16685
145.452	-0.02278	297.664	-17.3537	733.686	-0.16655
145.534	-0.02541	297.833	-17.4433	734.165	-0.16625
145.615	-0.02793	298.002	-17.5272	734.645	-0.16597
145.697	-0.03031	298.171	-17.6053	735.124	-0.1657
145.779	-0.03252	298.341	-17.6776	735.603	-0.16543
145.86	-0.03456	298.51	-17.7438	736.082	-0.16517
145.942	-0.03639	298.68	-17.8036	736.561	-0.16492
146.024	-0.038	298.85	-17.8572	737.04	-0.16467
146.106	-0.03937	299.02	-17.9044	737.519	-0.16443
146.188	-0.04049	299.191	-17.9453	737.998	-0.1642
146.27	-0.04134	299.361	-17.9797	738.477	-0.16398
146.352	-0.04193	299.532	-18.0078	738.955	-0.16378
146.434	-0.04224	299.703	-18.0295	739.434	-0.16358
146.515	-0.04228	299.874	-18.0447	739.913	-0.16341
146.597	-0.04206	300.046	-18.0536	740.391	-0.16327
146.679	-0.04157	300.217	-18.0561	740.87	-0.16315
146.76	-0.04083	300.389	-18.0523	741.348	-0.16308
146.841	-0.03985	300.56	-18.0421	741.826	-0.16306
146.923	-0.03864	300.732	-18.0259	742.305	-0.1631
147.004	-0.03721	300.904	-18.0038	742.783	-0.1632
147.085	-0.03557	301.076	-17.9756	743.261	-0.16337
147.165	-0.03374	301.248	-17.9417	743.739	-0.16363
147.246	-0.03174	301.42	-17.9023	744.217	-0.16397
147.327	-0.02962	301.592	-17.8575	744.695	-0.16441
147.407	-0.02739	301.765	-17.8075	745.173	-0.16498
147.487	-0.02509	301.937	-17.7523	745.651	-0.16567
147.567	-0.02275	302.109	-17.6924	746.129	-0.16649
147.648	-0.02042	302.281	-17.6276	746.607	-0.16746
147.728	-0.01811	302.453	-17.5585	747.085	-0.16859
147.808	-0.01583	302.624	-17.4851	747.563	-0.1699
147.888	-0.01364	302.796	-17.4076	748.04	-0.17138
147.968	-0.01153	302.968	-17.326	748.518	-0.36475
148.048	-0.00953	303.139	-17.2406	748.996	-0.33711
148.128	-0.00765	303.31	-17.152	749.474	-0.31234
148.208	-0.00592	303.481	-17.0601	749.953	-0.29019
148.288	-0.00434	303.652	-16.965	750.431	-0.27058
148.368	-0.00293	303.823	-16.867	750.909	-0.25326
148.449	-0.00168	303.993	-16.7663	751.387	-0.23817
148.529	-0.00063	304.164	-16.6632	751.865	-0.22505
148.609	0.00021	304.334	-16.5574	752.343	-0.21379
148.69	0.00083	304.503	-16.4494	752.822	-0.20427
148.77	0.00121	304.673	-16.3393	753.3	-0.19633
148.851	0.00135	304.842	-16.2271	753.779	-0.18981
148.932	0.00124	305.011	-16.1131	754.257	-0.18451
149.013	0.00091	305.18	-15.9973	754.736	-0.18044
149.094	0.00035	305.349	-15.8801	755.214	-0.17733
149.175	-0.00042	305.517	-15.7612	755.693	-0.17495
149.256	-0.00139	305.685	-15.641	756.171	-0.17324
149.338	-0.00254	305.854	-15.5194	756.65	-0.1721
149.419	-0.00384	306.021	-15.3969	757.128	-0.1712
149.5	-0.0053	306.189	-15.2731	757.606	-0.17074
149.582	-0.00688	306.356	-15.1483	758.085	-0.17048
149.664	-0.00856	306.524	-15.0224	758.563	-0.17042
149.745	-0.01034	306.691	-14.8957	759.042	-0.1704
149.827	-0.01219	306.858	-14.7683	759.52	-0.17029
149.909	-0.0141	307.025	-14.6402	759.998	-0.17025
149.991	-0.01604	307.191	-14.5114	760.476	-0.16998
150.072	-0.018	307.358	-14.3819	760.955	-0.16958
150.154	-0.01994	307.525	-14.252	761.433	-0.16898
150.236	-0.02183	307.691	-14.1216	761.911	-0.16821
150.317	-0.02364	307.857	-13.991	762.389	-0.1672
150.399	-0.02537	308.024	-13.8595	762.867	-0.16602
150.48	-0.02698	308.19	-13.7278	763.345	-0.16459
150.561	-0.02845	308.356	-13.5961	763.822	-0.16299
150.642	-0.02978	308.523	-13.4641	764.3	-0.16118
150.723	-0.03094	308.689	-13.3321	764.778	-0.15914
150.804	-0.03194	308.855	-13.2002	765.256	-0.15707
150.885	-0.03276	309.022	-13.0687	765.733	-0.15486
150.965	-0.03338	309.188	-12.9374	766.211	-0.15256
151.045	-0.03382	309.354	-12.8062	766.688	-0.15015
151.125	-0.03405	309.521	-12.6757	767.166	-0.1477
151.205	-0.0341	309.687	-12.5454	767.643	-0.14526
151.284	-0.03396	309.854	-12.4158	768.121	-0.14274
151.363	-0.03364	310.021	-12.2868	768.598	-0.14026
151.442	-0.03316	310.188	-12.1587	769.076	-0.13783
151.521	-0.03251	310.355	-12.0312	769.553	-0.13545
151.6	-0.03173	310.522	-11.9046	770.03	-0.13315
151.678	-0.03082	310.689	-11.7794	770.507	-0.131
151.757	-0.0298	310.856	-11.6552	770.985	-0.12902
151.835	-0.02869	311.024	-11.5321	771.462	-0.12713
151.913	-0.0275	311.191	-11.4102	771.939	-0.12543
151.991	-0.02624	311.359	-11.2899	772.416	-0.12385
152.068	-0.02495	311.527	-11.1707	772.893	-0.1224
152.146	-0.02363	311.695	-11.0527	773.37	-0.12106
152.224	-0.0223	311.863	-10.9365	773.847	-0.11991
152.302	-0.02098	312.031	-10.8216	774.323	-0.11892
152.379	-0.01968	312.2	-10.7083	774.799	-0.11806
152.457	-0.01843	312.368	-10.5963	775.276	-0.11737
152.535	-0.01723	312.537	-10.4863	775.752	-0.11689
152.613	-0.01608	312.706	-10.3781	776.228	-0.11653
152.692	-0.01502	312.875	-10.2713	776.703	-0.11631
152.77	-0.01402	313.044	-10.1663	777.179	-0.11621
152.849	-0.01312	313.214	-10.0627	777.654	-0.11625
152.928	-0.01231	313.383	-9.96102	778.129	-0.11642
153.007	-0.0116	313.553	-9.86088	778.603	-0.11667
153.087	-0.01098	313.723	-9.7621	779.078	-0.11707
153.167	-0.01048	313.893	-9.66477	779.552	-0.11761
153.247	-0.01008	314.063	-9.56883	780.026	-0.11825
153.328	-0.00979	314.233	-9.4744	780.499	-0.11902
153.409	-0.0096	314.403	-9.38143	780.972	-0.11988
153.491	-0.0095	314.574	-9.28981	781.445	-0.12092
153.572	-0.00949	314.745	-9.19939	781.918	-0.12203
153.655	-0.00956	314.915	-9.11013	782.39	-0.12324
153.737	-0.00969	315.086	-9.02212	782.862	-0.12455
153.82	-0.00989	315.257	-8.93501	783.334	-0.12595
153.903	-0.01013	315.428	-8.84871	783.806	-0.12741
153.986	-0.01043	315.6	-8.76333	784.278	-0.12893
154.07	-0.01075	315.771	-8.67889	784.75	-0.13053
154.153	-0.01111	315.943	-8.59534	785.221	-0.13218
154.237	-0.01149	316.114	-8.51244	785.693	-0.13387
154.321	-0.01186	316.286	-8.43073	786.165	-0.13561
154.405	-0.01224	316.458	-8.34976	786.637	-0.13741
154.489	-0.0126	316.629	-8.26928	787.109	-0.13926
154.572	-0.01293	316.801	-8.18944	787.582	-0.14111
154.656	-0.01322	316.973	-8.11028	788.055	-0.14297
154.739	-0.01348	317.145	-8.03123	788.528	-0.14485
154.821	-0.01367	317.317	-7.95266	789.002	-0.14671
154.904	-0.0138	317.489	-7.87457	789.477	-0.14854
154.986	-0.01388	317.661	-7.797	789.952	-0.15034
155.067	-0.01388	317.833	-7.71979	790.429	-0.15211
155.148	-0.01382	318.005	-7.64297	790.906	-0.15381
155.227	-0.01369	318.177	-7.56688	791.385	-0.15548
155.307	-0.01351	318.348	-7.49136	791.864	-0.15709
155.385	-0.01326	318.52	-7.41631	792.345	-0.15863
155.462	-0.01296	318.691	-7.34182	792.827	-0.16009
155.539	-0.0126	318.863	-7.26797	793.31	-0.16147
155.615	-0.0122	319.034	-7.19437	793.795	-0.16277
155.689	-0.01175	319.205	-7.12135	794.281	-0.16398
155.763	-0.01127	319.376	-7.04895	794.769	-0.1651
155.835	-0.01077	319.546	-6.97712	795.258	-0.16612
155.907	-0.01025	319.717	-6.90569	795.749	-0.16705
155.977	-0.00971	319.887	-6.83468	796.241	-0.16789
156.047	-0.00917	320.057	-6.76481	796.736	-0.16865
156.116	-0.00864	320.226	-6.69577	797.231	-0.16932
156.183	-0.00812	320.395	-6.62737	797.729	-0.16989
156.25	-0.00762	320.565	-6.55967	798.228	-0.17039
156.316	-0.00715	320.733	-6.49267	798.729	-0.17082
156.381	-0.00673	320.902	-6.42663	799.231	-0.17118
156.445	-0.00636	321.07	-6.36134	799.735	-0.17147
156.508	-0.00604	321.238	-6.29674	800.241	-0.1717
156.571	-0.00579	321.406	-6.23295	800.748	-0.17188
156.634	-0.00561	321.574	-6.16997	801.256	-0.17201
156.696	-0.00551	321.741	-6.10818	801.766	-0.17209
156.757	-0.00549	321.908	-6.04737	802.277	-0.17214
156.819	-0.00554	322.075	-5.98737	802.789	-0.17217
156.88	-0.00567	322.242	-5.92837	803.302	-0.17218
156.941	-0.00588	322.409	-5.87037	803.817	-0.17217
157.002	-0.00615	322.575	-5.81313	804.332	-0.17216
157.063	-0.0065	322.742	-5.75687	804.848	-0.17216
157.125	-0.0069	322.908	-5.70134	805.365	-0.17215
157.187	-0.00737	323.074	-5.64688	805.883	-0.17214
157.249	-0.00788	323.241	-5.59336	806.401	-0.17214
157.312	-0.00844	323.407	-5.54057	806.92	-0.17215
157.375	-0.00902	323.573	-5.48897	807.439	-0.17216
157.439	-0.00964	323.74	-5.4382	807.958	-0.17219
157.504	-0.01026	323.906	-5.38831	808.478	-0.17223
157.569	-0.0109	324.073	-5.33933	808.998	-0.17228
157.636	-0.01153	324.24	-5.29103	809.518	-0.17233
157.703	-0.01215	324.407	-5.24362	810.037	-0.17239
157.772	-0.01274	324.574	-5.19699	810.557	-0.17246
157.841	-0.01331	324.742	-5.15093	811.077	-0.17253
157.912	-0.01383	324.909	-5.10571	811.596	-0.17259
157.983	-0.01431	325.077	-5.0612	812.115	-0.17265
158.056	-0.01473	325.245	-5.0174	812.634	-0.17271
158.13	-0.01508	325.413	-4.97434	813.153	-0.17274
158.205	-0.01537	325.582	-4.93189	813.671	-0.17277
158.28	-0.01558	325.75	-4.89049	814.189	-0.17279
158.357	-0.0157	325.919	-4.8496	814.706	-0.17279
158.435	-0.01574	326.088	-4.8093	815.223	-0.17276
158.514	-0.0157	326.258	-4.76963	815.74	-0.17272
158.594	-0.01557	326.427	-4.7306	816.256	-0.17264
158.674	-0.01535	326.597	-4.69192	816.772	-0.17254
158.756	-0.01505	326.767	-4.65367	817.288	-0.17241
158.838	-0.01468	326.937	-4.61599	817.803	-0.17225
158.921	-0.01424	327.107	-4.57862	818.318	-0.17207
159.004	-0.01373	327.278	-4.54179	818.833	-0.17186
159.088	-0.01317	327.448	-4.50541	819.347	-0.17164
159.173	-0.01255	327.619	-4.46977	819.862	-0.17141
159.258	-0.01189	327.789	-4.43462	820.376	-0.17116
159.343	-0.01119	327.96	-4.39981	820.889	-0.1709
159.429	-0.01046	328.13	-4.36559	821.403	-0.17063
159.514	-0.0097	328.301	-4.33158	821.916	-0.17035
159.6	-0.00893	328.472	-4.29788	822.429	-0.17006
159.686	-0.00817	328.642	-4.2645	822.943	-0.16975
159.772	-0.0074	328.813	-4.23138	823.456	-0.16943
159.858	-0.00666	328.983	-4.19858	823.968	-0.16911
159.943	-0.00594	329.153	-4.16593	824.481	-0.16877
160.029	-0.00526	329.324	-4.13382	824.994	-0.16844
160.114	-0.00463	329.494	-4.10213	825.507	-0.16811
160.199	-0.00405	329.664	-4.07069	826.02	-0.16779
160.283	-0.00353	329.833	-4.03951	826.532	-0.16747
160.367	-0.00307	330.003	-4.00851	827.045	-0.16715
160.451	-0.00269	330.173	-3.97795	827.557	-0.16685
160.535	-0.00238	330.342	-3.9476	828.07	-0.16655
160.617	-0.00215	330.511	-3.91746	828.582	-0.16625
160.7	-0.00199	330.68	-3.88761	829.094	-0.16597
160.782	-0.00191	330.849	-3.8579	829.607	-0.1657
160.864	-0.00191	331.018	-3.82861	830.119	-0.16543
160.945	-0.00198	331.187	-3.79957	830.631	-0.16517
161.026	-0.00213	331.355	-3.7709	831.142	-0.16492
161.106	-0.00235	331.523	-3.74242	831.654	-0.16467
161.186	-0.00263	331.692	-3.71413	832.165	-0.16443
161.265	-0.00296	331.86	-3.68622	832.676	-0.1642
161.345	-0.00334	332.028	-3.65851	833.187	-0.16398
161.424	-0.00375	332.196	-3.63097	833.697	-0.16378
161.502	-0.00417	332.363	-3.6037	834.208	-0.16358
161.581	-0.00461	332.531	-3.57665	834.718	-0.16341
161.659	-0.00502	332.698	-3.5499	835.227	-0.16327
161.737	-0.00543	332.866	-3.52343	835.737	-0.16315
161.815	-0.0058	333.033	-3.4974	836.246	-0.16308
161.893	-0.00614	333.2	-3.47165	836.754	-0.16306
161.971	-0.00643	333.367	-3.44614	837.263	-0.1631
162.049	-0.00666	333.534	-3.42099	837.771	-0.1632
162.127	-0.00684	333.701	-3.39617	838.279	-0.16337
162.205	-0.00694	333.868	-3.3717	838.786	-0.16363
162.283	-0.00697	334.034	-3.34733	839.293	-0.16397
162.361	-0.0069	334.201	-3.32328	839.8	-0.16441
162.44	-0.00674	334.368	-3.29961	840.306	-0.16498
162.519	-0.0065	334.534	-3.27626	840.813	-0.16567
162.598	-0.00615	334.701	-3.25314	841.319	-0.16649
162.678	-0.00572	334.867	-3.23027	841.825	-0.16746
162.757	-0.00519	335.034	-3.20796	842.331	-0.16859
162.838	-0.00459	335.2	-3.18605	842.837	-0.1699
162.918	-0.00391	335.367	-3.16443	843.342	-0.17138
162.999	-0.00316	335.534	-3.14317	843.848	-0.36475
163.08	-0.00234	335.7	-3.12218	844.353	-0.33711
163.162	-0.00147	335.867	-3.10159	844.859	-0.31234
163.244	-0.00055	336.034	-3.08128	845.364	-0.29019
163.326	0.00041	336.201	-3.06122	845.87	-0.27058
163.409	0.0014	336.369	-3.0414	846.376	-0.25326
163.492	0.0024	336.536	-3.02183	846.881	-0.23817
163.575	0.00339	336.704	-3.00277	847.388	-0.22505
163.659	0.00436	336.873	-2.98394	847.894	-0.21379
163.743	0.0053	337.041	-2.9654	848.4	-0.20427
163.827	0.00618	337.21	-2.94715	848.907	-0.19633
163.911	0.007	337.379	-2.92918	849.414	-0.18981
163.995	0.00772	337.549	-2.91138	849.921	-0.18451
164.08	0.00833	337.719	-2.89373	850.428	-0.18044
164.165	0.00882	337.889	-2.87634	850.936	-0.17733
164.249	0.00917	338.06	-2.85911	851.444	-0.17495
164.334	0.00937	338.232	-2.84207	851.952	-0.17324
164.419	0.00942	338.404	-2.82509	852.461	-0.1721
164.503	0.0093	338.576	-2.80845	852.969	-0.1712
164.588	0.00902	338.749	-2.79196	853.478	-0.17074
164.672	0.00856	338.923	-2.77567	853.987	-0.17048
164.756	0.00794	339.097	-2.75952	854.496	-0.17042
164.84	0.00713	339.271	-2.7435	855.006	-0.1704
164.924	0.00615	339.447	-2.72761	855.515	-0.17029
165.007	0.005	339.622	-2.71177	856.024	-0.17025
165.091	0.00368	339.798	-2.69602	856.534	-0.16998
165.173	0.00219	339.975	-2.68025	857.043	-0.16958
165.256	0.00055	340.151	-2.66456	857.553	-0.16898
165.338	-0.00123	340.329	-2.64883	858.062	-0.16821
165.42	-0.00314	340.506	-2.63334	858.572	-0.1672
165.501	-0.00514	340.684	-2.61785	859.081	-0.16602
165.583	-0.00723	340.862	-2.60232	859.59	-0.16459
165.663	-0.00937	341.041	-2.58683	860.099	-0.16299
165.744	-0.01156	341.219	-2.57137	860.607	-0.16118
165.824	-0.01378	341.398	-2.55586	861.116	-0.15914
165.904	-0.01599	341.576	-2.54022	861.624	-0.15707
165.983	-0.0182	341.755	-2.52461	862.131	-0.15486
166.062	-0.02038	341.933	-2.509	862.638	-0.15256
166.141	-0.0225	342.112	-2.49327	863.145	-0.15015
166.22	-0.02457	342.29	-2.47748	863.652	-0.1477
166.298	-0.02653	342.468	-2.46175	864.157	-0.14526
166.376	-0.02839	342.646	-2.446	864.663	-0.14274
166.455	-0.03012	342.823	-2.43019	865.168	-0.14026
166.533	-0.03169	343	-2.41431	865.672	-0.13783
166.611	-0.03311	343.176	-2.39834	866.176	-0.13545
166.689	-0.03435	343.352	-2.38232	866.68	-0.13315
166.767	-0.03541	343.528	-2.36622	867.183	-0.131
166.845	-0.03627	343.703	-2.35002	867.686	-0.12902
166.923	-0.03694	343.877	-2.33372	868.188	-0.12713
167.002	-0.0374	344.051	-2.31732	868.69	-0.12543
167.081	-0.03765	344.224	-2.30093	869.191	-0.12385
167.159	-0.03769	344.397	-2.28446	869.692	-0.1224
167.238	-0.03752	344.569	-2.26791	870.193	-0.12106
167.318	-0.03715	344.74	-2.25135	870.693	-0.11991
167.397	-0.03657	344.911	-2.23473	871.194	-0.11892
167.477	-0.03579	345.081	-2.21815	871.693	-0.11806
167.558	-0.03484	345.251	-2.20157	872.193	-0.11737
167.638	-0.0337	345.42	-2.18489	872.692	-0.11689
167.719	-0.03241	345.589	-2.16821	873.192	-0.11653
167.8	-0.03098	345.757	-2.15156	873.691	-0.11631
167.882	-0.02942	345.925	-2.13491	874.19	-0.11621
167.964	-0.02774	346.092	-2.11831	874.689	-0.11625
168.046	-0.02597	346.259	-2.10178	875.188	-0.11642
168.129	-0.02411	346.425	-2.08542	875.687	-0.11667
168.212	-0.02218	346.591	-2.0692	876.186	-0.11707
168.295	-0.02021	346.757	-2.05306	876.685	-0.11761
168.379	-0.0182	346.923	-2.03707	877.184	-0.11825
168.462	-0.01618	347.088	-2.02122	877.683	-0.11902
168.546	-0.01416	347.253	-2.00546	878.183	-0.11988
168.63	-0.01216	347.418	-1.98991	878.682	-0.12092
168.715	-0.0102	347.583	-1.97456	879.182	-0.12203
168.799	-0.00831	347.749	-1.95941	879.681	-0.12324
168.883	-0.00648	347.914	-1.94448	880.181	-0.12455
168.968	-0.00475	348.079	-1.92978	880.681	-0.12595
169.053	-0.00313	348.244	-1.91545	881.181	-0.12741
169.137	-0.00162	348.409	-1.90132	881.681	-0.12893
169.222	-0.00024	348.574	-1.88743	882.182	-0.13053
169.306	0.00102	348.739	-1.87385	882.682	-0.13218
169.391	0.00213	348.905	-1.86045	883.183	-0.13387
169.475	0.0031	349.07	-1.84731	883.683	-0.13561
169.56	0.00392	349.236	-1.83439	884.184	-0.13741
169.644	0.00458	349.402	-1.82177	884.684	-0.13926
169.728	0.00509	349.568	-1.80933	885.185	-0.14111
169.811	0.00544	349.734	-1.79715	885.686	-0.14297
169.895	0.00564	349.901	-1.78524	886.186	-0.14485
169.978	0.00569	350.067	-1.77355	886.687	-0.14671
170.061	0.0056	350.234	-1.76201	887.188	-0.14854
170.144	0.00537	350.401	-1.75063	887.688	-0.15034
170.227	0.00501	350.568	-1.73938	888.189	-0.15211
170.309	0.00452	350.735	-1.72826	888.689	-0.15381
170.391	0.00391	350.902	-1.71714	889.19	-0.15548
170.473	0.00319	351.069	-1.70608	889.69	-0.15709
170.555	0.00236	351.236	-1.69509	890.19	-0.15863
170.636	0.00144	351.403	-1.68403	890.691	-0.16009
170.717	0.00043	351.57	-1.67299	891.191	-0.16147
170.798	-0.00064	351.738	-1.66187	891.691	-0.16277
170.879	-0.00178	351.905	-1.65073	892.191	-0.16398
170.96	-0.00296	352.072	-1.63947	892.692	-0.1651
171.04	-0.00417	352.239	-1.62805	893.192	-0.16612
171.12	-0.00541	352.406	-1.61652	893.692	-0.16705
171.2	-0.00665	352.573	-1.60472	894.193	-0.16789
171.28	-0.00789	352.74	-1.59267	894.693	-0.16865
171.36	-0.00911	352.907	-1.58043	895.194	-0.16932
171.44	-0.01031	353.074	-1.56793	895.695	-0.16989
171.52	-0.01146	353.241	-1.5551	896.196	-0.17039
171.599	-0.01256	353.407	-1.54197	896.698	-0.17082
171.679	-0.0136	353.574	-1.5286	897.2	-0.17118
171.759	-0.01457	353.74	-1.51497	897.702	-0.17147
171.838	-0.01545	353.907	-1.50102	898.205	-0.1717
171.918	-0.01625	354.073	-1.48682	898.708	-0.17188
171.998	-0.01696	354.239	-1.47232	899.211	-0.17201
172.078	-0.01756	354.405	-1.4576	899.715	-0.17209
172.157	-0.01806	354.571	-1.44262	900.219	-0.17214
172.237	-0.01845	354.737	-1.42745	900.724	-0.17217
172.317	-0.01872	354.903	-1.41206	901.23	-0.17218
172.397	-0.01888	355.068	-1.39648	901.735	-0.17217
172.477	-0.01893	355.234	-1.38083	902.242	-0.17216
172.557	-0.01886	355.4	-1.36507	902.749	-0.17216
172.638	-0.01867	355.565	-1.34924	903.256	-0.17215
172.718	-0.01837	355.731	-1.33336	903.764	-0.17214
172.798	-0.01796	355.896	-1.31751	904.273	-0.17214
172.879	-0.01744	356.062	-1.30171	904.782	-0.17215
172.959	-0.01681	356.227	-1.28601	905.291	-0.17216
173.04	-0.01608	356.393	-1.27037	905.8	-0.17219
173.121	-0.01527	356.558	-1.25489	906.31	-0.17223
173.201	-0.01436	356.724	-1.23961	906.821	-0.17228
173.282	-0.01338	356.889	-1.22457	907.331	-0.17233
173.363	-0.01234	357.055	-1.20974	907.842	-0.17239
173.444	-0.01122	357.221	-1.19519	908.352	-0.17246
173.525	-0.01007	357.386	-1.18101	908.863	-0.17253
173.606	-0.00887	357.552	-1.1672	909.373	-0.17259
173.686	-0.00763	357.718	-1.15369	909.884	-0.17265
173.767	-0.00639	357.884	-1.14056	910.394	-0.17271
173.848	-0.00512	358.05	-1.12784	910.904	-0.17274
173.929	-0.00387	358.216	-1.11545	911.414	-0.17277
174.01	-0.00262	358.382	-1.10343	911.923	-0.17279
174.09	-0.0014	358.548	-1.0918	912.431	-0.17279
174.171	-0.0002	358.714	-1.08055	912.94	-0.17276
174.252	0.00096	358.88	-1.06963	913.447	-0.17272
174.332	0.00207	359.046	-1.05906	913.954	-0.17264
174.413	0.00313	359.213	-1.04887	914.46	-0.17254
174.493	0.00413	359.379	-1.039	914.966	-0.17241
174.574	0.00507	359.545	-1.02941	915.47	-0.17225
174.654	0.00593	359.712	-1.02008	915.974	-0.17207
174.734	0.0067	359.878	-1.011	916.477	-0.17186
174.815	0.0074	360.045	-1.00211	916.979	-0.17164
174.895	0.008	360.211	-0.99341	917.481	-0.17141
174.975	0.00851	360.377	-0.98485	917.981	-0.17116
175.056	0.00894	360.544	-0.97642	918.48	-0.1709
175.136	0.00928	360.71	-0.96806	918.979	-0.17063
175.216	0.00953	360.876	-0.95983	919.477	-0.17035
175.297	0.00969	361.042	-0.95162	919.974	-0.17006
175.378	0.00976	361.209	-0.94342	920.47	-0.16975
175.458	0.00975	361.375	-0.93521	920.965	-0.16943
175.539	0.00965	361.541	-0.92692	921.46	-0.16911
175.62	0.00949	361.707	-0.91858	921.954	-0.16877
175.701	0.00924	361.872	-0.91009	922.447	-0.16844
175.783	0.00892	362.038	-0.90151	922.94	-0.16811
175.864	0.00853	362.204	-0.89282	923.432	-0.16779
175.946	0.00807	362.369	-0.88396	923.924	-0.16747
176.028	0.00757	362.535	-0.87494	924.415	-0.16715
176.11	0.007	362.7	-0.86578	924.906	-0.16685
176.193	0.0064	362.865	-0.85652	925.397	-0.16655
176.275	0.00575	363.03	-0.84707	925.888	-0.16625
176.358	0.00507	363.195	-0.83744	926.378	-0.16597
176.442	0.00436	363.36	-0.82767	926.868	-0.1657
176.525	0.00363	363.525	-0.81774	927.358	-0.16543
176.609	0.00289	363.69	-0.80765	927.848	-0.16517
176.693	0.00213	363.854	-0.79741	928.338	-0.16492
176.778	0.00137	364.019	-0.78707	928.828	-0.16467
176.863	0.00061	364.183	-0.77664	929.318	-0.16443
176.948	-0.00015	364.347	-0.76613	929.808	-0.1642
177.033	-0.00091	364.512	-0.75561	930.298	-0.16398
177.118	-0.00165	364.676	-0.74505	930.789	-0.16378
177.204	-0.00238	364.84	-0.73448	931.28	-0.16358
177.29	-0.0031	365.004	-0.72391	931.77	-0.16341
177.376	-0.00381	365.168	-0.71338	932.262	-0.16327
177.462	-0.0045	365.332	-0.70289	932.753	-0.16315
177.548	-0.00517	365.496	-0.69245	933.244	-0.16308
177.635	-0.00583	365.66	-0.68212	933.736	-0.16306
177.721	-0.00646	365.824	-0.67191	934.228	-0.1631
177.808	-0.00708	365.988	-0.66185	934.72	-0.1632
177.894	-0.00767	366.152	-0.65194	935.212	-0.16337
177.981	-0.00824	366.316	-0.64225	935.704	-0.16363
178.068	-0.0088	366.48	-0.63277	936.197	-0.16397
178.154	-0.00933	366.644	-0.62349	936.69	-0.16441
178.241	-0.00985	366.808	-0.61445	937.183	-0.16498
178.327	-0.01035	366.972	-0.60566	937.676	-0.16567
178.413	-0.01084	367.136	-0.59713	938.169	-0.16649
178.499	-0.01133	367.301	-0.58884	938.662	-0.16746
178.585	-0.0118	367.465	-0.58081	939.156	-0.16859
178.671	-0.01226	367.629	-0.57308	939.65	-0.1699
178.756	-0.01273	367.793	-0.56562	940.144	-0.17138
178.842	-0.0132	367.958	-0.55846	940.638	-0.36475
178.927	-0.01367	368.122	-0.55155	941.133	-0.33711
179.011	-0.01414	368.286	-0.54498	941.628	-0.31234
179.096	-0.01462	368.451	-0.53869	942.123	-0.29019
179.18	-0.01511	368.615	-0.53265	942.618	-0.27058
179.265	-0.01561	368.78	-0.52692	943.114	-0.25326
179.349	-0.01612	368.945	-0.5214	943.61	-0.23817
179.432	-0.01664	369.109	-0.51615	944.107	-0.22505
179.516	-0.01716	369.274	-0.51113	944.603	-0.21379
179.599	-0.01769	369.439	-0.50635	945.1	-0.20427
179.682	-0.01823	369.603	-0.50178	945.597	-0.19633
179.765	-0.01876	369.768	-0.49739	946.094	-0.18981
179.847	-0.0193	369.933	-0.49323	946.591	-0.18451
179.93	-0.01982	370.098	-0.48928	947.089	-0.18044
180.012	-0.02033	370.262	-0.48549	947.586	-0.17733
180.095	-0.02083	370.427	-0.48186	948.083	-0.17495
180.177	-0.02132	370.592	-0.47839	948.58	-0.17324
180.259	-0.02179	370.757	-0.47504	949.076	-0.1721
180.341	-0.02224	370.922	-0.47183	949.572	-0.1712
180.423	-0.02266	371.087	-0.46872	950.068	-0.17074
180.504	-0.02306	371.252	-0.46572	950.563	-0.17048
180.586	-0.02343	371.417	-0.46283	951.057	-0.17042
180.668	-0.02376	371.582	-0.46002	951.55	-0.1704
180.75	-0.02405	371.746	-0.45736	952.043	-0.17029
180.832	-0.02431	371.911	-0.45477	952.535	-0.17025
180.913	-0.02452	372.076	-0.45227	953.025	-0.16998
180.995	-0.0247	372.241	-0.44983	953.515	-0.16958
181.077	-0.02483	372.406	-0.44747	954.003	-0.16898
181.159	-0.02492	372.571	-0.44513	954.49	-0.16821
181.241	-0.02496	372.736	-0.44286	954.976	-0.1672
181.323	-0.02496	372.901	-0.44063	955.461	-0.16602
181.405	-0.02492	373.065	-0.43845	955.945	-0.16459
181.488	-0.02483	373.23	-0.4363	956.428	-0.16299
181.57	-0.02468	373.395	-0.43417	956.909	-0.16118
181.652	-0.0245	373.56	-0.43213	957.39	-0.15914
181.735	-0.02426	373.725	-0.43012	957.87	-0.15707
181.817	-0.02397	373.889	-0.42816	958.349	-0.15486
181.899	-0.02364	374.054	-0.42624	958.828	-0.15256
181.982	-0.02327	374.219	-0.42436	959.306	-0.15015
182.065	-0.02286	374.383	-0.42255	959.785	-0.1477
182.147	-0.02241	374.548	-0.42078	960.263	-0.14526
182.23	-0.02194	374.712	-0.41904	960.742	-0.14274
182.312	-0.02145	374.877	-0.41735	961.222	-0.14026
[truncated: 10,597 more rows]
