# Supplementary material for: Thermogravimetric analysis of the co-combustion of coal and polyvinyl chloride
Source: PLoS One. 2019 Oct 28;14(10):e0224401. doi: 10.1371/journal.pone.0224401 (PMC6816570; doi:10.1371/journal.pone.0224401)
Supplement: S7 Fig — (XLS) [file pone.0224401.s007.xls]

## Sheet: Sheet1
O2	O2	O2	O2	N2	N2	N2	N2
Sample Temperature (°C)	TG	DTG	HeatFlow |-b [blank-200-mu-1000-O2-2017/7/31-Blank / Standard zone / HeatFlow] (μV)	42.1098	100	-0.007	0.05476
42.1127	100	-0.01652	0.10137	42.1106	100	-0.007	0.05459
42.112	100	-0.01652	0.10111	42.1112	100	-0.00707	0.05431
42.1116	100	-0.01649	0.10131	42.1112	100	-0.00707	0.05396
42.1116	100.001	-0.01649	0.10185	42.111	100	-0.00714	0.05365
42.1117	100.001	-0.01643	0.10256	42.1106	99.9998	-0.00714	0.05354
42.1118	100.002	-0.01643	0.10315	42.11	99.9996	-0.0072	0.05357
42.112	100.002	-0.01636	0.10321	42.1094	99.9994	-0.0072	0.05365
42.1122	100.002	-0.01636	0.10286	42.1087	99.9992	-0.00725	0.05377
42.1125	100.002	-0.01626	0.1022	42.1082	99.9989	-0.00725	0.05381
42.1126	100.002	-0.01626	0.10166	42.1081	99.9987	-0.00729	0.05366
42.1123	100.002	-0.01615	0.10155	42.108	99.9984	-0.00729	0.05347
42.112	100.001	-0.01615	0.10166	42.108	99.998	-0.00734	0.05338
42.1122	100	-0.01599	0.10192	42.1081	99.9976	-0.00734	0.0536
42.1128	99.9999	-0.01599	0.10212	42.1086	99.9973	-0.00737	0.05415
42.1134	99.9994	-0.01581	0.1023	42.1097	99.9971	-0.00737	0.05477
42.1136	99.9991	-0.01581	0.10246	42.1112	99.997	-0.00741	0.05511
42.1133	99.9987	-0.01566	0.10226	42.1123	99.9969	-0.00741	0.0549
42.1127	99.9982	-0.01566	0.102	42.1127	99.9969	-0.00745	0.05413
42.1124	99.9977	-0.01551	0.10173	42.1124	99.997	-0.00745	0.05314
42.1124	99.9972	-0.01551	0.10164	42.112	99.997	-0.00748	0.0524
42.1124	99.9966	-0.01537	0.10187	42.1115	99.9971	-0.00748	0.05217
42.1122	99.9963	-0.01537	0.1022	42.1109	99.9971	-0.0075	0.0524
42.112	99.9961	-0.01521	0.10241	42.1105	99.9971	-0.0075	0.05266
42.1119	99.9962	-0.01521	0.1024	42.1101	99.9972	-0.00751	0.05282
42.112	99.9965	-0.01504	0.10229	42.1101	99.9972	-0.00751	0.05277
42.1122	99.9967	-0.01504	0.10232	42.1106	99.9972	-0.00752	0.05283
42.1121	99.9968	-0.01485	0.10235	42.1114	99.9972	-0.00752	0.05309
42.1117	99.9966	-0.01485	0.10241	42.1122	99.9972	-0.00753	0.05345
42.1109	99.9964	-0.01464	0.10254	42.1126	99.9973	-0.00753	0.05378
42.1103	99.9964	-0.01464	0.10269	42.1122	99.9973	-0.00753	0.05418
42.1099	99.9964	-0.01442	0.10299	42.1111	99.9973	-0.00753	0.05468
42.1101	99.9964	-0.01442	0.10313	42.1101	99.9972	-0.00753	0.05507
42.1112	99.9962	-0.01418	0.10335	42.11	99.9972	-0.00753	0.05528
42.1127	99.9958	-0.01418	0.10341	42.1104	99.9971	-0.00753	0.05518
42.114	99.9952	-0.01397	0.10356	42.111	99.997	-0.00753	0.05482
42.1145	99.9947	-0.01397	0.10393	42.1116	99.9969	-0.00753	0.05432
42.114	99.9942	-0.01378	0.1043	42.1118	99.9967	-0.00753	0.05394
42.1132	99.9937	-0.01378	0.10443	42.1117	99.9966	-0.00752	0.05382
42.1129	99.9933	-0.01364	0.1041	42.1114	99.9964	-0.00752	0.05366
42.1135	99.993	-0.01364	0.10361	42.1109	99.9963	-0.00751	0.05347
42.1144	99.9928	-0.01351	0.10335	42.1102	99.9962	-0.00751	0.05313
42.115	99.9925	-0.01351	0.10341	42.1097	99.9961	-0.0075	0.05265
42.1149	99.992	-0.01342	0.10366	42.1098	99.996	-0.0075	0.05235
42.114	99.9918	-0.01342	0.10391	42.1101	99.9959	-0.00749	0.05234
42.1128	99.9921	-0.01334	0.10404	42.1106	99.9959	-0.00749	0.05255
42.1117	99.9925	-0.01334	0.10414	42.1111	99.9958	-0.00748	0.05264
42.1111	99.9928	-0.01326	0.10395	42.1115	99.9956	-0.00748	0.05258
42.111	99.9927	-0.01326	0.10364	42.1118	99.9955	-0.00746	0.05246
42.1114	99.9924	-0.01316	0.10317	42.1117	99.9954	-0.00746	0.05244
42.112	99.992	-0.01316	0.10312	42.1114	99.9953	-0.00745	0.05271
42.1124	99.9917	-0.01305	0.10344	42.1111	99.9952	-0.00745	0.05312
42.1127	99.9913	-0.01305	0.10404	42.1108	99.9951	-0.00743	0.05348
42.1129	99.9911	-0.01291	0.10448	42.111	99.995	-0.00743	0.05352
42.113	99.991	-0.01291	0.10458	42.1115	99.9949	-0.00741	0.05314
42.1131	99.9911	-0.01277	0.10473	42.112	99.9948	-0.00741	0.05252
42.1133	99.991	-0.01277	0.10507	42.1121	99.9947	-0.0074	0.05216
42.1137	99.9908	-0.01261	0.1057	42.1116	99.9947	-0.0074	0.05214
42.1142	99.9903	-0.01261	0.10633	42.1106	99.9946	-0.00738	0.05241
42.1149	99.9899	-0.01247	0.10678	42.1095	99.9946	-0.00738	0.05275
42.1155	99.9896	-0.01247	0.10696	42.1088	99.9945	-0.00737	0.05301
42.1157	99.9894	-0.01234	0.10697	42.1087	99.9944	-0.00737	0.05323
42.1149	99.9891	-0.01234	0.10687	42.1091	99.9943	-0.00735	0.05357
42.1134	99.9888	-0.01222	0.10672	42.1099	99.9942	-0.00735	0.05383
42.1116	99.9885	-0.01222	0.10647	42.1108	99.9941	-0.00733	0.05371
42.1105	99.9885	-0.01212	0.10604	42.1115	99.994	-0.00733	0.05325
42.1103	99.9886	-0.01212	0.10565	42.1118	99.9939	-0.0073	0.05292
42.1107	99.9888	-0.01202	0.10541	42.1116	99.9938	-0.0073	0.05291
42.1114	99.9888	-0.01202	0.10554	42.111	99.9938	-0.00728	0.0533
42.1119	99.9887	-0.01195	0.10598	42.1103	99.9937	-0.00728	0.05364
42.1123	99.9886	-0.01195	0.10656	42.11	99.9936	-0.00726	0.05366
42.1124	99.9883	-0.01188	0.10714	42.11	99.9935	-0.00726	0.05328
42.1125	99.9881	-0.01188	0.10744	42.1103	99.9933	-0.00724	0.05272
42.1129	99.9878	-0.01181	0.10735	42.1105	99.9932	-0.00721	0.05242
42.1135	99.9874	-0.01181	0.107	42.1105	99.9931	-0.00718	0.05251
42.1145	99.987	-0.01175	0.10664	42.1102	99.993	-0.00715	0.05273
42.1154	99.9864	-0.01175	0.10677	42.1096	99.9929	-0.00711	0.05308
42.116	99.9857	-0.01171	0.1073	42.1092	99.9928	-0.00708	0.05338
42.1157	99.9848	-0.01171	0.10786	42.1093	99.9927	-0.00705	0.05363
42.1145	99.9841	-0.01167	0.10801	42.1098	99.9926	-0.00703	0.05388
42.1129	99.9838	-0.01167	0.10757	42.1103	99.9925	-0.007	0.05413
42.1114	99.9836	-0.01163	0.10726	42.1105	99.9924	-0.00697	0.05426
42.1108	99.9837	-0.01163	0.10726	42.1105	99.9923	-0.00694	0.05412
42.1112	99.9837	-0.0116	0.10764	42.1106	99.9922	-0.00692	0.05385
42.1115	99.9836	-0.0116	0.10789	42.1109	99.9921	-0.00689	0.05335
42.1115	99.9837	-0.01159	0.10792	42.1115	99.992	-0.00687	0.05282
42.1111	99.984	-0.01159	0.10771	42.1118	99.9919	-0.00686	0.05223
42.1108	99.9844	-0.01159	0.10757	42.1118	99.9918	-0.00684	0.05182
42.1111	99.9848	-0.01159	0.10749	42.1114	99.9917	-0.00683	0.05166
42.112	99.9852	-0.01159	0.10727	42.1108	99.9916	-0.00682	0.05165
42.1133	99.9856	-0.01159	0.10703	42.1106	99.9916	-0.00681	0.05168
42.1146	99.9857	-0.0116	0.10676	42.1104	99.9915	-0.0068	0.05182
42.1155	99.9857	-0.0116	0.10646	42.1106	99.9915	-0.00678	0.05211
42.1157	99.9855	-0.0116	0.10632	42.1106	99.9914	-0.00677	0.0524
42.1152	99.9852	-0.0116	0.10633	42.1107	99.9913	-0.00675	0.05252
42.1144	99.9849	-0.01159	0.10646	42.1109	99.9913	-0.00673	0.05224
42.114	99.9846	-0.01159	0.10671	42.1114	99.9912	-0.00672	0.05172
42.114	99.9842	-0.01157	0.10691	42.1119	99.9911	-0.0067	0.05115
42.1141	99.9837	-0.01157	0.10685	42.1122	99.991	-0.00667	0.05087
42.1139	99.9832	-0.01154	0.10659	42.1122	99.9909	-0.00664	0.05071
42.1134	99.9828	-0.01154	0.10657	42.1118	99.9908	-0.00661	0.0506
42.113	99.9823	-0.01149	0.10693	42.1114	99.9907	-0.00658	0.05041
42.1129	99.9818	-0.01149	0.10759	42.1109	99.9907	-0.00655	0.05011
42.1131	99.9813	-0.01144	0.10856	42.1105	99.9906	-0.00651	0.04993
42.1133	99.981	-0.01144	0.10946	42.1101	99.9905	-0.00647	0.04965
42.1131	99.9809	-0.0114	0.11007	42.1097	99.9904	-0.00643	0.04942
42.1126	99.981	-0.0114	0.11011	42.1093	99.9904	-0.00639	0.04901
42.1119	99.9813	-0.01135	0.10952	42.109	99.9903	-0.00637	0.04869
42.1113	99.9816	-0.01135	0.10856	42.1086	99.9903	-0.00633	0.04864
42.1111	99.9819	-0.0113	0.10778	42.1083	99.9902	-0.00629	0.04869
42.1112	99.982	-0.0113	0.10783	42.108	99.9901	-0.00625	0.04895
42.1115	99.9819	-0.01127	0.10848	42.108	99.99	-0.00622	0.04928
42.1123	99.9817	-0.01127	0.10919	42.1082	99.99	-0.00618	0.04951
42.1134	99.9815	-0.01124	0.10975	42.1085	99.9899	-0.00615	0.04963
42.1147	99.9811	-0.01124	0.10994	42.1088	99.9899	-0.00612	0.04937
42.1155	99.9807	-0.01123	0.10993	42.1094	99.9898	-0.00609	0.049
42.1154	99.9801	-0.01123	0.10969	42.1101	99.9898	-0.00606	0.04863
42.1144	99.9795	-0.01122	0.10926	42.111	99.9897	-0.00603	0.0485
42.1132	99.9787	-0.01122	0.10876	42.1122	99.9897	-0.006	0.0486
42.1122	99.9778	-0.01123	0.10833	42.1135	99.9896	-0.00598	0.04884
42.1116	99.977	-0.01123	0.10821	42.1144	99.9895	-0.00595	0.04906
42.1114	99.9764	-0.01123	0.10831	42.1144	99.9895	-0.00592	0.04907
42.1115	99.976	-0.01123	0.10856	42.1138	99.9894	-0.00589	0.04891
42.1117	99.9758	-0.01121	0.10881	42.1124	99.9894	-0.00586	0.04879
42.112	99.9756	-0.01121	0.10905	42.111	99.9893	-0.00584	0.04887
42.1121	99.9755	-0.01119	0.10917	42.1101	99.9892	-0.00581	0.04911
42.112	99.9755	-0.01119	0.10942	42.11	99.9891	-0.00578	0.04949
42.1118	99.9757	-0.01118	0.10954	42.1106	99.9891	-0.00576	0.04976
42.1119	99.976	-0.01118	0.10957	42.1113	99.989	-0.00574	0.04987
42.1121	99.9763	-0.01117	0.10952	42.1119	99.989	-0.00572	0.04966
42.1119	99.9767	-0.01117	0.10933	42.112	99.9889	-0.00569	0.0492
42.1115	99.9769	-0.01118	0.10905	42.1116	99.9888	-0.00566	0.04869
42.1112	99.9769	-0.01118	0.10851	42.1112	99.9888	-0.00564	0.04804
42.1116	99.9768	-0.0112	0.10795	42.1108	99.9887	-0.00561	0.04758
42.1123	99.9766	-0.0112	0.1075	42.1108	99.9886	-0.00558	0.0472
42.1133	99.9765	-0.01125	0.10752	42.1111	99.9886	-0.00556	0.04718
42.114	99.9766	-0.01125	0.1079	42.1118	99.9885	-0.00553	0.04729
42.1143	99.9766	-0.01131	0.10834	42.1126	99.9884	-0.0055	0.04764
42.114	99.9766	-0.01131	0.10844	42.1131	99.9883	-0.00548	0.04799
42.1134	99.9763	-0.01138	0.10838	42.1129	99.9883	-0.00545	0.04841
42.1125	99.976	-0.01138	0.1085	42.1122	99.9882	-0.00542	0.04868
42.1117	99.9755	-0.01144	0.10902	42.1117	99.9882	-0.00541	0.04881
42.1112	99.9751	-0.01144	0.10976	42.1115	99.9881	-0.00538	0.0488
42.1115	99.9748	-0.01149	0.1103	42.1118	99.988	-0.00536	0.0485
42.1122	99.9748	-0.01148	0.11017	42.112	99.988	-0.00533	0.04818
42.1129	99.975	-0.01148	0.10946	42.1121	99.9879	-0.00531	0.04781
42.1133	99.9752	-0.01147	0.10859	42.1118	99.9878	-0.00529	0.04775
42.1134	99.9754	-0.01147	0.10832	42.1113	99.9878	-0.00527	0.04798
42.1131	99.9755	-0.01146	0.10859	42.111	99.9877	-0.00524	0.04833
42.1126	99.9755	-0.01145	0.10915	42.111	99.9877	-0.00522	0.0489
42.1123	99.9756	-0.01144	0.10954	42.1114	99.9876	-0.0052	0.04935
42.112	99.9756	-0.01143	0.10943	42.1119	99.9875	-0.00519	0.04968
42.1121	99.9756	-0.01142	0.10908	42.112	99.9875	-0.00517	0.04975
42.1121	99.9758	-0.01141	0.10881	42.1116	99.9874	-0.00515	0.04985
42.112	99.976	-0.01141	0.10896	42.111	99.9874	-0.00513	0.05005
42.1118	99.9761	-0.01141	0.10939	42.1105	99.9873	-0.00512	0.05011
42.1116	99.9762	-0.01142	0.10998	42.1108	99.9873	-0.0051	0.05
42.1116	99.976	-0.01142	0.11064	42.1117	99.9872	-0.00509	0.04972
42.1119	99.9757	-0.01143	0.11132	42.1125	99.9871	-0.00508	0.04941
42.1124	99.9752	-0.01143	0.11178	42.1127	99.9871	-0.00507	0.04932
42.1131	99.9748	-0.01143	0.11194	42.1123	99.987	-0.00506	0.04938
42.1138	99.9745	-0.01143	0.11177	42.1117	99.987	-0.00505	0.04953
42.1145	99.9744	-0.01143	0.11143	42.1111	99.9869	-0.00504	0.04959
42.1149	99.9746	-0.01144	0.11097	42.1109	99.9869	-0.00503	0.0496
42.1149	99.9749	-0.01146	0.11068	42.1111	99.9868	-0.00502	0.0495
42.1144	99.9753	-0.01148	0.11049	42.1114	99.9868	-0.00502	0.04936
42.1135	99.9757	-0.0115	0.11008	42.1117	99.9867	-0.00501	0.04925
42.113	99.9761	-0.01154	0.10974	42.1121	99.9866	-0.005	0.04936
42.1128	99.9765	-0.01158	0.10956	42.1123	99.9866	-0.00499	0.04969
42.1129	99.9769	-0.01162	0.1098	42.1126	99.9865	-0.00498	0.0503
42.113	99.9775	-0.01167	0.11008	42.1129	99.9865	-0.00497	0.05084
42.1131	99.9783	-0.01173	0.11049	42.1132	99.9864	-0.00496	0.05102
42.1133	99.9792	-0.0118	0.11072	42.1136	99.9863	-0.00496	0.05072
42.1134	99.9799	-0.01188	0.11075	42.1136	99.9862	-0.00495	0.05018
42.1133	99.9804	-0.01196	0.11057	42.1133	99.9862	-0.00494	0.04972
42.1133	99.9806	-0.01204	0.11047	42.1125	99.9861	-0.00493	0.04956
42.1135	99.9805	-0.01213	0.11047	42.1117	99.9861	-0.00493	0.04963
42.114	99.9801	-0.01221	0.11054	42.1112	99.986	-0.00492	0.04981
42.1146	99.9796	-0.0123	0.11069	42.1112	99.986	-0.00491	0.04988
42.115	99.979	-0.01238	0.11072	42.1116	99.9859	-0.00491	0.04972
42.115	99.9785	-0.01245	0.11062	42.112	99.9859	-0.0049	0.04943
42.1146	99.978	-0.01252	0.11056	42.1125	99.9858	-0.0049	0.04908
42.1139	99.9775	-0.01259	0.11078	42.1128	99.9857	-0.00489	0.04897
42.1132	99.9768	-0.01266	0.11122	42.113	99.9857	-0.00489	0.04907
42.1125	99.9761	-0.01273	0.11155	42.113	99.9856	-0.00489	0.04924
42.1118	99.9754	-0.01279	0.11162	42.1129	99.9856	-0.00488	0.04929
42.1112	99.975	-0.01285	0.1114	42.1127	99.9856	-0.00488	0.04935
42.1108	99.9748	-0.0129	0.11092	42.1125	99.9855	-0.00488	0.04942
42.1105	99.9749	-0.01296	0.11055	42.1119	99.9854	-0.00488	0.04926
42.1108	99.9751	-0.01303	0.11041	42.1113	99.9854	-0.00487	0.04882
42.1117	99.9752	-0.0131	0.11067	42.1105	99.9853	-0.00487	0.04822
42.1129	99.9753	-0.01318	0.11119	42.11	99.9853	-0.00487	0.04734
42.114	99.9755	-0.01327	0.11192	42.1097	99.9852	-0.00487	0.04651
42.1146	99.9758	-0.01335	0.11253	42.1096	99.9852	-0.00487	0.046
42.1144	99.9762	-0.01345	0.11281	42.1097	99.9851	-0.00487	0.04597
42.1138	99.9766	-0.01356	0.1127	42.1099	99.9851	-0.00487	0.04622
42.1134	99.977	-0.01367	0.11224	42.1102	99.985	-0.00486	0.04663
42.1133	99.9773	-0.01378	0.11163	42.1104	99.985	-0.00486	0.04701
42.1134	99.9773	-0.0139	0.11095	42.1107	99.9849	-0.00486	0.04709
42.1135	99.977	-0.01401	0.11059	42.111	99.9849	-0.00486	0.04686
42.1136	99.9766	-0.01412	0.11053	42.1112	99.9848	-0.00486	0.04637
42.1136	99.9759	-0.01422	0.11078	42.1111	99.9848	-0.00486	0.04597
42.1139	99.9754	-0.01433	0.11092	42.1109	99.9847	-0.00485	0.04597
42.1142	99.9749	-0.01443	0.11072	42.1107	99.9847	-0.00485	0.04644
42.1141	99.9744	-0.01454	0.11007	42.1111	99.9846	-0.00484	0.0473
42.1135	99.9738	-0.01463	0.10941	42.1118	99.9846	-0.00484	0.0482
42.1124	99.9732	-0.01472	0.10917	42.1123	99.9845	-0.00483	0.04877
42.1113	99.9728	-0.01482	0.10939	42.112	99.9845	-0.00483	0.04898
42.1108	99.9723	-0.01492	0.1098	42.1112	99.9844	-0.00482	0.04893
42.111	99.9719	-0.01501	0.1101	42.1102	99.9844	-0.00482	0.04868
42.1118	99.9715	-0.0151	0.1103	42.1094	99.9843	-0.00481	0.04812
42.1126	99.9712	-0.01519	0.11056	42.1091	99.9843	-0.0048	0.0473
42.113	99.9711	-0.01528	0.11106	42.1092	99.9843	-0.00479	0.04655
42.1129	99.9711	-0.01537	0.11181	42.1096	99.9842	-0.00478	0.04616
42.1124	99.9712	-0.01545	0.11245	42.1103	99.9841	-0.00477	0.04638
42.112	99.971	-0.01555	0.11265	42.1111	99.9841	-0.00476	0.0469
42.1118	99.9708	-0.01564	0.1123	42.1118	99.984	-0.00475	0.0473
42.1121	99.9704	-0.01573	0.11159	42.1122	99.9839	-0.00474	0.04744
42.1129	99.9702	-0.01581	0.11098	42.1125	99.9839	-0.00472	0.04749
42.1138	99.97	-0.0159	0.11076	42.113	99.9838	-0.0047	0.04751
42.1148	99.9698	-0.016	0.11103	42.1133	99.9838	-0.00467	0.04766
42.1154	99.9697	-0.0161	0.11159	42.1133	99.9837	-0.00465	0.04773
42.1154	99.9695	-0.0162	0.11205	42.113	99.9836	-0.00462	0.0477
42.1151	99.9694	-0.01629	0.11247	42.1125	99.9836	-0.0046	0.04792
42.1147	99.969	-0.0164	0.11275	42.1123	99.9835	-0.00457	0.04848
42.1148	99.9683	-0.01651	0.11305	42.1126	99.9835	-0.00453	0.0493
42.1151	99.9675	-0.01661	0.11337	42.1128	99.9834	-0.0045	0.04985
42.1154	99.9667	-0.01669	0.11329	42.1125	99.9833	-0.00446	0.05006
42.1158	99.9659	-0.01678	0.11289	42.1118	99.9833	-0.00442	0.04983
42.1157	99.9652	-0.01686	0.11249	42.1112	99.9832	-0.00439	0.04924
42.1152	99.9646	-0.01693	0.11217	42.1109	99.9831	-0.00434	0.04869
42.1144	99.964	-0.017	0.11232	42.1111	99.9831	-0.00429	0.04847
42.1135	99.9635	-0.01706	0.1127	42.1116	99.983	-0.00424	0.04866
42.1129	99.9632	-0.0171	0.11315	42.112	99.9829	-0.00418	0.04915
42.1126	99.9631	-0.01715	0.11341	42.112	99.9829	-0.00413	0.04976
42.1129	99.963	-0.01721	0.11328	42.1118	99.9828	-0.00407	0.05015
42.1133	99.9631	-0.01726	0.113	42.1112	99.9827	-0.00401	0.05036
42.1138	99.9632	-0.01731	0.1126	42.1105	99.9827	-0.00394	0.05016
42.1143	99.9634	-0.01737	0.11229	42.1102	99.9826	-0.00387	0.04976
42.1148	99.9636	-0.01743	0.11182	42.1106	99.9826	-0.0038	0.04938
42.1152	99.9637	-0.01749	0.11126	42.1115	99.9825	-0.00373	0.0493
42.1153	99.9636	-0.01755	0.11068	42.1123	99.9824	-0.00365	0.04955
42.1151	99.9636	-0.01762	0.11047	42.1127	99.9824	-0.00357	0.05011
42.1147	99.9637	-0.01769	0.11042	42.1128	99.9823	-0.00349	0.05066
42.114	99.9638	-0.01777	0.11053	42.1127	99.9822	-0.00341	0.05102
42.1131	99.9637	-0.01785	0.1105	42.1126	99.9822	-0.00332	0.05106
42.1125	99.9635	-0.01792	0.1105	42.1126	99.9821	-0.00322	0.05087
42.1121	99.9634	-0.018	0.11048	42.1124	99.9821	-0.00312	0.05055
42.1119	99.9635	-0.01809	0.11049	42.1123	99.982	-0.00303	0.05024
42.1123	99.9635	-0.01817	0.11025	42.112	99.982	-0.00293	0.0503
42.1128	99.9633	-0.01826	0.10989	42.1115	99.9819	-0.00282	0.05074
42.1134	99.9628	-0.01834	0.10967	42.1111	99.9818	-0.00272	0.05149
42.1141	99.9624	-0.01842	0.10963	42.1112	99.9818	-0.00261	0.05212
42.1152	99.9621	-0.01851	0.10993	42.1118	99.9817	-0.00249	0.0524
42.1161	99.9616	-0.01858	0.11	42.1129	99.9816	-0.00238	0.05224
42.1163	99.9611	-0.01866	0.10974	42.1143	99.9815	-0.00225	0.05203
42.1158	99.9606	-0.01873	0.10919	42.1155	99.9815	-0.00213	0.05191
42.115	99.9604	-0.01879	0.10889	42.1162	99.9814	-0.002	0.05195
42.1143	99.9602	-0.01887	0.10902	42.1164	99.9813	-0.00186	0.05208
42.1142	99.9598	-0.01894	0.1093	42.1161	99.9813	-0.00173	0.05219
42.1145	99.9594	-0.01901	0.1095	42.1154	99.9812	-0.00159	0.05235
42.1148	99.9593	-0.01908	0.10943	42.1148	99.9811	-0.00145	0.05242
42.1146	99.9596	-0.01915	0.10911	42.1143	99.9811	-0.0013	0.05252
42.1143	99.9602	-0.01922	0.1087	42.1137	99.981	-0.00115	0.05247
42.1139	99.9606	-0.01931	0.10855	42.1128	99.981	-0.000989799	0.05228
42.1139	99.961	-0.0194	0.10871	42.1119	99.9809	-0.000824833	0.05204
42.1143	99.9613	-0.0195	0.10901	42.111	99.9809	-0.00066957	0.0518
42.115	99.9613	-0.0196	0.10925	42.1105	99.9808	-0.000504603	0.05145
42.1157	99.961	-0.01969	0.10939	42.1104	99.9808	-0.000339637	0.05103
42.116	99.9606	-0.01979	0.10933	42.1109	99.9808	-0.000164967	0.0506
42.1156	99.96	-0.01989	0.10917	42.1116	99.9808	0	0.05024
42.1149	99.9593	-0.01998	0.10898	42.1123	99.9808	0.00017467	0.05003
42.1138	99.9585	-0.02006	0.10907	42.1127	99.9808	0.000349341	0.05005
42.1125	99.9577	-0.02015	0.1092	42.1125	99.9807	0.000533715	0.05029
42.1115	99.9566	-0.02022	0.10932	42.1121	99.9807	0.000708386	0.05063
42.111	99.9555	-0.02029	0.10911	42.112	99.9807	0.000883056	0.05101
42.1109	99.9541	-0.02036	0.10859	42.1126	99.9807	0.00107	0.05126
42.1114	99.9527	-0.02041	0.10834	42.1134	99.9807	0.00125	0.05124
42.1123	99.9514	-0.02045	0.10863	42.1138	99.9807	0.00144	0.05102
42.1131	99.9505	-0.02048	0.10956	42.1137	99.9807	0.00162	0.05072
42.1138	99.9499	-0.0205	0.11049	42.113	99.9807	0.0018	0.05053
42.1141	99.9496	-0.02052	0.11107	42.1127	99.9807	0.00199	0.05054
42.114	99.9495	-0.02054	0.11106	42.113	99.9807	0.00217	0.05074
42.1139	99.9498	-0.02055	0.11061	42.1138	99.9808	0.00236	0.05091
42.1138	99.9501	-0.02058	0.11025	42.1142	99.9808	0.00254	0.05092
42.114	99.9504	-0.0206	0.11002	42.1142	99.9808	0.00273	0.0509
42.1142	99.9507	-0.02064	0.11017	42.1138	99.9809	0.00291	0.05094
42.1139	99.951	-0.02067	0.11066	42.1133	99.9809	0.0031	0.05106
42.1133	99.9513	-0.02071	0.11122	42.1128	99.9809	0.00327	0.05124
42.1124	99.9515	-0.02076	0.11172	42.1122	99.981	0.00345	0.05143
42.1121	99.9515	-0.0208	0.11193	42.1114	99.981	0.00363	0.05166
42.1123	99.9514	-0.02085	0.11199	42.1106	99.9811	0.0038	0.05164
42.1129	99.9514	-0.02089	0.11202	42.1102	99.9811	0.00398	0.05151
42.1136	99.9514	-0.02093	0.11212	42.1102	99.9812	0.00414	0.05121
42.114	99.9512	-0.02098	0.11243	42.1104	99.9812	0.00431	0.05096
42.1141	99.9509	-0.02103	0.11283	42.1106	99.9813	0.00447	0.05081
42.1138	99.9507	-0.02107	0.11325	42.1108	99.9814	0.00464	0.05087
42.1131	99.9507	-0.0211	0.11367	42.1109	99.9814	0.00479	0.05085
42.1129	99.9509	-0.02114	0.11389	42.1112	99.9815	0.00494	0.05065
42.1131	99.951	-0.02118	0.11377	42.1117	99.9816	0.00509	0.0504
42.114	99.9511	-0.02122	0.11357	42.1123	99.9817	0.00524	0.0501
42.1149	99.9512	-0.02126	0.11337	42.1127	99.9818	0.00538	0.04994
42.1156	99.9512	-0.0213	0.11337	42.1127	99.9819	0.00551	0.04966
42.116	99.951	-0.02134	0.1134	42.1126	99.982	0.00564	0.04955
42.1162	99.9506	-0.02139	0.11349	42.1123	99.9821	0.00576	0.0495
42.1162	99.95	-0.02143	0.11343	42.1123	99.9822	0.00588	0.0497
42.1159	99.9496	-0.02147	0.11324	42.1128	99.9823	0.00599	0.04992
42.1153	99.9491	-0.02151	0.11298	42.1133	99.9824	0.00609	0.05022
42.1146	99.9485	-0.02154	0.11262	42.1141	99.9825	0.00619	0.05042
42.114	99.9477	-0.02157	0.1125	42.1143	99.9826	0.00628	0.05066
42.114	99.9468	-0.02159	0.11236	42.1141	99.9827	0.00637	0.0509
42.1143	99.9458	-0.0216	0.11247	42.1133	99.9828	0.00644	0.05094
42.1148	99.9453	-0.0216	0.11266	42.1123	99.9829	0.00652	0.0508
42.1153	99.9449	-0.02159	0.11299	42.112	99.9831	0.00658	0.05049
42.1157	99.9448	-0.02158	0.11333	42.1123	99.9832	0.00664	0.05033
42.1158	99.9447	-0.02156	0.11367	42.1131	99.9833	0.00669	0.05024
42.1159	99.9446	-0.02154	0.11396	42.114	99.9834	0.00672	0.05038
42.1161	99.9447	-0.02151	0.11409	42.1148	99.9836	0.00676	0.05058
42.1161	99.9448	-0.02149	0.11395	42.1153	99.9837	0.00678	0.05044
42.1161	99.9448	-0.02147	0.11368	42.1153	99.9838	0.0068	0.05003
42.1159	99.9447	-0.02146	0.11377	42.115	99.984	0.0068	0.04938
42.1156	99.9449	-0.02144	0.11433	42.1144	99.9841	0.0068	0.04887
42.1153	99.9453	-0.02144	0.11516	42.1135	99.9842	0.00679	0.0486
42.1151	99.9457	-0.02143	0.11589	42.1128	99.9844	0.00677	0.04876
42.115	99.9458	-0.02144	0.11638	42.1125	99.9845	0.00673	0.04917
42.115	99.9456	-0.02144	0.11671	42.1126	99.9846	0.0067	0.04941
42.1151	99.9453	-0.02145	0.11688	42.113	99.9848	0.00665	0.04963
42.1154	99.945	-0.02145	0.11692	42.1133	99.9849	0.00659	0.0498
42.1156	99.9446	-0.02146	0.11681	42.1132	99.9851	0.00651	0.05009
42.1156	99.9437	-0.02147	0.11655	42.1128	99.9852	0.00643	0.05042
42.1155	99.9426	-0.02146	0.11631	42.1121	99.9853	0.00634	0.05084
42.1151	99.9415	-0.02145	0.11616	42.1116	99.9855	0.00623	0.05109
42.1149	99.9404	-0.02143	0.11587	42.1112	99.9856	0.00611	0.05087
42.1149	99.9395	-0.02139	0.11525	42.111	99.9858	0.00599	0.05016
42.1153	99.9385	-0.02135	0.11479	42.1111	99.9859	0.00584	0.04925
42.1159	99.9377	-0.0213	0.11467	42.1117	99.9861	0.0057	0.04829
42.1164	99.937	-0.02125	0.11512	42.1129	99.9862	0.00553	0.04758
42.1168	99.9367	-0.02119	0.1157	42.1143	99.9864	0.00536	0.04717
42.1168	99.9365	-0.02112	0.11618	42.1152	99.9865	0.00516	0.04725
42.1167	99.9363	-0.02104	0.1161	42.1153	99.9867	0.00497	0.04782
42.1164	99.9363	-0.02097	0.11566	42.1148	99.9868	0.00475	0.04879
42.1162	99.9366	-0.0209	0.1152	42.1143	99.987	0.00453	0.04962
42.1165	99.937	-0.02083	0.11485	42.1143	99.9871	0.0043	0.04991
42.1171	99.9371	-0.02077	0.11485	42.1144	99.9872	0.00405	0.04955
42.1178	99.9369	-0.0207	0.11506	42.1143	99.9874	0.00378	0.04906
42.1181	99.9367	-0.02064	0.11543	42.1137	99.9875	0.00351	0.04873
42.118	99.9363	-0.02058	0.1156	42.1132	99.9876	0.00323	0.04915
42.1176	99.936	-0.02051	0.11568	42.1133	99.9877	0.00294	0.0497
42.1173	99.9354	-0.02045	0.11553	42.1139	99.9878	0.00263	0.04988
42.1173	99.9346	-0.02039	0.11514	42.1146	99.988	0.00231	0.04948
42.1179	99.9338	-0.02032	0.11444	42.1152	99.9881	0.00198	0.04863
42.1186	99.9334	-0.02024	0.11364	42.1154	99.9882	0.00164	0.04804
42.1191	99.9331	-0.02017	0.1131	42.1151	99.9882	0.00128	0.04781
42.119	99.933	-0.02009	0.11298	42.1144	99.9883	0.000912168	0.04816
42.1185	99.9329	-0.02003	0.11337	42.1136	99.9884	0.000533715	0.04847
42.1178	99.9328	-0.01996	0.11407	42.1131	99.9885	0.000145559	0.04851
42.1173	99.9328	-0.01989	0.1147	42.1129	99.9886	-0.000262006	0.04824
42.117	99.9328	-0.01981	0.11503	42.1131	99.9887	-0.00066957	0.04769
42.1164	99.9328	-0.01974	0.11516	42.1136	99.9887	-0.0011	0.04699
42.1153	99.9326	-0.01967	0.11526	42.1142	99.9888	-0.00152	0.04634
42.1142	99.9325	-0.01961	0.1151	42.1146	99.9888	-0.00197	0.04588
42.1138	99.9324	-0.01954	0.1149	42.1153	99.9889	-0.00243	0.04591
42.1142	99.9322	-0.01947	0.11479	42.1161	99.9889	-0.00289	0.04633
42.1154	99.9318	-0.0194	0.11465	42.1164	99.9889	-0.00338	0.047
42.1168	99.9313	-0.01933	0.11458	42.1162	99.9889	-0.00386	0.04764
42.1176	99.9306	-0.01926	0.11446	42.1156	99.989	-0.00436	0.04781
42.1176	99.9299	-0.01918	0.11438	42.1148	99.9889	-0.00486	0.04768
42.1172	99.9293	-0.01911	0.11421	42.1144	99.9889	-0.00539	0.04708
42.1168	99.9289	-0.01902	0.11392	42.1144	99.9889	-0.00591	0.04634
42.1167	99.9286	-0.01894	0.1137	42.1146	99.9889	-0.00644	0.04574
42.117	99.9283	-0.01886	0.11347	42.1148	99.9888	-0.00699	0.04537
42.1175	99.9284	-0.01878	0.1132	42.1149	99.9888	-0.00754	0.0454
42.118	99.9287	-0.01871	0.11323	42.1153	99.9888	-0.0081	0.04544
42.1182	99.9289	-0.01864	0.11346	42.1161	99.9887	-0.00867	0.04547
42.1183	99.9288	-0.01857	0.11385	42.1172	99.9887	-0.00925	0.04529
42.1182	99.9284	-0.0185	0.11413	42.1179	99.9886	-0.00983	0.04493
42.1182	99.9282	-0.01843	0.11436	42.118	99.9885	-0.01043	0.04441
42.1181	99.9282	-0.01835	0.1144	42.1176	99.9884	-0.01103	0.04426
42.1182	99.9283	-0.01829	0.11423	42.117	99.9883	-0.01164	0.04442
42.1184	99.9284	-0.01822	0.11417	42.1166	99.9882	-0.01226	0.0449
42.1187	99.9286	-0.01815	0.11418	42.1167	99.9881	-0.01289	0.04514
42.1188	99.9288	-0.01809	0.11426	42.117	99.988	-0.01352	0.04475
42.1187	99.9288	-0.01803	0.11428	42.1176	99.9879	-0.01416	0.04395
42.1185	99.9285	-0.01797	0.11436	42.1176	99.9877	-0.0148	0.04315
42.1186	99.928	-0.01792	0.11457	42.1169	99.9876	-0.01546	0.04273
42.1189	99.9275	-0.01786	0.11502	42.1156	99.9874	-0.01612	0.04261
42.1193	99.9272	-0.0178	0.11559	42.1145	99.9873	-0.01678	0.04227
42.1195	99.9271	-0.01774	0.11638	42.1144	99.9871	-0.01745	0.04165
42.1197	99.927	-0.01769	0.11699	42.1154	99.9869	-0.01813	0.04086
42.1197	99.9268	-0.01763	0.11754	42.117	99.9867	-0.01881	0.04054
42.1196	99.9264	-0.01758	0.11799	42.118	99.9865	-0.0195	0.04087
42.1194	99.9257	-0.01752	0.11856	42.1183	99.9863	-0.02018	0.04178
42.1191	99.9249	-0.01747	0.11905	42.118	99.9861	-0.02087	0.04286
42.1185	99.9241	-0.0174	0.11922	42.1172	99.9859	-0.02158	0.04353
42.1181	99.9237	-0.01733	0.11912	42.1165	99.9856	-0.02228	0.04377
42.1177	99.9236	-0.01727	0.11899	42.1159	99.9854	-0.02299	0.04371
42.1174	99.9235	-0.01721	0.11899	42.1158	99.9851	-0.0237	0.04352
42.1173	99.9235	-0.01715	0.11906	42.116	99.9848	-0.02442	0.04341
42.1173	99.9234	-0.0171	0.11894	42.1164	99.9845	-0.02512	0.04346
42.1175	99.9233	-0.01706	0.11876	42.1168	99.9843	-0.02585	0.04345
42.1177	99.9233	-0.01702	0.11874	42.1169	99.984	-0.02657	0.04321
42.1182	99.9233	-0.01699	0.11914	42.1168	99.9837	-0.0273	0.04292
42.1188	99.9234	-0.01697	0.11976	42.1165	99.9834	-0.02802	0.04276
42.1194	99.9236	-0.01695	0.12025	42.1165	99.983	-0.02874	0.04241
42.12	99.9239	-0.01695	0.12032	42.1169	99.9827	-0.02948	0.04214
42.1204	99.9241	-0.01695	0.11993	42.1178	99.9824	-0.03021	0.0418
42.1207	99.9243	-0.01696	0.1193	42.1182	99.982	-0.03094	0.0415
42.1206	99.9243	-0.01698	0.11844	42.1177	99.9817	-0.03167	0.0414
42.1201	99.9243	-0.01699	0.1177	42.1165	99.9813	-0.03241	0.04144
42.1193	99.924	-0.01701	0.11713	42.1155	99.9809	-0.03314	0.04156
42.1189	99.9236	-0.01704	0.11696	42.1154	99.9805	-0.03388	0.04148
42.1189	99.923	-0.01706	0.11701	42.1161	99.9801	-0.0346	0.04146
42.1197	99.9222	-0.01708	0.11725	42.1175	99.9797	-0.03534	0.04142
42.1211	99.9215	-0.01711	0.11751	42.1187	99.9792	-0.03607	0.04134
42.1225	99.9208	-0.01713	0.11779	42.1196	99.9788	-0.03681	0.04113
42.1232	99.9202	-0.01717	0.11792	42.1198	99.9784	-0.03753	0.04069
42.123	99.9195	-0.0172	0.11811	42.1194	99.9779	-0.03826	0.04015
42.1221	99.9189	-0.01723	0.11817	42.1186	99.9775	-0.03899	0.03943
42.1214	99.9182	-0.01728	0.11818	42.1183	99.977	-0.03972	0.03893
42.1213	99.9177	-0.01732	0.11816	42.119	99.9765	-0.04044	0.03879
42.122	99.9176	-0.01738	0.1181	42.1203	99.976	-0.04116	0.03908
42.1226	99.9177	-0.01745	0.11813	42.1216	99.9755	-0.04188	0.03927
42.1228	99.918	-0.01753	0.11821	42.1224	99.975	-0.0426	0.03936
42.1229	99.9185	-0.01763	0.11833	42.1227	99.9745	-0.04331	0.03926
42.1232	99.9188	-0.01774	0.1183	42.1226	99.9739	-0.04403	0.0391
42.124	99.919	-0.01786	0.11818	42.1224	99.9734	-0.04474	0.03901
42.1249	99.9191	-0.01798	0.11794	42.122	99.9728	-0.04543	0.03884
42.1253	99.919	-0.01811	0.11771	42.121	99.9723	-0.04613	0.03848
42.1255	99.9188	-0.01825	0.11737	42.12	99.9717	-0.04684	0.03798
42.1252	99.9185	-0.01838	0.11695	42.1195	99.9711	-0.04753	0.03745
42.1249	99.9182	-0.01853	0.11658	42.1197	99.9706	-0.04823	0.03719
42.1244	99.9178	-0.01868	0.1163	42.1207	99.97	-0.04892	0.03715
42.1239	99.9172	-0.01882	0.11613	42.1217	99.9694	-0.0496	0.03732
42.1232	99.9167	-0.01898	0.11607	42.1219	99.9688	-0.05028	0.03731
42.1225	99.9162	-0.01914	0.11614	42.1215	99.9682	-0.05096	0.037
42.1225	99.9159	-0.01929	0.11602	42.1209	99.9675	-0.05163	0.03629
42.123	99.9159	-0.01946	0.11574	42.121	99.9669	-0.0523	0.03545
42.1238	99.916	-0.01962	0.11528	42.1216	99.9663	-0.05296	0.03466
42.1246	99.9163	-0.01981	0.11492	42.1223	99.9656	-0.05362	0.03418
42.1251	99.9168	-0.02001	0.11483	42.1227	99.965	-0.05428	0.03414
42.1252	99.917	-0.02021	0.11486	42.1229	99.9643	-0.05493	0.03441
42.1254	99.9171	-0.02043	0.1149	42.123	99.9636	-0.05558	0.03479
42.1256	99.9168	-0.02065	0.11457	42.1233	99.9629	-0.05622	0.03494
42.1258	99.9168	-0.02087	0.11386	42.1241	99.9622	-0.05686	0.03451
42.1262	99.9166	-0.02111	0.1132	42.1251	99.9615	-0.0575	0.03349
42.1266	99.9165	-0.02135	0.11281	42.1262	99.9608	-0.05813	0.03234
42.1269	99.9163	-0.0216	0.11272	42.1271	99.9601	-0.05875	0.03161
42.1272	99.916	-0.02186	0.11255	42.1274	99.9594	-0.05936	0.03172
42.1276	99.9157	-0.02213	0.11228	42.1272	99.9586	-0.05997	0.03218
42.1278	99.9155	-0.0224	0.11175	42.127	99.9579	-0.06058	0.03253
42.1278	99.915	-0.02268	0.11141	42.1271	99.9571	-0.06117	0.03228
42.1277	99.9145	-0.02297	0.11129	42.1274	99.9564	-0.06178	0.03154
42.1276	99.9142	-0.02325	0.11152	42.1277	99.9556	-0.06236	0.03092
42.1277	99.9142	-0.02355	0.11169	42.1276	99.9549	-0.06294	0.03062
42.1283	99.9143	-0.02386	0.11173	42.1274	99.9541	-0.06351	0.03037
42.1291	99.9143	-0.0242	0.11174	42.1269	99.9533	-0.06408	0.03
42.1298	99.9143	-0.02453	0.11156	42.1261	99.9525	-0.06465	0.02942
42.1298	99.9143	-0.02487	0.11137	42.1252	99.9517	-0.06521	0.02875
42.1292	99.9142	-0.02523	0.111	42.1247	99.9509	-0.06575	0.02831
42.1281	99.9142	-0.0256	0.11069	42.1248	99.9501	-0.06631	0.028
42.1275	99.914	-0.02598	0.11062	42.1255	99.9493	-0.06684	0.02787
42.1279	99.9137	-0.02636	0.11079	42.1264	99.9485	-0.06737	0.02753
42.1293	99.9134	-0.02677	0.11126	42.1271	99.9476	-0.06791	0.02708
42.1309	99.9131	-0.02718	0.1118	42.1275	99.9468	-0.06842	0.02655
42.1318	99.9129	-0.0276	0.11207	42.1281	99.946	-0.06894	0.02605
42.1318	99.9127	-0.02802	0.11202	42.1287	99.9451	-0.06945	0.0256
42.1312	99.9128	-0.02846	0.11162	42.1289	99.9443	-0.06995	0.02534
42.1311	99.9128	-0.02889	0.11123	42.1286	99.9434	-0.07044	0.02495
42.1316	99.9128	-0.02935	0.11106	42.128	99.9425	-0.07094	0.02447
42.1323	99.9127	-0.02982	0.1111	42.1277	99.9417	-0.07142	0.02382
42.1325	99.9125	-0.03031	0.11091	42.1286	99.9408	-0.0719	0.02321
42.132	99.9122	-0.0308	0.11028	42.1302	99.9399	-0.07237	0.02268
42.1315	99.912	-0.0313	0.10926	42.1315	99.9391	-0.07284	0.02245
42.1315	99.9121	-0.03182	0.10813	42.132	99.9382	-0.07329	0.0225
42.132	99.9123	-0.03234	0.10758	42.1315	99.9373	-0.07375	0.02269
42.133	99.9126	-0.0329	0.10758	42.1308	99.9364	-0.0742	0.02282
42.1338	99.9128	-0.03347	0.10795	42.1306	99.9355	-0.07463	0.02285
42.1341	99.9127	-0.03405	0.10806	42.1307	99.9346	-0.07507	0.02256
42.1341	99.9125	-0.03465	0.10787	42.1305	99.9337	-0.0755	0.02198
42.1343	99.9124	-0.03525	0.10746	42.1297	99.9328	-0.07592	0.02127
42.1348	99.9125	-0.03587	0.10695	42.129	99.9318	-0.07634	0.02065
42.1356	99.9124	-0.03649	0.10656	42.1289	99.9309	-0.07675	0.02036
42.1365	99.9125	-0.03714	0.10614	42.1299	99.93	-0.07716	0.02033
42.137	99.9128	-0.03779	0.10575	42.1314	99.9291	-0.07755	0.02044
42.1369	99.9131	-0.03847	0.10532	42.1328	99.9281	-0.07794	0.02033
42.1362	99.9132	-0.03915	0.10521	42.1339	99.9272	-0.07833	0.01993
42.1357	99.913	-0.03984	0.10527	42.1343	99.9262	-0.07871	0.01921
42.1357	99.9128	-0.04055	0.1056	42.1347	99.9253	-0.07909	0.01835
42.1363	99.9126	-0.04127	0.10588	42.1349	99.9244	-0.07947	0.01763
42.1373	99.9126	-0.04199	0.10613	42.1351	99.9234	-0.07982	0.01717
42.1384	99.9125	-0.04275	0.10625	42.1353	99.9225	-0.08018	0.01718
42.1392	99.9123	-0.0435	0.10629	42.1355	99.9215	-0.08054	0.01748
42.1396	99.9123	-0.04427	0.10625	42.1355	99.9205	-0.08089	0.01796
42.1399	99.9122	-0.04506	0.10608	42.1353	99.9196	-0.08123	0.01813
42.1399	99.912	-0.04586	0.10589	42.1351	99.9186	-0.08157	0.01788
42.14	99.9117	-0.04667	0.10564	42.1351	99.9176	-0.08191	0.0174
42.1404	99.9116	-0.04749	0.10515	42.1358	99.9166	-0.08224	0.01693
42.141	99.9114	-0.04832	0.10455	42.1368	99.9156	-0.08256	0.01666
42.1414	99.9115	-0.04916	0.10374	42.1375	99.9146	-0.08288	0.01645
42.1412	99.9116	-0.05002	0.103	42.1373	99.9136	-0.08319	0.01623
42.1408	99.9115	-0.05089	0.10238	42.1368	99.9126	-0.0835	0.01578
42.1405	99.9114	-0.05178	0.10213	42.1365	99.9116	-0.0838	0.01528
42.1407	99.911	-0.05267	0.10219	42.1369	99.9106	-0.08409	0.0149
42.1411	99.9107	-0.05358	0.1022	42.1381	99.9096	-0.08439	0.01465
42.1416	99.9103	-0.0545	0.10237	42.1394	99.9086	-0.08468	0.0143
42.1421	99.91	-0.05543	0.10215	42.1402	99.9076	-0.08496	0.01387
42.1426	99.9097	-0.05636	0.10154	42.1408	99.9065	-0.08523	0.01339
42.1436	99.9095	-0.05731	0.10069	42.1415	99.9055	-0.0855	0.01294
42.1448	99.9093	-0.05828	0.09994	42.142	99.9045	-0.08576	0.01267
42.1458	99.9092	-0.05926	0.09951	42.1421	99.9035	-0.08602	0.01252
42.1462	99.9091	-0.06026	0.09947	42.1416	99.9024	-0.08628	0.01239
42.1461	99.9091	-0.06127	0.09984	42.1409	99.9014	-0.08652	0.01213
42.1458	99.9091	-0.06228	0.10009	42.1407	99.9003	-0.08676	0.01196
42.1457	99.9094	-0.06332	0.10007	42.1414	99.8993	-0.08701	0.01181
42.1463	99.9097	-0.06436	0.09971	42.1427	99.8983	-0.08724	0.01136
42.1476	99.91	-0.06542	0.09932	42.1439	99.8972	-0.08747	0.01062
42.1491	99.9101	-0.06649	0.09895	42.1447	99.8962	-0.08769	0.00963
42.1505	99.9101	-0.06757	0.09839	42.1451	99.8951	-0.08791	0.00857
42.1514	99.9101	-0.06866	0.09756	42.1457	99.8941	-0.08813	0.00756
42.1516	99.9101	-0.06977	0.09633	42.1465	99.893	-0.08833	0.00684
42.1514	99.91	-0.07087	0.09503	42.1475	99.892	-0.08855	0.00649
42.1515	99.9097	-0.07198	0.09402	42.1482	99.8909	-0.08875	0.00636
42.1658	99.9094	-0.07311	0.09366	42.1486	99.8899	-0.08895	0.00656
42.2548	99.9089	-0.07423	0.09388	42.1491	99.8888	-0.08914	0.0069
42.3784	99.9082	-0.07536	0.09399	42.199	99.8877	-0.08933	0.00705
42.4942	99.9073	-0.0765	0.0939	42.4022	99.8867	-0.08952	0.00678
42.5141	99.9063	-0.07763	0.09342	42.7859	99.8856	-0.0897	0.0061
42.5189	99.9055	-0.07877	0.09289	43.227	99.8846	-0.08988	0.00562
42.5997	99.9048	-0.07993	0.09249	43.5584	99.8835	-0.09005	0.00543
42.7784	99.9042	-0.0811	0.09223	43.7091	99.8824	-0.09023	0.00567
42.927	99.9036	-0.08227	0.09199	43.7276	99.8813	-0.09039	0.00588
43.0572	99.9029	-0.08346	0.09132	43.6351	99.8803	-0.09056	0.00564
43.1859	99.9025	-0.08466	0.0905	43.5187	99.8792	-0.09071	0.00473
43.2962	99.9021	-0.08587	0.08956	43.3906	99.8781	-0.09087	0.00342
43.4509	99.9017	-0.08711	0.08855	43.3132	99.877	-0.09102	0.00215
43.7146	99.9011	-0.08836	0.08777	43.3797	99.876	-0.09118	0.00147
44.1481	99.9005	-0.08962	0.08711	43.6652	99.8749	-0.09132	0.00132
44.6152	99.8998	-0.09089	0.08641	44.0782	99.8738	-0.09146	0.00153
45.05	99.8992	-0.09217	0.08566	44.4336	99.8727	-0.0916	0.00169
45.3843	99.8985	-0.09346	0.08496	44.6446	99.8716	-0.09174	0.0015
45.5383	99.8976	-0.09475	0.08411	44.7343	99.8705	-0.09187	0.00104
45.576	99.8966	-0.09605	0.08316	44.9	99.8695	-0.09199	0.000281
45.5664	99.8954	-0.09735	0.08215	45.2486	99.8684	-0.09212	-0.000601
45.574	99.8941	-0.09865	0.08128	45.7636	99.8673	-0.09225	-0.0016
45.6144	99.8926	-0.09996	0.08044	46.1998	99.8662	-0.09236	-0.00262
45.7233	99.8909	-0.10126	0.07988	46.5416	99.8651	-0.09248	-0.00347
45.9431	99.8892	-0.10256	0.07946	46.7847	99.864	-0.09259	-0.00366
46.2547	99.8876	-0.10386	0.07905	47.071	99.8629	-0.0927	-0.0035
46.6046	99.8861	-0.10517	0.0787	47.4579	99.8618	-0.09281	-0.00313
47.0724	99.8847	-0.10646	0.07846	47.8174	99.8607	-0.09291	-0.00313
47.6477	99.8834	-0.10777	0.0782	48.0489	99.8596	-0.09301	-0.00364
48.2661	99.882	-0.10908	0.07761	48.0777	99.8585	-0.09311	-0.00474
48.7852	99.8809	-0.1104	0.07658	48.0688	99.8574	-0.09321	-0.00614
49.1687	99.8797	-0.11172	0.07506	48.1743	99.8563	-0.09329	-0.00704
49.3392	99.8786	-0.11305	0.07343	48.4098	99.8552	-0.09339	-0.00773
49.2385	99.8774	-0.11438	0.07203	48.7379	99.8541	-0.09347	-0.00823
49.044	99.8763	-0.11572	0.07103	48.9988	99.853	-0.09356	-0.00898
48.8564	99.8753	-0.11705	0.0702	49.1817	99.8519	-0.09363	-0.00998
48.9379	99.8744	-0.1184	0.06943	49.3131	99.8508	-0.09371	-0.01081
49.2659	99.8733	-0.11975	0.06847	49.4453	99.8497	-0.09378	-0.01125
49.8097	99.8721	-0.1211	0.06725	49.6754	99.8486	-0.09385	-0.01113
50.4083	99.8706	-0.12245	0.06596	50.0144	99.8474	-0.09391	-0.01085
50.939	99.8692	-0.1238	0.06468	50.4554	99.8463	-0.09397	-0.01089
51.3951	99.8676	-0.12515	0.06364	50.8739	99.8452	-0.09403	-0.01138
51.7581	99.8658	-0.1265	0.06279	51.1492	99.8441	-0.09409	-0.01221
52.0553	99.8638	-0.12784	0.06201	51.3225	99.843	-0.09415	-0.01312
52.1875	99.8621	-0.12917	0.06105	51.4485	99.8419	-0.0942	-0.01396
52.2738	99.8604	-0.13049	0.06002	51.5683	99.8407	-0.09424	-0.01449
52.482	99.8588	-0.13182	0.05894	51.6923	99.8396	-0.09428	-0.015
52.8278	99.8569	-0.13314	0.05808	51.8765	99.8385	-0.09432	-0.0154
53.2689	99.8551	-0.13446	0.05726	52.223	99.8374	-0.09436	-0.01585
53.6551	99.8533	-0.13577	0.05658	52.7243	99.8363	-0.0944	-0.01637
53.9092	99.8517	-0.13709	0.05587	53.2037	99.8352	-0.09443	-0.01698
54.0174	99.8501	-0.1384	0.05511	53.4338	99.8341	-0.09446	-0.01772
54.0722	99.8484	-0.13971	0.05448	53.4304	99.8329	-0.09449	-0.0182
54.1543	99.8465	-0.14102	0.05369	53.4133	99.8318	-0.09452	-0.01852
54.3166	99.8448	-0.14231	0.0527	53.6201	99.8307	-0.09454	-0.01853
54.5844	99.8431	-0.14361	0.05118	54.1262	99.8296	-0.09455	-0.01836
54.8611	99.8415	-0.14491	0.04942	54.6919	99.8285	-0.09457	-0.01846
55.0734	99.8398	-0.1462	0.04776	55.2151	99.8274	-0.09458	-0.01908
55.2433	99.838	-0.14748	0.04625	55.5829	99.8263	-0.0946	-0.02019
55.4199	99.8362	-0.14876	0.04496	55.9225	99.8251	-0.09461	-0.02153
55.65	99.8345	-0.15003	0.04366	56.1698	99.824	-0.09462	-0.02269
56.0164	99.8327	-0.1513	0.04248	56.3355	99.8229	-0.09462	-0.02374
56.5705	99.8308	-0.15256	0.0414	56.4869	99.8218	-0.09463	-0.02448
57.269	99.8286	-0.15381	0.04051	56.6348	99.8207	-0.09463	-0.02522
57.9751	99.8265	-0.15506	0.03975	56.9765	99.8196	-0.09463	-0.02585
58.5476	99.8245	-0.1563	0.03894	57.4676	99.8185	-0.09463	-0.02646
58.8894	99.8225	-0.15754	0.03806	58.0237	99.8174	-0.09463	-0.02715
58.9996	99.8205	-0.15877	0.03727	58.514	99.8163	-0.09462	-0.02791
59.0393	99.8186	-0.16	0.03663	58.8831	99.8152	-0.09461	-0.02897
59.1914	99.8168	-0.16121	0.03592	59.2125	99.814	-0.0946	-0.03009
59.4393	99.8153	-0.16242	0.03499	59.5043	99.8129	-0.09458	-0.031
59.7235	99.8138	-0.16363	0.03367	59.8145	99.8118	-0.09457	-0.03142
59.9741	99.8121	-0.16484	0.03241	60.085	99.8107	-0.09455	-0.03174
60.2255	99.8102	-0.16604	0.03145	60.2864	99.8096	-0.09454	-0.03219
60.5076	99.8083	-0.16723	0.03081	60.4788	99.8085	-0.09452	-0.03294
60.8884	99.8064	-0.16842	0.03032	60.7972	99.8074	-0.09449	-0.03381
61.3171	99.8042	-0.1696	0.02951	61.2506	99.8063	-0.09447	-0.03462
61.8424	99.8019	-0.17076	0.02846	61.7328	99.8052	-0.09444	-0.03523
62.4197	99.7992	-0.17191	0.02721	62.1464	99.804	-0.09441	-0.03543
62.9956	99.7964	-0.17306	0.02592	62.4162	99.8029	-0.09437	-0.03574
63.4682	99.7935	-0.17418	0.02467	62.569	99.8018	-0.09434	-0.03634
63.7627	99.7906	-0.17529	0.02331	62.6936	99.8007	-0.0943	-0.03716
63.9702	99.7877	-0.17639	0.02221	62.9073	99.7996	-0.09426	-0.03831
64.1791	99.7849	-0.17747	0.02119	63.2189	99.7985	-0.09422	-0.03939
64.5263	99.7822	-0.17855	0.02037	63.7208	99.7973	-0.09418	-0.04042
64.9249	99.7795	-0.1796	0.01952	64.3831	99.7962	-0.09413	-0.0412
65.333	99.7769	-0.18065	0.01854	65.0652	99.7951	-0.09408	-0.04207
65.6412	99.7742	-0.18167	0.01735	65.6103	99.794	-0.09403	-0.04316
65.872	99.7715	-0.18269	0.01586	65.9541	99.7929	-0.09398	-0.04422
66.0576	99.769	-0.18369	0.01441	66.1514	99.7918	-0.09392	-0.04533
66.2638	99.7665	-0.18468	0.01304	66.302	99.7907	-0.09387	-0.0461
66.563	99.7642	-0.18567	0.01187	66.5397	99.7896	-0.09381	-0.04651
67.0082	99.7618	-0.18663	0.01099	66.865	99.7884	-0.09375	-0.0469
67.5615	99.7593	-0.18759	0.01015	67.1779	99.7873	-0.09368	-0.04751
68.1005	99.7566	-0.18854	0.00931	67.3999	99.7862	-0.09361	-0.04821
68.5018	99.7539	-0.18947	0.00836	67.6286	99.7851	-0.09355	-0.04881
68.7614	99.7513	-0.19039	0.00742	67.9525	99.784	-0.09348	-0.04919
68.9798	99.7488	-0.1913	0.0065	68.3874	99.7829	-0.09341	-0.04918
69.2325	99.7464	-0.1922	0.00553	68.9223	99.7818	-0.09333	-0.04904
69.6565	99.744	-0.19309	0.00447	69.3277	99.7807	-0.09326	-0.04905
70.2454	99.7417	-0.19397	0.00327	69.566	99.7796	-0.09319	-0.0495
70.8659	99.7393	-0.19484	0.00187	69.6852	99.7785	-0.09311	-0.05037
71.3391	99.7367	-0.19569	0.000483	69.8269	99.7774	-0.09302	-0.0516
71.5774	99.7339	-0.19653	-0.000757	70.1276	99.7763	-0.09294	-0.05279
71.6884	99.7308	-0.19734	-0.00195	70.5796	99.7752	-0.09286	-0.0538
71.8219	99.7277	-0.19814	-0.00297	71.1487	99.7741	-0.09277	-0.05454
72.0972	99.7245	-0.19891	-0.00396	71.7835	99.773	-0.09268	-0.05519
72.5828	99.7215	-0.19966	-0.00493	72.406	99.7719	-0.09259	-0.05594
73.1793	99.7184	-0.20041	-0.00581	72.9649	99.7708	-0.09251	-0.05682
73.7943	99.7155	-0.20112	-0.00673	73.3737	99.7698	-0.09242	-0.05758
74.3853	99.7127	-0.20182	-0.00772	73.5887	99.7687	-0.09232	-0.05822
74.9407	99.71	-0.20252	-0.00898	73.71	99.7676	-0.09223	-0.05893
75.4071	99.7072	-0.20319	-0.01048	73.8175	99.7665	-0.09213	-0.05975
75.818	99.7042	-0.20385	-0.01197	74.1154	99.7654	-0.09204	-0.06054
76.2392	99.7014	-0.2045	-0.01331	74.7208	99.7644	-0.09193	-0.06105
76.6802	99.6987	-0.20513	-0.01423	75.4262	99.7633	-0.09184	-0.06135
77.0665	99.696	-0.20575	-0.01503	76.011	99.7622	-0.09174	-0.06146
77.3527	99.6931	-0.20637	-0.01577	76.2863	99.7612	-0.09164	-0.06183
77.5739	99.69	-0.20695	-0.01661	76.3932	99.7601	-0.09154	-0.06261
77.7992	99.6869	-0.20753	-0.01762	76.5623	99.759	-0.09143	-0.06379
78.091	99.6839	-0.20808	-0.01882	76.8904	99.7579	-0.09133	-0.06505
78.4601	99.6808	-0.20862	-0.02025	77.4184	99.7569	-0.09123	-0.06612
78.7621	99.6778	-0.20914	-0.02175	77.9491	99.7558	-0.09112	-0.06711
78.9943	99.6746	-0.20963	-0.02326	78.4251	99.7547	-0.09101	-0.06809
79.2621	99.6716	-0.21011	-0.02456	78.8881	99.7537	-0.09091	-0.06902
79.725	99.6686	-0.21057	-0.0258	79.4147	99.7526	-0.09079	-0.06979
80.4311	99.6654	-0.21101	-0.02682	79.99	99.7515	-0.09068	-0.0703
81.2604	99.6622	-0.21142	-0.0277	80.5468	99.7505	-0.09057	-0.07064
82.0295	99.6591	-0.21182	-0.02846	81.0528	99.7494	-0.09046	-0.07115
82.5411	99.6562	-0.21219	-0.02951	81.4261	99.7484	-0.09034	-0.07222
82.8376	99.6535	-0.21255	-0.03075	81.7856	99.7473	-0.09023	-0.0738
83.0397	99.6508	-0.21289	-0.03214	82.263	99.7463	-0.09011	-0.07536
83.2917	99.6481	-0.21321	-0.03356	82.8266	99.7452	-0.08999	-0.07662
83.6827	99.6454	-0.21353	-0.03462	83.3177	99.7442	-0.08988	-0.0775
84.1649	99.6428	-0.21382	-0.03546	83.6478	99.7431	-0.08976	-0.07804
84.6278	99.6404	-0.21409	-0.03624	83.8559	99.7421	-0.08964	-0.07822
85.0846	99.6378	-0.21436	-0.0372	84.0532	99.741	-0.08952	-0.07816
85.5222	99.6354	-0.2146	-0.03797	84.3175	99.74	-0.08939	-0.07806
85.9708	99.6332	-0.21482	-0.03857	84.7106	99.7389	-0.08927	-0.07808
86.3118	99.6312	-0.21504	-0.03895	85.1386	99.7379	-0.08915	-0.07838
86.5611	99.6294	-0.21524	-0.03925	85.6468	99.7369	-0.08902	-0.07914
86.8145	99.6275	-0.21544	-0.0398	86.2091	99.7358	-0.0889	-0.08007
87.2131	99.6255	-0.21563	-0.04063	86.7665	99.7348	-0.08877	-0.08121
87.9308	99.6232	-0.21579	-0.04157	87.1979	99.7337	-0.08865	-0.08246
88.754	99.6208	-0.21595	-0.04256	87.5184	99.7327	-0.08851	-0.0839
89.4737	99.6182	-0.21609	-0.04384	87.8307	99.7317	-0.08838	-0.08501
89.9292	99.6154	-0.21622	-0.04527	88.2471	99.7306	-0.08826	-0.0855
90.2148	99.6125	-0.21633	-0.04665	88.719	99.7296	-0.08812	-0.08555
90.5551	99.6094	-0.21643	-0.04783	89.2032	99.7286	-0.088	-0.08548
90.9742	99.6059	-0.2165	-0.04862	89.699	99.7275	-0.08786	-0.08571
91.4331	99.6021	-0.21655	-0.0491	90.1154	99.7265	-0.08772	-0.08611
91.7837	99.5981	-0.21658	-0.0495	90.514	99.7255	-0.08759	-0.08662
92.0193	99.594	-0.21659	-0.05015	90.8947	99.7245	-0.08745	-0.08702
92.1713	99.5898	-0.21657	-0.05093	91.3782	99.7234	-0.08733	-0.08758
92.3576	99.5857	-0.21653	-0.05179	91.9775	99.7224	-0.08719	-0.08823
92.6555	99.582	-0.21646	-0.05245	92.6	99.7214	-0.08705	-0.08902
93.126	99.5785	-0.21636	-0.05283	93.078	99.7204	-0.08691	-0.08972
93.7622	99.5751	-0.21624	-0.05273	93.2458	99.7194	-0.08677	-0.09041
94.4389	99.572	-0.2161	-0.05267	93.2211	99.7184	-0.08664	-0.09106
95.0406	99.5691	-0.21595	-0.05303	93.2766	99.7173	-0.0865	-0.09162
95.5025	99.5665	-0.21577	-0.05366	93.567	99.7163	-0.08636	-0.09221
95.8706	99.5637	-0.21558	-0.05456	94.1463	99.7153	-0.08622	-0.09296
96.1442	99.5607	-0.21537	-0.0552	94.7579	99.7143	-0.08607	-0.0938
96.3735	99.5576	-0.21515	-0.05562	95.277	99.7133	-0.08594	-0.09443
96.534	99.5545	-0.21491	-0.05587	95.6299	99.7123	-0.08579	-0.09457
96.5689	99.5515	-0.21466	-0.05617	95.8825	99.7113	-0.08566	-0.09437
96.5875	99.5483	-0.21439	-0.05677	96.1013	99.7103	-0.08551	-0.09415
96.7275	99.5448	-0.21411	-0.05748	96.338	99.7093	-0.08537	-0.09436
97.0118	99.5413	-0.21381	-0.05836	96.6103	99.7083	-0.08522	-0.09493
97.4119	99.5378	-0.21349	-0.05913	96.9034	99.7073	-0.08507	-0.09561
97.8544	99.5341	-0.21314	-0.05979	97.2229	99.7063	-0.08494	-0.09627
98.285	99.5305	-0.21278	-0.06015	97.5138	99.7053	-0.08479	-0.0969
98.6372	99.5271	-0.2124	-0.06012	97.7691	99.7043	-0.08465	-0.0977
98.8245	99.524	-0.212	-0.06014	97.9797	99.7033	-0.08449	-0.09834
98.8661	99.5212	-0.21158	-0.06012	98.17	99.7023	-0.08435	-0.09878
98.8018	99.5186	-0.21115	-0.06027	98.3702	99.7013	-0.0842	-0.09899
98.7992	99.516	-0.2107	-0.06049	98.6088	99.7003	-0.08406	-0.09921
99.0095	99.5134	-0.21024	-0.06081	98.8967	99.6994	-0.08391	-0.09956
99.4371	99.5109	-0.20977	-0.06121	99.2184	99.6984	-0.08376	-0.10008
99.9416	99.5087	-0.2093	-0.06162	99.6055	99.6974	-0.08361	-0.10084
100.337	99.5065	-0.2088	-0.062	100.026	99.6964	-0.08346	-0.10179
100.588	99.5042	-0.2083	-0.06205	100.392	99.6954	-0.08332	-0.10278
100.749	99.5019	-0.20778	-0.06174	100.679	99.6945	-0.08316	-0.10368
100.931	99.4994	-0.20725	-0.06137	100.887	99.6935	-0.08302	-0.10427
101.129	99.4969	-0.20672	-0.06137	100.983	99.6925	-0.08286	-0.1045
101.309	99.4943	-0.20617	-0.06172	101.018	99.6916	-0.08272	-0.10471
101.484	99.4916	-0.2056	-0.06222	101.057	99.6906	-0.08256	-0.10515
101.646	99.489	-0.20503	-0.06264	101.139	99.6896	-0.08242	-0.10573
101.85	99.4864	-0.20444	-0.06273	101.257	99.6887	-0.08226	-0.10627
102.087	99.4838	-0.20385	-0.06267	101.474	99.6877	-0.08211	-0.10666
102.361	99.481	-0.20323	-0.06239	101.752	99.6868	-0.08196	-0.10681
102.604	99.4781	-0.2026	-0.06203	102.041	99.6858	-0.0818	-0.10683
102.805	99.4754	-0.20196	-0.0618	102.323	99.6848	-0.08166	-0.10697
103.014	99.4728	-0.20131	-0.06179	102.612	99.6839	-0.0815	-0.10741
103.273	99.4705	-0.20064	-0.06207	102.911	99.6829	-0.08136	-0.108
103.57	99.4683	-0.19997	-0.06266	103.238	99.682	-0.0812	-0.10853
103.931	99.4661	-0.19928	-0.06328	103.601	99.681	-0.08105	-0.10906
104.346	99.464	-0.1986	-0.06375	104.015	99.6801	-0.08089	-0.10948
104.77	99.4619	-0.1979	-0.06394	104.395	99.6791	-0.08075	-0.10988
105.204	99.4598	-0.19719	-0.06394	104.644	99.6782	-0.08059	-0.11023
105.609	99.4576	-0.19647	-0.06391	104.761	99.6773	-0.08044	-0.11033
105.927	99.4551	-0.19575	-0.06394	104.793	99.6763	-0.08028	-0.11015
106.138	99.4526	-0.195	-0.0642	104.883	99.6754	-0.08013	-0.10994
106.285	99.4501	-0.19425	-0.06467	105.077	99.6744	-0.07998	-0.10994
106.446	99.4476	-0.19349	-0.06513	105.417	99.6735	-0.07982	-0.11012
106.67	99.4451	-0.19272	-0.06538	105.774	99.6726	-0.07967	-0.11038
106.945	99.4425	-0.19194	-0.06536	106.072	99.6716	-0.07951	-0.11062
107.2	99.4402	-0.19115	-0.06489	106.322	99.6707	-0.07937	-0.11073
107.343	99.438	-0.19036	-0.06425	106.571	99.6698	-0.07921	-0.11081
107.405	99.4358	-0.18954	-0.0635	106.856	99.6689	-0.07906	-0.11088
107.523	99.4336	-0.18873	-0.06271	107.17	99.6679	-0.0789	-0.11101
107.805	99.4313	-0.18791	-0.06189	107.49	99.667	-0.07875	-0.11101
108.21	99.4293	-0.18709	-0.06115	107.754	99.6661	-0.07859	-0.11086
108.596	99.4274	-0.18625	-0.0606	107.943	99.6652	-0.07845	-0.11067
108.805	99.4255	-0.18541	-0.06005	108.084	99.6643	-0.07829	-0.11067
108.852	99.4235	-0.18456	-0.05956	108.191	99.6634	-0.07814	-0.11089
108.893	99.4216	-0.1837	-0.05915	108.337	99.6625	-0.07798	-0.11132
109.064	99.4197	-0.18283	-0.05873	108.542	99.6616	-0.07784	-0.11188
109.388	99.4177	-0.18195	-0.05845	108.836	99.6606	-0.07768	-0.11243
109.703	99.4156	-0.18108	-0.05823	109.176	99.6597	-0.07752	-0.11277
109.914	99.4134	-0.18018	-0.05777	109.513	99.6589	-0.07738	-0.11282
110.074	99.4112	-0.17928	-0.057	109.791	99.658	-0.07722	-0.11273
110.318	99.409	-0.17838	-0.05602	109.954	99.657	-0.07708	-0.11282
110.737	99.4067	-0.17746	-0.05501	110.07	99.6562	-0.07692	-0.11321
111.237	99.4045	-0.17655	-0.05419	110.206	99.6553	-0.07678	-0.11385
111.646	99.4023	-0.17563	-0.05355	110.413	99.6544	-0.07662	-0.11447
111.853	99.4004	-0.17472	-0.05299	110.689	99.6535	-0.07648	-0.11485
111.841	99.3984	-0.1738	-0.05215	111.026	99.6526	-0.07633	-0.11511
111.779	99.3964	-0.17287	-0.05114	111.383	99.6517	-0.07618	-0.11534
111.793	99.3944	-0.17195	-0.05008	111.725	99.6508	-0.07603	-0.11556
111.95	99.3924	-0.17102	-0.04931	112.087	99.65	-0.07588	-0.11575
112.214	99.3904	-0.1701	-0.04885	112.475	99.6491	-0.07574	-0.11563
112.546	99.3883	-0.16917	-0.04849	112.842	99.6482	-0.07559	-0.11546
112.94	99.3861	-0.16824	-0.0478	113.181	99.6473	-0.07545	-0.11526
113.365	99.384	-0.1673	-0.04687	113.492	99.6465	-0.0753	-0.11525
113.787	99.3819	-0.16635	-0.0459	113.757	99.6456	-0.07516	-0.11551
114.134	99.3796	-0.1654	-0.04522	113.928	99.6447	-0.07502	-0.11554
114.363	99.3772	-0.16444	-0.04471	114.046	99.6439	-0.07488	-0.11535
114.475	99.3747	-0.16347	-0.04427	114.129	99.643	-0.07473	-0.11472
114.549	99.3722	-0.1625	-0.04368	114.209	99.6421	-0.07459	-0.11409
114.641	99.3697	-0.16152	-0.04285	114.331	99.6412	-0.07445	-0.11355
114.805	99.3672	-0.16053	-0.042	114.516	99.6404	-0.07431	-0.1135
115.043	99.3649	-0.15953	-0.04107	114.749	99.6395	-0.07418	-0.11386
115.331	99.3628	-0.15853	-0.04012	114.987	99.6387	-0.07403	-0.11432
115.611	99.3612	-0.15751	-0.03887	115.21	99.6378	-0.0739	-0.11464
115.822	99.3597	-0.15651	-0.03747	115.354	99.637	-0.07376	-0.11463
116.016	99.3584	-0.15549	-0.0361	115.496	99.6361	-0.07362	-0.11452
116.246	99.3571	-0.15449	-0.03485	115.751	99.6352	-0.07349	-0.11432
116.573	99.3557	-0.15348	-0.03392	116.164	99.6344	-0.07335	-0.11433
116.966	99.3543	-0.15248	-0.03298	116.671	99.6335	-0.07323	-0.1143
117.371	99.3527	-0.15149	-0.03213	117.089	99.6327	-0.07309	-0.11435
117.747	99.351	-0.15048	-0.03139	117.301	99.6318	-0.07295	-0.1144
118.095	99.3491	-0.14948	-0.03074	117.364	99.631	-0.07283	-0.11454
118.376	99.347	-0.14848	-0.02999	117.431	99.6302	-0.07269	-0.11498
118.578	99.3448	-0.14746	-0.02894	117.61	99.6293	-0.07257	-0.11573
118.697	99.3424	-0.14646	-0.0277	117.861	99.6285	-0.07244	-0.11689
118.795	99.3401	-0.14543	-0.02643	118.109	99.6276	-0.0723	-0.11812
118.965	99.3378	-0.14441	-0.02539	118.345	99.6268	-0.07218	-0.1193
119.226	99.3355	-0.14338	-0.02455	118.593	99.6259	-0.07205	-0.12005
119.507	99.3333	-0.14234	-0.0237	118.901	99.6251	-0.07193	-0.12013
119.756	99.3312	-0.14131	-0.02276	119.217	99.6243	-0.0718	-0.11981
119.967	99.3294	-0.14026	-0.0219	119.483	99.6234	-0.07167	-0.11935
120.178	99.3278	-0.13922	-0.02099	119.671	99.6226	-0.07155	-0.11907
120.375	99.3264	-0.13817	-0.0202	119.811	99.6218	-0.07142	-0.11881
120.556	99.325	-0.13713	-0.01947	119.971	99.6209	-0.07129	-0.11834
120.692	99.3238	-0.13608	-0.0186	120.152	99.6201	-0.07118	-0.11756
120.786	99.3228	-0.13504	-0.01754	120.37	99.6193	-0.07105	-0.11657
120.932	99.3216	-0.134	-0.01627	120.61	99.6184	-0.07093	-0.11582
121.18	99.3204	-0.13298	-0.01518	120.866	99.6176	-0.07081	-0.11539
121.532	99.3191	-0.13195	-0.01434	121.144	99.6168	-0.07069	-0.11535
121.945	99.318	-0.13093	-0.01387	121.469	99.616	-0.07057	-0.11542
122.339	99.3169	-0.12992	-0.01349	121.836	99.6152	-0.07045	-0.11521
122.667	99.3156	-0.12891	-0.01296	122.139	99.6143	-0.07033	-0.11459
122.931	99.3141	-0.12791	-0.01219	122.278	99.6135	-0.07022	-0.11373
123.144	99.3127	-0.1269	-0.01116	122.279	99.6127	-0.07009	-0.11293
123.37	99.3113	-0.12589	-0.01006	122.235	99.6119	-0.06997	-0.11228
123.646	99.3098	-0.12489	-0.0089	122.28	99.6111	-0.06986	-0.11181
123.946	99.3083	-0.12388	-0.00774	122.481	99.6103	-0.06974	-0.11135
124.237	99.3067	-0.12288	-0.00661	122.798	99.6095	-0.06964	-0.11092
124.485	99.3052	-0.12186	-0.00556	123.145	99.6087	-0.06952	-0.11079
124.706	99.3039	-0.12084	-0.00446	123.466	99.6079	-0.0694	-0.1108
124.858	99.3028	-0.11983	-0.00345	123.778	99.6071	-0.06929	-0.1108
124.946	99.3017	-0.1188	-0.00253	124.125	99.6063	-0.06918	-0.11077
124.972	99.3008	-0.11779	-0.00188	124.456	99.6055	-0.06906	-0.11066
124.957	99.2999	-0.11677	-0.00132	124.731	99.6046	-0.06896	-0.11063
124.99	99.2991	-0.11574	-0.000804	124.929	99.6038	-0.06884	-0.11067
125.113	99.2983	-0.11474	-0.000196	125.063	99.603	-0.06872	-0.11075
125.344	99.2975	-0.11372	0.000686	125.183	99.6022	-0.06862	-0.11073
125.622	99.2966	-0.11272	0.00157	125.376	99.6014	-0.06851	-0.11073
125.901	99.2954	-0.11171	0.00255	125.662	99.6007	-0.06839	-0.11057
126.148	99.294	-0.1107	0.00342	125.928	99.5999	-0.06829	-0.11021
126.339	99.2924	-0.10971	0.00418	126.066	99.5991	-0.06817	-0.1098
126.487	99.2907	-0.10871	0.00463	126.075	99.5983	-0.06806	-0.10925
126.593	99.2889	-0.10772	0.00482	126.077	99.5975	-0.06796	-0.10888
126.662	99.2872	-0.10673	0.00516	126.161	99.5967	-0.06785	-0.1086
126.761	99.2855	-0.10574	0.00572	126.388	99.5959	-0.06773	-0.10845
126.921	99.2842	-0.10477	0.00654	126.659	99.5951	-0.06763	-0.10833
127.154	99.2832	-0.1038	0.00749	126.899	99.5944	-0.06752	-0.1083
127.413	99.2822	-0.10283	0.00827	127.103	99.5936	-0.06741	-0.10827
127.629	99.2813	-0.10188	0.00878	127.327	99.5928	-0.06731	-0.10807
127.788	99.2803	-0.10095	0.0089	127.563	99.592	-0.06719	-0.10766
127.899	99.2795	-0.10002	0.00887	127.794	99.5912	-0.06708	-0.10721
128.012	99.2787	-0.09909	0.00885	127.983	99.5905	-0.06698	-0.10667
128.166	99.2777	-0.09817	0.00917	128.121	99.5897	-0.06687	-0.10628
128.324	99.2768	-0.09726	0.00985	128.206	99.5889	-0.06676	-0.10593
128.489	99.2757	-0.09634	0.0108	128.26	99.5881	-0.06666	-0.1054
128.658	99.2746	-0.09544	0.01153	128.314	99.5873	-0.06654	-0.10481
128.846	99.2735	-0.09454	0.01236	128.364	99.5866	-0.06643	-0.10403
129.017	99.2721	-0.09363	0.01327	128.468	99.5858	-0.06633	-0.10307
129.158	99.2708	-0.09272	0.01434	128.617	99.585	-0.06622	-0.10237
129.296	99.2696	-0.09182	0.01529	128.801	99.5842	-0.06611	-0.10181
129.455	99.2687	-0.09092	0.01604	128.997	99.5835	-0.066	-0.10179
129.643	99.2679	-0.09002	0.01618	129.193	99.5827	-0.06589	-0.10171
129.838	99.2671	-0.08915	0.01618	129.4	99.5819	-0.06578	-0.1015
130.021	99.2663	-0.08828	0.01639	129.615	99.5811	-0.06567	-0.10093
130.197	99.2654	-0.08741	0.01704	129.824	99.5804	-0.06556	-0.09989
130.407	99.2646	-0.08655	0.01814	130.019	99.5796	-0.06545	-0.09899
130.674	99.2637	-0.0857	0.01938	130.193	99.5789	-0.06534	-0.09839
130.951	99.2627	-0.08486	0.02063	130.378	99.5781	-0.06523	-0.09804
131.171	99.2617	-0.08402	0.02144	130.616	99.5773	-0.06512	-0.09778
131.29	99.2607	-0.08319	0.02208	130.853	99.5766	-0.06501	-0.09752
131.337	99.2597	-0.08237	0.02256	131.072	99.5758	-0.0649	-0.09738
131.365	99.2587	-0.08155	0.02292	131.217	99.575	-0.06478	-0.09716
131.409	99.2578	-0.08072	0.02335	131.331	99.5743	-0.06468	-0.09703
131.513	99.2571	-0.0799	0.02378	131.438	99.5735	-0.06456	-0.09673
131.677	99.2564	-0.07908	0.02416	131.561	99.5728	-0.06445	-0.0961
131.899	99.2561	-0.07827	0.0244	131.708	99.572	-0.06434	-0.09535
132.128	99.2558	-0.07746	0.02446	131.837	99.5712	-0.06422	-0.0946
132.294	99.2554	-0.07666	0.02464	131.95	99.5705	-0.06411	-0.09402
132.387	99.2549	-0.07586	0.0251	132.045	99.5697	-0.064	-0.09369
132.452	99.2542	-0.07506	0.0259	132.191	99.569	-0.06388	-0.09366
132.581	99.2537	-0.07427	0.02721	132.418	99.5682	-0.06376	-0.09398
132.794	99.2532	-0.07349	0.02846	132.676	99.5675	-0.06365	-0.09441
133.047	99.2526	-0.07271	0.02959	132.906	99.5667	-0.06354	-0.09482
133.277	99.252	-0.07194	0.03038	133.033	99.566	-0.06342	-0.09517
133.432	99.2513	-0.07118	0.03092	133.093	99.5652	-0.06331	-0.09513
133.523	99.2507	-0.07043	0.03134	133.169	99.5645	-0.06319	-0.0949
133.563	99.2501	-0.06969	0.03199	133.332	99.5637	-0.06307	-0.09451
133.609	99.2494	-0.06895	0.03325	133.564	99.563	-0.06295	-0.09419
133.709	99.2488	-0.06822	0.03467	133.776	99.5622	-0.06283	-0.09394
133.876	99.2482	-0.06751	0.03616	133.92	99.5615	-0.06272	-0.09364
134.092	99.248	-0.0668	0.03731	134.005	99.5608	-0.0626	-0.0935
134.273	99.2478	-0.06609	0.03834	134.073	99.56	-0.06247	-0.09337
134.396	99.2475	-0.0654	0.03917	134.171	99.5593	-0.06236	-0.09329
134.477	99.247	-0.06472	0.03986	134.298	99.5586	-0.06224	-0.0932
134.613	99.2463	-0.06404	0.04031	134.418	99.5579	-0.06211	-0.09308
134.845	99.2455	-0.06336	0.04048	134.535	99.5571	-0.062	-0.09284
135.06	99.2447	-0.06268	0.04057	134.656	99.5564	-0.06188	-0.09252
135.227	99.2439	-0.062	0.04078	134.84	99.5557	-0.06176	-0.092
135.312	99.2432	-0.06133	0.04127	135.064	99.555	-0.06164	-0.09143
135.345	99.2425	-0.06065	0.04196	135.285	99.5542	-0.06152	-0.09071
135.37	99.2417	-0.05998	0.04256	135.455	99.5535	-0.0614	-0.0902
135.407	99.241	-0.05931	0.04316	135.59	99.5528	-0.06128	-0.08993
135.481	99.2403	-0.05864	0.04364	135.722	99.5521	-0.06115	-0.08984
135.62	99.2396	-0.05797	0.0441	135.895	99.5514	-0.06104	-0.0898
135.848	99.2391	-0.05731	0.0445	136.099	99.5507	-0.06092	-0.08969
136.16	99.2388	-0.05665	0.04498	136.298	99.55	-0.0608	-0.0896
136.481	99.2387	-0.05599	0.04573	136.489	99.5493	-0.06068	-0.08944
136.724	99.2386	-0.05535	0.04695	136.635	99.5486	-0.06056	-0.08889
136.85	99.2386	-0.0547	0.04869	136.731	99.5479	-0.06044	-0.08776
136.861	99.2385	-0.05408	0.0505	136.773	99.5472	-0.06032	-0.08616
136.866	99.2385	-0.05346	0.05191	136.818	99.5464	-0.0602	-0.08458
136.94	99.2385	-0.05285	0.05267	136.941	99.5457	-0.06008	-0.08365
137.128	99.2386	-0.05225	0.05276	137.138	99.5451	-0.05996	-0.08349
137.399	99.2383	-0.05165	0.0526	137.4	99.5444	-0.05984	-0.08388
137.65	99.2378	-0.05108	0.0524	137.609	99.5437	-0.05973	-0.08451
137.824	99.237	-0.0505	0.0524	137.744	99.543	-0.0596	-0.08493
137.956	99.2362	-0.04993	0.0526	137.83	99.5423	-0.05948	-0.08507
138.107	99.2355	-0.04936	0.05275	137.925	99.5416	-0.05937	-0.08473
138.278	99.2346	-0.04879	0.05295	138.045	99.5409	-0.05925	-0.08435
138.454	99.2337	-0.04822	0.05329	138.163	99.5402	-0.05913	-0.08376
138.617	99.2327	-0.04765	0.05397	138.233	99.5395	-0.05901	-0.08313
138.751	99.2318	-0.04708	0.05482	138.276	99.5388	-0.05889	-0.08237
138.855	99.2308	-0.04652	0.05582	138.367	99.5382	-0.05878	-0.08149
138.962	99.2298	-0.04595	0.05655	138.579	99.5375	-0.05866	-0.08072
139.087	99.2288	-0.04537	0.05685	138.883	99.5368	-0.05854	-0.07988
139.204	99.2283	-0.04481	0.05683	139.165	99.5361	-0.05843	-0.07928
139.308	99.228	-0.04425	0.05686	139.347	99.5354	-0.05831	-0.07876
139.384	99.2278	-0.04368	0.05708	139.457	99.5348	-0.05819	-0.07817
139.434	99.2274	-0.04313	0.05747	139.576	99.5341	-0.05808	-0.07759
139.499	99.227	-0.04258	0.05792	139.783	99.5334	-0.05796	-0.07673
139.603	99.2264	-0.04203	0.05817	140.044	99.5327	-0.05785	-0.07576
139.75	99.2257	-0.04149	0.05832	140.225	99.5321	-0.05774	-0.07464
139.87	99.225	-0.04095	0.05853	140.318	99.5314	-0.05762	-0.07363
140.007	99.2244	-0.04042	0.05886	140.334	99.5307	-0.05751	-0.07313
140.193	99.224	-0.03989	0.05941	140.387	99.5301	-0.0574	-0.07287
140.447	99.224	-0.03938	0.06017	140.491	99.5294	-0.05728	-0.07288
140.731	99.2239	-0.03887	0.06097	140.651	99.5287	-0.05717	-0.07278
140.985	99.2236	-0.03836	0.06166	140.842	99.5281	-0.05706	-0.07245
141.181	99.2232	-0.03786	0.06217	141.008	99.5274	-0.05695	-0.07182
141.276	99.2229	-0.03737	0.06253	141.13	99.5268	-0.05684	-0.07102
141.311	99.2226	-0.03688	0.06288	141.194	99.5261	-0.05673	-0.07029
141.305	99.2223	-0.0364	0.06355	141.238	99.5254	-0.05662	-0.06965
141.323	99.222	-0.03591	0.06443	141.306	99.5248	-0.05652	-0.06907
141.421	99.2218	-0.03544	0.06532	141.431	99.5241	-0.05641	-0.06875
141.621	99.2216	-0.03497	0.06592	141.605	99.5235	-0.0563	-0.06839
141.877	99.2212	-0.0345	0.06643	141.775	99.5228	-0.0562	-0.06807
142.123	99.2203	-0.03403	0.06689	141.915	99.5222	-0.05609	-0.06764
142.298	99.2194	-0.03357	0.06754	142.014	99.5215	-0.05598	-0.06712
142.407	99.2187	-0.03311	0.06815	142.096	99.5209	-0.05588	-0.06652
142.466	99.2183	-0.03265	0.06873	142.209	99.5202	-0.05578	-0.06582
142.503	99.218	-0.0322	0.06914	142.329	99.5196	-0.05567	-0.06533
142.545	99.218	-0.03175	0.06946	142.435	99.519	-0.05557	-0.06478
142.625	99.2181	-0.0313	0.07001	142.508	99.5183	-0.05548	-0.06424
142.735	99.2183	-0.03087	0.07069	142.566	99.5177	-0.05538	-0.06362
142.82	99.2184	-0.03044	0.07148	142.677	99.517	-0.05528	-0.06311
142.86	99.2184	-0.03002	0.07228	142.812	99.5164	-0.05519	-0.06289
142.901	99.2183	-0.0296	0.07294	142.999	99.5157	-0.05509	-0.06283
142.965	99.2181	-0.02918	0.07357	143.185	99.5151	-0.05499	-0.0626
143.086	99.2178	-0.02877	0.07407	143.357	99.5145	-0.0549	-0.06196
143.286	99.2175	-0.02836	0.07464	143.509	99.5138	-0.05481	-0.06109
143.549	99.2171	-0.02796	0.0752	143.622	99.5132	-0.05472	-0.06037
143.817	99.2164	-0.02755	0.07565	143.693	99.5126	-0.05462	-0.06017
144.04	99.2157	-0.02714	0.07601	143.739	99.5119	-0.05454	-0.06025
144.214	99.2151	-0.02674	0.07634	143.798	99.5113	-0.05445	-0.06041
144.296	99.2145	-0.02634	0.07674	143.908	99.5107	-0.05436	-0.06039
144.266	99.2141	-0.02593	0.07746	144.06	99.51	-0.05427	-0.06003
144.143	99.2137	-0.02552	0.07831	144.228	99.5094	-0.05419	-0.05946
144.007	99.2135	-0.02513	0.07914	144.428	99.5088	-0.0541	-0.05886
143.976	99.2136	-0.02473	0.07972	144.625	99.5082	-0.05402	-0.05822
144.116	99.214	-0.02435	0.08012	144.808	99.5075	-0.05393	-0.05755
144.418	99.2144	-0.02397	0.08045	144.919	99.5069	-0.05386	-0.0568
144.769	99.2147	-0.0236	0.08084	144.952	99.5063	-0.05377	-0.05604
145.064	99.2148	-0.02324	0.08119	144.966	99.5057	-0.05369	-0.05559
145.266	99.2147	-0.02289	0.08157	145.029	99.505	-0.05361	-0.05531
145.402	99.2147	-0.02253	0.08187	145.232	99.5044	-0.05354	-0.05538
145.5	99.2147	-0.02218	0.08228	145.514	99.5038	-0.05346	-0.05551
145.587	99.2146	-0.02183	0.08287	145.753	99.5032	-0.05338	-0.05553
145.718	99.2147	-0.02149	0.08378	145.829	99.5025	-0.0533	-0.05545
145.894	99.2148	-0.02115	0.08475	145.767	99.5019	-0.05323	-0.05514
146.076	99.215	-0.02082	0.08597	145.736	99.5013	-0.05315	-0.05473
146.22	99.2147	-0.02048	0.087	145.857	99.5007	-0.05308	-0.05434
146.314	99.2142	-0.02015	0.08795	146.127	99.5001	-0.05301	-0.05388
146.362	99.2137	-0.01981	0.08863	146.424	99.4995	-0.05294	-0.05351
146.43	99.2133	-0.01948	0.08907	146.649	99.4989	-0.05289	-0.05316
146.519	99.213	-0.01915	0.0892	146.769	99.4982	-0.05283	-0.05284
146.67	99.2127	-0.01881	0.08906	146.843	99.4976	-0.05277	-0.05249
146.846	99.2121	-0.01849	0.08889	146.925	99.497	-0.05271	-0.05187
147.01	99.2115	-0.01816	0.0889	147.009	99.4964	-0.05266	-0.05094
147.142	99.211	-0.01784	0.08925	147.103	99.4958	-0.05261	-0.04981
147.217	99.2104	-0.01751	0.09009	147.192	99.4952	-0.05258	-0.04863
147.268	99.2097	-0.01718	0.09109	147.303	99.4946	-0.05253	-0.0478
147.328	99.2089	-0.01686	0.09202	147.405	99.494	-0.0525	-0.04733
147.391	99.2083	-0.01653	0.0925	147.482	99.4934	-0.05246	-0.04734
147.448	99.208	-0.0162	0.09241	147.525	99.4928	-0.05243	-0.0474
147.495	99.2077	-0.01586	0.09214	147.545	99.4922	-0.0524	-0.04737
147.559	99.2075	-0.01553	0.09219	147.593	99.4916	-0.05237	-0.04716
147.659	99.2076	-0.0152	0.09267	147.708	99.491	-0.05235	-0.04689
147.788	99.2078	-0.01488	0.09331	147.929	99.4904	-0.05233	-0.04654
147.948	99.2084	-0.01455	0.094	148.185	99.4898	-0.05231	-0.04634
148.109	99.2089	-0.01423	0.09462	148.378	99.4892	-0.0523	-0.04628
148.248	99.2093	-0.01392	0.09537	148.435	99.4886	-0.05229	-0.04616
148.359	99.2096	-0.01362	0.09629	148.394	99.488	-0.05228	-0.04621
148.429	99.2098	-0.01332	0.09716	148.317	99.4874	-0.05228	-0.04621
148.451	99.2099	-0.01303	0.09783	148.286	99.4868	-0.05228	-0.04609
148.447	99.2098	-0.01276	0.09825	148.332	99.4862	-0.05228	-0.04565
148.443	99.2097	-0.01247	0.09862	148.455	99.4856	-0.05228	-0.04505
148.494	99.2095	-0.01221	0.09914	148.643	99.485	-0.05229	-0.04434
148.608	99.2092	-0.01194	0.09983	148.825	99.4844	-0.0523	-0.04362
148.747	99.2086	-0.01168	0.10055	148.932	99.4838	-0.05232	-0.04283
148.855	99.2076	-0.01142	0.1009	148.926	99.4832	-0.05234	-0.04195
148.908	99.2066	-0.01115	0.10113	148.867	99.4827	-0.05236	-0.04126
148.934	99.2058	-0.01088	0.10114	148.887	99.4821	-0.05238	-0.04085
148.972	99.2051	-0.01061	0.10095	149.031	99.4815	-0.05241	-0.04074
149.086	99.2048	-0.01033	0.10061	149.275	99.4809	-0.05244	-0.04069
149.251	99.2046	-0.01006	0.10046	149.455	99.4803	-0.05247	-0.04039
149.434	99.2048	-0.00979	0.10074	149.538	99.4797	-0.05251	-0.03987
149.615	99.2053	-0.00951	0.10144	149.545	99.4791	-0.05255	-0.03923
149.772	99.2059	-0.00924	0.10247	149.573	99.4785	-0.05259	-0.03863
149.886	99.2065	-0.00898	0.10358	149.687	99.4779	-0.05262	-0.03826
149.922	99.2071	-0.00872	0.10445	149.893	99.4773	-0.05267	-0.03814
149.879	99.2079	-0.00847	0.10509	150.154	99.4767	-0.05272	-0.03825
149.802	99.2086	-0.00822	0.10566	150.391	99.4762	-0.05277	-0.03816
149.776	99.209	-0.00797	0.10595	150.568	99.4756	-0.05283	-0.03791
149.838	99.2092	-0.00773	0.10609	150.652	99.475	-0.05289	-0.03757
149.992	99.2091	-0.00749	0.106	150.684	99.4744	-0.05294	-0.03713
150.174	99.2086	-0.00724	0.10601	150.708	99.4738	-0.05301	-0.03653
150.361	99.2079	-0.00699	0.10598	150.76	99.4732	-0.05307	-0.03583
150.519	99.207	-0.00674	0.10615	150.821	99.4726	-0.05314	-0.03521
150.675	99.206	-0.00648	0.10645	150.874	99.472	-0.05321	-0.03483
150.828	99.205	-0.00621	0.10683	150.917	99.4714	-0.05328	-0.03476
150.944	99.2042	-0.00594	0.10734	150.96	99.4708	-0.05336	-0.03476
151.041	99.2033	-0.00566	0.10796	151.016	99.4702	-0.05344	-0.03438
151.119	99.2026	-0.00537	0.10873	151.106	99.4697	-0.05352	-0.03356
151.194	99.2021	-0.00508	0.10941	151.24	99.4691	-0.05359	-0.03252
151.245	99.2018	-0.00479	0.10996	151.396	99.4685	-0.05368	-0.03161
151.277	99.2017	-0.00449	0.11047	151.549	99.4679	-0.05377	-0.03117
151.332	99.2019	-0.0042	0.11085	151.669	99.4673	-0.05387	-0.031
151.425	99.2026	-0.00392	0.11132	151.763	99.4667	-0.05395	-0.03083
151.585	99.2035	-0.00365	0.11186	151.824	99.4661	-0.05405	-0.03038
151.767	99.2041	-0.00339	0.11476	151.866	99.4656	-0.05415	-0.02963
151.912	99.2046	-0.00314	0.1216	151.878	99.465	-0.05425	-0.02907
151.987	99.2049	-0.00288	0.13335	151.864	99.4644	-0.05436	-0.02912
151.996	99.2054	-0.00265	0.14798	151.891	99.4638	-0.05446	-0.02966
152.03	99.2059	-0.00241	0.16173	151.983	99.4632	-0.05457	-0.03024
152.099	99.2063	-0.00219	0.17167	152.167	99.4626	-0.05468	-0.03005
152.179	99.2068	-0.00196	0.17683	152.39	99.4621	-0.0548	-0.02947
152.24	99.2072	-0.00175	0.17912	152.615	99.4615	-0.05491	-0.0286
152.265	99.2074	-0.00153	0.18019	152.761	99.4609	-0.05503	-0.02826
152.296	99.2073	-0.00133	0.18064	152.805	99.4603	-0.05516	-0.02825
152.352	99.2069	-0.00111	0.18054	152.784	99.4597	-0.05528	-0.02832
152.458	99.2065	-0.000898685	0.18033	152.727	99.4591	-0.05541	-0.02791
152.621	99.2062	-0.000683782	0.18036	152.69	99.4586	-0.05554	-0.02697
152.816	99.2061	-0.000468879	0.18094	152.698	99.4578	-0.05566	-0.02597
153.005	99.206	-0.000244208	0.18193	152.789	99.4571	-0.05579	-0.02491
153.107	99.2058	-2.93049e-05	0.18297	152.955	99.4564	-0.05591	-0.02449
153.094	99.2056	0.000195366	0.18385	153.155	99.4557	-0.05604	-0.0246
153.029	99.2052	0.000429806	0.18446	153.372	99.455	-0.05617	-0.02511
153.001	99.2048	0.000654477	0.1849	153.557	99.4543	-0.05628	-0.02565
153.073	99.2045	0.000888916	0.18526	153.668	99.4536	-0.0564	-0.0258
153.263	99.2042	0.00112	0.18572	153.743	99.4529	-0.05652	-0.02581
153.483	99.2042	0.00137	0.18641	153.793	99.4522	-0.05663	-0.0258
153.699	99.2043	0.0016	0.18736	153.855	99.4514	-0.05674	-0.02602
153.853	99.2045	0.00184	0.18836	153.912	99.4507	-0.05686	-0.02628
153.916	99.2047	0.00207	0.18932	153.986	99.45	-0.05696	-0.02634
153.906	99.2049	0.00231	0.19004	154.086	99.4493	-0.05707	-0.026
153.893	99.205	0.00253	0.19038	154.197	99.4486	-0.05718	-0.02526
153.959	99.2052	0.00274	0.19046	154.329	99.4479	-0.05727	-0.02448
154.098	99.2055	0.00296	0.19053	154.455	99.4472	-0.05738	-0.02379
154.281	99.206	0.00316	0.19085	154.541	99.4465	-0.05748	-0.02339
154.444	99.2065	0.00336	0.19147	154.562	99.4458	-0.05757	-0.02319
154.546	99.2071	0.00356	0.19247	154.559	99.4451	-0.05766	-0.02298
154.594	99.2077	0.00374	0.19354	154.62	99.4444	-0.05776	-0.02263
154.621	99.2081	0.00393	0.19472	154.775	99.4437	-0.05785	-0.02228
154.628	99.2085	0.0041	0.19613	155.009	99.4429	-0.05793	-0.0221
154.614	99.2087	0.00428	0.19797	155.231	99.4422	-0.05802	-0.02201
154.596	99.2086	0.00444	0.20011	155.368	99.4415	-0.05811	-0.02184
154.607	99.2083	0.00462	0.20229	155.414	99.4408	-0.05818	-0.02145
154.656	99.2079	0.00479	0.20426	155.406	99.4401	-0.05826	-0.0209
154.743	99.2073	0.00497	0.20568	155.39	99.4394	-0.05834	-0.0204
154.892	99.2068	0.00516	0.20668	155.386	99.4387	-0.05842	-0.02007
155.06	99.2064	0.00534	0.20747	155.412	99.438	-0.05849	-0.01989
155.232	99.2061	0.00554	0.20855	155.474	99.4373	-0.05856	-0.01992
155.414	99.206	0.00572	0.21004	155.562	99.4366	-0.05863	-0.02007
155.592	99.2059	0.00592	0.21182	155.686	99.4359	-0.0587	-0.02024
155.74	99.2057	0.00611	0.21398	155.821	99.4352	-0.05876	-0.02038
155.835	99.2055	0.00631	0.21623	155.977	99.4345	-0.05883	-0.0202
155.896	99.2056	0.00651	0.21858	156.148	99.4338	-0.05888	-0.01981
155.937	99.206	0.00671	0.22087	156.305	99.4331	-0.05894	-0.01928
156.003	99.2065	0.00691	0.22282	156.381	99.4324	-0.059	-0.01884
156.141	99.2071	0.00709	0.22439	156.403	99.4317	-0.05905	-0.01853
156.28	99.2077	0.00728	0.2255	156.383	99.431	-0.05911	-0.01817
156.346	99.2083	0.00745	0.22652	156.364	99.4303	-0.05916	-0.01767
156.32	99.2088	0.00762	0.22772	156.352	99.4296	-0.0592	-0.01695
156.271	99.2093	0.0078	0.22946	156.356	99.4289	-0.05925	-0.01619
156.29	99.2096	0.00796	0.23131	156.355	99.4282	-0.05929	-0.01571
156.433	99.2099	0.00812	0.23299	156.371	99.4274	-0.05934	-0.01554
156.655	99.2103	0.00828	0.23435	156.467	99.4267	-0.05938	-0.01574
156.819	99.2107	0.00844	0.23569	156.644	99.426	-0.05942	-0.01619
156.893	99.2108	0.00859	0.23723	156.875	99.4253	-0.05945	-0.01662
156.923	99.2108	0.00874	0.23927	157.095	99.4246	-0.05948	-0.01685
156.988	99.2108	0.00889	0.24161	157.285	99.4239	-0.05951	-0.017
157.107	99.2107	0.00903	0.24392	157.419	99.4232	-0.05954	-0.01711
157.236	99.2107	0.00917	0.24582	157.515	99.4225	-0.05957	-0.0173
157.301	99.2106	0.00932	0.24741	157.583	99.4218	-0.05959	-0.0174
157.312	99.2103	0.00946	0.24883	157.614	99.4211	-0.05962	-0.01762
157.305	99.21	0.00959	0.25002	157.639	99.4204	-0.05964	-0.01785
157.338	99.2098	0.00974	0.25125	157.685	99.4197	-0.05966	-0.0181
157.442	99.2097	0.00988	0.25244	157.802	99.419	-0.05968	-0.01823
157.605	99.2098	0.01002	0.25354	157.967	99.4183	-0.05969	-0.01827
157.785	99.2101	0.01017	0.25479	158.133	99.4176	-0.05971	-0.01832
157.97	99.2104	0.01032	0.25641	158.245	99.4169	-0.05972	-0.0183
158.155	99.2109	0.01046	0.25843	158.235	99.4162	-0.05973	-0.01822
158.314	99.2113	0.01061	0.26068	158.151	99.4155	-0.05973	-0.01817
158.428	99.2116	0.01075	0.26285	158.105	99.4148	-0.05974	-0.01821
158.519	99.2117	0.0109	0.26469	158.221	99.4141	-0.05974	-0.01849
158.586	99.2117	0.01106	0.26614	158.518	99.4134	-0.05974	-0.01928
158.633	99.2116	0.01121	0.26735	158.875	99.4127	-0.05973	-0.02033
158.661	99.2115	0.01137	0.26849	159.139	99.412	-0.05973	-0.02167
158.697	99.2114	0.01153	0.2699	159.231	99.4113	-0.05972	-0.02276
158.757	99.2113	0.01169	0.27161	159.193	99.4106	-0.05971	-0.02364
158.857	99.2113	0.01185	0.27354	159.166	99.4099	-0.0597	-0.02408
158.986	99.2116	0.01202	0.27524	159.215	99.4093	-0.05968	-0.02419
159.106	99.2122	0.01217	0.27699	159.32	99.4086	-0.05967	-0.02431
159.189	99.2129	0.01233	0.27892	159.444	99.4078	-0.05965	-0.02465
159.252	99.2135	0.01246	0.28125	159.546	99.4072	-0.05963	-0.02512
159.331	99.214	0.01261	0.28396	159.633	99.4065	-0.05961	-0.02567
159.437	99.2144	0.01275	0.28688	159.696	99.4058	-0.05959	-0.02623
159.555	99.2148	0.01287	0.28977	159.755	99.4051	-0.05957	-0.02701
159.637	99.2151	0.01301	0.29259	159.823	99.4044	-0.05955	-0.02802
159.68	99.2153	0.01314	0.29518	159.888	99.4037	-0.05953	-0.02918
159.717	99.2154	0.01326	0.29724	159.958	99.403	-0.05951	-0.0302
159.801	99.2154	0.01338	0.29861	160.028	99.4023	-0.05949	-0.03062
159.961	99.2154	0.01351	0.2999	160.096	99.4016	-0.05948	-0.0308
160.151	99.2152	0.01363	0.3015	160.13	99.4009	-0.05945	-0.03095
160.269	99.2151	0.01375	0.30367	160.125	99.4002	-0.05943	-0.03154
160.274	99.2151	0.01387	0.30623	160.128	99.3995	-0.05941	-0.03229
160.209	99.2154	0.014	0.30854	160.168	99.3988	-0.05939	-0.03322
160.204	99.2159	0.01412	0.31024	160.269	99.3981	-0.05937	-0.034
160.313	99.2166	0.01423	0.31144	160.41	99.3975	-0.05935	-0.03478
160.49	99.2175	0.01435	0.31286	160.583	99.3968	-0.05933	-0.03576
160.636	99.2185	0.01445	0.31492	160.765	99.3961	-0.05931	-0.03708
160.693	99.2192	0.01455	0.31783	160.948	99.3954	-0.05929	-0.03869
160.704	99.2196	0.01465	0.32118	161.129	99.3947	-0.05927	-0.04004
160.751	99.2198	0.01475	0.32435	161.284	99.394	-0.05925	-0.04114
160.86	99.2197	0.01486	0.32701	161.371	99.3933	-0.05923	-0.04195
161.007	99.2193	0.01497	0.32939	161.376	99.3926	-0.05921	-0.04267
161.133	99.2186	0.01508	0.33181	161.319	99.3919	-0.05919	-0.04353
161.227	99.2177	0.01521	0.33416	161.258	99.3912	-0.05917	-0.04446
161.324	99.2169	0.01535	0.33638	161.267	99.3905	-0.05916	-0.04552
161.427	99.2162	0.01548	0.33843	161.388	99.3898	-0.05914	-0.04629
161.539	99.2155	0.01563	0.34068	161.595	99.3892	-0.05912	-0.04697
161.673	99.215	0.01578	0.3432	161.805	99.3885	-0.0591	-0.04772
161.838	99.2146	0.01593	0.34612	161.964	99.3878	-0.05909	-0.04854
162.006	99.2147	0.01608	0.34921	162.088	99.3871	-0.05907	-0.04973
162.148	99.2149	0.01623	0.35185	162.238	99.3864	-0.05905	-0.05125
162.252	99.2152	0.01637	0.35402	162.405	99.3857	-0.05903	-0.05312
162.306	99.2157	0.01651	0.35582	162.541	99.385	-0.05901	-0.05508
162.354	99.2164	0.01664	0.35756	162.608	99.3843	-0.05899	-0.0568
162.426	99.2172	0.01676	0.35922	162.6	99.3837	-0.05897	-0.05808
162.521	99.218	0.01688	0.36083	162.595	99.383	-0.05895	-0.05897
162.605	99.2188	0.017	0.36238	162.636	99.3823	-0.05893	-0.05964
162.675	99.2194	0.01711	0.36352	162.74	99.3816	-0.05891	-0.06022
162.742	99.2201	0.01723	0.36421	162.88	99.3809	-0.0589	-0.06054
162.816	99.2207	0.01736	0.36469	163.007	99.3802	-0.05888	-0.06056
162.914	99.2213	0.01748	0.36516	163.121	99.3795	-0.05886	-0.06049
163.029	99.2219	0.01759	0.36555	163.226	99.3788	-0.05884	-0.06066
163.131	99.2225	0.01771	0.36612	163.33	99.3782	-0.05883	-0.06111
163.196	99.2231	0.01783	0.36655	163.427	99.3775	-0.05881	-0.06178
163.213	99.2236	0.01793	0.36677	163.521	99.3768	-0.05879	-0.06233
163.216	99.224	0.01803	0.36651	163.612	99.3761	-0.05878	-0.06286
163.233	99.2242	0.01813	0.36616	163.684	99.3754	-0.05876	-0.06326
163.273	99.2246	0.01822	0.36597	163.763	99.3747	-0.05874	-0.06346
163.355	99.2248	0.0183	0.36582	163.878	99.374	-0.05872	-0.06344
163.466	99.2251	0.01837	0.36584	164.015	99.3734	-0.0587	-0.06321
163.582	99.2254	0.01844	0.36593	164.148	99.3727	-0.05869	-0.06306
163.712	99.2255	0.0185	0.36607	164.26	99.372	-0.05867	-0.06333
163.862	99.2255	0.01856	0.36642	164.369	99.3713	-0.05865	-0.06406
164.019	99.2253	0.01862	0.36675	164.483	99.3706	-0.05863	-0.06496
164.151	99.2251	0.01868	0.36704	164.593	99.3699	-0.05861	-0.06555
164.291	99.2251	0.01875	0.36723	164.676	99.3693	-0.0586	-0.06581
164.47	99.225	0.0188	0.36734	164.705	99.3686	-0.05858	-0.06578
164.681	99.225	0.01888	0.36753	164.696	99.3679	-0.05856	-0.06559
164.86	99.2248	0.01896	0.36769	164.676	99.3672	-0.05854	-0.06534
164.98	99.2248	0.01905	0.36787	164.691	99.3665	-0.05852	-0.065
165.005	99.2248	0.01914	0.36799	164.76	99.3658	-0.05851	-0.06458
164.997	99.2248	0.01923	0.36829	164.905	99.3652	-0.0585	-0.06444
165.031	99.2251	0.01933	0.36884	165.121	99.3645	-0.05848	-0.0646
165.135	99.2254	0.01944	0.36944	165.359	99.3638	-0.05847	-0.06506
165.283	99.2257	0.01955	0.36987	165.587	99.3631	-0.05845	-0.06555
165.421	99.2259	0.01965	0.37007	165.731	99.3624	-0.05843	-0.06595
165.546	99.2258	0.01977	0.37008	165.818	99.3618	-0.05841	-0.06633
165.647	99.2255	0.01989	0.36994	165.876	99.3611	-0.0584	-0.06679
165.73	99.2253	0.02002	0.36979	165.948	99.3604	-0.05838	-0.06723
165.802	99.2253	0.02014	0.36979	166.044	99.3597	-0.05836	-0.06754
165.87	99.2254	0.02027	0.36996	166.125	99.359	-0.05835	-0.0676
165.965	99.2255	0.02039	0.37043	166.211	99.3584	-0.05833	-0.06776
166.073	99.2257	0.02051	0.37111	166.31	99.3577	-0.05831	-0.06812
166.19	99.226	0.02063	0.37161	166.446	99.357	-0.0583	-0.06906
166.312	99.2262	0.02075	0.37192	166.626	99.3563	-0.05828	-0.07034
166.443	99.2268	0.02086	0.37207	166.8	99.3556	-0.05826	-0.07164
166.559	99.2276	0.02095	0.37237	166.951	99.355	-0.05825	-0.07265
166.656	99.2285	0.02104	0.37299	167.021	99.3543	-0.05823	-0.07321
166.748	99.2294	0.02113	0.37383	167.056	99.3536	-0.05821	-0.07365
166.842	99.2303	0.02121	0.37447	167.099	99.3529	-0.0582	-0.07403
166.946	99.2311	0.02128	0.37477	167.154	99.3522	-0.05818	-0.07449
167.067	99.2317	0.02133	0.37498	167.234	99.3516	-0.05817	-0.07506
167.17	99.2321	0.0214	0.37533	167.318	99.3509	-0.05816	-0.07577
167.245	99.2322	0.02146	0.3759	167.414	99.3502	-0.05814	-0.07675
167.29	99.2322	0.02153	0.37647	167.5	99.3495	-0.05812	-0.07774
167.328	99.2322	0.0216	0.37703	167.586	99.3489	-0.05811	-0.07855
167.392	99.2322	0.02167	0.37733	167.655	99.3482	-0.05809	-0.07912
167.495	99.2321	0.02173	0.37755	167.709	99.3475	-0.05807	-0.07947
167.642	99.2319	0.02182	0.3779	167.765	99.3468	-0.05805	-0.07979
167.813	99.2318	0.0219	0.37825	167.841	99.3461	-0.05804	-0.08005
167.98	99.2319	0.02199	0.37859	167.944	99.3455	-0.05802	-0.08029
168.133	99.2321	0.02209	0.37879	168.055	99.3448	-0.058	-0.08069
168.242	99.2323	0.02217	0.37891	168.16	99.3441	-0.05799	-0.08122
168.297	99.2325	0.02227	0.37906	168.229	99.3434	-0.05797	-0.08158
168.328	99.2329	0.02236	0.37907	168.282	99.3427	-0.05795	-0.08169
168.342	99.2334	0.02245	0.37933	168.32	99.3421	-0.05793	-0.08158
168.383	99.2339	0.02255	0.37969	168.372	99.3414	-0.05792	-0.08153
168.47	99.2341	0.02262	0.38014	168.461	99.3407	-0.0579	-0.08177
168.586	99.2342	0.02271	0.38038	168.583	99.3401	-0.05788	-0.08222
168.697	99.2343	0.02279	0.38015	168.751	99.3394	-0.05786	-0.08265
168.782	99.2345	0.02288	0.37944	168.926	99.3387	-0.05785	-0.08275
168.871	99.2349	0.02296	0.37878	169.066	99.338	-0.05784	-0.08287
168.985	99.2353	0.02303	0.37876	169.147	99.3374	-0.05782	-0.08327
169.102	99.2358	0.0231	0.37928	169.2	99.3367	-0.0578	-0.08411
169.219	99.2364	0.02317	0.38005	169.254	99.336	-0.05778	-0.08522
169.296	99.2371	0.02324	0.38052	169.327	99.3353	-0.05776	-0.08605
169.366	99.2377	0.02331	0.38069	169.443	99.3346	-0.05774	-0.08661
169.458	99.2382	0.02337	0.38077	169.583	99.334	-0.05772	-0.0869
169.612	99.2386	0.02342	0.38095	169.747	99.3333	-0.0577	-0.08705
169.817	99.2391	0.02348	0.38125	169.924	99.3326	-0.05768	-0.08702
170.017	99.2396	0.02354	0.38127	170.099	99.3319	-0.05766	-0.08702
170.156	99.2401	0.0236	0.38113	170.241	99.3313	-0.05764	-0.0873
170.206	99.2403	0.02366	0.38105	170.328	99.3306	-0.05762	-0.08808
170.214	99.2402	0.02372	0.38121	170.39	99.3299	-0.0576	-0.08923
170.242	99.2399	0.02379	0.38157	170.435	99.3293	-0.05758	-0.09035
170.319	99.2396	0.02386	0.38173	170.506	99.3286	-0.05756	-0.091
170.436	99.2392	0.02394	0.38175	170.61	99.3279	-0.05754	-0.09128
170.562	99.2387	0.02402	0.38168	170.737	99.3272	-0.05752	-0.09132
170.654	99.2382	0.02411	0.38149	170.86	99.3265	-0.05751	-0.09144
170.723	99.2379	0.0242	0.38139	170.935	99.3259	-0.05748	-0.09163
170.786	99.2379	0.02428	0.38154	170.973	99.3252	-0.05746	-0.09202
170.869	99.2379	0.02438	0.38187	171.014	99.3245	-0.05744	-0.09267
170.967	99.2378	0.02448	0.38227	171.096	99.3239	-0.05742	-0.09351
171.076	99.2378	0.02458	0.38268	171.221	99.3232	-0.0574	-0.09465
171.195	99.2381	0.02466	0.38292	171.36	99.3225	-0.05737	-0.09577
171.321	99.2388	0.02475	0.38293	171.498	99.3218	-0.05735	-0.09686
171.454	99.2397	0.02483	0.38292	171.605	99.3212	-0.05733	-0.09798
171.578	99.2405	0.02491	0.38304	171.703	99.3205	-0.0573	-0.09913
171.668	99.2412	0.02498	0.38318	171.809	99.3198	-0.05728	-0.10019
171.727	99.2421	0.02505	0.38316	171.939	99.3192	-0.05726	-0.10112
171.791	99.243	0.0251	0.38303	172.108	99.3185	-0.05723	-0.1022
171.903	99.2437	0.02516	0.38286	172.295	99.3178	-0.05721	-0.1034
172.034	99.2441	0.02522	0.38286	172.443	99.3172	-0.05719	-0.10471
172.168	99.2445	0.02527	0.38301	172.487	99.3165	-0.05717	-0.1058
172.274	99.2452	0.02532	0.38313	172.435	99.3158	-0.05714	-0.10676
172.335	99.2458	0.02536	0.38306	172.373	99.3152	-0.05712	-0.10756
172.376	99.2461	0.0254	0.38276	172.385	99.3145	-0.05709	-0.10824
172.43	99.2461	0.02544	0.3825	172.515	99.3138	-0.05707	-0.1088
172.53	99.2461	0.02548	0.38227	172.697	99.3132	-0.05704	-0.10905
172.671	99.2461	0.02552	0.38207	172.877	99.3125	-0.05702	-0.10919
172.859	99.2463	0.02557	0.38193	173.004	99.3118	-0.05699	-0.10931
173.078	99.2464	0.02563	0.38207	173.09	99.3112	-0.05697	-0.10974
173.316	99.2466	0.02569	0.38255	173.155	99.3105	-0.05694	-0.11045
173.504	99.2469	0.02575	0.38323	173.21	99.3098	-0.05691	-0.11124
173.632	99.2473	0.02581	0.38383	173.285	99.3092	-0.05689	-0.11216
173.68	99.2477	0.02588	0.38399	173.39	99.3085	-0.05686	-0.11282
173.703	99.248	0.02593	0.38377	173.554	99.3079	-0.05684	-0.11343
173.781	99.2483	0.026	0.3835	173.779	99.3072	-0.05681	-0.11381
173.94	99.2486	0.02606	0.38331	174.012	99.3065	-0.05679	-0.11415
174.144	99.249	0.02612	0.38326	174.233	99.3059	-0.05676	-0.11448
174.3	99.2496	0.02618	0.38325	174.407	99.3052	-0.05673	-0.11466
174.386	99.2502	0.02623	0.38317	174.546	99.3045	-0.0567	-0.11479
174.422	99.2507	0.02628	0.38324	174.676	99.3039	-0.05667	-0.11502
174.458	99.2511	0.02632	0.38361	174.809	99.3032	-0.05664	-0.1155
174.548	99.2516	0.02636	0.38427	174.929	99.3025	-0.05661	-0.11628
174.671	99.2521	0.0264	0.38493	175	99.3019	-0.05658	-0.11708
174.806	99.2525	0.02645	0.38516	175.036	99.3012	-0.05655	-0.11786
174.919	99.2528	0.02651	0.38475	175.057	99.3006	-0.05653	-0.11839
175.023	99.2529	0.02657	0.38391	175.109	99.2999	-0.0565	-0.11868
175.149	99.253	0.02664	0.38319	175.215	99.2992	-0.05647	-0.11881
175.313	99.2535	0.02671	0.38307	175.362	99.2986	-0.05644	-0.11862
175.531	99.254	0.02678	0.38331	175.479	99.2979	-0.05641	-0.11858
175.75	99.2547	0.02685	0.38345	175.544	99.2973	-0.05638	-0.1188
175.913	99.2554	0.02693	0.38324	175.592	99.2966	-0.05635	-0.11926
176.023	99.256	0.027	0.38292	175.66	99.2959	-0.05632	-0.11973
176.096	99.2565	0.02706	0.38277	175.788	99.2953	-0.05628	-0.11986
176.168	99.2568	0.02712	0.38328	175.956	99.2946	-0.05625	-0.11949
176.249	99.2568	0.02718	0.38408	176.116	99.294	-0.05622	-0.11846
176.34	99.2569	0.02722	0.38466	176.23	99.2933	-0.0562	-0.11716
176.436	99.2573	0.02727	0.38494	176.312	99.2927	-0.05616	-0.11596
176.511	99.2578	0.02732	0.38526	176.392	99.292	-0.05613	-0.11511
176.597	99.2583	0.02736	0.38577	176.497	99.2913	-0.0561	-0.11464
176.662	99.2585	0.0274	0.38639	176.626	99.2907	-0.05606	-0.1141
176.709	99.2586	0.02744	0.38714	176.75	99.29	-0.05603	-0.11304
176.75	99.2585	0.02749	0.38778	176.857	99.2894	-0.05599	-0.11141
176.852	99.2583	0.02754	0.38795	176.923	99.2887	-0.05596	-0.10969
177.059	99.2583	0.0276	0.38787	176.97	99.2881	-0.05592	-0.10835
177.341	99.2585	0.02766	0.38769	177.025	99.2874	-0.05589	-0.10759
177.614	99.2589	0.02773	0.3875	177.141	99.2868	-0.05586	-0.10722
177.784	99.2595	0.0278	0.38771	177.334	99.2861	-0.05583	-0.10691
177.844	99.2603	0.02787	0.38837	177.573	99.2855	-0.05579	-0.10669
177.872	99.2611	0.02794	0.38932	177.815	99.2848	-0.05576	-0.10666
177.954	99.2619	0.028	0.39002	178.01	99.2842	-0.05572	-0.10702
178.091	99.2625	0.02806	0.39049	178.163	99.2835	-0.05568	-0.10758
178.257	99.263	0.02812	0.39091	178.314	99.2829	-0.05565	-0.10807
178.408	99.2633	0.02819	0.39149	178.492	99.2822	-0.05561	-0.10863
178.546	99.2635	0.02825	0.39231	178.668	99.2815	-0.05557	-0.10918
178.641	99.2637	0.02832	0.39293	178.839	99.2809	-0.05555	-0.10971
178.68	99.2638	0.02839	0.39311	178.998	99.2802	-0.05551	-0.11031
178.693	99.2638	0.02846	0.39285	179.126	99.2796	-0.05547	-0.11086
178.725	99.2637	0.02853	0.39249	179.213	99.2789	-0.05543	-0.1115
178.814	99.2635	0.02861	0.39261	179.267	99.2783	-0.05539	-0.11211
178.981	99.2632	0.02869	0.39314	179.299	99.2777	-0.05535	-0.11249
179.22	99.263	0.02878	0.394	179.315	99.277	-0.05531	-0.11285
179.487	99.2628	0.02888	0.39469	179.368	99.2764	-0.05528	-0.11305
179.707	99.2628	0.02897	0.39503	179.461	99.2757	-0.05524	-0.11345
179.866	99.2629	0.02907	0.39498	179.582	99.2751	-0.05521	-0.11406
179.96	99.2631	0.02917	0.39493	179.713	99.2744	-0.05517	-0.11491
180.022	99.2634	0.02927	0.39504	179.836	99.2738	-0.05512	-0.11592
180.108	99.2639	0.02937	0.39529	179.952	99.2731	-0.05508	-0.11697
180.22	99.2645	0.02947	0.39571	180.068	99.2725	-0.05504	-0.11808
180.341	99.2654	0.02957	0.39613	180.23	99.2719	-0.055	-0.11937
180.439	99.2663	0.02967	0.39635	180.447	99.2712	-0.05496	-0.12078
180.533	99.2671	0.02975	0.39669	180.673	99.2706	-0.05492	-0.12229
180.631	99.2679	0.02984	0.39726	180.827	99.2699	-0.05489	-0.12373
180.74	99.2687	0.02993	0.39805	180.884	99.2693	-0.05485	-0.12513
180.865	99.2696	0.03001	0.39876	180.898	99.2686	-0.0548	-0.12667
181.009	99.2706	0.03009	0.39927	180.96	99.268	-0.05476	-0.12837
181.163	99.2716	0.03015	0.39971	181.109	99.2674	-0.05472	-0.13025
181.318	99.2724	0.03022	0.40019	181.306	99.2667	-0.05468	-0.13199
181.469	99.2731	0.03028	0.40074	181.481	99.2661	-0.05463	-0.13358
181.6	99.2737	0.03034	0.4014	181.599	99.2655	-0.05459	-0.13518
181.715	99.2741	0.0304	0.40175	181.693	99.2648	-0.05455	-0.13695
181.816	99.2742	0.03046	0.40196	181.815	99.2642	-0.05451	-0.13898
181.914	99.2741	0.03053	0.4021	181.964	99.2635	-0.05447	-0.14114
182.012	99.274	0.03059	0.40241	182.104	99.2629	-0.05442	-0.14333
182.14	99.2738	0.03067	0.40266	182.181	99.2623	-0.05438	-0.14539
182.302	99.2736	0.03076	0.40286	182.247	99.2616	-0.05433	-0.14729
182.469	99.2733	0.03085	0.40314	182.355	99.261	-0.05429	-0.14887
182.611	99.2732	0.03096	0.40366	182.553	99.2604	-0.05424	-0.15041
182.706	99.2733	0.03106	0.40447	182.798	99.2597	-0.05421	-0.15209
182.826	99.2735	0.03117	0.4055	183.003	99.2591	-0.05416	-0.15421
183.002	99.2736	0.0313	0.4065	183.115	99.2585	-0.05411	-0.15662
183.212	99.2736	0.03141	0.4072	183.172	99.2578	-0.05407	-0.15892
183.411	99.2737	0.03154	0.40773	183.283	99.2572	-0.05402	-0.16097
183.568	99.2741	0.03167	0.40815	183.497	99.2566	-0.05398	-0.16269
183.671	99.2746	0.0318	0.40858	183.692	99.2559	-0.05393	-0.16411
183.772	99.2751	0.03192	0.40689	183.751	99.2553	-0.05389	-0.16529
183.907	99.2755	0.03204	0.4009	183.675	99.2547	-0.05384	-0.1664
184.086	99.276	0.03216	0.38943	183.595	99.2541	-0.0538	-0.16788
184.248	99.2764	0.03226	0.37439	183.656	99.2534	-0.05375	-0.16991
184.388	99.2767	0.03238	0.35974	183.88	99.2528	-0.0537	-0.17253
184.507	99.277	0.03249	0.34891	184.195	99.2522	-0.05365	-0.17523
184.614	99.2773	0.03261	0.34359	184.453	99.2515	-0.05361	-0.17747
184.736	99.2777	0.03272	0.34228	184.617	99.2509	-0.05357	-0.179
184.856	99.2782	0.03284	0.3426	184.733	99.2503	-0.05352	-0.17994
184.975	99.2789	0.03296	0.34339	184.861	99.2497	-0.05347	-0.18057
185.042	99.2797	0.03308	0.34447	185.01	99.249	-0.05342	-0.18081
185.109	99.2804	0.03319	0.34563	185.15	99.2484	-0.05337	-0.18071
185.221	99.281	0.03331	0.34686	185.26	99.2478	-0.05332	-0.18024
185.387	99.2815	0.03342	0.34804	185.319	99.2472	-0.05327	-0.17955
185.566	99.2818	0.03353	0.34905	185.343	99.2465	-0.05323	-0.17894
185.691	99.282	0.03365	0.35004	185.357	99.2459	-0.05318	-0.17864
185.767	99.2823	0.03378	0.35103	185.417	99.2453	-0.05313	-0.17847
185.816	99.2825	0.0339	0.35207	185.547	99.2447	-0.05308	-0.17828
185.9	99.2828	0.03401	0.35318	185.729	99.2441	-0.05302	-0.17787
186.047	99.2834	0.03414	0.35399	185.949	99.2434	-0.05297	-0.17735
186.236	99.2838	0.03426	0.35456	186.159	99.2428	-0.05293	-0.17685
186.447	99.284	0.03437	0.35503	186.333	99.2422	-0.05288	-0.17633
186.648	99.2839	0.0345	0.35569	186.449	99.2416	-0.05283	-0.17586
186.826	99.2838	0.03463	0.35649	186.531	99.241	-0.05277	-0.17519
186.968	99.2838	0.03477	0.35752	186.6	99.2404	-0.05272	-0.17454
187.066	99.284	0.03491	0.35869	186.685	99.2397	-0.05267	-0.17375
187.154	99.2844	0.03505	0.35976	186.815	99.2391	-0.05261	-0.17294
187.248	99.2849	0.03519	0.36076	186.97	99.2385	-0.05257	-0.17238
187.358	99.2855	0.03533	0.36151	187.13	99.2379	-0.05252	-0.17188
187.462	99.2861	0.03546	0.36206	187.294	99.2373	-0.05246	-0.17132
187.563	99.2864	0.0356	0.36245	187.454	99.2367	-0.05241	-0.17056
187.696	99.2865	0.03572	0.36282	187.608	99.2361	-0.05235	-0.16951
187.853	99.2864	0.03585	0.3634	187.758	99.2355	-0.0523	-0.16826
188.041	99.2865	0.03599	0.36427	187.905	99.2348	-0.05225	-0.16695
188.24	99.2867	0.03611	0.36547	188.049	99.2342	-0.0522	-0.16594
188.422	99.287	0.03624	0.36672	188.186	99.2336	-0.05214	-0.16524
188.572	99.2874	0.03637	0.36776	188.312	99.233	-0.05208	-0.16478
188.693	99.2877	0.03648	0.3687	188.41	99.2324	-0.05203	-0.16453
188.811	99.2879	0.03661	0.36924	188.493	99.2318	-0.05197	-0.1643
188.935	99.2879	0.03674	0.36962	188.59	99.2312	-0.05192	-0.16395
189.076	99.2878	0.03687	0.36973	188.736	99.2306	-0.05187	-0.1633
189.229	99.2878	0.03699	0.36978	188.908	99.23	-0.05181	-0.16243
189.353	99.2879	0.03714	0.3699	189.071	99.2294	-0.05175	-0.16153
189.423	99.2882	0.03729	0.37039	189.196	99.2288	-0.05169	-0.16069
189.464	99.2886	0.03744	0.37125	189.291	99.2282	-0.05163	-0.16001
189.535	99.289	0.0376	0.37238	189.396	99.2276	-0.05158	-0.15938
189.681	99.2892	0.03776	0.37333	189.538	99.227	-0.05152	-0.15876
189.863	99.2892	0.03794	0.37412	189.723	99.2264	-0.05146	-0.15795
190.046	99.2891	0.03812	0.37462	189.923	99.2258	-0.0514	-0.15719
190.193	99.289	0.0383	0.3751	190.112	99.2251	-0.05134	-0.15669
190.332	99.2891	0.0385	0.37578	190.293	99.2245	-0.05129	-0.1564
190.493	99.2895	0.0387	0.3765	190.456	99.224	-0.05123	-0.15623
190.68	99.2901	0.0389	0.37722	190.594	99.2234	-0.05117	-0.15579
190.863	99.2909	0.03909	0.37773	190.7	99.2228	-0.05111	-0.15531
191.003	99.2919	0.03929	0.37816	190.78	99.2221	-0.05104	-0.15448
191.096	99.2927	0.03947	0.37878	190.856	99.2216	-0.05098	-0.15375
191.173	99.2934	0.03966	0.37938	190.949	99.221	-0.05093	-0.15342
191.276	99.2939	0.03984	0.37993	191.044	99.2204	-0.05086	-0.15343
191.427	99.2944	0.04002	0.38028	191.154	99.2198	-0.0508	-0.15358
191.62	99.2949	0.04021	0.38064	191.297	99.2192	-0.05073	-0.15356
191.817	99.2954	0.0404	0.38108	191.481	99.2186	-0.05067	-0.1535
191.995	99.2958	0.0406	0.3817	191.669	99.218	-0.05061	-0.15326
192.122	99.2962	0.04079	0.38267	191.839	99.2174	-0.05055	-0.15326
192.195	99.2965	0.041	0.38377	191.965	99.2168	-0.05048	-0.15339
192.249	99.2966	0.0412	0.3849	192.057	99.2162	-0.05041	-0.15362
192.312	99.2966	0.04141	0.38564	192.194	99.2156	-0.05035	-0.15385
192.437	99.2965	0.04162	0.38595	192.418	99.215	-0.05029	-0.15395
192.604	99.2965	0.04185	0.38559	192.684	99.2144	-0.05022	-0.15395
192.817	99.297	0.04207	0.38475	192.918	99.2138	-0.05015	-0.1538
193.046	99.2977	0.04229	0.38357	193.087	99.2133	-0.05008	-0.15364
193.255	99.2988	0.0425	0.3822	193.185	99.2127	-0.05001	-0.15333
193.452	99.3	0.04271	0.38104	193.241	99.2121	-0.04995	-0.15278
193.629	99.3013	0.0429	0.38014	193.288	99.2115	-0.04988	-0.15188
193.792	99.3026	0.04309	0.38019	193.35	99.2109	-0.04981	-0.15039
193.952	99.3036	0.04326	0.38087	193.421	99.2103	-0.04973	-0.14867
194.136	99.3045	0.04344	0.38223	193.528	99.2097	-0.04966	-0.14701
194.315	99.3054	0.04361	0.38398	193.699	99.2091	-0.0496	-0.14564
194.461	99.3064	0.04377	0.38559	193.932	99.2086	-0.04952	-0.14465
194.558	99.3075	0.04394	0.38663	194.184	99.208	-0.04945	-0.14384
194.628	99.3084	0.0441	0.38697	194.39	99.2074	-0.04938	-0.14328
194.725	99.3091	0.04427	0.38691	194.521	99.2068	-0.04931	-0.14258
194.882	99.3095	0.04444	0.38677	194.592	99.2063	-0.04923	-0.14195
195.071	99.3097	0.04461	0.38678	194.654	99.2057	-0.04916	-0.14116
195.214	99.3098	0.04479	0.38692	194.733	99.2051	-0.04908	-0.14015
195.283	99.3101	0.04496	0.38713	194.86	99.2045	-0.04901	-0.13894
195.329	99.3105	0.04515	0.38753	195.036	99.204	-0.04894	-0.13767
195.408	99.3112	0.04532	0.38821	195.254	99.2034	-0.04886	-0.13667
195.555	99.3118	0.04551	0.38902	195.483	99.2028	-0.04878	-0.13595
195.749	99.3123	0.0457	0.3898	195.676	99.2022	-0.0487	-0.13553
195.946	99.3129	0.04587	0.39048	195.826	99.2017	-0.04864	-0.13505
196.13	99.3134	0.04606	0.39094	195.914	99.2011	-0.04856	-0.13423
196.287	99.314	0.04624	0.39144	195.982	99.2005	-0.04848	-0.13309
196.438	99.3146	0.04642	0.39194	196.048	99.2	-0.0484	-0.13183
196.567	99.3154	0.0466	0.39249	196.129	99.1994	-0.04833	-0.13066
196.68	99.3161	0.04678	0.39305	196.226	99.1988	-0.04824	-0.12975
196.792	99.3167	0.04696	0.39362	196.329	99.1983	-0.04816	-0.12907
196.913	99.3171	0.04714	0.39412	196.459	99.1977	-0.04808	-0.12851
197.054	99.3175	0.04733	0.39426	196.578	99.1971	-0.04801	-0.12798
197.206	99.318	0.04752	0.39429	196.689	99.1966	-0.04792	-0.12744
197.38	99.3184	0.04772	0.39427	196.814	99.196	-0.04784	-0.12668
197.575	99.3187	0.04791	0.39447	197.004	99.1955	-0.04776	-0.12591
197.782	99.319	0.04811	0.39486	197.267	99.1949	-0.04768	-0.12502
197.971	99.3194	0.0483	0.3954	197.536	99.1943	-0.0476	-0.12407
198.09	99.3198	0.0485	0.39618	197.775	99.1938	-0.04751	-0.12296
198.163	99.3201	0.0487	0.3967	197.951	99.1932	-0.04743	-0.1216
198.234	99.3204	0.04889	0.39718	198.091	99.1927	-0.04735	-0.12007
198.363	99.3208	0.04909	0.39753	198.235	99.1921	-0.04727	-0.11837
198.544	99.3213	0.04928	0.39816	198.368	99.1916	-0.04718	-0.11677
198.742	99.3218	0.04947	0.39901	198.494	99.191	-0.04709	-0.11542
198.929	99.3222	0.04965	0.40003	198.589	99.1905	-0.04702	-0.1144
199.11	99.3229	0.04984	0.40103	198.691	99.1899	-0.04693	-0.11384
199.286	99.3236	0.05002	0.40197	198.829	99.1894	-0.04684	-0.11328
199.44	99.3246	0.0502	0.40279	199.008	99.1888	-0.04675	-0.11275
199.526	99.3255	0.05037	0.40357	199.19	99.1883	-0.04668	-0.11218
199.562	99.3265	0.05054	0.40423	199.335	99.1877	-0.04659	-0.11159
199.619	99.3275	0.05071	0.40459	199.458	99.1872	-0.0465	-0.11119
199.756	99.3286	0.05087	0.40473	199.582	99.1867	-0.04641	-0.11107
199.962	99.3294	0.05104	0.40462	199.731	99.1861	-0.04633	-0.11098
200.175	99.33	0.05121	0.40469	199.904	99.1856	-0.04624	-0.11055
200.343	99.3304	0.05137	0.40509	200.075	99.185	-0.04615	-0.10995
200.475	99.3312	0.05155	0.40602	200.201	99.1845	-0.04606	-0.10923
200.612	99.332	0.05173	0.40696	200.282	99.1839	-0.04598	-0.10863
200.772	99.3327	0.05191	0.40775	200.381	99.1834	-0.04589	-0.10831
200.945	99.3333	0.05209	0.40824	200.537	99.1829	-0.0458	-0.10809
201.108	99.3339	0.05229	0.4085	200.745	99.1823	-0.04571	-0.10781
201.241	99.3347	0.05249	0.40876	200.978	99.1818	-0.04562	-0.10729
201.342	99.3354	0.05269	0.40907	201.182	99.1813	-0.04553	-0.10681
201.414	99.3359	0.0529	0.40947	201.314	99.1807	-0.04544	-0.10673
201.498	99.3367	0.0531	0.40993	201.388	99.1802	-0.04536	-0.10715
201.612	99.3378	0.05331	0.41044	201.449	99.1797	-0.04526	-0.10785
201.765	99.3392	0.0535	0.41097	201.537	99.1792	-0.04517	-0.10818
201.953	99.3405	0.05369	0.41139	201.649	99.1786	-0.04508	-0.10758
202.143	99.3415	0.05387	0.4117	201.774	99.1781	-0.04499	-0.10621
202.308	99.3424	0.05404	0.41187	201.907	99.1776	-0.0449	-0.10458
202.443	99.3431	0.0542	0.41184	202.043	99.177	-0.0448	-0.10336
202.588	99.3438	0.05437	0.41161	202.197	99.1765	-0.04472	-0.10281
202.742	99.3443	0.05453	0.41135	202.378	99.176	-0.04463	-0.10225
202.892	99.3447	0.05468	0.41104	202.564	99.1755	-0.04453	-0.10123
203.024	99.3453	0.05484	0.41075	202.725	99.175	-0.04444	-0.09959
203.152	99.3458	0.055	0.41046	202.876	99.1744	-0.04435	-0.09767
203.3	99.3463	0.05515	0.41019	203.068	99.1739	-0.04426	-0.0958
203.486	99.3465	0.05531	0.41009	203.313	99.1734	-0.04416	-0.09391
203.69	99.3465	0.05546	0.4101	203.527	99.1729	-0.04408	-0.09196
203.877	99.3465	0.05563	0.4102	203.652	99.1724	-0.04398	-0.08955
204.022	99.3466	0.0558	0.41012	203.689	99.1719	-0.04389	-0.08689
204.132	99.3471	0.05597	0.40996	203.695	99.1714	-0.04379	-0.08421
204.248	99.3476	0.05615	0.40976	203.774	99.1709	-0.04371	-0.08162
204.382	99.3484	0.05633	0.4096	203.933	99.1703	-0.04361	-0.0792
204.524	99.3494	0.05651	0.40951	204.144	99.1698	-0.04352	-0.0768
204.657	99.3505	0.05669	0.40955	204.323	99.1693	-0.04343	-0.07431
204.78	99.3516	0.05685	0.40991	204.472	99.1688	-0.04333	-0.07178
204.894	99.3525	0.05702	0.41042	204.575	99.1683	-0.04324	-0.06934
205.005	99.3534	0.05718	0.4109	204.643	99.1678	-0.04314	-0.06719
205.135	99.3541	0.05735	0.41105	204.696	99.1673	-0.04305	-0.0652
205.262	99.355	0.05753	0.41084	204.765	99.1668	-0.04296	-0.06328
205.366	99.3559	0.0577	0.41037	204.897	99.1663	-0.04286	-0.06161
205.462	99.3567	0.05788	0.40999	205.094	99.1658	-0.04277	-0.0601
205.569	99.3573	0.05806	0.40999	205.335	99.1653	-0.04268	-0.05886
205.716	99.3578	0.05824	0.41026	205.58	99.1648	-0.04258	-0.05783
205.91	99.3584	0.05841	0.41083	205.791	99.1643	-0.04248	-0.05687
206.133	99.3588	0.05859	0.4113	205.962	99.1638	-0.0424	-0.056
206.341	99.359	0.05877	0.41151	206.102	99.1633	-0.0423	-0.05498
206.503	99.3591	0.05894	0.4113	206.211	99.1628	-0.0422	-0.05385
206.621	99.3593	0.05914	0.4105	206.334	99.1623	-0.04211	-0.0527
206.71	99.3597	0.05932	0.40948	206.473	99.1618	-0.04202	-0.05151
206.806	99.3604	0.05951	0.40824	206.609	99.1613	-0.04192	-0.05059
206.919	99.361	0.05968	0.40737	206.697	99.1609	-0.04182	-0.04992
207.052	99.3616	0.05986	0.4069	206.777	99.1604	-0.04173	-0.04955
207.218	99.3621	0.06004	0.40667	206.919	99.1599	-0.04164	-0.04926
207.419	99.3626	0.06022	0.40633	207.162	99.1594	-0.04154	-0.04904
207.65	99.363	0.0604	0.40589	207.487	99.1589	-0.04145	-0.04868
207.881	99.3632	0.06058	0.40565	207.776	99.1584	-0.04136	-0.04783
208.071	99.3635	0.06077	0.40575	207.936	99.1579	-0.04126	-0.0465
208.197	99.364	0.06096	0.40597	207.976	99.1575	-0.04116	-0.04484
208.278	99.3647	0.06116	0.40621	207.995	99.157	-0.04107	-0.04366
208.36	99.3654	0.06135	0.40644	208.092	99.1565	-0.04098	-0.04303
208.471	99.3658	0.06154	0.40653	208.251	99.156	-0.04088	-0.04284
208.603	99.366	0.06174	0.40662	208.416	99.1556	-0.04079	-0.04242
208.744	99.3661	0.06193	0.40665	208.522	99.1551	-0.0407	-0.04142
208.899	99.3664	0.06214	0.40669	208.59	99.1546	-0.0406	-0.04008
209.072	99.3667	0.06234	0.40683	208.694	99.1541	-0.0405	-0.0388
209.257	99.3672	0.06255	0.40694	208.858	99.1537	-0.04042	-0.03775
209.428	99.3679	0.06275	0.4073	209.086	99.1532	-0.04032	-0.03695
209.559	99.3688	0.06297	0.40751	209.319	99.1527	-0.04022	-0.0362
209.662	99.3698	0.06316	0.40786	209.513	99.1522	-0.04014	-0.03553
209.768	99.3709	0.06337	0.40836	209.648	99.1518	-0.04004	-0.03476
209.915	99.3719	0.06357	0.40884	209.759	99.1513	-0.03994	-0.03388
210.087	99.373	0.06377	0.40912	209.878	99.1509	-0.03985	-0.03305
210.273	99.3741	0.06396	0.40917	210.027	99.1504	-0.03976	-0.0323
210.453	99.3754	0.06415	0.40914	210.216	99.1499	-0.03966	-0.03163
210.623	99.3767	0.06434	0.40913	210.408	99.1495	-0.03957	-0.03096
210.793	99.378	0.06452	0.40942	210.556	99.149	-0.03948	-0.03008
210.968	99.3792	0.0647	0.40997	210.652	99.1485	-0.03938	-0.02879
211.121	99.3803	0.06487	0.41072	210.735	99.1481	-0.03929	-0.02723
211.236	99.3811	0.06504	0.41153	210.825	99.1476	-0.03919	-0.02565
211.33	99.3816	0.06521	0.41248	210.952	99.1472	-0.03911	-0.02419
211.425	99.3821	0.06538	0.41328	211.11	99.1467	-0.03901	-0.0229
211.523	99.3825	0.06556	0.41381	211.263	99.1462	-0.03892	-0.02188
211.653	99.3831	0.06573	0.41433	211.397	99.1458	-0.03883	-0.02082
211.791	99.384	0.06591	0.41491	211.521	99.1453	-0.03874	-0.01975
211.933	99.3851	0.06607	0.4157	211.673	99.1449	-0.03864	-0.01853
212.079	99.3865	0.06624	0.41655	211.835	99.1444	-0.03855	-0.01716
212.229	99.3881	0.06639	0.4176	212	99.144	-0.03847	-0.01561
212.389	99.3897	0.06653	0.41846	212.163	99.1435	-0.03837	-0.01406
212.54	99.3911	0.06666	0.41918	212.317	99.1431	-0.03828	-0.01242
212.703	99.3921	0.06678	0.41985	212.476	99.1427	-0.03818	-0.01067
212.87	99.393	0.06689	0.42062	212.658	99.1422	-0.0381	-0.00873
213.039	99.3939	0.067	0.42152	212.85	99.1418	-0.03801	-0.00629
213.207	99.3947	0.06711	0.42254	213.009	99.1413	-0.03792	-0.00326
213.362	99.3953	0.06721	0.42372	213.121	99.1409	-0.03783	0.000484
213.5	99.3958	0.06731	0.42498	213.205	99.1405	-0.03774	0.00511
213.636	99.3959	0.06742	0.42637	213.301	99.14	-0.03765	0.01016
213.798	99.3957	0.06754	0.42781	213.416	99.1396	-0.03756	0.01524
213.988	99.3953	0.06767	0.4292	213.567	99.1392	-0.03748	0.01982
214.186	99.3949	0.06781	0.43045	213.756	99.1387	-0.03739	0.02368
214.378	99.3948	0.06796	0.4316	213.969	99.1383	-0.0373	0.02685
214.517	99.3949	0.06812	0.43291	214.163	99.1379	-0.03721	0.0295
214.624	99.3955	0.06829	0.43445	214.32	99.1374	-0.03713	0.03176
214.72	99.3964	0.06847	0.43601	214.447	99.137	-0.03704	0.03372
214.821	99.3975	0.06864	0.43723	214.55	99.1366	-0.03696	0.03538
214.894	99.3987	0.06882	0.43829	214.657	99.1361	-0.03687	0.03691
214.927	99.3997	0.06899	0.4393	214.774	99.1357	-0.03679	0.03856
214.983	99.4008	0.06918	0.44064	214.894	99.1353	-0.0367	0.04031
215.097	99.402	0.06936	0.44234	215.009	99.1349	-0.03662	0.04212
215.289	99.4033	0.06954	0.44429	215.148	99.1344	-0.03654	0.04386
215.546	99.4044	0.06972	0.44599	215.316	99.134	-0.03646	0.04538
215.78	99.4052	0.06988	0.44733	215.496	99.1336	-0.03637	0.04646
215.944	99.406	0.07006	0.44841	215.649	99.1332	-0.03629	0.0473
216.045	99.4068	0.07023	0.44949	215.762	99.1328	-0.03622	0.04822
216.129	99.4078	0.07041	0.45058	215.842	99.1323	-0.03613	0.04936
216.233	99.4088	0.0706	0.4517	215.922	99.1319	-0.03605	0.05077
216.355	99.4098	0.07077	0.4527	216.027	99.1315	-0.03597	0.05202
216.515	99.411	0.07095	0.45335	216.156	99.1311	-0.03589	0.05291
216.698	99.4122	0.07111	0.45387	216.3	99.1307	-0.03582	0.05334
216.863	99.4133	0.07129	0.45434	216.446	99.1303	-0.03574	0.05394
217.007	99.414	0.07146	0.45506	216.581	99.1299	-0.03566	0.05491
217.106	99.4147	0.07163	0.45603	216.701	99.1294	-0.03558	0.05646
217.168	99.4156	0.07181	0.4571	216.819	99.129	-0.03552	0.05811
217.203	99.4167	0.07198	0.45825	216.934	99.1286	-0.03544	0.05921
217.262	99.418	0.07216	0.45922	217.067	99.1282	-0.03536	0.05994
217.369	99.419	0.07233	0.45995	217.25	99.1278	-0.03529	0.06035
217.52	99.4198	0.07252	0.45998	217.465	99.1274	-0.03522	0.0611
217.702	99.4206	0.0727	0.45856	217.68	99.127	-0.03515	0.06222
217.9	99.4211	0.07287	0.4552	217.869	99.1266	-0.03507	0.06371
218.116	99.4215	0.07306	0.4503	218.021	99.1262	-0.035	0.06511
218.309	99.4219	0.07324	0.44495	218.14	99.1258	-0.03493	0.066
218.463	99.4226	0.07344	0.44047	218.238	99.1253	-0.03487	0.06662
218.575	99.4232	0.07363	0.43771	218.353	99.1249	-0.03479	0.06707
218.668	99.4239	0.07383	0.43649	218.494	99.1245	-0.03472	0.06777
218.777	99.4244	0.07403	0.43638	218.672	99.1241	-0.03465	0.06868
218.922	99.4248	0.07425	0.43681	218.876	99.1237	-0.03458	0.06973
219.098	99.4253	0.07446	0.4374	219.069	99.1233	-0.03452	0.07084
219.29	99.4259	0.07469	0.43808	219.226	99.1229	-0.03446	0.0719
219.476	99.4263	0.07491	0.43877	219.34	99.1225	-0.03439	0.07266
219.63	99.4269	0.07514	0.43967	219.438	99.1222	-0.03432	0.07309
219.73	99.4276	0.07538	0.44084	219.547	99.1218	-0.03426	0.07324
219.792	99.4286	0.07562	0.44215	219.675	99.1214	-0.0342	0.07329
219.895	99.4298	0.07585	0.44358	219.832	99.121	-0.03414	0.07326
220.083	99.4308	0.0761	0.44479	220.002	99.1206	-0.03407	0.07336
220.331	99.4317	0.07633	0.44593	220.183	99.1202	-0.03401	0.07357
220.529	99.4328	0.07656	0.44706	220.375	99.1198	-0.03395	0.07405
220.633	99.434	0.0768	0.44803	220.556	99.1194	-0.0339	0.07473
220.669	99.4353	0.07702	0.44875	220.7	99.119	-0.03384	0.07537
220.727	99.4368	0.07725	0.44945	220.805	99.1186	-0.03378	0.07543
220.847	99.4383	0.07746	0.4503	220.89	99.1182	-0.03372	0.07482
221.01	99.44	0.07767	0.45161	220.966	99.1178	-0.03366	0.07399
221.172	99.4416	0.07787	0.45325	221.06	99.1174	-0.0336	0.07337
221.297	99.4432	0.07808	0.4551	221.181	99.117	-0.03356	0.07319
221.42	99.4445	0.07827	0.45678	221.319	99.1167	-0.0335	0.07318
221.569	99.4458	0.07848	0.4584	221.46	99.1163	-0.03345	0.07302
221.737	99.4471	0.07866	0.46002	221.615	99.1159	-0.03339	0.07268
221.913	99.4484	0.07886	0.46147	221.806	99.1155	-0.03334	0.07255
222.069	99.4495	0.07905	0.46284	222.007	99.1151	-0.03329	0.07275
222.191	99.4504	0.07925	0.46411	222.186	99.1147	-0.03325	0.07312
222.299	99.4508	0.07945	0.46539	222.31	99.1144	-0.0332	0.07357
222.404	99.4511	0.07965	0.46658	222.384	99.114	-0.03315	0.07393
222.538	99.4514	0.07987	0.46794	222.447	99.1136	-0.0331	0.07418
222.709	99.4518	0.08009	0.4696	222.539	99.1132	-0.03305	0.07438
222.915	99.4523	0.08032	0.47132	222.677	99.1128	-0.03301	0.0743
223.133	99.453	0.08054	0.47333	222.835	99.1124	-0.03296	0.07398
223.337	99.4536	0.08076	0.47523	222.993	99.1121	-0.03293	0.07367
223.498	99.4543	0.081	0.47702	223.16	99.1117	-0.03288	0.07374
223.64	99.4548	0.08122	0.47858	223.331	99.1113	-0.03284	0.07402
223.789	99.4553	0.08146	0.4802	223.477	99.1109	-0.0328	0.07442
223.973	99.4558	0.08169	0.48164	223.59	99.1106	-0.03276	0.07455
224.142	99.4566	0.08192	0.48267	223.674	99.1102	-0.03272	0.07415
224.254	99.4579	0.08214	0.48338	223.782	99.1098	-0.03268	0.07332
224.316	99.4593	0.08236	0.48382	223.948	99.1094	-0.03264	0.0725
224.369	99.4606	0.08256	0.48418	224.164	99.1091	-0.03261	0.07208
224.483	99.4617	0.08277	0.48478	224.403	99.1087	-0.03258	0.0722
224.666	99.4627	0.08296	0.48582	224.613	99.1083	-0.03255	0.07265
224.878	99.4635	0.08317	0.48702	224.795	99.1079	-0.03251	0.07308
225.041	99.4644	0.08337	0.4883	224.945	99.1076	-0.03248	0.0734
225.135	99.4654	0.08358	0.48949	225.064	99.1072	-0.03245	0.07367
225.216	99.4666	0.08378	0.49052	225.146	99.1068	-0.03242	0.07394
225.342	99.4682	0.08398	0.4913	225.185	99.1064	-0.03239	0.07392
225.519	99.4699	0.08417	0.49195	225.241	99.1061	-0.03236	0.07354
225.714	99.4715	0.08437	0.49269	225.343	99.1057	-0.03233	0.07282
225.89	99.473	0.08456	0.49349	225.506	99.1053	-0.0323	0.0722
226.037	99.4741	0.08475	0.49439	225.706	99.105	-0.03228	0.07194
226.171	99.475	0.08495	0.49515	225.899	99.1046	-0.03226	0.07202
226.315	99.4757	0.08513	0.49606	226.073	99.1042	-0.03223	0.07224
226.443	99.4763	0.08533	0.4973	226.215	99.1038	-0.03221	0.07218
226.521	99.477	0.08552	0.49902	226.349	99.1035	-0.03219	0.07198
226.563	99.4778	0.08572	0.50101	226.465	99.1031	-0.03217	0.07187
226.616	99.4787	0.08591	0.50277	226.559	99.1027	-0.03214	0.07193
226.734	99.4794	0.08612	0.50426	226.643	99.1023	-0.03213	0.07193
226.925	99.4799	0.08631	0.5056	226.735	99.102	-0.03211	0.0719
227.141	99.4804	0.08653	0.50715	226.859	99.1016	-0.03209	0.07173
227.304	99.481	0.08674	0.50915	227.021	99.1012	-0.03207	0.07152
227.398	99.4817	0.08696	0.51131	227.199	99.1009	-0.03205	0.0715
227.446	99.4825	0.08717	0.51336	227.36	99.1005	-0.03204	0.0719
227.518	99.4834	0.0874	0.51521	227.471	99.1001	-0.03203	0.07256
227.629	99.4845	0.08761	0.51704	227.552	99.0998	-0.03201	0.07313
227.775	99.4856	0.08784	0.51878	227.628	99.0994	-0.032	0.0733
227.922	99.4867	0.08805	0.52044	227.734	99.099	-0.03199	0.07325
228.048	99.4878	0.08827	0.52218	227.889	99.0987	-0.03198	0.07309
228.166	99.4889	0.08848	0.52388	228.068	99.0983	-0.03197	0.07333
228.284	99.4901	0.0887	0.52568	228.248	99.0979	-0.03196	0.07398
228.414	99.4911	0.08891	0.52735	228.391	99.0976	-0.03196	0.07481
228.548	99.4921	0.08912	0.52899	228.488	99.0972	-0.03195	0.07569
228.666	99.4931	0.08932	0.53031	228.542	99.0968	-0.03195	0.07636
228.78	99.4941	0.08953	0.53156	228.591	99.0965	-0.03195	0.0768
228.883	99.4951	0.08972	0.53317	228.668	99.0961	-0.03195	0.07677
228.983	99.4964	0.08993	0.53487	228.791	99.0957	-0.03195	0.07634
229.12	99.4978	0.09012	0.53684	228.973	99.0953	-0.03195	0.07567
229.294	99.4993	0.09032	0.53857	229.179	99.095	-0.03195	0.07525
229.49	99.5007	0.09052	0.54036	229.378	99.0946	-0.03195	0.07542
229.672	99.502	0.09072	0.54202	229.536	99.0943	-0.03195	0.07615
229.81	99.5031	0.09091	0.54382	229.655	99.0939	-0.03195	0.0768
229.913	99.5044	0.09111	0.54583	229.764	99.0935	-0.03195	0.07723
229.989	99.5057	0.0913	0.5478	229.896	99.0931	-0.03196	0.07731
230.094	99.507	0.0915	0.54957	230.069	99.0928	-0.03196	0.07729
230.225	99.5084	0.0917	0.55099	230.241	99.0924	-0.03197	0.07721
230.378	99.5098	0.0919	0.55229	230.385	99.092	-0.03198	0.07739
230.536	99.5111	0.09211	0.55367	230.485	99.0917	-0.03198	0.07766
230.682	99.5122	0.0923	0.55531	230.562	99.0913	-0.03199	0.07793
230.844	99.5132	0.0925	0.55694	230.66	99.091	-0.032	0.07845
231.012	99.5138	0.0927	0.55829	230.783	99.0906	-0.03202	0.07916
231.176	99.5143	0.0929	0.55907	230.926	99.0902	-0.03203	0.07981
231.293	99.5146	0.0931	0.5598	231.062	99.0898	-0.03204	0.08032
231.344	99.5149	0.09331	0.56068	231.18	99.0895	-0.03205	0.08058
231.364	99.5151	0.09352	0.56216	231.281	99.0891	-0.03207	0.08074
231.394	99.5153	0.09374	0.56419	231.398	99.0887	-0.03208	0.08074
231.49	99.5154	0.09397	0.56645	231.543	99.0884	-0.0321	0.08082
231.668	99.5155	0.09422	0.56872	231.719	99.088	-0.03212	0.08112
231.91	99.5156	0.09446	0.57053	231.902	99.0876	-0.03214	0.08161
232.168	99.5156	0.09472	0.57196	232.079	99.0872	-0.03215	0.08215
232.372	99.5158	0.095	0.57321	232.224	99.0869	-0.03217	0.0826
232.496	99.5162	0.09528	0.57458	232.32	99.0865	-0.03219	0.08291
232.542	99.517	0.09556	0.57646	232.394	99.0861	-0.03222	0.08307
232.568	99.5181	0.09586	0.57846	232.463	99.0858	-0.03224	0.08344
232.636	99.5192	0.09615	0.5806	232.559	99.0854	-0.03226	0.08403
232.767	99.5203	0.09645	0.58243	232.701	99.085	-0.03228	0.08469
232.938	99.5214	0.09675	0.58435	232.884	99.0846	-0.0323	0.08522
233.092	99.5225	0.09703	0.58637	233.085	99.0843	-0.03232	0.0856
233.235	99.5235	0.09731	0.58864	233.28	99.0839	-0.03235	0.08603
233.368	99.5245	0.09759	0.59109	233.449	99.0835	-0.03237	0.08624
233.491	99.5257	0.09786	0.59357	233.597	99.0832	-0.0324	0.08621
233.609	99.5271	0.09812	0.59578	233.716	99.0828	-0.03243	0.08584
233.714	99.5286	0.09838	0.5975	233.834	99.0824	-0.03246	0.08535
233.836	99.5301	0.09863	0.59867	233.949	99.082	-0.03248	0.08506
233.952	99.5316	0.09888	0.59941	234.058	99.0817	-0.03251	0.08529
234.056	99.5331	0.09913	0.6004	234.148	99.0813	-0.03254	0.08572
234.15	99.5349	0.09937	0.60189	234.223	99.0809	-0.03257	0.08619
234.237	99.5366	0.09961	0.60399	234.32	99.0805	-0.0326	0.08642
234.354	99.5381	0.09984	0.60599	234.452	99.0802	-0.03262	0.08639
234.507	99.5396	0.10009	0.60776	234.618	99.0798	-0.03266	0.08634
234.695	99.5411	0.10032	0.60943	234.805	99.0794	-0.03269	0.08635
234.885	99.5426	0.10056	0.6113	234.986	99.079	-0.03272	0.08629
235.045	99.544	0.1008	0.61349	235.141	99.0786	-0.03275	0.08624
235.194	99.5454	0.10104	0.61573	235.286	99.0782	-0.03279	0.08633
235.352	99.5469	0.10128	0.61764	235.438	99.0779	-0.03282	0.08642
235.53	99.5483	0.10152	0.61921	235.578	99.0775	-0.03286	0.08655
235.737	99.5496	0.10177	0.62065	235.695	99.0771	-0.03289	0.08665
235.958	99.5509	0.10201	0.6222	235.781	99.0767	-0.03292	0.08699
236.124	99.552	0.10225	0.62399	235.859	99.0763	-0.03295	0.0875
236.195	99.5532	0.1025	0.62545	235.93	99.076	-0.03299	0.08809
236.182	99.5544	0.10274	0.62676	236.017	99.0756	-0.03302	0.08846
236.149	99.5559	0.103	0.62789	236.124	99.0752	-0.03306	0.08842
236.167	99.5576	0.10324	0.62923	236.238	99.0748	-0.0331	0.08823
236.267	99.5594	0.10348	0.63077	236.353	99.0744	-0.03313	0.08789
236.441	99.5612	0.10371	0.63261	236.498	99.074	-0.03317	0.08757
236.617	99.5628	0.10394	0.6346	236.693	99.0737	-0.03321	0.08722
236.765	99.5643	0.10418	0.63651	236.907	99.0733	-0.03325	0.08689
236.897	99.5657	0.1044	0.63837	237.098	99.0729	-0.03328	0.08662
237.045	99.5671	0.10462	0.64026	237.198	99.0725	-0.03331	0.08645
237.217	99.5685	0.10483	0.64187	237.227	99.0721	-0.03335	0.08639
237.378	99.57	0.10505	0.6432	237.252	99.0717	-0.03339	0.0863
237.516	99.5718	0.10525	0.64464	237.359	99.0713	-0.03343	0.08648
237.618	99.5739	0.10546	0.6463	237.552	99.0709	-0.03347	0.08683
237.692	99.5759	0.10564	0.64834	237.795	99.0705	-0.03351	0.08716
237.751	99.5777	0.10583	0.6506	238.016	99.0701	-0.03355	0.08735
237.82	99.5796	0.10601	0.65282	238.169	99.0697	-0.03359	0.08761
237.917	99.5814	0.10617	0.65486	238.27	99.0694	-0.03362	0.08809
238.044	99.5831	0.10634	0.65661	238.356	99.069	-0.03366	0.08876
238.197	99.5845	0.10649	0.65845	238.448	99.0686	-0.0337	0.08933
238.351	99.5858	0.10664	0.66043	238.55	99.0682	-0.03374	0.08955
238.475	99.587	0.1068	0.66243	238.664	99.0678	-0.03379	0.08943
238.568	99.5883	0.10694	0.66444	238.785	99.0674	-0.03383	0.08951
238.668	99.5895	0.10709	0.66624	238.915	99.067	-0.03387	0.08976
238.804	99.5905	0.10724	0.66794	239.068	99.0666	-0.03391	0.09012
238.981	99.5911	0.10739	0.66952	239.238	99.0662	-0.03394	0.09014
239.174	99.5918	0.10754	0.67112	239.376	99.0658	-0.03398	0.08995
239.345	99.5923	0.10771	0.6728	239.477	99.0654	-0.03402	0.08957
239.477	99.593	0.10787	0.67446	239.548	99.065	-0.03406	0.08933
239.574	99.594	0.10805	0.67613	239.623	99.0646	-0.03411	0.08941
239.664	99.5954	0.10822	0.6777	239.728	99.0642	-0.03415	0.08974
239.765	99.5969	0.1084	0.67929	239.861	99.0638	-0.03419	0.09067
239.88	99.5986	0.10857	0.68091	240.002	99.0634	-0.03423	0.09162
240.007	99.6002	0.10874	0.68246	240.142	99.063	-0.03426	0.09238
240.145	99.6017	0.10891	0.68387	240.295	99.0626	-0.03431	0.09251
240.308	99.6031	0.10907	0.68521	240.464	99.0622	-0.03435	0.09227
240.494	99.6042	0.10924	0.68656	240.627	99.0618	-0.03439	0.09237
240.683	99.6054	0.10941	0.68829	240.766	99.0614	-0.03443	0.09301
240.838	99.6068	0.10956	0.69017	240.86	99.061	-0.03448	0.09413
240.95	99.6082	0.10973	0.69229	240.929	99.0606	-0.03452	0.09496
241.053	99.6097	0.10988	0.69419	241.007	99.0602	-0.03456	0.09535
241.179	99.6111	0.11004	0.69595	241.118	99.0598	-0.03459	0.09545
241.324	99.6124	0.1102	0.69762	241.253	99.0594	-0.03464	0.0957
241.474	99.6136	0.11034	0.69948	241.393	99.059	-0.03468	0.09613
241.595	99.6147	0.11049	0.70148	241.535	99.0586	-0.03472	0.09687
241.699	99.6156	0.11065	0.70344	241.678	99.0582	-0.03476	0.09753
241.813	99.6166	0.11079	0.70545	241.826	99.0578	-0.0348	0.09833
241.932	99.6178	0.11094	0.70754	241.962	99.0574	-0.03484	0.09919
242.039	99.6188	0.11109	0.70978	242.104	99.057	-0.03488	0.10007
242.097	99.6198	0.11123	0.71207	242.254	99.0566	-0.03492	0.1008
242.128	99.6204	0.11138	0.71437	242.421	99.0561	-0.03496	0.1011
242.162	99.6209	0.11152	0.71644	242.587	99.0557	-0.035	0.1012
242.239	99.6212	0.11167	0.71855	242.718	99.0553	-0.03504	0.10128
242.363	99.6217	0.11182	0.72083	242.815	99.0549	-0.03508	0.1016
242.516	99.6223	0.11198	0.72326	242.9	99.0545	-0.03512	0.10188
242.673	99.6232	0.11215	0.7256	243.01	99.0541	-0.03516	0.10197
242.822	99.6244	0.11232	0.72742	243.151	99.0537	-0.0352	0.1017
242.957	99.6257	0.11248	0.72867	243.285	99.0533	-0.03523	0.1015
243.074	99.6268	0.11265	0.72967	243.39	99.0529	-0.03527	0.10141
243.169	99.6279	0.11282	0.73102	243.462	99.0525	-0.03531	0.10139
243.238	99.6292	0.11299	0.73298	243.523	99.052	-0.03535	0.1016
243.301	99.6307	0.11316	0.73516	243.604	99.0516	-0.0354	0.10155
243.378	99.6323	0.11332	0.7372	243.722	99.0512	-0.03544	0.10173
243.464	99.634	0.1135	0.73879	243.857	99.0508	-0.03548	0.10201
243.57	99.6356	0.11365	0.74032	243.98	99.0504	-0.03552	0.10255
243.715	99.6371	0.11382	0.74218	244.077	99.05	-0.03556	0.10306
243.896	99.6384	0.11398	0.74434	244.152	99.0496	-0.03559	0.10318
244.096	99.6396	0.11414	0.74658	244.231	99.0491	-0.03563	0.10321
244.294	99.6407	0.11429	0.74874	244.345	99.0487	-0.03567	0.10318
244.475	99.6422	0.11445	0.75072	244.498	99.0483	-0.03571	0.10329
244.624	99.6439	0.11459	0.75243	244.663	99.0479	-0.03575	0.1034
244.738	99.6457	0.11474	0.75397	244.817	99.0475	-0.03579	0.10343
244.825	99.6475	0.11488	0.75538	244.96	99.0471	-0.03583	0.10345
244.89	99.6492	0.11501	0.75666	245.098	99.0466	-0.03587	0.10365
244.942	99.6509	0.11514	0.75818	245.198	99.0462	-0.0359	0.10403
245.012	99.6525	0.11527	0.76017	245.259	99.0458	-0.03594	0.10457
245.111	99.6539	0.11538	0.76247	245.31	99.0454	-0.03598	0.10489
245.23	99.6554	0.11549	0.76464	245.405	99.045	-0.03601	0.10507
245.339	99.657	0.1156	0.76664	245.583	99.0445	-0.03605	0.10526
245.445	99.6588	0.1157	0.76862	245.806	99.0441	-0.03609	0.10554
245.565	99.6603	0.11578	0.77103	246.014	99.0437	-0.03613	0.10603
245.708	99.6618	0.11587	0.77372	246.159	99.0433	-0.03617	0.10631
245.866	99.6631	0.11595	0.77665	246.233	99.0428	-0.0362	0.10646
246.012	99.6643	0.11603	0.77941	246.273	99.0424	-0.03623	0.10645
246.125	99.6654	0.11611	0.78184	246.315	99.042	-0.03627	0.10653
246.214	99.6664	0.11619	0.78415	246.38	99.0416	-0.03631	0.10684
246.307	99.6675	0.11627	0.78613	246.486	99.0412	-0.03634	0.10727
246.439	99.6687	0.11635	0.78798	246.624	99.0407	-0.03638	0.1078
246.602	99.6702	0.11643	0.78966	246.799	99.0403	-0.03642	0.10818
246.774	99.6718	0.11651	0.79162	246.977	99.0399	-0.03645	0.10855
246.929	99.6735	0.11658	0.79373	247.143	99.0394	-0.03649	0.10889
247.063	99.6752	0.11666	0.79603	247.301	99.039	-0.03652	0.10925
247.183	99.6768	0.11674	0.79848	247.457	99.0386	-0.03655	0.10956
247.303	99.6783	0.11683	0.80097	247.603	99.0382	-0.03658	0.10979
247.428	99.6796	0.11691	0.80337	247.717	99.0377	-0.03662	0.10993
247.541	99.6809	0.11698	0.80569	247.809	99.0373	-0.03665	0.11042
247.648	99.6825	0.11705	0.80813	247.891	99.0369	-0.03669	0.11087
247.765	99.6842	0.11712	0.81092	247.976	99.0365	-0.03672	0.11105
247.899	99.6861	0.11719	0.81375	248.075	99.036	-0.03676	0.11093
248.049	99.6878	0.11725	0.81646	248.206	99.0356	-0.03679	0.11079
248.203	99.6893	0.11732	0.81871	248.338	99.0352	-0.03683	0.11118
248.347	99.6903	0.11738	0.82054	248.469	99.0347	-0.03686	0.11197
248.461	99.6912	0.11744	0.82248	248.592	99.0343	-0.03688	0.1129
248.547	99.6921	0.11751	0.82484	248.715	99.0339	-0.03692	0.11338
248.618	99.6931	0.11757	0.82751	248.83	99.0334	-0.03695	0.11324
248.678	99.6941	0.11764	0.83	248.94	99.033	-0.03698	0.11258
248.76	99.6952	0.1177	0.83197	249.068	99.0326	-0.03701	0.11162
248.871	99.6966	0.11775	0.83353	249.215	99.0321	-0.03704	0.11082
249.017	99.6978	0.1178	0.83498	249.382	99.0317	-0.03708	0.11034
249.169	99.699	0.11784	0.83645	249.533	99.0313	-0.03711	0.11018
249.302	99.7	0.11788	0.83825	249.653	99.0308	-0.03714	0.11043
249.413	99.7011	0.11791	0.84042	249.764	99.0304	-0.03717	0.11081
249.511	99.7023	0.11793	0.84308	249.896	99.03	-0.0372	0.11123
249.617	99.7037	0.11795	0.84623	250.04	99.0295	-0.03722	0.11144
249.714	99.7054	0.11795	0.84917	250.177	99.0291	-0.03725	0.11171
249.812	99.7074	0.11795	0.85182	250.287	99.0287	-0.03728	0.11185
249.898	99.7096	0.11793	0.85394	250.379	99.0282	-0.03731	0.11208
249.995	99.7118	0.1179	0.85599	250.494	99.0278	-0.03734	0.11214
250.118	99.7138	0.11787	0.85821	250.643	99.0273	-0.03737	0.11215
250.278	99.7152	0.11784	0.86055	250.809	99.0269	-0.0374	0.11207
250.457	99.7164	0.1178	0.8629	250.95	99.0265	-0.03742	0.11182
250.627	99.7173	0.11776	0.86512	251.073	99.026	-0.03745	0.11159
250.784	99.7184	0.11772	0.86741	251.167	99.0256	-0.03748	0.11135
250.923	99.7194	0.11768	0.86973	251.233	99.0251	-0.03751	0.11138
251.059	99.7206	0.11764	0.87199	251.274	99.0247	-0.03753	0.11159
251.177	99.7216	0.11761	0.87407	251.332	99.0243	-0.03755	0.1121
251.278	99.7226	0.11757	0.876	251.441	99.0238	-0.03758	0.11278
251.36	99.7235	0.11754	0.87804	251.604	99.0234	-0.03761	0.11335
251.442	99.7244	0.11751	0.8805	251.782	99.023	-0.03763	0.11392
251.541	99.7254	0.11747	0.88349	251.913	99.0225	-0.03766	0.11442
251.66	99.727	0.11744	0.88665	251.998	99.0221	-0.03769	0.11473
251.784	99.7288	0.11741	0.8897	252.072	99.0216	-0.03771	0.11467
251.881	99.7309	0.11736	0.89244	252.191	99.0212	-0.03774	0.11464
251.96	99.7329	0.1173	0.89502	252.339	99.0207	-0.03776	0.11461
252.045	99.735	0.11724	0.89759	252.49	99.0203	-0.03779	0.11486
252.17	99.7372	0.11718	0.90017	252.615	99.0199	-0.03781	0.11514
252.328	99.7393	0.1171	0.90271	252.714	99.0194	-0.03783	0.11547
252.496	99.7413	0.11703	0.90494	252.793	99.019	-0.03785	0.11574
252.63	99.7433	0.11696	0.90692	252.866	99.0185	-0.03787	0.1159
252.74	99.7452	0.11687	0.90874	252.948	99.0181	-0.03789	0.11611
252.863	99.7472	0.11678	0.91071	253.044	99.0176	-0.03791	0.11613
253.019	99.7489	0.11668	0.913	253.163	99.0172	-0.03794	0.11588
253.182	99.7506	0.11658	0.91584	253.314	99.0167	-0.03796	0.11545
253.316	99.7523	0.11648	0.9188	253.465	99.0163	-0.03798	0.11508
253.411	99.7539	0.11637	0.92152	253.595	99.0159	-0.038	0.11482
253.475	99.7556	0.11625	0.92412	253.703	99.0154	-0.03802	0.11491
253.523	99.7573	0.11614	0.92655	253.806	99.015	-0.03804	0.1152
253.572	99.7587	0.11602	0.92914	253.913	99.0145	-0.03806	0.11564
253.649	99.7602	0.11589	0.93181	254.028	99.0141	-0.03808	0.11612
253.758	99.7615	0.11576	0.93443	254.162	99.0136	-0.0381	0.11636
253.909	99.7627	0.11564	0.93702	254.303	99.0132	-0.03812	0.11659
254.075	99.7638	0.11551	0.93932	254.443	99.0127	-0.03814	0.11688
254.205	99.7652	0.11538	0.94146	254.576	99.0123	-0.03816	0.11749
254.287	99.7667	0.11526	0.94342	254.687	99.0118	-0.03817	0.11837
254.353	99.7683	0.11513	0.94528	254.785	99.0114	-0.03818	0.11938
254.466	99.7698	0.115	0.94732	254.884	99.0109	-0.0382	0.12034
254.628	99.7714	0.11488	0.94963	254.995	99.0105	-0.03822	0.12071
254.813	99.7729	0.11474	0.95229	255.112	99.0101	-0.03824	0.12059
254.993	99.7743	0.11461	0.95511	255.218	99.0096	-0.03825	0.12007
255.142	99.7756	0.11449	0.95797	255.325	99.0092	-0.03827	0.11981
255.271	99.7767	0.11437	0.96082	255.427	99.0087	-0.03829	0.12004
255.382	99.778	0.11425	0.96353	255.525	99.0083	-0.0383	0.12058
255.477	99.7794	0.11413	0.96604	255.631	99.0078	-0.03832	0.12127
255.56	99.7808	0.11402	0.9685	255.755	99.0074	-0.03833	0.12176
255.637	99.782	0.1139	0.97128	255.902	99.0069	-0.03835	0.12202
255.724	99.7831	0.11378	0.97416	256.071	99.0065	-0.03837	0.12216
255.81	99.7842	0.11365	0.97681	256.23	99.006	-0.03838	0.12235
255.892	99.7854	0.11354	0.97894	256.366	99.0056	-0.0384	0.12214
255.981	99.7867	0.1134	0.9806	256.468	99.0051	-0.03841	0.12173
256.088	99.7882	0.11326	0.98197	256.577	99.0047	-0.03842	0.12115
256.225	99.7896	0.11312	0.9832	256.705	99.0042	-0.03844	0.12091
256.379	99.7912	0.11296	0.98446	256.845	99.0038	-0.03845	0.12105
256.55	99.7928	0.11279	0.98588	256.977	99.0033	-0.03847	0.12137
256.72	99.7942	0.11262	0.98776	257.081	99.0029	-0.03848	0.12186
256.862	99.7953	0.11244	0.99006	257.181	99.0024	-0.03849	0.1222
256.979	99.7963	0.11227	0.99271	257.296	99.002	-0.0385	0.12264
257.067	99.7971	0.11209	0.99533	257.443	99.0015	-0.03851	0.12326
257.152	99.798	0.11192	0.99772	257.61	99.0011	-0.03852	0.12367
257.254	99.7989	0.11175	0.99978	257.777	99.0006	-0.03853	0.12367
257.376	99.8	0.11158	1.00175	257.914	99.0002	-0.03854	0.12313
257.505	99.8015	0.11141	1.00389	257.992	98.9997	-0.03855	0.12223
257.621	99.8031	0.11124	1.00598	258.02	98.9993	-0.03857	0.1211
257.726	99.8049	0.11107	1.00835	258.038	98.9988	-0.03858	0.12028
257.823	99.8066	0.11088	1.01091	258.09	98.9984	-0.03859	0.11992
257.916	99.8082	0.1107	1.01367	258.207	98.9979	-0.0386	0.11981
258.019	99.8097	0.11051	1.0163	258.392	98.9975	-0.03861	0.11984
258.123	99.811	0.11032	1.01859	258.59	98.997	-0.03862	0.11991
258.234	99.8124	0.11013	1.02053	258.765	98.9966	-0.03863	0.12011
258.344	99.8138	0.10993	1.02221	258.894	98.9961	-0.03864	0.12042
258.464	99.8153	0.10973	1.02403	258.982	98.9957	-0.03865	0.12083
258.594	99.8166	0.10952	1.02593	259.047	98.9952	-0.03866	0.12129
258.731	99.8177	0.10932	1.02792	259.112	98.9948	-0.03867	0.12157
258.876	99.8185	0.10911	1.03003	259.198	98.9943	-0.03868	0.12161
259.012	99.819	0.10891	1.03231	259.326	98.9938	-0.03868	0.12164
259.154	99.8195	0.10871	1.03474	259.485	98.9934	-0.03869	0.12178
259.318	99.8201	0.10851	1.03721	259.646	98.9929	-0.0387	0.12207
259.497	99.8211	0.10831	1.03958	259.786	98.9925	-0.03871	0.12241
259.638	99.8226	0.10811	1.04203	259.901	98.992	-0.03872	0.12275
259.709	99.8245	0.1079	1.04457	259.99	98.9916	-0.03872	0.12299
259.734	99.8264	0.10768	1.04699	260.078	98.9911	-0.03873	0.1231
259.797	99.8281	0.10745	1.04932	260.2	98.9907	-0.03874	0.12307
259.938	99.8295	0.10723	1.05144	260.354	98.9902	-0.03874	0.12283
260.146	99.8307	0.10699	1.05334	260.505	98.9898	-0.03875	0.12252
260.336	99.8318	0.10676	1.05488	260.624	98.9893	-0.03875	0.12227
260.461	99.8329	0.10652	1.05627	260.711	98.9889	-0.03876	0.12224
260.537	99.8343	0.10629	1.05797	260.775	98.9884	-0.03877	0.12264
260.62	99.8357	0.10604	1.06005	260.868	98.988	-0.03877	0.12294
260.75	99.8371	0.10581	1.06269	261	98.9875	-0.03878	0.12338
260.885	99.8383	0.10557	1.06524	261.155	98.987	-0.03878	0.12364
260.982	99.8394	0.10532	1.06754	261.292	98.9866	-0.03879	0.1239
261.021	99.8406	0.10508	1.0695	261.391	98.9861	-0.03879	0.12402
261.062	99.8419	0.10482	1.07151	261.463	98.9857	-0.0388	0.12421
261.155	99.8435	0.10458	1.07394	261.52	98.9852	-0.0388	0.12452
261.321	99.8451	0.10433	1.07653	261.608	98.9848	-0.03881	0.1248
261.517	99.8469	0.10407	1.07915	261.744	98.9843	-0.03881	0.12502
261.676	99.8487	0.10382	1.0816	261.911	98.9839	-0.03881	0.1251
261.776	99.8502	0.10355	1.08401	262.069	98.9834	-0.03882	0.12525
261.865	99.8515	0.1033	1.08638	262.196	98.983	-0.03882	0.12527
261.973	99.8526	0.10304	1.08876	262.281	98.9825	-0.03882	0.1254
262.108	99.8534	0.10277	1.09105	262.354	98.9821	-0.03883	0.12548
262.253	99.854	0.10252	1.09301	262.458	98.9816	-0.03883	0.12537
262.394	99.8544	0.10226	1.09462	262.611	98.9812	-0.03883	0.12518
262.533	99.855	0.10201	1.09611	262.779	98.9807	-0.03884	0.12491
262.667	99.8555	0.10177	1.09783	262.928	98.9802	-0.03884	0.12475
262.788	99.8563	0.10152	1.1	263.048	98.9798	-0.03884	0.12483
262.879	99.8572	0.10128	1.10253	263.149	98.9793	-0.03884	0.12507
262.95	99.8583	0.10103	1.10512	263.259	98.9789	-0.03884	0.1255
263.027	99.8595	0.10078	1.10754	263.38	98.9784	-0.03884	0.12602
263.123	99.8608	0.10053	1.10977	263.481	98.978	-0.03884	0.12658
263.232	99.8622	0.10027	1.11194	263.564	98.9775	-0.03884	0.12705
263.361	99.8638	0.10001	1.11433	263.645	98.9771	-0.03884	0.12715
263.494	99.8656	0.09974	1.1167	263.775	98.9766	-0.03884	0.12726
263.638	99.8676	0.09947	1.11877	263.982	98.9762	-0.03884	0.1276
263.787	99.8696	0.0992	1.12047	264.209	98.9757	-0.03884	0.12816
263.943	99.8714	0.09892	1.12212	264.398	98.9753	-0.03884	0.12884
264.111	99.873	0.09864	1.12397	264.509	98.9748	-0.03884	0.12933
264.268	99.8743	0.09836	1.12653	264.556	98.9744	-0.03884	0.12948
264.395	99.8754	0.09807	1.12954	264.579	98.9739	-0.03884	0.12947
264.466	99.8766	0.09779	1.13285	264.612	98.9734	-0.03884	0.12964
264.493	99.8777	0.09751	1.13621	264.692	98.973	-0.03884	0.12993
264.523	99.879	0.09722	1.13952	264.815	98.9725	-0.03884	0.13028
264.601	99.8805	0.09695	1.14264	264.974	98.9721	-0.03884	0.13036
264.725	99.882	0.09666	1.14544	265.149	98.9716	-0.03884	0.13024
264.874	99.8835	0.09636	1.14796	265.307	98.9712	-0.03884	0.13018
265.02	99.8849	0.09606	1.15015	265.433	98.9707	-0.03884	0.13036
265.156	99.886	0.09576	1.15205	265.533	98.9703	-0.03884	0.13095
265.284	99.8869	0.09545	1.15402	265.626	98.9698	-0.03884	0.1317
265.404	99.8877	0.09513	1.15612	265.72	98.9694	-0.03884	0.1324
265.511	99.8885	0.09482	1.15847	265.808	98.9689	-0.03883	0.13285
265.581	99.8895	0.0945	1.161	265.896	98.9685	-0.03883	0.13295
265.637	99.8907	0.09418	1.16375	265.989	98.968	-0.03883	0.13285
265.704	99.8918	0.09385	1.1666	266.1	98.9676	-0.03882	0.13248
265.815	99.8926	0.09353	1.16947	266.236	98.9671	-0.03882	0.13208
265.985	99.8931	0.09321	1.17217	266.383	98.9666	-0.03882	0.13196
266.178	99.8935	0.0929	1.17461	266.527	98.9662	-0.03881	0.13237
266.349	99.8938	0.09258	1.17722	266.655	98.9657	-0.03881	0.1331
266.467	99.8943	0.09227	1.17977	266.774	98.9653	-0.0388	0.13402
266.535	99.895	0.09198	1.18268	266.906	98.9648	-0.0388	0.13462
266.58	99.896	0.09168	1.18561	267.048	98.9644	-0.03879	0.13477
266.64	99.8973	0.09138	1.18861	267.188	98.9639	-0.03879	0.13475
266.735	99.8987	0.09108	1.19138	267.313	98.9635	-0.03878	0.13476
266.847	99.9	0.09079	1.19401	267.417	98.963	-0.03878	0.13512
266.974	99.9009	0.09048	1.19644	267.506	98.9625	-0.03877	0.13551
267.126	99.9018	0.09018	1.19858	267.576	98.9621	-0.03876	0.1358
267.288	99.9028	0.08988	1.20054	267.64	98.9616	-0.03875	0.13593
267.46	99.9041	0.08958	1.20263	267.718	98.9612	-0.03875	0.13583
267.635	99.9053	0.08926	1.20491	267.833	98.9607	-0.03874	0.13597
267.799	99.9065	0.08895	1.20731	267.996	98.9603	-0.03873	0.13636
267.944	99.9075	0.08864	1.20977	268.183	98.9598	-0.03872	0.13685
268.084	99.9084	0.08833	1.21223	268.359	98.9594	-0.03872	0.13731
268.224	99.9089	0.08801	1.21463	268.495	98.9589	-0.03871	0.13749
268.342	99.9092	0.08771	1.21715	268.597	98.9585	-0.0387	0.1375
268.434	99.9093	0.08741	1.21995	268.683	98.958	-0.03869	0.13734
268.492	99.9096	0.08711	1.22296	268.769	98.9575	-0.03868	0.13716
268.535	99.9104	0.08683	1.2258	268.875	98.9571	-0.03867	0.13705
268.594	99.9116	0.08655	1.22811	269.001	98.9566	-0.03866	0.13697
268.699	99.9129	0.08626	1.22923	269.137	98.9562	-0.03865	0.13717
268.847	99.9142	0.08598	1.22931	269.283	98.9557	-0.03864	0.13768
269.017	99.9158	0.0857	1.22896	269.432	98.9553	-0.03863	0.13849
269.188	99.9174	0.08541	1.22916	269.569	98.9548	-0.03862	0.1393
269.334	99.9189	0.08513	1.2304	269.679	98.9544	-0.0386	0.13972
269.453	99.9202	0.08485	1.23256	269.764	98.9539	-0.03859	0.13966
269.557	99.9216	0.08456	1.23511	269.857	98.9535	-0.03858	0.13936
269.656	99.9228	0.08427	1.23748	269.982	98.953	-0.03857	0.13909
269.768	99.924	0.08399	1.23972	270.129	98.9526	-0.03856	0.13895
269.896	99.925	0.08369	1.24187	270.297	98.9521	-0.03855	0.13885
270.013	99.9258	0.0834	1.24383	270.452	98.9517	-0.03853	0.1388
270.106	99.9265	0.08312	1.2456	270.595	98.9512	-0.03852	0.1388
270.193	99.9272	0.08284	1.24745	270.731	98.9508	-0.03851	0.13893
270.286	99.9278	0.08256	1.24962	270.87	98.9503	-0.03851	0.13908
270.404	99.9284	0.08229	1.2523	271.007	98.9499	-0.03849	0.13902
270.548	99.929	0.08202	1.25528	271.114	98.9494	-0.03848	0.13886
270.709	99.9299	0.08176	1.25814	271.218	98.949	-0.03847	0.13891
270.875	99.9309	0.0815	1.26047	271.325	98.9485	-0.03845	0.13928
271.027	99.9319	0.08123	1.26252	271.437	98.9481	-0.03844	0.13997
271.167	99.933	0.08096	1.2644	271.56	98.9476	-0.03843	0.14065
271.273	99.9342	0.0807	1.26642	271.686	98.9472	-0.03841	0.14115
271.352	99.9354	0.08042	1.26873	271.815	98.9467	-0.0384	0.14123
[truncated: 11,287 more rows]
