# Supplementary material for: Thermogravimetric analysis of the co-combustion of coal and polyvinyl chloride
Source: PLoS One. 2019 Oct 28;14(10):e0224401. doi: 10.1371/journal.pone.0224401 (PMC6816570; doi:10.1371/journal.pone.0224401)
Supplement: S8 Fig — (XLS) [file pone.0224401.s008.xls]

## Sheet: Sheet1
O2	O2	O2	O2	N2	N2	N2	N2
温度	ＴＧ	热重微商	HeatFlow |-b [BLANK2-200-mu-1000-N2-2017/8/9-Blank / Standard zone / HeatFlow] (μV)	温度	ＴＧ	热重微商	HeatFlow |-b [BLANK2-200-mu-1000-N2-2017/8/9-Blank / Standard zone / HeatFlow] (μV)
45.1535	99.9964	-0.02262	0.00202	62.3372	100.052	0.0476	0.06248
45.326	99.9961	-0.02544	0.00202	62.5035	100.064	0.04821	0.06236
45.5177	99.9958	-0.02843	0.00201	62.6748	100.075	0.04878	0.06238
45.7287	99.9955	-0.03156	0.00201	62.8502	100.084	0.04934	0.06238
45.9585	99.9951	-0.03482	0.002	63.0291	100.091	0.04986	0.06253
46.2067	99.9948	-0.03815	0.002	63.2107	100.095	0.05036	0.06265
46.4726	99.9945	-0.04154	0.002	63.3942	100.097	0.05084	0.06282
46.7553	99.9942	-0.04495	0.00199	63.5787	100.096	0.05131	0.06286
47.0538	99.9938	-0.04835	0.00199	63.7634	100.093	0.05178	0.06283
47.3668	99.9935	-0.05171	0.00198	63.9474	100.087	0.05224	0.06277
47.6931	99.9932	-0.055	0.00198	64.1299	100.078	0.05272	0.0627
48.0313	99.9929	-0.05818	0.00197	64.3099	100.066	0.05322	0.06257
48.3798	99.9925	-0.06124	0.00197	64.4868	100.051	0.05375	0.06253
48.7369	99.9922	-0.06413	0.00196	64.6596	100.033	0.05432	0.06265
49.101	99.9919	-0.06684	0.00196	64.8277	100.013	0.05494	0.06295
49.4704	99.9916	-0.06933	0.00196	64.9903	99.9903	0.05563	0.06345
49.8433	99.9912	-0.07158	0.00195	65.1469	99.9649	0.05637	0.06405
50.2179	99.9909	-0.07357	0.00195	65.2969	99.937	0.05719	0.06445
50.5927	99.9906	-0.07527	0.00194	65.4398	99.9068	0.05808	0.06437
50.9659	99.9903	-0.07668	0.00194	65.5751	99.8746	0.05905	0.06385
51.3359	99.9899	-0.07777	0.00193	65.7027	99.8403	0.0601	0.06328
51.7011	99.9896	-0.07855	0.00193	65.8222	99.8044	0.06122	0.06281
52.0603	99.9893	-0.07899	0.00192	65.9334	99.7669	0.06243	0.0627
52.412	99.989	-0.07911	0.00192	66.0364	99.7281	0.06373	0.06286
52.755	99.9886	-0.07889	0.00192	66.1312	99.6883	0.06512	0.06314
53.0884	99.9883	-0.07835	0.00191	66.2177	99.6476	0.06659	0.06323
53.4112	99.988	-0.07749	0.00191	66.2963	99.6063	0.06814	0.06321
53.7227	99.9877	-0.07633	0.0019	66.3672	99.5646	0.06978	0.0631
54.0223	99.9873	-0.07487	0.0019	66.4307	99.5228	0.07148	0.06286
54.3095	99.987	-0.07314	0.00189	66.4873	99.4811	0.07326	0.06263
54.584	99.9867	-0.07116	0.00189	66.5373	99.4397	0.07509	0.06247
54.8458	99.9864	-0.06894	0.00188	66.5813	99.3988	0.07696	0.06251
55.0947	99.986	-0.06652	0.00188	66.6198	99.3586	0.07887	0.0626
55.3312	99.9857	-0.06393	0.00188	66.6535	99.3193	0.08078	0.06276
55.5553	99.9854	-0.06117	0.00187	66.6829	99.2811	0.0827	0.06296
55.7675	99.9851	-0.0583	0.00187	66.7086	99.2442	0.08459	0.06321
55.9685	99.9847	-0.05532	0.00186	66.7314	99.2086	0.08644	0.0634
56.1587	99.9844	-0.05228	0.00186	66.7518	99.1744	0.08824	0.06351
56.3391	99.9841	-0.04918	0.00185	66.7704	99.1419	0.08997	0.06357
56.5102	99.9838	-0.04608	0.00185	66.788	99.1111	0.09161	0.06358
56.6731	99.9834	-0.04299	0.00184	66.805	99.082	0.09316	0.06367
56.8285	99.9831	-0.03994	0.00184	66.8221	99.0546	0.0946	0.06371
56.9774	99.9828	-0.03698	0.00184	66.8397	99.0291	0.09592	0.06381
57.1209	99.9825	-0.03411	0.00183	66.8585	99.0054	0.0971	0.06395
57.2597	99.9821	-0.03138	0.00183	66.8787	98.9834	0.09812	0.06419
57.3949	99.9818	-0.02878	0.00182	66.9008	98.9633	0.09898	0.06428
57.5273	99.9815	-0.02637	0.00182	66.9252	98.9448	0.09965	0.06421
57.6578	99.9812	-0.02413	0.00181	66.952	98.928	0.10015	0.06396
57.7872	99.9808	-0.0221	0.00181	66.9817	98.9129	0.10044	0.06364
57.9163	99.9805	-0.02028	0.0018	67.0143	98.8992	0.10055	0.06352
58.0457	99.9802	-0.01868	0.0018	67.05	98.8871	0.10045	0.0637
58.1761	99.9799	-0.01729	0.0018	67.0889	98.8762	0.10015	0.06394
58.3079	99.9796	-0.01613	0.00179	67.1309	98.8665	0.09966	0.06414
58.4418	99.9792	-0.01518	0.00179	67.176	98.8581	0.09897	0.06424
58.5779	99.9789	-0.01447	0.00178	67.2242	98.8506	0.09809	0.06426
58.7167	99.9786	-0.01398	0.00178	67.2754	98.844	0.09704	0.06422
58.8583	99.9783	-0.01373	0.00177	67.3294	98.8382	0.09581	0.06444
59.0028	99.9779	-0.01371	0.00177	67.3861	98.8331	0.09442	0.06488
59.1504	99.9776	-0.01391	0.00176	67.4452	98.8286	0.0929	0.06532
59.3009	99.9773	-0.01432	0.00176	67.5065	98.8246	0.09124	0.06576
59.4543	99.977	-0.01492	0.00176	67.5697	98.8209	0.08947	0.06618
59.6105	99.9766	-0.0157	0.00175	67.6347	98.8176	0.0876	0.0665
59.7693	99.9763	-0.01664	0.00175	67.7011	98.8144	0.08566	0.06678
59.9304	99.976	-0.01772	0.00174	67.7687	98.8114	0.08366	0.06683
60.0935	99.9757	-0.01894	0.00174	67.8373	98.8084	0.08163	0.06646
60.2583	99.9753	-0.02027	0.00173	67.9065	98.8054	0.07957	0.06574
60.4246	99.975	-0.0217	0.00173	67.9762	98.8024	0.07751	0.06505
60.5919	99.9747	-0.02322	0.00172	68.0462	98.7992	0.07548	0.06477
60.7599	99.9744	-0.0248	0.00172	68.1162	98.7959	0.07349	0.06495
60.9283	99.974	-0.02644	0.00172	68.186	98.7924	0.07155	0.06524
61.0967	99.9737	-0.02812	0.00171	68.2556	98.7887	0.0697	0.06534
61.2648	99.9734	-0.02982	0.00171	68.3247	98.7848	0.06795	0.06507
61.4323	99.9731	-0.03154	0.0017	68.3932	98.7807	0.06631	0.06478
61.5989	99.9727	-0.03325	0.0017	68.4611	98.7764	0.06481	0.06464
61.7643	99.9724	-0.03495	0.00169	68.5283	98.7718	0.06345	0.06485
61.9284	99.9721	-0.03662	0.00169	68.5948	98.767	0.06224	0.06523
62.0909	99.9718	-0.03825	0.00168	68.6605	98.7621	0.0612	0.0657
62.2517	99.9714	-0.03983	0.00168	68.7255	98.757	0.06034	0.0662
62.4107	99.9711	-0.04135	0.00168	68.7898	98.7517	0.05966	0.06655
62.5678	99.9708	-0.04281	0.00167	68.8534	98.7462	0.05917	0.06674
62.7228	99.9704	-0.0442	0.00167	68.9165	98.7407	0.05887	0.06679
62.8759	99.9701	-0.0455	0.00166	68.9791	98.7351	0.05876	0.06675
63.027	99.9698	-0.04672	0.00166	69.0412	98.7294	0.05884	0.06668
63.1762	99.9695	-0.04783	0.00165	69.1031	98.7237	0.0591	0.06643
63.3235	99.9692	-0.04885	0.00165	69.1648	98.7179	0.05953	0.06592
63.4689	99.9688	-0.04978	0.00164	69.2265	98.7122	0.06015	0.06521
63.6127	99.9685	-0.05061	0.00164	69.2882	98.7065	0.06094	0.06463
63.7549	99.9682	-0.05135	0.00164	69.3502	98.7009	0.06188	0.06451
63.8956	99.9679	-0.05201	0.00163	69.4125	98.6953	0.06296	0.06464
64.035	99.9675	-0.05258	0.00163	69.4752	98.6899	0.06419	0.06493
64.1733	99.9672	-0.05307	0.00162	69.5386	98.6845	0.06553	0.06515
64.3105	99.9669	-0.05348	0.00162	69.6026	98.6793	0.06698	0.06542
64.4468	99.9666	-0.05382	0.00161	69.6674	98.6742	0.06853	0.06575
64.5824	99.9662	-0.05409	0.00161	69.7331	98.6692	0.07015	0.06612
64.7173	99.9659	-0.0543	0.0016	69.7998	98.6645	0.07183	0.06621
64.8518	99.9656	-0.05445	0.0016	69.8675	98.6598	0.07356	0.06589
64.9801	99.9653	-0.05455	0.0016	69.9309	98.6554	0.07532	0.06536
65.1099	99.9649	-0.0546	0.00159	70.0031	98.6512	0.07709	0.06497
65.2468	99.9646	-0.05461	0.00159	70.0763	98.647	0.07886	0.06497
65.3833	99.9643	-0.0546	0.00158	70.1504	98.643	0.08061	0.06508
65.5192	99.964	-0.05456	0.00158	70.2254	98.6392	0.08232	0.06531
65.6546	99.9636	-0.05451	0.00157	70.3014	98.6354	0.08398	0.06527
65.7897	99.9633	-0.05445	0.00157	70.3785	98.6317	0.08558	0.06512
65.9242	99.963	-0.05439	0.00156	70.4566	98.6282	0.0871	0.06497
66.0584	99.9627	-0.05434	0.00156	70.5358	98.6248	0.08852	0.06464
66.192	99.9623	-0.05431	0.00156	70.616	98.6215	0.08985	0.0641
66.3253	99.962	-0.05431	0.00155	70.6974	98.6183	0.09107	0.06339
66.4582	99.9617	-0.05433	0.00155	70.7799	98.6152	0.09218	0.06297
66.5908	99.9614	-0.05439	0.00154	70.8636	98.6122	0.09316	0.06309
66.723	99.961	-0.05448	0.00154	70.9484	98.6094	0.09401	0.06358
66.8549	99.9607	-0.05461	0.00153	71.0344	98.6067	0.09472	0.06416
66.9865	99.9604	-0.05479	0.00153	71.1215	98.6041	0.09529	0.06456
67.1179	99.9601	-0.055	0.00152	71.2099	98.6015	0.09573	0.06474
67.249	99.9597	-0.05527	0.00152	71.2994	98.5991	0.09604	0.0649
67.38	99.9594	-0.05558	0.00152	71.39	98.5967	0.0962	0.06496
67.5107	99.9591	-0.05595	0.00151	71.4818	98.5945	0.09623	0.06498
67.6413	99.9588	-0.05638	0.00151	71.5747	98.5923	0.09613	0.0649
67.7717	99.9584	-0.05688	0.0015	71.6687	98.5902	0.0959	0.06469
67.9021	99.9581	-0.05745	0.0015	71.7638	98.5882	0.09554	0.06445
68.0323	99.9578	-0.05808	0.00149	71.86	98.5863	0.09506	0.06422
68.1625	99.9575	-0.05877	0.00149	71.9573	98.5844	0.09447	0.06403
68.2927	99.9571	-0.05953	0.00148	72.0556	98.5826	0.09376	0.06385
68.4228	99.9568	-0.06034	0.00148	72.1549	98.5808	0.09295	0.06385
68.5529	99.9565	-0.06122	0.00148	72.2552	98.5791	0.09204	0.0641
68.6831	99.9562	-0.06215	0.00147	72.3564	98.5775	0.09105	0.06441
68.8132	99.9558	-0.06313	0.00147	72.4585	98.5759	0.08998	0.06453
68.9434	99.9555	-0.06416	0.00146	72.5616	98.5744	0.08883	0.0646
69.0736	99.9552	-0.06524	0.00146	72.6654	98.573	0.08762	0.06462
69.2038	99.9549	-0.06636	0.00145	72.7702	98.5716	0.08635	0.06474
69.3341	99.9545	-0.06752	0.00145	72.8757	98.5702	0.08504	0.06492
69.4645	99.9542	-0.06871	0.00144	72.982	98.5689	0.08368	0.06489
69.5949	99.9539	-0.06994	0.00144	73.0892	98.5677	0.08229	0.06467
69.7254	99.9536	-0.0712	0.00144	73.197	98.5665	0.08086	0.06403
69.856	99.9532	-0.07247	0.00143	73.3056	98.5654	0.07942	0.06347
69.9866	99.9529	-0.07377	0.00143	73.415	98.5643	0.07796	0.06302
70.1173	99.9526	-0.07508	0.00142	73.525	98.5633	0.07649	0.06294
70.248	99.9523	-0.0764	0.00142	73.6358	98.5624	0.07502	0.0631
70.3788	99.9519	-0.07772	0.00141	73.7472	98.5616	0.07356	0.06332
70.5096	99.9516	-0.07903	0.00141	73.8594	98.5607	0.07212	0.0634
70.6405	99.9513	-0.08034	0.0014	73.9722	98.56	0.07071	0.06338
70.7714	99.951	-0.08162	0.0014	74.0857	98.5594	0.06933	0.06331
70.9024	99.9506	-0.08287	0.0014	74.1999	98.5588	0.06799	0.06335
71.0333	99.9503	-0.0841	0.00139	74.3149	98.5583	0.0667	0.06358
71.1643	99.95	-0.0853	0.00139	74.4305	98.5579	0.06546	0.06382
71.2954	99.9497	-0.08645	0.00138	74.5468	98.5575	0.06427	0.06392
71.4264	99.9493	-0.08754	0.00138	74.6639	98.5572	0.06314	0.06384
71.5575	99.949	-0.08858	0.00137	74.7816	98.557	0.06208	0.06371
71.6886	99.9487	-0.08956	0.00137	74.9002	98.5568	0.06108	0.06367
71.8198	99.9484	-0.09047	0.00136	75.0195	98.5568	0.06015	0.06375
71.951	99.948	-0.09131	0.00136	75.1395	98.5567	0.05929	0.06419
72.0821	99.9477	-0.09207	0.00136	75.2603	98.5568	0.05852	0.06482
72.2134	99.9474	-0.09275	0.00135	75.3819	98.5569	0.05782	0.06537
72.3447	99.9471	-0.09335	0.00135	75.5043	98.5571	0.05721	0.06563
72.476	99.9467	-0.09387	0.00134	75.6275	98.5574	0.05668	0.06556
72.6073	99.9464	-0.0943	0.00134	75.7516	98.5577	0.05624	0.06534
72.7387	99.9461	-0.09465	0.00133	75.8764	98.5581	0.05588	0.06495
72.8702	99.9458	-0.09492	0.00133	76.0021	98.5585	0.0556	0.06463
73.0017	99.9454	-0.09509	0.00132	76.1287	98.5589	0.05542	0.06449
73.1333	99.9451	-0.09518	0.00132	76.2561	98.5595	0.05531	0.06459
73.265	99.9448	-0.09518	0.00132	76.3844	98.56	0.05529	0.06509
73.3967	99.9445	-0.09511	0.00131	76.5135	98.5606	0.05535	0.06576
73.5285	99.9442	-0.09495	0.00131	76.6435	98.5612	0.05549	0.06639
73.6604	99.9438	-0.09472	0.0013	76.7745	98.5618	0.05571	0.06675
73.7924	99.9435	-0.09442	0.0013	76.9063	98.5625	0.05601	0.06673
73.9244	99.9432	-0.09406	0.00129	77.039	98.5631	0.05638	0.06641
74.0566	99.9429	-0.09364	0.00129	77.1726	98.5639	0.05681	0.066
74.1888	99.9425	-0.09319	0.00128	77.3071	98.5646	0.05731	0.06571
74.3212	99.9422	-0.0927	0.00128	77.4424	98.5653	0.05787	0.06571
74.4537	99.9419	-0.09219	0.00128	77.5787	98.566	0.05848	0.06576
74.5862	99.9416	-0.09166	0.00127	77.7159	98.5667	0.05913	0.06594
74.7189	99.9412	-0.09112	0.00127	77.8539	98.5675	0.05981	0.06595
74.8517	99.9409	-0.09059	0.00126	77.9929	98.5682	0.06052	0.06593
74.9845	99.9406	-0.09007	0.00126	78.1326	98.569	0.06126	0.06578
75.1175	99.9403	-0.08959	0.00125	78.2734	98.5697	0.062	0.06548
75.2506	99.9399	-0.08916	0.00125	78.415	98.5705	0.06275	0.06502
75.3837	99.9396	-0.08879	0.00124	78.5575	98.5713	0.0635	0.0645
75.5169	99.9393	-0.08852	0.00124	78.7009	98.572	0.06423	0.06409
75.6503	99.939	-0.08836	0.00124	78.8451	98.5728	0.06495	0.06384
75.7837	99.9386	-0.08832	0.00123	78.9903	98.5735	0.06564	0.06371
75.9173	99.9383	-0.08842	0.00123	79.1364	98.5743	0.06629	0.06363
76.051	99.938	-0.08866	0.00122	79.2833	98.5751	0.0669	0.06363
76.1849	99.9377	-0.08907	0.00122	79.4312	98.5759	0.06747	0.06365
76.3188	99.9373	-0.08965	0.00121	79.5799	98.5767	0.06798	0.06367
76.4529	99.937	-0.09042	0.00121	79.7295	98.5775	0.06845	0.06366
76.5871	99.9367	-0.09137	0.0012	79.88	98.5783	0.06886	0.06351
76.7215	99.9364	-0.09253	0.0012	80.0314	98.5791	0.06921	0.06332
76.856	99.936	-0.09392	0.0012	80.1836	98.58	0.0695	0.06347
76.9908	99.9357	-0.09552	0.00119	80.3368	98.5808	0.06972	0.06383
77.1257	99.9354	-0.02262	0.00119	80.4908	98.5817	0.06988	0.0641
77.2608	99.9351	-0.02544	0.00118	80.6457	98.5826	0.06997	0.06395
77.3961	99.9347	-0.02843	0.00118	80.8015	98.5835	0.07	0.06342
77.5316	99.9344	-0.03156	0.00117	80.9582	98.5845	0.06996	0.06276
77.6674	99.9341	-0.03482	0.00117	81.1157	98.5854	0.06986	0.06216
77.8034	99.9338	-0.03815	0.00116	81.2741	98.5864	0.06971	0.06215
77.9397	99.9334	-0.04154	0.00116	81.4333	98.5874	0.0695	0.06254
78.0763	99.9331	-0.04495	0.00116	81.5934	98.5885	0.06925	0.06308
78.213	99.9328	-0.04835	0.00115	81.7543	98.5896	0.06895	0.06339
78.3501	99.9325	-0.05171	0.00115	81.916	98.5906	0.06861	0.06342
78.4875	99.9321	-0.055	0.00114	82.0785	98.5918	0.06825	0.06316
78.6252	99.9318	-0.05818	0.00114	82.2418	98.5929	0.06786	0.06263
78.7633	99.9315	-0.06124	0.00113	82.4059	98.5941	0.06746	0.06189
78.9016	99.9312	-0.06413	0.00113	82.5707	98.5953	0.06705	0.06119
79.0403	99.9308	-0.06684	0.00112	82.7362	98.5965	0.06664	0.06079
79.1792	99.9305	-0.06933	0.00112	82.9024	98.5978	0.06623	0.06069
79.3185	99.9302	-0.07158	0.00112	83.0693	98.5991	0.06583	0.0611
79.458	99.9299	-0.07357	0.00111	83.2369	98.6004	0.06545	0.06176
79.5979	99.9296	-0.07527	0.00111	83.4051	98.6017	0.06509	0.06234
79.7381	99.9292	-0.07668	0.0011	83.5739	98.6031	0.06476	0.06272
79.8785	99.9289	-0.07777	0.0011	83.7434	98.6045	0.06447	0.0629
80.0191	99.9286	-0.07855	0.00109	83.9134	98.606	0.06421	0.0629
80.16	99.9283	-0.07899	0.00109	84.0839	98.6074	0.06402	0.06277
80.3011	99.9279	-0.07911	0.00108	84.255	98.6089	0.06388	0.06247
80.4424	99.9276	-0.07889	0.00108	84.4266	98.6104	0.0638	0.06213
80.5839	99.9273	-0.07835	0.00108	84.5987	98.6119	0.06377	0.06159
80.7254	99.927	-0.07749	0.00107	84.7713	98.6135	0.0638	0.06109
80.8672	99.9266	-0.07633	0.00107	84.9444	98.6151	0.06388	0.06064
81.0089	99.9263	-0.07487	0.00106	85.1178	98.6168	0.06401	0.06022
81.1507	99.926	-0.07314	0.00106	85.2918	98.6184	0.06419	0.06
81.2926	99.9257	-0.07116	0.00105	85.4662	98.6201	0.06442	0.0599
81.4344	99.9253	-0.06894	0.00105	85.641	98.6218	0.06469	0.05986
81.5762	99.925	-0.06652	0.00104	85.8163	98.6236	0.06501	0.05988
81.718	99.9247	-0.06393	0.00104	85.9919	98.6253	0.06537	0.0599
81.8597	99.9244	-0.06117	0.00104	86.168	98.6272	0.06577	0.06004
82.0013	99.924	-0.0583	0.00103	86.3445	98.629	0.0662	0.06037
82.1428	99.9237	-0.05532	0.00103	86.5214	98.6308	0.06666	0.06078
82.2842	99.9234	-0.05228	0.00102	86.6987	98.6328	0.06713	0.0611
82.4254	99.9231	-0.04918	0.00102	86.8765	98.6347	0.06762	0.06102
82.5665	99.9227	-0.04608	0.00101	87.0546	98.6366	0.06812	0.06087
82.7074	99.9224	-0.04299	0.00101	87.2332	98.6386	0.0686	0.06073
82.8482	99.9221	-0.03994	0.001	87.4123	98.6406	0.06907	0.06073
82.9888	99.9218	-0.03698	0.001	87.5918	98.6427	0.06951	0.06086
83.1292	99.9214	-0.03411	0.000995556	87.7717	98.6448	0.06993	0.06105
83.2695	99.9211	-0.03138	0.000991111	87.9521	98.6469	0.0703	0.06123
83.4097	99.9208	-0.02878	0.000986667	88.1329	98.649	0.07063	0.06135
83.5498	99.9205	-0.02637	0.000982222	88.3142	98.6511	0.07089	0.06152
83.6897	99.9201	-0.02413	0.000977778	88.4961	98.6533	0.07108	0.06153
83.8296	99.9198	-0.0221	0.000973333	88.6783	98.6555	0.0712	0.06141
83.9694	99.9195	-0.02028	0.000968889	88.8611	98.6577	0.07123	0.06096
84.1092	99.9192	-0.01868	0.000964444	89.0444	98.6599	0.07117	0.0603
84.2489	99.9188	-0.01729	0.00096	89.2282	98.6622	0.07102	0.05959
84.3887	99.9185	-0.01613	0.000955556	89.4125	98.6645	0.07077	0.0593
84.5286	99.9182	-0.01518	0.000951111	89.5973	98.6667	0.07042	0.0595
84.6685	99.9179	-0.01447	0.000946667	89.7827	98.669	0.06997	0.06022
84.8085	99.9175	-0.01398	0.000942222	89.9686	98.6713	0.06942	0.06105
84.9487	99.9172	-0.01373	0.000937778	90.155	98.6736	0.06878	0.06166
85.0891	99.9169	-0.01371	0.000933333	90.342	98.6759	0.06804	0.06174
85.2297	99.9166	-0.01391	0.000928889	90.5295	98.6782	0.0672	0.06145
85.3705	99.9162	-0.01432	0.000924444	90.7176	98.6805	0.06627	0.06105
85.5116	99.9159	-0.01492	0.00092	90.9061	98.6827	0.06526	0.06072
85.653	99.9156	-0.0157	0.000915556	91.0953	98.685	0.06417	0.06053
85.7947	99.9153	-0.01664	0.000911111	91.2849	98.6872	0.06299	0.06042
85.9368	99.9149	-0.01772	0.000906667	91.4751	98.6894	0.1479	0.06036
86.0792	99.9146	-0.01894	0.000902222	91.6659	98.6916	0.14591	0.06031
86.222	99.9143	-0.02027	0.000897778	91.8572	98.6937	0.14368	0.06021
86.3652	99.914	-0.0217	0.000893333	92.049	98.6959	0.14122	0.06012
86.5088	99.9136	-0.02322	0.000888889	92.2413	98.6979	0.13852	0.06009
86.6529	99.9133	-0.0248	0.000884444	92.4343	98.7	0.13561	0.0601
86.7973	99.913	-0.02644	0.00088	92.6277	98.7019	0.1325	0.06001
86.9421	99.9127	-0.02812	0.000875556	92.8217	98.7039	0.1292	0.05984
87.0874	99.9123	-0.02982	0.000871111	93.0162	98.7058	0.12573	0.05949
87.2331	99.912	-0.03154	0.000866667	93.2113	98.7076	0.12211	0.05907
87.3791	99.9117	-0.03325	0.000862222	93.4069	98.7094	0.11835	0.05866
87.5255	99.9114	-0.03495	0.000857778	93.603	98.7111	0.11448	0.05822
87.6723	99.911	-0.03662	0.000853333	93.7997	98.7128	0.11052	0.05786
87.8194	99.9107	-0.03825	0.000848889	93.997	98.7144	0.10649	0.05745
87.9669	99.9104	-0.03983	0.000844444	94.1947	98.7159	0.10242	0.05714
88.1146	99.9101	-0.04135	0.00084	94.3931	98.7174	0.09834	0.05695
88.2627	99.9097	-0.04281	0.000835556	94.5919	98.7188	0.09425	0.05683
88.411	99.9094	-0.0442	0.000831111	94.7913	98.7202	0.09019	0.05669
88.5596	99.9091	-0.0455	0.000826667	94.9912	98.7215	0.08619	0.05649
88.7084	99.9088	-0.04672	0.000822222	95.1917	98.7228	0.08227	0.05607
88.8575	99.9084	-0.04783	0.000817778	95.3926	98.7239	0.07843	0.05546
89.0067	99.9081	-0.04885	0.000813333	95.5941	98.725	0.07472	0.05497
89.156	99.9078	-0.04978	0.000808889	95.7961	98.7261	0.07115	0.05473
89.3055	99.9075	-0.05061	0.000804444	95.9986	98.7271	0.06773	0.055
89.4551	99.9071	-0.05135	0.0008	96.2015	98.7281	0.06447	0.05553
89.6047	99.9068	-0.05201	0.000795556	96.405	98.729	0.0614	0.05625
89.7544	99.9065	-0.05258	0.000791111	96.6089	98.7299	0.05851	0.05656
89.9042	99.9062	-0.05307	0.000786667	96.8133	98.7308	0.05583	0.05651
90.054	99.9058	-0.05348	0.000782222	97.0181	98.7316	0.05335	0.05636
90.2038	99.9055	-0.05382	0.000777778	97.2234	98.7323	0.0511	0.05625
90.3536	99.9052	-0.05409	0.000773333	97.429	98.7331	0.04906	0.05632
90.5033	99.9049	-0.0543	0.000768889	97.6351	98.7338	0.04725	0.05643
90.6531	99.9046	-0.05445	0.000764444	97.8416	98.7344	0.04566	0.05638
90.8028	99.9042	-0.05455	0.00076	98.0484	98.7351	0.04428	0.05615
90.9524	99.9039	-0.0546	0.000755556	98.2557	98.7357	0.04312	0.05589
91.102	99.9036	-0.05461	0.000751111	98.4633	98.7364	0.04217	0.05562
91.2516	99.9032	-0.0546	0.000746667	98.6712	98.737	0.04141	0.05531
91.4011	99.9029	-0.05456	0.000742222	98.8795	98.7376	0.04083	0.05479
91.5506	99.9026	-0.05451	0.000737778	99.0881	98.7382	0.04044	0.05429
91.7001	99.9023	-0.05445	0.000733333	99.297	98.7388	0.04022	0.05396
91.8496	99.9019	-0.05439	0.000728889	99.5062	98.7394	0.04016	0.05388
91.999	99.9016	-0.05434	0.000724444	99.7157	98.74	0.04024	0.05394
92.1485	99.9013	-0.05431	0.00072	99.9255	98.7406	0.04046	0.05382
92.2979	99.901	-0.05431	0.000715556	100.136	98.7412	0.0408	0.05352
92.4474	99.9006	-0.05433	0.000711111	100.346	98.7418	0.04123	0.05304
92.5969	99.9003	-0.05439	0.000706667	100.556	98.7424	0.04174	0.05276
92.7465	99.9	-0.05448	0.000702222	100.767	98.743	0.04232	0.05247
92.8961	99.8997	-0.05461	0.000697778	100.978	98.7436	0.04294	0.05229
93.0458	99.8993	-0.05479	0.000693333	101.19	98.7443	0.04359	0.05184
93.1956	99.899	-0.055	0.000688889	101.401	98.7449	0.04427	0.05133
93.3455	99.8987	-0.05527	0.000684444	101.613	98.7456	0.04495	0.0508
93.4955	99.8984	-0.05558	0.00068	101.825	98.7462	0.04563	0.05053
93.6456	99.898	-0.05595	0.000675556	102.037	98.7469	0.0463	0.05055
93.7958	99.8977	-0.05638	0.000671111	102.25	98.7476	0.04696	0.05071
93.9462	99.8974	-0.05688	0.000666667	102.463	98.7483	0.0476	0.0508
94.0967	99.8971	-0.05745	0.000662222	102.676	98.749	0.04821	0.05053
94.2473	99.8967	-0.05808	0.000657778	102.889	98.7498	0.04878	0.05017
94.3981	99.8964	-0.05877	0.000653333	103.103	98.7505	0.04934	0.0498
94.5491	99.8961	-0.05953	0.000648889	103.317	98.7512	0.04986	0.04974
94.7002	99.8958	-0.06034	0.000644444	103.532	98.7519	0.05036	0.04969
94.8514	99.8954	-0.06122	0.00064	103.746	98.7527	0.05084	0.04955
95.0028	99.8951	-0.06215	0.000635556	103.961	98.7534	0.05131	0.04925
95.1544	99.8948	-0.06313	0.000631111	104.177	98.7542	0.05178	0.04886
95.3061	99.8945	-0.06416	0.000626667	104.392	98.755	0.05224	0.0483
95.458	99.8942	-0.06524	0.000622222	104.608	98.7558	0.05272	0.04758
95.6099	99.8938	-0.06636	0.000617778	104.825	98.7565	0.05322	0.04682
95.762	99.8935	-0.06752	0.000613333	105.042	98.7573	0.05375	0.04612
95.9142	99.8932	-0.06871	0.000608889	105.259	98.7581	0.05432	0.04555
96.0664	99.8929	-0.06994	0.000604444	105.477	98.7589	0.05494	0.04528
96.2187	99.8925	-0.0712	0.0006	105.695	98.7597	0.05563	0.04511
96.3711	99.8922	-0.07247	0.000595556	105.914	98.7606	0.05637	0.04495
96.5236	99.8919	-0.07377	0.000591111	106.133	98.7614	0.05719	0.04458
96.6761	99.8916	-0.07508	0.000586667	106.352	98.7622	0.05808	0.04451
96.8286	99.8912	-0.0764	0.000582222	106.572	98.7631	0.05905	0.04461
96.9811	99.8909	-0.07772	0.000577778	106.792	98.764	0.0601	0.04491
97.1337	99.8906	-0.07903	0.000573333	107.013	98.7649	0.06122	0.04513
97.2862	99.8903	-0.08034	0.000568889	107.234	98.7658	0.06243	0.04502
97.4387	99.8899	-0.08162	0.000564444	107.455	98.7667	0.06373	0.0447
97.5912	99.8896	-0.08287	0.00056	107.677	98.7677	0.06512	0.04427
97.7437	99.8893	-0.0841	0.000555556	107.899	98.7686	0.06659	0.04411
97.8961	99.889	-0.0853	0.000551111	108.122	98.7696	0.06814	0.04416
98.0485	99.8886	-0.08645	0.000546667	108.344	98.7707	0.06978	0.04403
98.2008	99.8883	-0.08754	0.000542222	108.568	98.7717	0.07148	0.04341
98.3531	99.888	-0.08858	0.000537778	108.791	98.7728	0.07326	0.04217
98.5054	99.8877	-0.08956	0.000533333	109.015	98.7738	0.07509	0.04055
98.6576	99.8873	-0.09047	0.000528889	109.239	98.775	0.07696	0.03923
98.8097	99.887	-0.09131	0.000524444	109.463	98.7762	0.07887	0.03857
98.9618	99.8867	-0.09207	0.00052	109.688	98.7773	0.08078	0.03874
99.1139	99.8864	-0.09275	0.000515556	109.913	98.7785	0.0827	0.03943
99.2659	99.886	-0.09335	0.000511111	110.138	98.7798	0.08459	0.04022
99.418	99.8857	-0.09387	0.000506667	110.363	98.781	0.08644	0.04067
99.57	99.8854	-0.0943	0.000502222	110.588	98.7823	0.08824	0.04049
99.7221	99.8851	-0.09465	0.000497778	110.814	98.7836	0.08997	0.04001
99.8742	99.8847	-0.09492	0.000493333	111.039	98.785	0.09161	0.03939
100.026	99.8844	-0.09509	0.000488889	111.265	98.7863	0.09316	0.03876
100.179	99.8841	-0.09518	0.000484444	111.491	98.7877	0.0946	0.03836
100.331	99.8838	-0.09518	0.00048	111.717	98.7892	0.09592	0.03805
100.484	99.8834	-0.09511	0.000475556	111.943	98.7906	0.0971	0.03768
100.636	99.8831	-0.09495	0.000471111	112.169	98.792	0.09812	0.03727
100.789	99.8828	-0.09472	0.000466667	112.395	98.7935	0.09898	0.03664
100.942	99.8825	-0.09442	0.000462222	112.621	98.795	0.09965	0.0359
101.095	99.8821	-0.09406	0.000457778	112.847	98.7964	0.10015	0.03499
101.249	99.8818	-0.09364	0.000453333	113.073	98.7979	0.10044	0.03424
101.402	99.8815	-0.09319	0.000448889	113.3	98.7994	0.10055	0.0335
101.556	99.8812	-0.0927	0.000444444	113.526	98.8009	0.10045	0.03279
101.711	99.8808	-0.09219	0.00044	113.752	98.8024	0.10015	0.03199
101.865	99.8805	-0.09166	0.000435556	113.979	98.8039	0.09966	0.03117
102.02	99.8802	-0.09112	0.000431111	114.205	98.8054	0.09897	0.03047
102.175	99.8799	-0.09059	0.000426667	114.432	98.8068	0.09809	0.03022
102.331	99.8795	-0.09007	0.000422222	114.658	98.8082	0.09704	0.0303
102.487	99.8792	-0.08959	0.000417778	114.885	98.8097	0.09581	0.03056
102.643	99.8789	-0.08916	0.000413333	115.112	98.8111	0.09442	0.03065
102.8	99.8786	-0.08879	0.000408889	115.339	98.8125	0.0929	0.03054
102.956	99.8782	-0.08852	0.000404444	115.565	98.8139	0.09124	0.0302
103.114	99.8779	-0.08836	0.0004	115.792	98.8152	0.08947	0.02951
103.271	99.8776	-0.08832	0.000395556	116.02	98.8165	0.0876	0.02866
103.429	99.8773	-0.08842	0.000391111	116.247	98.8178	0.08566	0.02764
103.587	99.8769	-0.08866	0.000386667	116.474	98.819	0.08366	0.02665
103.746	99.8766	-0.08907	0.000382222	116.702	98.8203	0.08163	0.02574
103.904	99.8763	-0.08965	0.000377778	116.93	98.8214	0.07957	0.02494
104.063	99.876	-0.09042	0.000373333	117.158	98.8226	0.07751	0.02436
104.222	99.8756	-0.09137	0.000368889	117.386	98.8237	0.07548	0.02379
104.381	99.8753	-0.09253	0.000364444	117.614	98.8248	0.07349	0.02331
104.54	99.875	-0.09392	0.00036	117.843	98.8259	0.07155	0.02277
104.7	99.8747	-0.09552	0.000355556	118.072	98.8269	0.0697	0.02211
104.859	99.8744	-0.02262	0.000351111	118.301	98.828	0.06795	0.02128
105.018	99.874	-0.02544	0.000346667	118.531	98.829	0.06631	0.02051
105.178	99.8737	-0.02843	0.000342222	118.761	98.8299	0.06481	0.01994
105.337	99.8734	-0.03156	0.000337778	118.991	98.8308	0.06345	0.01956
105.497	99.8731	-0.03482	0.000333333	119.221	98.8318	0.06224	0.01926
105.656	99.8727	-0.03815	0.000328889	119.452	98.8327	0.0612	0.0187
105.815	99.8724	-0.04154	0.000324444	119.684	98.8336	0.06034	0.01814
105.974	99.8721	-0.04495	0.00032	119.915	98.8345	0.05966	0.01751
106.133	99.8718	-0.04835	0.000315556	120.147	98.8353	0.05917	0.01695
106.292	99.8714	-0.05171	0.000311111	120.38	98.8362	0.05887	0.01625
106.451	99.8711	-0.055	0.000306667	120.613	98.8371	0.05876	0.0151
106.609	99.8708	-0.05818	0.000302222	120.846	98.8379	0.05884	0.01363
106.767	99.8705	-0.06124	0.000297778	121.08	98.8388	0.0591	0.01201
106.925	99.8701	-0.06413	0.000293333	121.314	98.8397	0.05953	0.01094
107.083	99.8698	-0.06684	0.000288889	121.548	98.8406	0.06015	0.01035
107.241	99.8695	-0.06933	0.000284444	121.783	98.8414	0.06094	0.01022
107.398	99.8692	-0.07158	0.00028	122.018	98.8423	0.06188	0.01047
107.556	99.8688	-0.07357	0.000275556	122.254	98.8433	0.06296	0.01076
107.713	99.8685	-0.07527	0.000271111	122.49	98.8442	0.06419	0.0111
107.87	99.8682	-0.07668	0.000266667	122.726	98.8452	0.06553	0.01115
108.027	99.8679	-0.07777	0.000262222	122.963	98.8461	0.06698	0.01081
108.184	99.8675	-0.07855	0.000257778	123.2	98.8471	0.06853	0.01002
108.341	99.8672	-0.07899	0.000253333	123.437	98.8482	0.07015	0.00903
108.498	99.8669	-0.07911	0.000248889	123.674	98.8492	0.07183	0.00811
108.655	99.8666	-0.07889	0.000244444	123.912	98.8503	0.07356	0.00718
108.812	99.8662	-0.07835	0.00024	124.15	98.8514	0.07532	0.00628
108.968	99.8659	-0.07749	0.000235556	124.388	98.8525	0.07709	0.00544
109.126	99.8656	-0.07633	0.000231111	124.626	98.8537	0.07886	0.00451
109.283	99.8653	-0.07487	0.000226667	124.865	98.8548	0.08061	0.00355
109.44	99.8649	-0.07314	0.000222222	125.104	98.856	0.08232	0.00251
109.597	99.8646	-0.07116	0.000217778	125.343	98.8573	0.08398	0.00146
109.755	99.8643	-0.06894	0.000213333	125.582	98.8585	0.08558	0.000518
109.913	99.864	-0.06652	0.000208889	125.821	98.8598	0.0871	-0.000424
110.071	99.8636	-0.06393	0.000204444	126.06	98.8611	0.08852	-0.00115
110.229	99.8633	-0.06117	0.0002	126.299	98.8624	0.08985	-0.00183
110.387	99.863	-0.0583	0.000195556	126.539	98.8638	0.09107	-0.00238
110.546	99.8627	-0.05532	0.000191111	126.778	98.8651	0.09218	-0.00281
110.705	99.8623	-0.05228	0.000186667	127.018	98.8665	0.09316	-0.0033
110.864	99.862	-0.04918	0.000182222	127.257	98.8679	0.09401	-0.00393
111.023	99.8617	-0.04608	0.000177778	127.497	98.8693	0.09472	-0.00476
111.182	99.8614	-0.04299	0.000173333	127.737	98.8707	0.09529	-0.00585
111.342	99.861	-0.03994	0.000168889	127.977	98.8721	0.09573	-0.00718
111.502	99.8607	-0.03698	0.000164444	128.216	98.8735	0.09604	-0.0087
111.661	99.8604	-0.03411	0.00016	128.456	98.875	0.0962	-0.01009
111.821	99.8601	-0.03138	0.000155556	128.696	98.8764	0.09623	-0.01115
111.982	99.8597	-0.02878	0.000151111	128.936	98.8778	0.09613	-0.01198
112.142	99.8594	-0.02637	0.000146667	129.176	98.8792	0.0959	-0.01269
112.302	99.8591	-0.02413	0.000142222	129.416	98.8806	0.09554	-0.01351
112.462	99.8588	-0.0221	0.000137778	129.656	98.882	0.09506	-0.01438
112.622	99.8584	-0.02028	0.000133333	129.896	98.8835	0.09447	-0.01513
112.782	99.8581	-0.01868	0.000128889	130.136	98.8848	0.09376	-0.01596
112.942	99.8578	-0.01729	0.000124444	130.376	98.8862	0.09295	-0.01688
113.102	99.8575	-0.01613	0.00012	130.616	98.8876	0.09204	-0.01784
113.261	99.8571	-0.01518	0.000115556	130.856	98.8889	0.09105	-0.01903
113.421	99.8568	-0.01447	0.000111111	131.097	98.8903	0.08998	-0.02003
113.58	99.8565	-0.01398	0.000106667	131.337	98.8916	0.08883	-0.02084
113.739	99.8562	-0.01373	0.000102222	131.578	98.8929	0.08762	-0.02127
113.898	99.8558	-0.01371	9.77778e-05	131.819	98.8942	0.08635	-0.02177
114.057	99.8555	-0.01391	9.33333e-05	132.059	98.8955	0.08504	-0.0225
114.215	99.8552	-0.01432	8.88889e-05	132.3	98.8967	0.08368	-0.02373
114.373	99.8549	-0.01492	8.44444e-05	132.541	98.8979	0.08229	-0.02552
114.531	99.8546	-0.0157	8e-05	132.783	98.8992	0.08086	-0.02748
114.689	99.8542	-0.01664	7.55556e-05	133.024	98.9003	0.07942	-0.02927
114.846	99.8539	-0.01772	7.11111e-05	133.266	98.9015	0.07796	-0.03036
115.003	99.8536	-0.01894	6.66667e-05	133.508	98.9026	0.07649	-0.03088
115.16	99.8533	-0.02027	6.22222e-05	133.75	98.9038	0.07502	-0.03114
115.317	99.8529	-0.0217	5.77778e-05	133.992	98.9048	0.07356	-0.03173
115.474	99.8526	-0.02322	5.33333e-05	134.234	98.9059	0.07212	-0.03273
115.63	99.8523	-0.0248	4.88889e-05	134.476	98.907	0.07071	-0.03408
115.787	99.852	-0.02644	4.44444e-05	134.719	98.908	0.06933	-0.03544
115.943	99.8516	-0.02812	4e-05	134.962	98.909	0.06799	-0.03662
116.099	99.8513	-0.02982	3.55556e-05	135.205	98.91	0.0667	-0.03768
116.255	99.851	-0.03154	3.11111e-05	135.448	98.911	0.06546	-0.03884
116.412	99.8507	-0.03325	2.66667e-05	135.691	98.912	0.06427	-0.04024
116.568	99.8503	-0.03495	2.22222e-05	135.935	98.9129	0.06314	-0.04174
116.725	99.85	-0.03662	1.77778e-05	136.178	98.9138	0.06208	-0.04327
116.881	99.8497	-0.03825	1.33333e-05	136.422	98.9147	0.06108	-0.04459
117.038	99.8494	-0.03983	8.88889e-06	136.666	98.9156	0.06015	-0.04587
117.195	99.849	-0.04135	4.44444e-06	136.91	98.9165	0.05929	-0.04732
117.352	99.8487	-0.04281	3.38185e-16	137.154	98.9174	0.05852	-0.04887
117.51	99.8484	-0.0442	-4.44444e-06	137.398	98.9182	0.05782	-0.05034
117.668	99.8481	-0.0455	-8.88889e-06	137.642	98.9191	0.05721	-0.05172
117.826	99.8477	-0.04672	-1.33333e-05	137.887	98.9199	0.05668	-0.05302
117.984	99.8474	-0.04783	-1.77778e-05	138.131	98.9208	0.05624	-0.05419
118.143	99.8471	-0.04885	-2.22222e-05	138.376	98.9216	0.05588	-0.05533
118.302	99.8468	-0.04978	-2.66667e-05	138.62	98.9224	0.0556	-0.0565
118.461	99.8464	-0.05061	-3.11111e-05	138.865	98.9232	0.05542	-0.0577
118.621	99.8461	-0.05135	-3.55556e-05	139.11	98.924	0.05531	-0.05892
118.781	99.8458	-0.05201	-4e-05	139.355	98.9248	0.05529	-0.06015
118.942	99.8454	-0.05258	-4.44444e-05	139.6	98.9257	0.05535	-0.06142
119.103	99.8451	-0.05307	-4.88889e-05	139.845	98.9265	0.05549	-0.06253
119.264	99.8448	-0.05348	-5.33333e-05	140.09	98.9273	0.05571	-0.06359
119.426	99.8445	-0.05382	-5.77778e-05	140.335	98.9281	0.05601	-0.06471
119.587	99.8442	-0.05409	-6.22222e-05	140.58	98.929	0.05638	-0.06605
119.749	99.8438	-0.0543	-6.66667e-05	140.825	98.9298	0.05681	-0.06757
119.912	99.8435	-0.05445	-7.11111e-05	141.07	98.9306	0.05731	-0.06927
120.074	99.8432	-0.05455	-7.55556e-05	141.316	98.9315	0.05787	-0.07054
120.237	99.8429	-0.0546	-8e-05	141.561	98.9323	0.05848	-0.07146
120.399	99.8425	-0.05461	-8.44444e-05	141.806	98.9332	0.05913	-0.07206
120.562	99.8422	-0.0546	-8.88889e-05	142.052	98.9341	0.05981	-0.07297
120.725	99.8419	-0.05456	-9.33333e-05	142.297	98.935	0.06052	-0.07452
120.888	99.8416	-0.05451	-9.77778e-05	142.543	98.9359	0.06126	-0.07643
121.051	99.8412	-0.05445	-0.000102222	142.788	98.9368	0.062	-0.07828
121.214	99.8409	-0.05439	-0.000106667	143.034	98.9377	0.06275	-0.07967
121.377	99.8406	-0.05434	-0.000111111	143.28	98.9386	0.0635	-0.08071
121.54	99.8403	-0.05431	-0.000115556	143.526	98.9396	0.06423	-0.08159
121.703	99.8399	-0.05431	-0.00012	143.772	98.9405	0.06495	-0.08258
121.866	99.8396	-0.05433	-0.000124444	144.018	98.9415	0.06564	-0.08399
122.028	99.8393	-0.05439	-0.000128889	144.264	98.9425	0.06629	-0.08578
122.191	99.839	-0.05448	-0.000133333	144.51	98.9435	0.0669	-0.0878
122.353	99.8386	-0.05461	-0.000137778	144.756	98.9445	0.06747	-0.08971
122.515	99.8383	-0.05479	-0.000142222	145.002	98.9455	0.06798	-0.09149
122.677	99.838	-0.055	-0.000146667	145.249	98.9465	0.06845	-0.09304
122.838	99.8377	-0.05527	-0.000151111	145.495	98.9475	0.06886	-0.09436
123	99.8373	-0.05558	-0.000155556	145.742	98.9485	0.06921	-0.09541
123.161	99.837	-0.05595	-0.00016	145.989	98.9496	0.0695	-0.09624
123.322	99.8367	-0.05638	-0.000164444	146.236	98.9506	0.06972	-0.09696
123.483	99.8364	-0.05688	-0.000168889	146.483	98.9516	0.06988	-0.09807
123.644	99.836	-0.05745	-0.000173333	146.73	98.9526	0.06997	-0.09969
123.804	99.8357	-0.05808	-0.000177778	146.977	98.9537	0.07	-0.10178
123.964	99.8354	-0.05877	-0.000182222	147.225	98.9547	0.06996	-0.10361
124.125	99.8351	-0.05953	-0.000186667	147.473	98.9557	0.06986	-0.10501
124.285	99.8347	-0.06034	-0.000191111	147.721	98.9568	0.06971	-0.10601
124.445	99.8344	-0.06122	-0.000195556	147.969	98.9578	0.0695	-0.10702
124.604	99.8341	-0.06215	-0.0002	148.217	98.9588	0.06925	-0.10846
124.764	99.8338	-0.06313	-0.000204444	148.465	98.9599	0.06895	-0.11035
124.924	99.8334	-0.06416	-0.000208889	148.714	98.9609	0.06861	-0.1125
125.083	99.8331	-0.06524	-0.000213333	148.962	98.9619	0.06825	-0.1146
125.243	99.8328	-0.06636	-0.000217778	149.211	98.9629	0.06786	-0.11669
125.402	99.8325	-0.06752	-0.000222222	149.461	98.9639	0.06746	-0.11868
125.562	99.8321	-0.06871	-0.000226667	149.71	98.9649	0.06705	-0.12065
125.722	99.8318	-0.06994	-0.000231111	149.959	98.9659	0.06664	-0.12236
125.881	99.8315	-0.0712	-0.000235556	150.209	98.9669	0.06623	-0.12391
126.041	99.8312	-0.07247	-0.00024	150.459	98.9678	0.06583	-0.12526
126.201	99.8308	-0.07377	-0.000244444	150.709	98.9688	0.06545	-0.12654
126.36	99.8305	-0.07508	-0.000248889	150.959	98.9698	0.06509	-0.12807
126.52	99.8302	-0.0764	-0.000253333	151.209	98.9707	0.06476	-0.12958
126.68	99.8299	-0.07772	-0.000257778	151.46	98.9717	0.06447	-0.13128
126.84	99.8295	-0.07903	-0.000262222	151.71	98.9726	0.06421	-0.13323
127	99.8292	-0.08034	-0.000266667	151.961	98.9736	0.06402	-0.13537
127.16	99.8289	-0.08162	-0.000271111	152.212	98.9745	0.06388	-0.13774
127.321	99.8286	-0.08287	-0.000275556	152.463	98.9754	0.0638	-0.14009
127.481	99.8282	-0.0841	-0.00028	152.714	98.9764	0.06377	-0.14225
127.642	99.8279	-0.0853	-0.000284444	152.965	98.9773	0.0638	-0.14395
127.802	99.8276	-0.08645	-0.000288889	153.216	98.9783	0.06388	-0.1455
127.963	99.8273	-0.08754	-0.000293333	153.468	98.9792	0.06401	-0.14708
128.124	99.8269	-0.08858	-0.000297778	153.719	98.9802	0.06419	-0.14871
128.285	99.8266	-0.08956	-0.000302222	153.97	98.9811	0.06442	-0.15043
128.446	99.8263	-0.09047	-0.000306667	154.222	98.9821	0.06469	-0.15251
128.607	99.826	-0.09131	-0.000311111	154.473	98.983	0.06501	-0.15484
128.768	99.8256	-0.09207	-0.000315556	154.724	98.984	0.06537	-0.15734
128.93	99.8253	-0.09275	-0.00032	154.976	98.985	0.06577	-0.15945
129.091	99.825	-0.09335	-0.000324444	155.227	98.9859	0.0662	-0.16109
129.253	99.8247	-0.09387	-0.000328889	155.478	98.9869	0.06666	-0.16233
129.414	99.8243	-0.0943	-0.000333333	155.729	98.9879	0.06713	-0.16345
129.576	99.824	-0.09465	-0.000337778	155.981	98.9889	0.06762	-0.16484
129.738	99.8237	-0.09492	-0.000342222	156.232	98.9899	0.06812	-0.16663
129.9	99.8234	-0.09509	-0.000346667	156.483	98.9909	0.0686	-0.16864
130.062	99.823	-0.09518	-0.000351111	156.734	98.9919	0.06907	-0.17088
130.224	99.8227	-0.09518	-0.000355556	156.985	98.9929	0.06951	-0.17313
130.386	99.8224	-0.09511	-0.00036	157.236	98.994	0.06993	-0.17539
130.548	99.8221	-0.09495	-0.000364444	157.487	98.995	0.0703	-0.17746
130.71	99.8217	-0.09472	-0.000368889	157.737	98.9961	0.07063	-0.17945
130.873	99.8214	-0.09442	-0.000373333	157.988	98.9971	0.07089	-0.18162
131.035	99.8211	-0.09406	-0.000377778	158.239	98.9982	0.07108	-0.18377
131.198	99.8208	-0.09364	-0.000382222	158.489	98.9992	0.0712	-0.18607
131.361	99.8204	-0.09319	-0.000386667	158.74	99.0003	0.07123	-0.1883
131.523	99.8201	-0.0927	-0.000391111	158.99	99.0013	0.07117	-0.19057
131.686	99.8198	-0.09219	-0.000395556	159.241	99.0024	0.07102	-0.19302
131.849	99.8195	-0.09166	-0.0004	159.491	99.0034	0.07077	-0.19552
132.012	99.8192	-0.09112	-0.000404444	159.742	99.0045	0.07042	-0.198
132.175	99.8188	-0.09059	-0.000408889	159.992	99.0055	0.06997	-0.20048
132.339	99.8185	-0.09007	-0.000413333	160.243	99.0065	0.06942	-0.20304
132.502	99.8182	-0.08959	-0.000417778	160.493	99.0076	0.06878	-0.20579
132.665	99.8179	-0.08916	-0.000422222	160.744	99.0086	0.06804	-0.20856
132.829	99.8175	-0.08879	-0.000426667	160.994	99.0096	0.0672	-0.21129
132.992	99.8172	-0.08852	-0.000431111	161.245	99.0106	0.06627	-0.21399
133.156	99.8169	-0.08836	-0.000435556	161.496	99.0116	0.06526	-0.21655
133.319	99.8166	-0.08832	-0.00044	161.746	99.0125	0.06417	-0.21946
133.483	99.8162	-0.08842	-0.000444444	161.997	99.0135	0.06299	-0.22258
133.646	99.8159	-0.08866	-0.000448889	162.248	99.0144	0.06175	-0.22584
133.81	99.8156	-0.08907	-0.000453333	162.5	99.0153	0.06045	-0.22884
133.974	99.8153	-0.08965	-0.000457778	162.751	99.0161	0.05911	-0.23138
134.137	99.8149	-0.09042	-0.000462222	163.002	99.017	0.05773	-0.23353
134.301	99.8146	-0.09137	-0.000466667	163.254	99.0179	0.05632	-0.23543
134.465	99.8143	-0.09253	-0.000471111	163.505	99.0187	0.05492	-0.23728
134.628	99.814	-0.09392	-0.000475556	163.757	99.0195	0.0535	-0.23949
134.792	99.8136	-0.09552	-0.00048	164.009	99.0203	0.05211	-0.24207
134.955	99.8133	-0.02262	-0.000484444	164.262	99.021	0.05073	-0.24516
135.119	99.813	-0.02544	-0.000488889	164.514	99.0218	0.04938	-0.24876
135.282	99.8127	-0.02843	-0.000493333	164.766	99.0225	0.04808	-0.25241
135.446	99.8123	-0.03156	-0.000497778	165.019	99.0232	0.04683	-0.25572
135.609	99.812	-0.03482	-0.000502222	165.272	99.0238	0.04566	-0.25852
135.772	99.8117	-0.03815	-0.000506667	165.525	99.0245	0.04456	-0.26094
135.936	99.8114	-0.04154	-0.000511111	165.778	99.0252	0.04355	-0.26328
136.099	99.811	-0.04495	-0.000515556	166.031	99.0258	0.04264	-0.26551
136.262	99.8107	-0.04835	-0.00052	166.285	99.0264	0.04183	-0.26783
136.425	99.8104	-0.05171	-0.000524444	166.538	99.0271	0.04114	-0.27033
136.588	99.8101	-0.055	-0.000528889	166.792	99.0276	0.04056	-0.27292
136.751	99.8097	-0.05818	-0.000533333	167.045	99.0282	0.04011	-0.27591
136.915	99.8094	-0.06124	-0.000537778	167.299	99.0288	0.03977	-0.27893
137.078	99.8091	-0.06413	-0.000542222	167.553	99.0294	0.03958	-0.28197
137.241	99.8088	-0.06684	-0.000546667	167.807	99.03	0.0395	-0.28506
137.404	99.8084	-0.06933	-0.000551111	168.061	99.0306	0.03956	-0.28833
137.567	99.8081	-0.07158	-0.000555556	168.315	99.0312	0.03973	-0.29153
137.73	99.8078	-0.07357	-0.00056	168.569	99.0318	0.04004	-0.29451
137.894	99.8075	-0.07527	-0.000564444	168.823	99.0323	0.04046	-0.29725
138.057	99.8071	-0.07668	-0.000568889	169.077	99.0329	0.04098	-0.30016
138.22	99.8068	-0.07777	-0.000573333	169.331	99.0335	0.04161	-0.30328
138.384	99.8065	-0.07855	-0.000577778	169.584	99.0342	0.04233	-0.30655
138.547	99.8062	-0.07899	-0.000582222	169.838	99.0348	0.04313	-0.30964
138.711	99.8058	-0.07911	-0.000586667	170.092	99.0354	0.044	-0.31241
138.874	99.8055	-0.07889	-0.000591111	170.346	99.0361	0.04493	-0.31503
139.038	99.8052	-0.07835	-0.000595556	170.6	99.0368	0.04592	-0.3177
139.202	99.8049	-0.07749	-0.0006	170.853	99.0375	0.04694	-0.32068
139.366	99.8046	-0.07633	-0.000604444	171.107	99.0381	0.048	-0.32378
139.53	99.8042	-0.07487	-0.000608889	171.36	99.0389	0.04908	-0.32691
139.694	99.8039	-0.07314	-0.000613333	171.613	99.0396	0.05018	-0.32963
139.858	99.8036	-0.07116	-0.000617778	171.866	99.0403	0.05127	-0.33211
140.022	99.8033	-0.06894	-0.000622222	172.119	99.0411	0.05234	-0.33471
140.186	99.8029	-0.06652	-0.000626667	172.372	99.0419	0.05338	-0.33776
140.35	99.8026	-0.06393	-0.000631111	172.625	99.0427	0.05437	-0.3413
140.515	99.8023	-0.06117	-0.000635556	172.878	99.0435	0.05532	-0.34489
140.679	99.802	-0.0583	-0.00064	173.131	99.0443	0.05619	-0.34834
140.843	99.8016	-0.05532	-0.000644444	173.383	99.0452	0.057	-0.35116
141.008	99.8013	-0.05228	-0.000648889	173.636	99.046	0.05772	-0.35388
141.172	99.801	-0.04918	-0.000653333	173.888	99.0469	0.05835	-0.35678
141.336	99.8007	-0.04608	-0.000657778	174.14	99.0477	0.05888	-0.36019
141.5	99.8003	-0.04299	-0.000662222	174.393	99.0486	0.05929	-0.36418
141.664	99.8	-0.03994	-0.000666667	174.645	99.0495	0.05961	-0.3682
141.828	99.7997	-0.03698	-0.000671111	174.897	99.0504	0.05981	-0.37218
141.992	99.7994	-0.03411	-0.000675556	175.15	99.0513	0.05988	-0.37585
142.156	99.799	-0.03138	-0.00068	175.402	99.0521	0.05983	-0.37952
142.32	99.7987	-0.02878	-0.000684444	175.654	99.0531	0.05966	-0.38326
142.483	99.7984	-0.02637	-0.000688889	175.907	99.0539	0.05936	-0.38701
142.647	99.7981	-0.02413	-0.000693333	176.159	99.0548	0.05894	-0.39073
142.81	99.7977	-0.0221	-0.000697778	176.412	99.0557	0.05839	-0.39414
142.973	99.7974	-0.02028	-0.000702222	176.665	99.0565	0.05772	-0.39724
143.136	99.7971	-0.01868	-0.000706667	176.917	99.0574	0.05695	-0.40003
143.299	99.7968	-0.01729	-0.000711111	177.17	99.0582	0.05606	-0.40268
143.462	99.7964	-0.01613	-0.000715556	177.424	99.059	0.05508	-0.40557
143.625	99.7961	-0.01518	-0.00072	177.677	99.0599	0.054	-0.40864
143.788	99.7958	-0.01447	-0.000724444	177.931	99.0606	0.05284	-0.41193
143.951	99.7955	-0.01398	-0.000728889	178.185	99.0614	0.05159	-0.41514
144.114	99.7951	-0.01373	-0.000733333	178.439	99.0622	0.05028	-0.4182
144.276	99.7948	-0.01371	-0.000737778	178.693	99.0629	0.04891	-0.42124
144.439	99.7945	-0.01391	-0.000742222	178.948	99.0636	0.04748	-0.42445
144.602	99.7942	-0.01432	-0.000746667	179.203	99.0643	0.04602	-0.42796
144.764	99.7938	-0.01492	-0.000751111	179.458	99.065	0.04453	-0.43141
144.927	99.7935	-0.0157	-0.000755556	179.713	99.0656	0.04303	-0.43476
145.09	99.7932	-0.01664	-0.00076	179.969	99.0663	0.04153	-0.43799
145.253	99.7929	-0.01772	-0.000764444	180.225	99.0669	0.04005	-0.4414
145.416	99.7925	-0.01894	-0.000768889	180.481	99.0674	0.03859	-0.445
145.579	99.7922	-0.02027	-0.000773333	180.737	99.068	0.03717	-0.44876
145.742	99.7919	-0.0217	-0.000777778	180.994	99.0685	0.0358	-0.45236
145.906	99.7916	-0.02322	-0.000782222	181.25	99.0691	0.03448	-0.4555
146.07	99.7912	-0.0248	-0.000786667	181.507	99.0696	0.03324	-0.45853
146.233	99.7909	-0.02644	-0.000791111	181.764	99.07	0.03208	-0.46156
146.397	99.7906	-0.02812	-0.000795556	182.022	99.0705	0.03103	-0.46473
146.561	99.7903	-0.02982	-0.0008	182.279	99.0709	0.03007	-0.46781
146.726	99.7899	-0.03154	-0.000804444	182.536	99.0714	0.02924	-0.47057
146.89	99.7896	-0.03325	-0.000808889	182.794	99.0718	0.02855	-0.47322
147.055	99.7893	-0.03495	-0.000813333	183.051	99.0722	0.02799	-0.47591
147.22	99.789	-0.03662	-0.000817778	183.309	99.0726	0.02758	-0.47875
147.385	99.7886	-0.03825	-0.000822222	183.566	99.073	0.02734	-0.48167
147.551	99.7883	-0.03983	-0.000826667	183.824	99.0734	0.02725	-0.48446
147.716	99.788	-0.04135	-0.000831111	184.081	99.0738	0.02734	-0.48728
147.882	99.7877	-0.04281	-0.000835556	184.338	99.0742	0.02759	-0.48998
148.048	99.7873	-0.0442	-0.00084	184.595	99.0747	0.02802	-0.49273
148.214	99.787	-0.0455	-0.000844444	184.852	99.075	0.02862	-0.49542
148.381	99.7867	-0.04672	-0.000848889	185.108	99.0755	0.02939	-0.49771
148.547	99.7864	-0.04783	-0.000853333	185.365	99.0759	0.03032	-0.49978
148.714	99.786	-0.04885	-0.000857778	185.621	99.0764	0.03142	-0.50165
148.88	99.7857	-0.04978	-0.000862222	185.877	99.0768	0.03268	-0.50356
149.047	99.7854	-0.05061	-0.000866667	186.133	99.0773	0.0341	-0.50554
149.214	99.7851	-0.05135	-0.000871111	186.388	99.0778	0.03565	-0.50779
149.38	99.7847	-0.05201	-0.000875556	186.643	99.0784	0.03735	-0.51057
149.547	99.7844	-0.05258	-0.00088	186.898	99.0789	0.03917	-0.51381
149.714	99.7841	-0.05307	-0.000884444	187.153	99.0795	0.04109	-0.51731
149.88	99.7838	-0.05348	-0.000888889	187.407	99.0801	0.04312	-0.52084
150.047	99.7834	-0.05382	-0.000893333	187.661	99.0808	0.04524	-0.52422
150.214	99.7831	-0.05409	-0.000897778	187.915	99.0815	0.04742	-0.52722
150.38	99.7828	-0.0543	-0.000902222	188.168	99.0822	0.04967	-0.52976
150.546	99.7825	-0.05445	-0.000906667	188.421	99.0829	0.05196	-0.53172
150.713	99.7821	-0.05455	-0.000911111	188.674	99.0837	0.05427	-0.53331
150.879	99.7818	-0.0546	-0.000915556	188.927	99.0846	0.05659	-0.53492
151.045	99.7815	-0.05461	-0.00092	189.18	99.0854	0.05888	-0.537
151.211	99.7812	-0.0546	-0.000924444	189.432	99.0863	0.06115	-0.53951
151.376	99.7808	-0.05456	-0.000928889	189.684	99.0872	0.06337	-0.54234
151.542	99.7805	-0.05451	-0.000933333	189.936	99.0882	0.06551	-0.54523
151.707	99.7802	-0.05445	-0.000937778	190.188	99.0892	0.06756	-0.54825
151.872	99.7799	-0.05439	-0.000942222	190.44	99.0902	0.06948	-0.55114
152.037	99.7796	-0.05434	-0.000946667	190.692	99.0912	0.07128	-0.55352
152.202	99.7792	-0.05431	-0.000951111	190.944	99.0923	0.07291	-0.55529
152.366	99.7789	-0.05431	-0.000955556	191.196	99.0934	0.07437	-0.55673
152.53	99.7786	-0.05433	-0.00096	191.448	99.0945	0.07563	-0.55815
152.695	99.7782	-0.05439	-0.000964444	191.699	99.0956	0.07667	-0.55963
152.859	99.7779	-0.05448	-0.000968889	191.952	99.0968	0.0775	-0.56116
153.023	99.7776	-0.05461	-0.000973333	192.204	99.0979	0.07807	-0.56265
153.186	99.7773	-0.05479	-0.000977778	192.456	99.0991	0.0784	-0.56426
153.35	99.7769	-0.055	-0.000982222	192.708	99.1003	0.07847	-0.56615
153.514	99.7766	-0.05527	-0.000986667	192.961	99.1014	0.07828	-0.56829
153.677	99.7763	-0.05558	-0.000991111	193.214	99.1026	0.07782	-0.57036
153.84	99.776	-0.05595	-0.000995556	193.467	99.1037	0.0771	-0.57217
154.004	99.7756	-0.05638	-0.001	193.72	99.1048	0.07612	-0.57386
154.167	99.7753	-0.05688	-0.001	193.974	99.106	0.07488	-0.5753
154.33	99.775	-0.05745	-0.00101	194.228	99.1071	0.07339	-0.57678
154.493	99.7747	-0.05808	-0.00101	194.482	99.1082	0.07166	-0.5784
154.656	99.7743	-0.05877	-0.00102	194.736	99.1092	0.06971	-0.58034
154.819	99.774	-0.05953	-0.00102	194.991	99.1102	0.06755	-0.58227
154.982	99.7737	-0.06034	-0.00103	195.245	99.1112	0.06518	-0.58383
155.145	99.7734	-0.06122	-0.00103	195.501	99.1121	0.06263	-0.58507
155.308	99.773	-0.06215	-0.00104	195.756	99.1131	0.05993	-0.58621
155.47	99.7727	-0.06313	-0.00104	196.012	99.1139	0.05709	-0.58778
155.633	99.7724	-0.06416	-0.00104	196.267	99.1148	0.05415	-0.58981
155.796	99.7721	-0.06524	-0.00105	196.524	99.1155	0.05112	-0.59206
155.959	99.7717	-0.06636	-0.00105	196.78	99.1163	0.04804	-0.59391
156.122	99.7714	-0.06752	-0.00106	197.037	99.117	0.04493	-0.59524
156.285	99.7711	-0.06871	-0.00106	197.293	99.1176	0.04182	-0.59642
156.447	99.7708	-0.06994	-0.00107	197.55	99.1182	0.03873	-0.59775
156.61	99.7704	-0.0712	-0.00107	197.807	99.1188	0.0357	-0.59928
156.773	99.7701	-0.07247	-0.00108	198.064	99.1192	0.03274	-0.60105
156.936	99.7698	-0.07377	-0.00108	198.322	99.1197	0.02988	-0.60269
157.099	99.7695	-0.07508	-0.00108	198.579	99.1201	0.02715	-0.604
157.262	99.7692	-0.0764	-0.00109	198.837	99.1205	0.02454	-0.60487
157.425	99.7688	-0.07772	-0.00109	199.094	99.1209	0.02209	-0.60578
157.589	99.7685	-0.07903	-0.0011	199.352	99.1212	0.01981	-0.60689
157.752	99.7682	-0.08034	-0.0011	199.609	99.1214	0.0177	-0.60839
157.915	99.7679	-0.08162	-0.00111	199.867	99.1217	0.01578	-0.60991
158.078	99.7675	-0.08287	-0.00111	200.124	99.1219	0.01405	-0.61107
158.242	99.7672	-0.0841	-0.00112	200.382	99.1221	0.01252	-0.61179
158.405	99.7669	-0.0853	-0.00112	200.639	99.1222	0.01119	-0.61252
158.569	99.7666	-0.08645	-0.00112	200.897	99.1224	0.01006	-0.61364
158.733	99.7662	-0.08754	-0.00113	201.154	99.1225	0.00912	-0.61501
158.897	99.7659	-0.08858	-0.00113	201.411	99.1227	0.00838	-0.61638
159.061	99.7656	-0.08956	-0.00114	201.668	99.1228	0.00781	-0.61743
159.225	99.7653	-0.09047	-0.00114	201.925	99.1229	0.00741	-0.61814
159.389	99.7649	-0.09131	-0.00115	202.182	99.123	0.00715	-0.61861
159.553	99.7646	-0.09207	-0.00115	202.439	99.1231	0.00703	-0.61911
159.718	99.7643	-0.09275	-0.00116	202.696	99.1232	0.00702	-0.61978
159.882	99.764	-0.09335	-0.00116	202.952	99.1233	0.0071	-0.62056
160.047	99.7636	-0.09387	-0.00116	203.209	99.1234	0.00727	-0.62131
160.212	99.7633	-0.0943	-0.00117	203.465	99.1235	0.0075	-0.62211
160.377	99.763	-0.09465	-0.00117	203.721	99.1236	0.00778	-0.62291
160.542	99.7627	-0.09492	-0.00118	203.978	99.1237	0.00809	-0.62378
160.707	99.7623	-0.09509	-0.00118	204.234	99.1239	0.0084	-0.62456
160.873	99.762	-0.09518	-0.00119	204.49	99.124	0.00872	-0.62504
161.038	99.7617	-0.09518	-0.00119	204.745	99.1241	0.00901	-0.62533
161.204	99.7614	-0.09511	-0.0012	205.001	99.1243	0.00926	-0.62556
161.37	99.761	-0.09495	-0.0012	205.257	99.1244	0.00946	-0.62605
161.535	99.7607	-0.09472	-0.0012	205.513	99.1245	0.0096	-0.62671
161.701	99.7604	-0.09442	-0.00121	205.768	99.1247	0.00967	-0.62732
161.867	99.7601	-0.09406	-0.00121	206.024	99.1248	0.00967	-0.62769
162.033	99.7597	-0.09364	-0.00122	206.279	99.125	0.00959	-0.62774
162.2	99.7594	-0.09319	-0.00122	206.535	99.1251	0.00944	-0.62781
162.366	99.7591	-0.0927	-0.00123	206.791	99.1252	0.00923	-0.62779
162.532	99.7588	-0.09219	-0.00123	207.046	99.1254	0.00895	-0.62783
162.698	99.7584	-0.09166	-0.00124	207.302	99.1255	0.00862	-0.62769
162.864	99.7581	-0.09112	-0.00124	207.558	99.1256	0.00824	-0.62731
163.03	99.7578	-0.09059	-0.00124	207.813	99.1257	0.00784	-0.62695
163.196	99.7575	-0.09007	-0.00125	208.069	99.1259	0.00742	-0.62694
163.362	99.7571	-0.08959	-0.00125	208.325	99.126	0.007	-0.62726
163.528	99.7568	-0.08916	-0.00126	208.581	99.1261	0.00659	-0.62787
163.694	99.7565	-0.08879	-0.00126	208.837	99.1262	0.00621	-0.62861
163.86	99.7562	-0.08852	-0.00127	209.093	99.1263	0.00589	-0.62911
164.026	99.7558	-0.08836	-0.00127	209.349	99.1264	0.00564	-0.62929
164.191	99.7555	-0.08832	-0.00128	209.606	99.1264	0.00547	-0.62924
164.357	99.7552	-0.08842	-0.00128	209.862	99.1265	0.00541	-0.62923
164.522	99.7549	-0.08866	-0.00128	210.119	99.1266	0.00547	-0.62941
164.687	99.7545	-0.08907	-0.00129	210.375	99.1267	0.00568	-0.6296
164.852	99.7542	-0.08965	-0.00129	210.632	99.1267	0.00604	-0.6299
165.017	99.7539	-0.09042	-0.0013	210.889	99.1268	0.00657	-0.62997
165.182	99.7536	-0.09137	-0.0013	211.146	99.1269	0.00727	-0.62997
165.347	99.7532	-0.09253	-0.00131	211.403	99.127	0.00815	-0.63005
165.511	99.7529	-0.09392	-0.00131	211.66	99.1272	0.00922	-0.63019
165.676	99.7526	-0.09552	-0.00132	211.917	99.1273	0.01047	-0.63033
165.841	99.7523	-0.01455	-0.00132	212.174	99.1274	0.0119	-0.63028
166.005	99.7519	-0.01582	-0.00132	212.431	99.1277	0.01351	-0.62997
166.169	99.7516	-0.01718	-0.00133	212.689	99.1278	0.01528	-0.62943
166.334	99.7513	-0.01861	-0.00133	212.946	99.1281	0.01722	-0.62901
166.498	99.751	-0.02013	-0.00134	213.203	99.1284	0.01929	-0.62892
166.663	99.7506	-0.02171	-0.00134	213.461	99.1287	0.0215	-0.62898
166.827	99.7503	-0.02335	-0.00135	213.718	99.129	0.0238	-0.62893
166.992	99.75	-0.02503	-0.00135	213.976	99.1294	0.02618	-0.62853
167.157	99.7497	-0.02675	-0.00136	214.233	99.1298	0.02861	-0.62794
167.321	99.7494	-0.02848	-0.00136	214.49	99.1302	0.03107	-0.62732
167.486	99.749	-0.03021	-0.00136	214.748	99.1307	0.03353	-0.62681
167.651	99.7487	-0.03193	-0.00137	215.005	99.1312	0.03596	-0.6265
167.816	99.7484	-0.03362	-0.00137	215.262	99.1318	0.03835	-0.62625
167.982	99.7481	-0.03525	-0.00138	215.519	99.1323	0.04067	-0.62612
168.147	99.7477	-0.0368	-0.00138	215.777	99.1329	0.04289	-0.62605
168.312	99.7474	-0.03825	-0.00139	216.034	99.1336	0.04499	-0.62608
168.478	99.7471	-0.03959	-0.00139	216.291	99.1343	0.04695	-0.62596
168.644	99.7468	-0.0408	-0.0014	216.548	99.135	0.04874	-0.62547
168.81	99.7464	-0.04186	-0.0014	216.805	99.1357	0.05035	-0.62475
168.976	99.7461	-0.04276	-0.0014	217.062	99.1365	0.05177	-0.62389
169.142	99.7458	-0.04347	-0.00141	217.319	99.1373	0.05297	-0.62315
169.308	99.7455	-0.044	-0.00141	217.576	99.1381	0.05396	-0.62258
169.475	99.7451	-0.04432	-0.00142	217.833	99.1389	0.0547	-0.62209
169.641	99.7448	-0.04442	-0.00142	218.09	99.1397	0.05521	-0.62172
169.808	99.7445	-0.0443	-0.00143	218.347	99.1405	0.05547	-0.62138
169.974	99.7442	-0.04395	-0.00143	218.604	99.1413	0.05549	-0.62129
170.141	99.7438	-0.04336	-0.00144	218.861	99.1422	0.05527	-0.62123
170.308	99.7435	-0.04254	-0.00144	219.118	99.143	0.05483	-0.62109
170.474	99.7432	-0.04149	-0.00144	219.376	99.1438	0.05416	-0.62066
170.641	99.7429	-0.04022	-0.00145	219.633	99.1446	0.05328	-0.61991
170.807	99.7425	-0.03873	-0.00145	219.891	99.1454	0.0522	-0.61904
170.974	99.7422	-0.03703	-0.00146	220.148	99.1462	0.05095	-0.61826
171.14	99.7419	-0.03515	-0.00146	220.406	99.1469	0.04954	-0.61765
171.306	99.7416	-0.03309	-0.00147	220.664	99.1476	0.048	-0.61706
171.472	99.7412	-0.03088	-0.00147	220.922	99.1483	0.04634	-0.61645
171.638	99.7409	-0.02853	-0.00148	221.18	99.149	0.0446	-0.61587
171.804	99.7406	-0.02607	-0.00148	221.438	99.1496	0.0428	-0.61514
171.969	99.7403	-0.02352	-0.00148	221.697	99.1502	0.04095	-0.61438
172.134	99.7399	-0.02092	-0.00149	221.956	99.1509	0.03906	-0.61352
172.299	99.7396	-0.01828	-0.00149	222.215	99.1514	0.03717	-0.61285
172.464	99.7393	-0.01564	-0.0015	222.474	99.1519	0.03529	-0.61241
172.629	99.739	-0.01302	-0.0015	222.733	99.1525	0.03342	-0.61205
172.793	99.7386	-0.01044	-0.00151	222.993	99.1529	0.0316	-0.61177
172.957	99.7383	-0.00794	-0.00151	223.252	99.1534	0.02982	-0.61117
173.121	99.738	-0.00554	-0.00152	223.512	99.1538	0.02812	-0.61041
173.285	99.7377	-0.00327	-0.00152	223.772	99.1542	0.02647	-0.60928
173.449	99.7373	-0.00115	-0.00152	224.032	99.1546	0.0249	-0.60799
173.613	99.737	0.00079	-0.00153	224.292	99.155	0.02341	-0.60619
173.776	99.7367	0.00254	-0.00153	224.553	99.1553	0.022	-0.60431
173.94	99.7364	0.00407	-0.00154	224.813	99.1556	0.02065	-0.60296
174.103	99.736	0.00536	-0.00154	225.074	99.1559	0.01937	-0.60212
174.267	99.7357	0.0064	-0.00155	225.334	99.1562	0.01815	-0.60185
174.43	99.7354	0.00717	-0.00155	225.595	99.1564	0.01697	-0.60164
174.594	99.7351	0.00768	-0.00156	225.856	99.1567	0.01582	-0.60137
174.757	99.7347	0.00791	-0.00156	226.117	99.1569	0.01468	-0.60083
174.921	99.7344	0.00786	-0.00156	226.378	99.1571	0.01355	-0.60024
175.085	99.7341	0.00754	-0.00157	226.638	99.1573	0.0124	-0.59949
175.249	99.7338	0.00696	-0.00157	226.899	99.1574	0.0112	-0.59853
175.413	99.7334	0.00611	-0.00158	227.16	99.1576	0.00995	-0.59738
175.577	99.7331	0.00502	-0.00158	227.421	99.1578	0.00863	-0.59616
175.742	99.7328	0.00369	-0.00159	227.681	99.1579	0.0072	-0.59487
175.907	99.7325	0.00213	-0.00159	227.942	99.158	0.00565	-0.59375
176.072	99.7321	0.00038	-0.0016	228.202	99.1581	0.00397	-0.5926
176.237	99.7318	-0.00156	-0.0016	228.463	99.1581	0.00214	-0.59156
176.403	99.7315	-0.00368	-0.0016	228.723	99.1581	0.00013	-0.59075
176.569	99.7312	-0.00593	-0.00161	228.983	99.1581	-0.00207	-0.58989
176.736	99.7308	-0.00832	-0.00161	229.243	99.1581	-0.00447	-0.58916
176.902	99.7305	-0.0108	-0.00162	229.503	99.158	-0.00708	-0.58835
177.069	99.7302	-0.01335	-0.00162	229.763	99.1579	-0.00991	-0.58747
177.237	99.7299	-0.01597	-0.00163	230.023	99.1577	-0.01297	-0.5863
177.404	99.7296	-0.0186	-0.00163	230.282	99.1575	-0.01627	-0.5848
177.572	99.7292	-0.02123	-0.00164	230.542	99.1572	-0.01979	-0.58329
177.741	99.7289	-0.02382	-0.00164	230.801	99.1569	-0.02354	-0.58183
177.909	99.7286	-0.02635	-0.00164	231.06	99.1565	-0.02752	-0.58078
178.078	99.7283	-0.02881	-0.00165	231.319	99.1561	-0.03173	-0.58009
178.246	99.7279	-0.03116	-0.00165	231.579	99.1556	-0.03613	-0.57936
178.416	99.7276	-0.03338	-0.00166	231.838	99.155	-0.04073	-0.57847
178.585	99.7273	-0.03545	-0.00166	232.097	99.1544	-0.04551	-0.57728
178.754	99.727	-0.03738	-0.00167	232.356	99.1537	-0.05045	-0.57599
178.924	99.7266	-0.03915	-0.00167	232.615	99.153	-0.05555	-0.57452
179.093	99.7263	-0.04074	-0.00168	232.874	99.1521	-0.06077	-0.57296
179.263	99.726	-0.04216	-0.00168	233.132	99.1511	-0.0661	-0.57154
179.432	99.7257	-0.0434	-0.00168	233.391	99.1501	-0.07151	-0.57024
179.602	99.7253	-0.04446	-0.00169	233.65	99.149	-0.07698	-0.56929
179.772	99.725	-0.04533	-0.00169	233.909	99.1479	-0.08248	-0.56854
179.941	99.7247	-0.04603	-0.0017	234.169	99.1466	-0.08798	-0.56784
180.111	99.7244	-0.04654	-0.0017	234.428	99.1453	-0.09344	-0.56712
180.28	99.724	-0.04688	-0.00171	234.687	99.1438	-0.09886	-0.56664
180.45	99.7237	-0.04707	-0.00171	234.946	99.1423	-0.10419	-0.56629
180.619	99.7234	-0.0471	-0.00172	235.205	99.1407	-0.10943	-0.56588
180.788	99.7231	-0.04699	-0.00172	235.465	99.1391	-0.11456	-0.56543
180.957	99.7227	-0.04675	-0.00172	235.724	99.1374	-0.11954	-0.56481
181.126	99.7224	-0.04641	-0.00173	235.984	99.1355	-0.12435	-0.56394
181.294	99.7221	-0.04597	-0.00173	236.244	99.1337	-0.12897	-0.56309
181.463	99.7218	-0.04546	-0.00174	236.504	99.1317	-0.1334	-0.56219
181.631	99.7214	-0.04489	-0.00174	236.764	99.1297	-0.13761	-0.56133
181.799	99.7211	-0.04429	-0.00175	237.024	99.1277	-0.14158	-0.56064
181.967	99.7208	-0.04366	-0.00175	237.284	99.1255	-0.14532	-0.56002
182.135	99.7204	-0.04303	-0.00176	237.544	99.1233	-0.1488	-0.55916
182.302	99.7201	-0.04239	-0.00176	237.804	99.1211	-0.15204	-0.55782
182.47	99.7198	-0.04177	-0.00176	238.064	99.1188	-0.15502	-0.55639
182.637	99.7195	-0.04118	-0.00177	238.324	99.1165	-0.15774	-0.55529
182.804	99.7192	-0.04062	-0.00177	238.585	99.1142	-0.16023	-0.55482
182.971	99.7188	-0.0401	-0.00178	238.845	99.1118	-0.16245	-0.5548
183.138	99.7185	-0.03963	-0.00178	239.105	99.1094	-0.16445	-0.55502
183.304	99.7182	-0.03921	-0.00179	239.365	99.1069	-0.16624	-0.55478
183.471	99.7179	-0.03884	-0.00179	239.626	99.1044	-0.16782	-0.5542
183.637	99.7175	-0.03853	-0.0018	239.886	99.102	-0.16919	-0.55328
183.803	99.7172	-0.03827	-0.0018	240.146	99.0994	-0.1704	-0.55221
183.969	99.7169	-0.03805	-0.0018	240.406	99.0969	-0.17145	-0.55127
184.135	99.7166	-0.03787	-0.00181	240.666	99.0944	-0.17236	-0.55046
184.3	99.7162	-0.03773	-0.00181	240.925	99.0918	-0.17318	-0.55015
184.466	99.7159	-0.0376	-0.00182	241.185	99.0892	-0.1739	-0.55
184.631	99.7156	-0.03748	-0.00182	241.444	99.0867	-0.17459	-0.55007
184.796	99.7153	-0.03737	-0.00183	241.704	99.0841	-0.17525	-0.5501
184.961	99.7149	-0.03725	-0.00183	241.963	99.0815	-0.17591	-0.54999
185.126	99.7146	-0.0371	-0.00184	242.222	99.0789	-0.17662	-0.54965
185.29	99.7143	-0.03692	-0.00184	242.481	99.0763	-0.17739	-0.54911
185.455	99.714	-0.03669	-0.00184	242.74	99.0737	-0.17826	-0.5483
185.619	99.7136	-0.0364	-0.00185	242.998	99.071	-0.17921	-0.54757
185.783	99.7133	-0.03603	-0.00185	243.257	99.0684	-0.18029	-0.54692
185.947	99.713	-0.03559	-0.00186	243.515	99.0657	-0.18152	-0.54624
186.111	99.7127	-0.03505	-0.00186	243.773	99.063	-0.18295	-0.54558
186.274	99.7123	-0.03441	-0.00186	244.031	99.0603	-0.18455	-0.54488
186.437	99.712	-0.03368	-0.00186	244.289	99.0575	-0.18635	-0.54423
186.601	99.7117	-0.03285	-0.00186	244.547	99.0548	-0.1884	-0.54366
186.764	99.7114	-0.03191	-0.00186	244.804	99.052	-0.19071	-0.54321
186.927	99.711	-0.03088	-0.00186	245.062	99.0491	-0.19328	-0.54279
187.09	99.7107	-0.02974	-0.00186	245.319	99.0463	-0.19613	-0.54217
187.252	99.7104	-0.02851	-0.00186	245.576	99.0434	-0.19926	-0.54138
187.415	99.7101	-0.02719	-0.00186	245.833	99.0404	-0.20269	-0.54044
187.578	99.7097	-0.02579	-0.00186	246.09	99.0374	-0.20643	-0.53963
187.741	99.7094	-0.02433	-0.00186	246.347	99.0343	-0.21047	-0.53936
187.903	99.7091	-0.02281	-0.00186	246.604	99.0312	-0.21481	-0.5395
188.066	99.7088	-0.02125	-0.00186	246.861	99.028	-0.21948	-0.53987
188.229	99.7084	-0.01967	-0.00186	247.117	99.0247	-0.22445	-0.54005
188.392	99.7081	-0.01808	-0.00186	247.374	99.0214	-0.22974	-0.53988
188.555	99.7078	-0.01652	-0.00186	247.63	99.0179	-0.23532	-0.53936
188.718	99.7075	-0.01501	-0.00186	247.887	99.0144	-0.2412	-0.53864
188.881	99.7071	-0.01356	-0.00186	248.144	99.0108	-0.24736	-0.53792
189.045	99.7068	-0.0122	-0.00186	248.4	99.0071	-0.25378	-0.53731
189.209	99.7065	-0.01096	-0.00186	248.657	99.0033	-0.26045	-0.53697
189.373	99.7062	-0.00987	-0.00186	248.913	98.9994	-0.26735	-0.53691
189.537	99.7058	-0.00893	-0.00186	249.17	98.9954	-0.27449	-0.53696
189.702	99.7055	-0.00817	-0.00186	249.426	98.9913	-0.28183	-0.53697
189.867	99.7052	-0.0076	-0.00186	249.683	98.9871	-0.28937	-0.53668
190.032	99.7049	-0.00725	-0.00186	249.94	98.9828	-0.29709	-0.53626
190.197	99.7045	-0.00713	-0.00186	250.196	98.9783	-0.30496	-0.53572
190.363	99.7042	-0.00725	-0.00186	250.453	98.9738	-0.31296	-0.53541
190.529	99.7039	-0.00763	-0.00186	250.71	98.9691	-0.32107	-0.53526
190.696	99.7036	-0.00826	-0.00186	250.966	98.9643	-0.32927	-0.53505
190.863	99.7032	-0.00917	-0.00186	251.223	98.9594	-0.33751	-0.5349
191.03	99.7029	-0.01033	-0.00186	251.48	98.9543	-0.3458	-0.53455
191.198	99.7026	-0.01176	-0.00186	251.737	98.9492	-0.35412	-0.53446
191.365	99.7023	-0.01345	-0.00186	251.994	98.9438	-0.36243	-0.53477
191.533	99.7019	-0.0154	-0.00186	252.251	98.9384	-0.37071	-0.53551
191.702	99.7016	-0.01758	-0.00186	252.508	98.9329	-0.37895	-0.53639
191.87	99.7013	-0.01999	-0.00186	252.765	98.9272	-0.38719	-0.53692
192.039	99.701	-0.02262	-0.00186	253.022	98.9214	-0.39535	-0.5371
192.208	99.7006	-0.02544	-0.00186	253.279	98.9155	-0.40345	-0.53714
192.377	99.7003	-0.02843	-0.00186	253.536	98.9095	-0.41147	-0.53734
192.546	99.7	-0.03156	-0.00186	253.793	98.9034	-0.41943	-0.5378
192.716	99.6997	-0.03482	-0.00186	254.05	98.8971	-0.42732	-0.53834
192.885	99.6993	-0.03815	-0.00186	254.307	98.8907	-0.43508	-0.53908
193.054	99.699	-0.04154	-0.00186	254.564	98.8842	-0.44276	-0.54012
193.223	99.6987	-0.04495	-0.00186	254.821	98.8777	-0.45035	-0.54144
193.393	99.6984	-0.04835	-0.00186	255.078	98.8709	-0.45787	-0.54298
193.562	99.698	-0.05171	-0.00186	255.335	98.8641	-0.46529	-0.54451
193.731	99.6977	-0.055	-0.00186	255.592	98.8572	-0.47267	-0.546
193.9	99.6974	-0.05818	-0.00186	255.849	98.8501	-0.48	-0.54758
194.068	99.6971	-0.06124	-0.00186	256.106	98.843	-0.48727	-0.54909
194.237	99.6967	-0.06413	-0.00186	256.363	98.8357	-0.4945	-0.55066
194.405	99.6964	-0.06684	-0.00186	256.62	98.8284	-0.50172	-0.55214
194.573	99.6961	-0.06933	0.44872	256.877	98.8209	-0.50894	-0.5537
194.74	99.6958	-0.07158	0.45083	257.134	98.8133	-0.5161	-0.55534
194.908	99.6954	-0.07357	0.45291	257.391	98.8056	-0.52327	-0.55723
195.075	99.6951	-0.07527	0.45493	257.648	98.7979	-0.53045	-0.55937
195.242	99.6948	-0.07668	0.45692	257.905	98.79	-0.53764	-0.56154
195.409	99.6945	-0.07777	0.45884	258.161	98.782	-0.54485	-0.56357
195.575	99.6942	-0.07855	0.4607	258.418	98.7739	-0.55211	-0.56529
195.742	99.6938	-0.07899	0.4625	258.675	98.7657	-0.55943	-0.56672
195.908	99.6935	-0.07911	0.46423	258.932	98.7573	-0.5668	-0.56798
196.074	99.6932	-0.07889	0.46588	259.189	98.7489	-0.57427	-0.56942
196.239	99.6929	-0.07835	0.46747	259.446	98.7404	-0.58181	-0.57116
196.405	99.6925	-0.07749	0.46898	259.703	98.7317	-0.58943	-0.57315
196.57	99.6922	-0.07633	0.47043	259.96	98.7229	-0.5971	-0.57512
196.736	99.6919	-0.07487	0.4718	260.217	98.7141	-0.60483	-0.57678
196.901	99.6916	-0.07314	0.47311	260.474	98.7051	-0.61264	-0.57804
197.066	99.6912	-0.07116	0.47435	260.731	98.696	-0.62046	-0.57917
197.231	99.6909	-0.06894	0.47553	260.988	98.6867	-0.62835	-0.58046
197.397	99.6906	-0.06652	0.47667	261.245	98.6774	-0.63629	-0.58201
197.562	99.6903	-0.06393	0.47775	261.502	98.6679	-0.64424	-0.58387
197.727	99.6899	-0.06117	0.4788	261.759	98.6584	-0.65223	-0.5856
197.893	99.6896	-0.0583	0.47982	262.016	98.6487	-0.66023	-0.5874
198.058	99.6893	-0.05532	0.48081	262.273	98.6388	-0.66827	-0.58903
198.224	99.689	-0.05228	0.48179	262.53	98.6289	-0.67623	-0.59086
198.39	99.6886	-0.04918	0.48277	262.787	98.6189	-0.68416	-0.59278
198.556	99.6883	-0.04608	0.48375	263.044	98.6087	-0.69205	-0.59463
198.722	99.688	-0.04299	0.48474	263.301	98.5984	-0.69987	-0.5963
198.889	99.6877	-0.03994	0.48575	263.558	98.588	-0.70761	-0.59776
199.055	99.6873	-0.03698	0.48679	263.815	98.5775	-0.71532	-0.59927
199.222	99.687	-0.03411	0.48788	264.072	98.5669	-0.72295	-0.60076
199.389	99.6867	-0.03138	0.489	264.328	98.5561	-0.73053	-0.60232
199.556	99.6864	-0.02878	0.49018	264.585	98.5453	-0.73801	-0.60392
199.723	99.686	-0.02637	0.49141	264.842	98.5343	-0.74543	-0.60567
199.89	99.6857	-0.02413	0.49271	265.099	98.5232	-0.7528	-0.60758
200.058	99.6854	-0.0221	0.49406	265.355	98.512	-0.76005	-0.60958
200.226	99.6851	-0.02028	0.49549	265.612	98.5008	-0.76726	-0.61138
200.393	99.6847	-0.01868	0.49699	265.868	98.4894	-0.7744	-0.61293
200.561	99.6844	-0.01729	0.49856	266.125	98.4779	-0.78155	-0.6144
200.729	99.6841	-0.01613	0.50021	266.381	98.4663	-0.78863	-0.61596
200.897	99.6838	-0.01518	0.50192	266.637	98.4546	-0.79577	-0.61787
201.065	99.6834	-0.01447	0.50372	266.893	98.4428	-0.80293	-0.62005
201.232	99.6831	-0.01398	0.50557	267.15	98.4308	-0.81016	-0.62229
201.4	99.6828	-0.01373	0.50749	267.406	98.4188	-0.81745	-0.62438
201.568	99.6825	-0.01371	0.50948	267.662	98.4067	-0.82485	-0.62621
201.736	99.6821	-0.01391	0.51152	267.918	98.3944	-0.83244	-0.62813
201.903	99.6818	-0.01432	0.5136	268.174	98.3821	-0.84016	-0.63034
202.071	99.6815	-0.01492	0.51575	268.43	98.3696	-0.84805	-0.63291
202.238	99.6812	-0.0157	0.51792	268.686	98.357	-0.85615	-0.63563
202.405	99.6808	-0.01664	0.52014	268.941	98.3443	-0.86451	-0.63816
202.572	99.6805	-0.01772	0.5224	269.197	98.3315	-0.8732	-0.64039
202.739	99.6802	-0.01894	0.52467	269.453	98.3185	-0.8822	-0.64218
202.906	99.6799	-0.02027	0.52697	269.709	98.3054	-0.89155	-0.64377
203.072	99.6796	-0.0217	0.52928	269.965	98.2922	-0.90126	-0.64529
203.239	99.6792	-0.02322	0.5316	270.221	98.2788	-0.91138	-0.64699
203.405	99.6789	-0.0248	0.53392	270.477	98.2652	-0.92195	-0.64905
203.571	99.6786	-0.02644	0.53626	270.733	98.2516	-0.93288	-0.65132
203.737	99.6783	-0.02812	0.53858	270.989	98.2377	-0.94423	-0.65376
203.902	99.6779	-0.02982	0.54091	271.245	98.2237	-0.95598	-0.65599
204.068	99.6776	-0.03154	0.54323	271.501	98.2095	-0.96818	-0.65779
204.234	99.6773	-0.03325	0.54554	271.757	98.1951	-0.98081	-0.65939
204.399	99.677	-0.03495	0.54784	272.014	98.1805	-0.99386	-0.66082
204.565	99.6766	-0.03662	0.55013	272.27	98.1657	-1.00731	-0.66239
204.73	99.6763	-0.03825	0.55241	272.526	98.1507	-1.02127	-0.66383
204.895	99.676	-0.03983	0.55468	272.783	98.1355	-1.03565	-0.66505
205.061	99.6757	-0.04135	0.55694	273.039	98.1201	-1.05039	-0.66584
205.226	99.6753	-0.04281	0.55919	273.296	98.1045	-1.06554	-0.66621
205.391	99.675	-0.0442	0.56143	273.553	98.0887	-1.08104	-0.6662
205.557	99.6747	-0.0455	0.56367	273.81	98.0726	-1.09692	-0.66628
205.722	99.6744	-0.04672	0.5659	274.067	98.0563	-1.11297	-0.66648
205.888	99.674	-0.04783	0.56813	274.324	98.0397	-1.1293	-0.66713
206.053	99.6737	-0.04885	0.57037	274.581	98.0229	-1.14585	-0.66782
206.219	99.6734	-0.04978	0.57261	274.838	98.0058	-1.16255	-0.66857
206.385	99.6731	-0.05061	0.57485	275.095	97.9885	-1.17936	-0.66915
206.551	99.6727	-0.05135	0.5771	275.352	97.971	-1.19635	-0.66947
206.717	99.6724	-0.05201	0.57936	275.609	97.9532	-1.21347	-0.66939
206.883	99.6721	-0.05258	0.58164	275.866	97.9351	-1.23062	-0.66877
207.049	99.6718	-0.05307	0.58393	276.124	97.9168	-1.24792	-0.66792
207.216	99.6714	-0.05348	0.58624	276.381	97.8982	-1.26524	-0.66692
207.383	99.6711	-0.05382	0.58857	276.638	97.8794	-1.28258	-0.66579
207.549	99.6708	-0.05409	0.59093	276.895	97.8603	-1.29983	-0.66436
207.716	99.6705	-0.0543	0.59332	277.152	97.841	-1.31697	-0.66232
207.883	99.6701	-0.05445	0.59572	277.409	97.8214	-1.33406	-0.6599
208.05	99.6698	-0.05455	0.59816	277.666	97.8016	-1.35093	-0.65728
208.217	99.6695	-0.0546	0.60064	277.923	97.7815	-1.36778	-0.65469
208.385	99.6692	-0.05461	0.60315	278.179	97.7611	-1.38455	-0.65213
208.552	99.6688	-0.0546	0.60569	278.436	97.7405	-1.40115	-0.64934
208.719	99.6685	-0.05456	0.60828	278.693	97.7197	-1.41767	-0.64638
208.887	99.6682	-0.05451	0.61089	278.949	97.6986	-1.43411	-0.64341
209.054	99.6679	-0.05445	0.61356	279.206	97.6773	-1.4506	-0.64047
209.222	99.6675	-0.05439	0.61627	279.462	97.6557	-1.46689	-0.63767
209.389	99.6672	-0.05434	0.61902	279.718	97.634	-1.48307	-0.63505
209.557	99.6669	-0.05431	0.62182	279.974	97.6119	-1.49919	-0.63253
209.724	99.6666	-0.05431	0.62467	280.23	97.5896	-1.51527	-0.62999
209.891	99.6662	-0.05433	0.62757	280.486	97.5671	-1.53144	-0.62682
210.059	99.6659	-0.05439	0.63051	280.742	97.5444	-1.54755	-0.62338
210.226	99.6656	-0.05448	0.6335	280.997	97.5214	-1.56377	-0.61968
210.393	99.6653	-0.05461	0.63655	281.253	97.4982	-1.58006	-0.61641
210.56	99.6649	-0.05479	0.63966	281.508	97.4747	-1.59647	-0.61354
210.727	99.6646	-0.055	0.64282	281.764	97.451	-1.61316	-0.61075
210.894	99.6643	-0.05527	0.64602	282.019	97.427	-1.62989	-0.6076
211.061	99.664	-0.05558	0.64929	282.274	97.4028	-1.6469	-0.60382
211.227	99.6636	-0.05595	0.6526	282.53	97.3784	-1.66412	-0.5999
211.394	99.6633	-0.05638	0.65597	282.785	97.3537	-1.6817	-0.59583
211.56	99.663	-0.05688	0.65939	283.04	97.3287	-1.69957	-0.59215
211.726	99.6627	-0.05745	0.66285	283.295	97.3034	-1.71789	-0.58873
211.892	99.6623	-0.05808	0.66636	283.55	97.2779	-1.73704	-0.58542
212.058	99.662	-0.05877	0.66992	283.806	97.2521	-1.75632	-0.58206
212.224	99.6617	-0.05953	0.67353	284.061	97.226	-1.77609	-0.57848
212.39	99.6614	-0.06034	0.67717	284.316	97.1996	-1.79639	-0.57501
212.556	99.661	-0.06122	0.68085	284.572	97.173	-1.81732	-0.5717
212.722	99.6607	-0.06215	0.68455	284.827	97.1459	-1.83887	-0.56869
212.887	99.6604	-0.06313	0.68829	285.082	97.1186	-1.86071	-0.56581
213.053	99.6601	-0.06416	0.69205	285.338	97.091	-1.88343	-0.56285
213.218	99.6597	-0.06524	0.69582	285.593	97.063	-1.90685	-0.55971
213.384	99.6594	-0.06636	0.69961	285.849	97.0346	-1.93098	-0.55644
213.55	99.6591	-0.06752	0.7034	286.104	97.0059	-1.95614	-0.55324
213.715	99.6588	-0.06871	0.7072	286.36	96.9769	-1.98193	-0.55017
213.881	99.6584	-0.06994	0.711	286.615	96.9474	-2.00854	-0.54712
214.046	99.6581	-0.0712	0.71479	286.871	96.9175	-2.03609	-0.54402
214.212	99.6578	-0.07247	0.71856	287.127	96.8872	-2.06464	-0.54056
214.378	99.6575	-0.07377	0.72232	287.383	96.8565	-2.09427	-0.53671
214.543	99.6571	-0.07508	0.72605	287.638	96.8254	-2.12476	-0.53285
214.709	99.6568	-0.0764	0.72974	287.894	96.7938	-2.15615	-0.52931
214.875	99.6565	-0.07772	0.73342	288.15	96.7617	-2.18856	-0.52638
215.041	99.6562	-0.07903	0.73704	288.405	96.7292	-2.22199	-0.52374
215.208	99.6558	-0.08034	0.74064	288.661	96.6961	-2.25636	-0.52131
215.374	99.6555	-0.08162	0.74418	288.916	96.6625	-2.29178	-0.5189
215.54	99.6552	-0.08287	0.74767	289.172	96.6284	-2.32851	-0.51648
215.707	99.6549	-0.0841	0.75112	289.427	96.5937	-2.36638	-0.51407
215.874	99.6546	-0.0853	0.75452	289.682	96.5585	-2.40552	-0.51164
216.041	99.6542	-0.08645	0.75785	289.938	96.5227	-2.44578	-0.50941
216.207	99.6539	-0.08754	0.76114	290.193	96.4863	-2.48737	-0.50724
216.375	99.6536	-0.08858	0.76438	290.448	96.4492	-2.53025	-0.50526
216.542	99.6532	-0.08956	0.76755	290.702	96.4115	-2.57406	-0.50358
216.709	99.6529	-0.09047	0.77068	290.957	96.3732	-2.61918	-0.50188
216.877	99.6526	-0.09131	0.77375	291.211	96.3342	-2.66554	-0.50002
217.044	99.6523	-0.09207	0.77677	291.465	96.2944	-2.71325	-0.49783
217.212	99.6519	-0.09275	0.77974	291.719	96.254	-2.76212	-0.49562
217.38	99.6516	-0.09335	0.78267	291.973	96.2129	-2.81248	-0.49349
217.548	99.6513	-0.09387	0.78555	292.227	96.1709	-2.86419	-0.49159
217.716	99.651	-0.0943	0.78839	292.48	96.1283	-2.91707	-0.4899
217.884	99.6506	-0.09465	0.79121	292.734	96.0848	-2.97112	-0.48819
218.052	99.6503	-0.09492	0.79399	292.987	96.0405	-3.02661	-0.48644
218.221	99.65	-0.09509	0.79673	293.24	95.9954	-3.08353	-0.48462
218.389	99.6497	-0.09518	0.79946	293.493	95.9494	-3.14127	-0.48274
218.557	99.6493	-0.09518	0.80217	293.745	95.9026	-3.20015	-0.48085
218.726	99.649	-0.09511	0.80488	293.998	95.8548	-3.26028	-0.47902
218.894	99.6487	-0.09495	0.80756	294.25	95.8062	-3.32155	-0.47725
219.063	99.6484	-0.09472	0.81025	294.502	95.7567	-3.38383	-0.47551
219.232	99.648	-0.09442	0.81293	294.754	95.7063	-3.44731	-0.4738
219.4	99.6477	-0.09406	0.81563	295.007	95.6549	-3.51213	-0.47223
219.569	99.6474	-0.09364	0.81833	295.258	95.6025	-3.57809	-0.47078
219.737	99.6471	-0.09319	0.82105	295.51	95.5492	-3.64518	-0.46932
219.906	99.6467	-0.0927	0.82378	295.762	95.4948	-3.71352	-0.4678
220.075	99.6464	-0.09219	0.82654	296.014	95.4395	-3.78284	-0.46604
220.243	99.6461	-0.09166	0.82932	296.266	95.3831	-3.853	-0.46404
220.412	99.6458	-0.09112	0.83214	296.518	95.3256	-3.92416	-0.46201
220.58	99.6454	-0.09059	0.83499	296.77	95.2671	-3.9962	-0.45993
220.749	99.6451	-0.09007	0.83787	297.022	95.2075	-4.06932	-0.45816
220.917	99.6448	-0.08959	0.84079	297.274	95.1469	-4.14316	-0.45652
221.086	99.6445	-0.08916	0.84374	297.527	95.0851	-4.21807	-0.45509
221.254	99.6442	-0.08879	0.84674	297.779	95.0222	-4.29434	-0.4536
221.422	99.6438	-0.08852	0.84978	298.031	94.9582	-4.37145	-0.45221
221.59	99.6435	-0.08836	0.85286	298.284	94.8931	-4.44972	-0.45081
221.758	99.6432	-0.08832	0.85599	298.537	94.8268	-4.52926	-0.44952
221.926	99.6429	-0.08842	0.85915	298.79	94.7593	-4.61012	-0.44841
222.094	99.6425	-0.08866	0.86235	299.043	94.6906	-4.69227	-0.44749
222.262	99.6422	-0.08907	0.86559	299.297	94.6206	-4.77526	-0.44667
222.43	99.6419	-0.08965	0.86887	299.55	94.5495	-4.85975	-0.44586
222.598	99.6416	-0.09042	0.87218	299.804	94.4771	-4.94551	-0.44479
222.766	99.6412	-0.09137	0.87553	300.058	94.4033	-5.03282	-0.44345
222.933	99.6409	-0.09253	0.87891	300.313	94.3284	-5.12234	-0.44198
223.101	99.6406	-0.09392	0.88231	300.567	94.2521	-5.21285	-0.44066
223.268	99.6403	-0.09552	0.88575	300.822	94.1744	-5.30513	-0.43948
223.436	99.6399	-0.09733	0.88919	301.076	94.0953	-5.39906	-0.4384
223.603	99.6396	-0.09938	0.89267	301.331	94.0148	-5.49521	-0.43721
223.771	99.6393	-0.10166	0.89615	301.587	93.933	-5.59308	-0.43586
223.938	99.639	-0.10416	0.89965	301.842	93.8496	-5.69228	-0.43445
224.105	99.6386	-0.10688	0.90316	302.097	93.7648	-5.79406	-0.43301
224.273	99.6383	-0.10983	0.90667	302.353	93.6784	-5.89788	-0.43149
224.44	99.638	-0.11299	0.91019	302.608	93.5906	-6.00392	-0.4298
224.607	99.6377	-0.11635	0.9137	302.863	93.5011	-6.11196	-0.42806
224.775	99.6373	-0.11989	0.91722	303.119	93.41	-6.22257	-0.42634
224.942	99.637	-0.1236	0.92075	303.374	93.3173	-6.33564	-0.42504
225.109	99.6367	-0.12747	0.92427	303.63	93.2229	-6.45121	-0.4239
225.277	99.6364	-0.13148	0.92778	303.885	93.1267	-6.56947	-0.42293
225.444	99.636	-0.13561	0.93129	304.14	93.0288	-6.69053	-0.42161
225.612	99.6357	-0.13983	0.93481	304.395	92.9291	-6.81464	-0.42009
225.779	99.6354	-0.14413	0.93833	304.65	92.8275	-6.94107	-0.41866
225.947	99.6351	-0.14848	0.94186	304.905	92.724	-7.0703	-0.4176
226.114	99.6347	-0.15286	0.94538	305.159	92.6186	-7.20237	-0.41718
226.282	99.6344	-0.15725	0.94892	305.413	92.5113	-7.33726	-0.41699
226.45	99.6341	-0.16161	0.95247	305.667	92.4019	-7.47501	-0.41668
226.618	99.6338	-0.16593	0.95604	305.921	92.2904	-7.61559	-0.41607
226.786	99.6334	-0.17017	0.95963	306.174	92.1769	-7.75932	-0.41502
226.954	99.6331	-0.17432	0.96325	306.427	92.0613	-7.9058	-0.41408
227.122	99.6328	-0.17837	0.96689	306.68	91.9434	-8.05509	-0.41308
227.29	99.6325	-0.18228	0.97059	306.932	91.8233	-8.20744	-0.41234
227.458	99.6321	-0.18604	0.97431	307.184	91.7009	-8.36262	-0.41151
227.626	99.6318	-0.18962	0.97808	307.435	91.5762	-8.52027	-0.41065
227.795	99.6315	-0.19302	0.98191	307.686	91.4492	-8.68039	-0.40974
227.963	99.6312	-0.19623	0.98579	307.937	91.3197	-8.84302	-0.4087
228.132	99.6308	-0.19922	0.98974	308.187	91.1879	-9.008	-0.40782
228.301	99.6305	-0.20199	0.99374	308.437	91.0536	-9.17538	-0.40707
228.469	99.6302	-0.20453	0.99782	308.687	90.9168	-9.34481	-0.40645
228.638	99.6299	-0.20684	1.00196	308.936	90.7775	-9.51626	-0.40595
228.807	99.6295	-0.20891	1.00618	309.185	90.6356	-9.68957	-0.40547
228.976	99.6292	-0.21076	1.01046	309.434	90.4911	-9.86467	-0.405
229.145	99.6289	-0.21237	1.01482	309.682	90.3441	-10.0415	-0.4046
229.314	99.6286	-0.21377	1.01925	309.93	90.1944	-10.2194	-0.40428
229.484	99.6282	-0.21496	1.02374	310.178	90.0421	-10.3985	-0.40399
229.653	99.6279	-0.21595	1.02831	310.426	89.8871	-10.5785	-0.40351
229.822	99.6276	-0.21678	1.03294	310.673	89.7295	-10.7592	-0.4027
229.991	99.6273	-0.21743	1.03763	310.921	89.5691	-10.9403	-0.4016
230.161	99.6269	-0.21793	1.04237	311.168	89.4061	-11.122	-0.40044
230.33	99.6266	-0.21832	1.04716	311.415	89.2404	-11.3036	-0.39941
230.499	99.6263	-0.2186	1.052	311.662	89.072	-11.4851	-0.39856
230.669	99.626	-0.21879	1.05686	311.91	88.9009	-11.6661	-0.39765
230.838	99.6256	-0.21891	1.06176	312.157	88.7272	-11.8466	-0.39698
231.007	99.6253	-0.219	1.06667	312.405	88.5508	-12.0263	-0.39646
231.177	99.625	-0.21907	1.07159	312.652	88.3717	-12.2045	-0.39587
231.346	99.6247	-0.21913	1.07652	312.9	88.19	-12.3814	-0.39513
231.515	99.6244	-0.21923	1.08143	313.148	88.0057	-12.5563	-0.39437
231.684	99.624	-0.21937	1.08634	313.396	87.8188	-12.7294	-0.39373
231.853	99.6237	-0.21959	1.09122	313.644	87.6294	-12.9001	-0.39328
232.022	99.6234	-0.21989	1.09606	313.893	87.4374	-13.0685	-0.39308
232.191	99.6231	-0.2203	1.10087	314.141	87.243	-13.2342	-0.39274
232.36	99.6227	-0.22085	1.10563	314.39	87.0461	-13.397	-0.3921
232.529	99.6224	-0.22155	1.11034	314.64	86.8469	-13.5567	-0.39114
232.698	99.6221	-0.22241	1.11498	314.889	86.6453	-13.7128	-0.3901
232.867	99.6218	-0.22346	1.11956	315.139	86.4415	-13.8654	-0.38912
233.036	99.6214	-0.22468	1.12408	315.389	86.2353	-14.0142	-0.38836
233.205	99.6211	-0.22609	1.12852	315.64	86.0271	-14.1588	-0.38791
233.374	99.6208	-0.22769	1.13288	315.89	85.8167	-14.2991	-0.3876
233.543	99.6205	-0.22948	1.13718	316.141	85.6043	-14.4352	-0.38741
233.711	99.6201	-0.23147	1.14138	316.392	85.3899	-14.5667	-0.38715
233.88	99.6198	-0.23365	1.14552	316.644	85.1736	-14.6939	-0.38661
234.049	99.6195	-0.23602	1.14956	316.895	84.9554	-14.8157	-0.38585
234.218	99.6192	-0.23857	1.15354	317.147	84.7355	-14.9331	-0.3851
234.386	99.6188	-0.24131	1.15744	317.399	84.5139	-15.0455	-0.38459
234.555	99.6185	-0.24424	1.16127	317.651	84.2906	-15.1528	-0.38448
234.724	99.6182	-0.24734	1.16503	317.903	84.0658	-15.2552	-0.38438
234.893	99.6179	-0.25059	1.16873	318.156	83.8395	-15.3524	-0.38418
235.062	99.6175	-0.254	1.17236	318.408	83.6118	-15.4449	-0.38366
235.231	99.6172	-0.25753	1.17594	318.66	83.3828	-15.532	-0.38318
235.4	99.6169	-0.26118	1.17946	318.913	83.1526	-15.6139	-0.38267
235.569	99.6166	-0.26492	1.18294	319.165	82.9211	-15.6906	-0.38239
235.739	99.6162	-0.26873	1.18637	319.418	82.6886	-15.7623	-0.38195
235.908	99.6159	-0.27259	1.18977	319.67	82.455	-15.8293	-0.38132
236.077	99.6156	-0.27651	1.19313	319.923	82.2206	-15.8912	-0.38046
236.247	99.6153	-0.28045	1.19646	320.175	81.9852	-15.9483	-0.37951
236.417	99.6149	-0.28443	1.19976	320.427	81.749	-16.0007	-0.37878
236.586	99.6146	-0.2884	1.20304	320.679	81.5121	-16.0487	-0.37825
236.756	99.6143	-0.29237	1.20631	320.931	81.2745	-16.0921	-0.37797
236.926	99.614	-0.29632	1.20955	321.183	81.0363	-16.1305	-0.37781
237.096	99.6136	-0.30023	1.21278	321.435	80.7976	-16.1649	-0.37768
237.266	99.6133	-0.30412	1.216	321.687	80.5584	-16.1952	-0.37766
237.436	99.613	-0.30792	1.21921	321.938	80.3187	-16.2215	-0.37766
237.606	99.6127	-0.31168	1.22241	322.19	80.0787	-16.2436	-0.37748
237.776	99.6123	-0.31536	1.2256	322.441	79.8385	-16.2623	-0.37696
237.947	99.612	-0.31897	1.22878	322.692	79.598	-16.2776	-0.3762
238.117	99.6117	-0.32249	1.23194	322.943	79.3572	-16.2892	-0.37537
238.287	99.6114	-0.32593	1.2351	323.195	79.1164	-16.2976	-0.37453
238.457	99.611	-0.32932	1.23825	323.446	78.8754	-16.303	-0.3738
238.627	99.6107	-0.33261	1.24139	323.696	78.6344	-16.3058	-0.3731
238.798	99.6104	-0.33583	1.24451	323.947	78.3934	-16.3055	-0.37256
238.968	99.6101	-0.33898	1.24761	324.198	78.1524	-16.3023	-0.37181
239.138	99.6097	-0.34208	1.25071	324.449	77.9114	-16.2967	-0.37093
239.308	99.6094	-0.34514	1.25378	324.7	77.6706	-16.2886	-0.36976
239.478	99.6091	-0.34813	1.25684	324.951	77.4299	-16.2784	-0.36855
239.647	99.6088	-0.35109	1.25988	325.202	77.1894	-16.266	-0.36771
239.817	99.6084	-0.35403	1.2629	325.453	76.9491	-16.2517	-0.36717
239.987	99.6081	-0.35696	1.26591	325.704	76.709	-16.2356	-0.36683
240.156	99.6078	-0.35986	1.26889	325.955	76.4692	-16.2179	-0.36633
240.325	99.6075	-0.36277	1.27185	326.207	76.2296	-16.1988	-0.36556
240.494	99.6071	-0.3657	1.2748	326.458	75.9903	-16.1779	-0.36474
240.663	99.6068	-0.36866	1.27772	326.71	75.7514	-16.1558	-0.36383
240.832	99.6065	-0.37165	1.28063	326.961	75.5128	-16.1324	-0.36311
241.001	99.6062	-0.3747	1.28353	327.213	75.2745	-16.1078	-0.36239
241.17	99.6058	-0.37783	1.28641	327.465	75.0367	-16.0821	-0.36182
241.338	99.6055	-0.38103	1.28928	327.717	74.7991	-16.0556	-0.36122
241.506	99.6052	-0.38429	1.29215	327.97	74.5621	-16.0284	-0.36066
241.675	99.6049	-0.38764	1.295	328.222	74.3254	-16.0005	-0.3601
241.843	99.6046	-0.39108	1.29786	328.475	74.0892	-15.972	-0.3596
242.011	99.6042	-0.39464	1.30071	328.728	73.8533	-15.9431	-0.35928
242.179	99.6039	-0.39831	1.30356	328.981	73.6179	-15.9137	-0.35904
242.346	99.6036	-0.40208	1.30642	329.234	73.3829	-15.8839	-0.35886
242.514	99.6033	-0.40599	1.3093	329.487	73.1484	-15.8537	-0.35829
242.682	99.6029	-0.41003	1.31218	329.74	72.9144	-15.8231	-0.35747
242.849	99.6026	-0.41418	1.31508	329.994	72.6807	-15.7925	-0.35648
243.017	99.6023	-0.41845	1.31799	330.247	72.4476	-15.7615	-0.35557
243.185	99.602	-0.42284	1.32092	330.501	72.2149	-15.7305	-0.35482
243.352	99.6016	-0.42734	1.32388	330.755	71.9827	-15.6994	-0.35411
243.52	99.6013	-0.43196	1.32685	331.008	71.7509	-15.6686	-0.35338
243.687	99.601	-0.4367	1.32985	331.262	71.5196	-15.6379	-0.3526
243.855	99.6007	-0.44154	1.33288	331.516	71.2887	-15.6073	-0.3519
244.022	99.6003	-0.44651	1.33594	331.77	71.0583	-15.577	-0.3514
244.19	99.6	-0.45159	1.33902	332.024	70.8283	-15.5466	-0.35087
244.358	99.5997	-0.45679	1.34213	332.278	70.5988	-15.5169	-0.35043
244.525	99.5994	-0.46209	1.34526	332.532	70.3697	-15.4872	-0.35023
244.693	99.599	-0.46748	1.34843	332.786	70.1411	-15.4579	-0.35016
244.861	99.5987	-0.47297	1.35162	333.04	69.9129	-15.4287	-0.34984
245.029	99.5984	-0.47852	1.35484	333.294	69.685	-15.3997	-0.34922
245.197	99.5981	-0.48413	1.35808	333.548	69.4577	-15.3711	-0.34844
245.365	99.5977	-0.48979	1.36135	333.802	69.2307	-15.3427	-0.34768
245.533	99.5974	-0.4955	1.36464	334.055	69.0042	-15.3144	-0.3471
245.701	99.5971	-0.50127	1.36795	334.309	68.7781	-15.2864	-0.34669
245.869	99.5968	-0.5071	1.37128	334.563	68.5524	-15.2584	-0.34651
246.038	99.5964	-0.51297	1.37464	334.817	68.3271	-15.2308	-0.34633
246.206	99.5961	-0.51887	1.378	335.07	68.1023	-15.2036	-0.34609
246.374	99.5958	-0.5248	1.38139	335.324	67.8778	-15.1761	-0.34607
246.542	99.5954	-0.53076	1.38481	335.577	67.6537	-15.1486	-0.34609
246.711	99.5951	-0.53673	1.38823	335.83	67.4301	-15.1211	-0.34644
246.879	99.5948	-0.54272	1.39168	336.084	67.2068	-15.0937	-0.34682
247.047	99.5945	-0.54871	1.39514	336.337	66.9839	-15.0664	-0.34718
247.215	99.5942	-0.55472	1.39861	336.59	66.7615	-15.039	-0.34743
247.383	99.5938	-0.56073	1.40212	336.843	66.5395	-15.0114	-0.34747
247.551	99.5935	-0.56673	1.40564	337.097	66.3178	-14.9837	-0.34775
247.719	99.5932	-0.57277	1.40918	337.35	66.0966	-14.9557	-0.34804
247.887	99.5929	-0.57879	1.41274	337.603	65.8757	-14.9273	-0.34844
248.055	99.5925	-0.58481	1.41633	337.856	65.6553	-14.8983	-0.34876
248.223	99.5922	-0.59085	1.41995	338.109	65.4354	-14.8688	-0.34906
248.391	99.5919	-0.59691	1.42359	338.362	65.2159	-14.8388	-0.34953
248.558	99.5916	-0.60302	1.42727	338.615	64.9968	-14.8082	-0.3501
248.726	99.5912	-0.60908	1.43099	338.868	64.7782	-14.7772	-0.3506
248.894	99.5909	-0.61519	1.43473	339.121	64.56	-14.7457	-0.35116
249.061	99.5906	-0.6213	1.43851	339.374	64.3423	-14.7135	-0.35146
249.229	99.5903	-0.62742	1.44233	339.627	64.1251	-14.6807	-0.35152
249.396	99.5899	-0.63358	1.44619	339.88	63.9084	-14.6472	-0.35109
249.563	99.5896	-0.63977	1.4501	340.133	63.6922	-14.6131	-0.35064
249.731	99.5893	-0.646	1.45405	340.386	63.4765	-14.578	-0.35042
249.898	99.589	-0.65223	1.45804	340.639	63.2613	-14.5422	-0.35042
250.065	99.5886	-0.6585	1.46208	340.892	63.0466	-14.5059	-0.35049
250.232	99.5883	-0.66483	1.46616	341.145	62.8325	-14.4689	-0.35039
250.4	99.588	-0.67118	1.47028	341.398	62.619	-14.431	-0.35035
250.567	99.5877	-0.67753	1.47444	341.651	62.406	-14.3924	-0.35039
250.734	99.5873	-0.6839	1.47864	341.904	62.1935	-14.3536	-0.35063
250.901	99.587	-0.69034	1.48288	342.157	61.9817	-14.3142	-0.35077
251.069	99.5867	-0.69679	1.48715	342.41	61.7704	-14.2742	-0.35014
251.236	99.5864	-0.7033	1.49146	342.663	61.5598	-14.2336	-0.34875
251.404	99.586	-0.70984	1.49578	342.916	61.3498	-14.1925	-0.34672
251.571	99.5857	-0.71643	1.50014	343.169	61.1403	-14.151	-0.34487
251.739	99.5854	-0.72306	1.50451	343.422	60.9315	-14.1086	-0.34348
251.907	99.5851	-0.7297	1.50889	343.675	60.7233	-14.0659	-0.34257
252.075	99.5847	-0.7364	1.51328	343.928	60.5157	-14.0229	-0.34198
252.243	99.5844	-0.74309	1.51767	344.181	60.3088	-13.9795	-0.34115
252.411	99.5841	-0.74978	1.52204	344.434	60.1026	-13.936	-0.33994
252.579	99.5838	-0.75651	1.52642	344.687	59.8969	-13.8924	-0.33829
252.747	99.5834	-0.76323	1.53078	344.94	59.6919	-13.8486	-0.33649
252.915	99.5831	-0.76998	1.53511	345.193	59.4876	-13.8047	-0.3349
253.084	99.5828	-0.77671	1.53942	345.446	59.2839	-13.7604	-0.33369
253.252	99.5825	-0.78345	1.54368	345.699	59.0809	-13.7162	-0.33298
253.421	99.5821	-0.79025	1.54791	345.952	58.8785	-13.6717	-0.33239
253.589	99.5818	-0.79703	1.55209	346.205	58.6768	-13.6267	-0.33212
253.758	99.5815	-0.80383	1.55621	346.458	58.4757	-13.5818	-0.33205
253.927	99.5812	-0.81069	1.56028	346.712	58.2753	-13.5365	-0.33229
254.095	99.5808	-0.81759	1.5643	346.965	58.0756	-13.491	-0.33266
254.264	99.5805	-0.82454	1.56824	347.218	57.8766	-13.4452	-0.33293
254.433	99.5802	-0.83149	1.57211	347.472	57.6782	-13.3993	-0.33311
254.601	99.5799	-0.8385	1.57591	347.725	57.4806	-13.3536	-0.3332
254.77	99.5795	-0.84554	1.57962	347.978	57.2836	-13.3072	-0.33322
254.939	99.5792	-0.85264	1.58326	348.232	57.0872	-13.2606	-0.33316
255.107	99.5789	-0.85992	1.58682	348.486	56.8916	-13.2134	-0.33301
255.276	99.5786	-0.86718	1.59028	348.739	56.6967	-13.1654	-0.33284
255.444	99.5782	-0.8745	1.59367	348.993	56.5024	-13.1175	-0.33283
255.613	99.5779	-0.88191	1.59695	349.247	56.309	-13.0687	-0.33304
255.781	99.5776	-0.88944	1.60016	349.501	56.1162	-13.0193	-0.33364
255.949	99.5773	-0.89707	1.60328	349.755	55.9241	-12.9688	-0.33415
256.118	99.5769	-0.90471	1.6063	350.009	55.7328	-12.9176	-0.33432
256.286	99.5766	-0.91256	1.60922	350.263	55.5423	-12.866	-0.33409
256.454	99.5763	-0.92052	1.61206	350.517	55.3525	-12.8126	-0.33359
256.622	99.576	-0.92862	1.61481	350.771	55.1635	-12.7583	-0.3331
256.79	99.5756	-0.93687	1.61747	351.025	54.9754	-12.7027	-0.33293
256.958	99.5753	-0.94528	1.62004	351.28	54.788	-12.6462	-0.33313
257.125	99.575	-0.95388	1.62252	351.534	54.6016	-12.588	-0.33351
257.293	99.5747	-0.96265	1.62492	351.788	54.4159	-12.5285	-0.33375
257.461	99.5743	-0.97166	1.62723	352.042	54.2312	-12.4675	-0.33365
257.628	99.574	-0.98088	1.62946	352.296	54.0474	-12.405	-0.33309
257.796	99.5737	-0.99037	1.63161	352.55	53.8645	-12.3409	-0.33234
257.964	99.5734	-1.00002	1.63368	352.804	53.6826	-12.2752	-0.3319
258.131	99.573	-1.00989	1.63568	353.058	53.5016	-12.2084	-0.33178
258.299	99.5727	-1.02002	1.63761	353.312	53.3217	-12.14	-0.3319
258.466	99.5724	-1.03037	1.63947	353.566	53.1428	-12.0701	-0.33196
258.634	99.5721	-1.04093	1.64126	353.82	52.9649	-11.9986	-0.33174
258.801	99.5717	-1.05177	1.643	354.073	52.7881	-11.9255	-0.33149
258.969	99.5714	-1.06289	1.64469	354.327	52.6123	-11.8508	-0.3314
259.137	99.5711	-1.07426	1.64633	354.58	52.4377	-11.7744	-0.33166
259.304	99.5708	-1.08584	1.64792	354.833	52.2643	-11.6966	-0.33214
259.472	99.5704	-1.09767	1.64949	355.087	52.092	-11.6175	-0.33261
259.64	99.5701	-1.10979	1.65103	355.34	51.9209	-11.5368	-0.33289
259.808	99.5698	-1.12208	1.65254	355.592	51.7509	-11.4549	-0.33297
259.975	99.5695	-1.13455	1.65404	355.845	51.5822	-11.372	-0.33285
260.143	99.5692	-1.14728	1.65554	356.098	51.4148	-11.2879	-0.33261
260.311	99.5688	-1.16021	1.65704	356.35	51.2486	-11.2027	-0.33226
260.479	99.5685	-1.17332	1.65855	356.603	51.0836	-11.1164	-0.33196
260.647	99.5682	-1.18667	1.66008	356.855	50.92	-11.029	-0.33159
260.815	99.5679	-1.20021	1.66164	357.107	50.7576	-10.9409	-0.33105
260.983	99.5675	-1.2139	1.66324	357.359	50.5966	-10.8519	-0.33025
261.151	99.5672	-1.22775	1.66488	357.611	50.4369	-10.7621	-0.32933
261.319	99.5669	-1.24178	1.66658	357.863	50.2785	-10.6717	-0.32844
261.487	99.5666	-1.25599	1.66835	358.115	50.1214	-10.5806	-0.32756
261.656	99.5662	-1.27022	1.67018	358.367	49.9657	-10.4892	-0.32651
261.824	99.5659	-1.28458	1.6721	358.619	49.8114	-10.3973	-0.32529
261.992	99.5656	-1.29907	1.67409	358.87	49.6584	-10.3052	-0.32409
262.16	99.5653	-1.31361	1.67619	359.122	49.5068	-10.2128	-0.32303
262.328	99.5649	-1.32816	1.67839	359.374	49.3566	-10.1202	-0.32229
262.496	99.5646	-1.34273	1.68068	359.625	49.2077	-10.0272	-0.32157
262.664	99.5643	-1.35746	1.68309	359.877	49.0602	-9.9342	-0.32081
262.832	99.564	-1.37224	1.68561	360.129	48.9141	-9.84115	-0.31984
263	99.5636	-1.38706	1.68824	360.381	48.7693	-9.74805	-0.31895
263.168	99.5633	-1.40197	1.69099	360.633	48.626	-9.65482	-0.31821
263.336	99.563	-1.41695	1.69385	360.885	48.484	-9.56153	-0.31758
263.504	99.5627	-1.43199	1.69683	361.137	48.3433	-9.46854	-0.31702
263.671	99.5623	-1.44702	1.69991	361.389	48.2041	-9.37538	-0.31627
263.839	99.562	-1.46206	1.70311	361.641	48.0662	-9.28235	-0.31551
264.007	99.5617	-1.47708	1.70642	361.893	47.9297	-9.189	-0.31468
264.174	99.5614	-1.49221	1.70983	362.146	47.7946	-9.0957	-0.31384
264.341	99.561	-1.5074	1.71333	362.399	47.6609	-9.00202	-0.31287
264.509	99.5607	-1.52265	1.71692	362.651	47.5286	-8.90814	-0.31154
264.676	99.5604	-1.53792	1.72059	362.904	47.3976	-8.814	-0.31018
264.843	99.5601	-1.55328	1.72434	363.157	47.2681	-8.71947	-0.3089
265.01	99.5597	-1.56878	1.72815	363.411	47.1399	-8.62479	-0.30767
265.177	99.5594	-1.58434	1.73201	363.664	47.0131	-8.52958	-0.30648
265.344	99.5591	-1.59996	1.73591	363.917	46.8878	-8.43389	-0.30503
265.511	99.5588	-1.61568	1.73985	364.171	46.7638	-8.33776	-0.30403
265.678	99.5584	-1.63152	1.74382	364.425	46.6413	-8.24111	-0.30455
265.844	99.5581	-1.6475	1.7478	364.679	46.5202	-8.14365	-0.30744
266.011	99.5578	-1.66357	1.75178	364.933	46.4006	-8.04548	-0.31255
266.178	99.5575	-1.67985	1.75577	365.187	46.2824	-7.94629	-0.31819
266.345	99.5571	-1.6964	1.75973	365.441	46.1657	-7.84692	-0.32264
266.511	99.5568	-1.71318	1.76368	365.696	46.0504	-7.74625	-0.32484
266.678	99.5565	-1.73018	1.76759	365.95	45.9367	-7.64474	-0.32507
266.845	99.5562	-1.74743	1.77146	366.205	45.8244	-7.54245	-0.32447
267.012	99.5558	-1.765	1.77529	366.46	45.7137	-7.43898	-0.32372
267.179	99.5555	-1.78272	1.77907	366.715	45.6045	-7.33485	-0.32282
267.346	99.5552	-1.80066	1.7828	366.97	45.4969	-7.22955	-0.32181
267.513	99.5549	-1.81893	1.78647	367.225	45.3908	-7.12369	-0.32075
267.68	99.5546	-1.83744	1.79007	367.48	45.2863	-7.01701	-0.31975
267.848	99.5542	-1.85627	1.79362	367.736	45.1834	-6.90942	-0.31907
268.015	99.5539	-1.87559	1.79711	367.991	45.0821	-6.80104	-0.31853
268.183	99.5536	-1.8953	1.80052	368.246	44.9823	-6.69146	-0.31794
268.351	99.5533	-1.91538	1.80389	368.502	44.8843	-6.58143	-0.31711
268.518	99.5529	-1.93579	1.8072	368.757	44.7878	-6.47056	-0.31597
268.687	99.5526	-1.95674	1.81045	369.013	44.693	-6.35904	-0.31473
268.855	99.5523	-1.97811	1.81366	369.268	44.5998	-6.24676	-0.31311
269.023	99.552	-1.99975	1.81683	369.524	44.5084	-6.13411	-0.31138
269.192	99.5516	-2.02186	1.81996	369.78	44.4185	-6.02145	-0.30982
269.36	99.5513	-2.04442	1.82306	370.035	44.3304	-5.90798	-0.30852
269.529	99.551	-2.06747	1.82613	370.291	44.2439	-5.79432	-0.30756
269.698	99.5507	-2.09082	1.8292	370.547	44.1591	-5.68036	-0.30685
269.867	99.5503	-2.1148	1.83226	370.802	44.076	-5.56657	-0.30633
270.036	99.55	-2.13934	1.83533	371.058	43.9946	-5.45247	-0.30568
270.206	99.5497	-2.16426	1.8384	371.314	43.9148	-5.33841	-0.30479
270.375	99.5494	-2.18967	1.8415	371.57	43.8368	-5.22474	-0.30382
270.545	99.549	-2.21572	1.84463	371.825	43.7604	-5.11137	-0.30261
270.714	99.5487	-2.24242	1.84779	372.081	43.6857	-4.99821	-0.30131
270.884	99.5484	-2.26953	1.851	372.337	43.6127	-4.88542	-0.30003
271.054	99.5481	-2.29711	1.85427	372.593	43.5414	-4.77354	-0.29874
271.223	99.5477	-2.32531	1.85759	372.848	43.4716	-4.6624	-0.29754
271.393	99.5474	-2.35397	1.86098	373.104	43.4036	-4.55198	-0.29646
271.563	99.5471	-2.38326	1.86443	373.36	43.3372	-4.44235	-0.29556
271.733	99.5468	-2.41307	1.86796	373.616	43.2723	-4.33353	-0.29452
271.903	99.5464	-2.4435	1.87158	373.872	43.2091	-4.22578	-0.29359
272.073	99.5461	-2.47445	1.87528	374.127	43.1474	-4.11905	-0.29263
272.243	99.5458	-2.50594	1.87906	374.383	43.0874	-4.01339	-0.29165
272.413	99.5455	-2.53818	1.88293	374.639	43.0289	-3.90878	-0.29075
272.582	99.5451	-2.57088	1.88689	374.895	42.9719	-3.80533	-0.28977
272.752	99.5448	-2.60423	1.89093	375.151	42.9165	-3.70333	-0.28895
272.922	99.5445	-2.63803	1.89507	375.406	42.8625	-3.60253	-0.28808
273.091	99.5442	-2.67247	1.89928	375.662	42.8101	-3.50316	-0.28725
273.26	99.5438	-2.7075	1.90358	375.918	42.759	-3.40516	-0.28617
273.43	99.5435	-2.74329	1.90795	376.174	42.7095	-3.30856	-0.2847
273.599	99.5432	-2.77967	1.9124	376.43	42.6613	-3.21326	-0.28302
273.768	99.5429	-2.8167	1.91691	376.686	42.6145	-3.11954	-0.28104
273.937	99.5425	-2.85437	1.9215	376.942	42.5692	-3.02731	-0.27882
274.106	99.5422	-2.89278	1.92614	377.198	42.5251	-2.93661	-0.27638
274.275	99.5419	-2.93195	1.93084	377.454	42.4824	-2.84738	-0.27381
274.443	99.5416	-2.97168	1.93559	377.71	42.441	-2.75964	-0.27137
274.612	99.5412	-3.01199	1.94037	377.966	42.4009	-2.67366	-0.26929
274.781	99.5409	-3.05286	1.9452	378.222	42.3621	-2.58933	-0.26769
274.949	99.5406	-3.09444	1.95005	378.478	42.3244	-2.50664	-0.26645
275.117	99.5403	-3.1367	1.95493	378.734	42.2881	-2.42543	-0.26528
275.286	99.5399	-3.17954	1.95984	378.991	42.2528	-2.34589	-0.26378
275.454	99.5396	-3.22292	1.96476	379.247	42.2188	-2.26794	-0.26185
275.622	99.5393	-3.26732	1.96968	379.503	42.1859	-2.19166	-0.25963
275.791	99.539	-3.31245	1.97461	379.76	42.154	-2.11677	-0.25755
275.959	99.5386	-3.35821	1.97954	380.016	42.1234	-2.04346	-0.25572
276.127	99.5383	-3.4048	1.98448	380.272	42.0937	-1.97192	-0.25399
276.295	99.538	-3.45214	1.9894	380.529	42.0652	-1.90192	-0.25229
276.464	99.5377	-3.50036	1.99432	380.786	42.0376	-1.83374	-0.25037
276.632	99.5373	-3.54896	1.99923	381.042	42.011	-1.76726	-0.24852
276.801	99.537	-3.59837	2.00413	381.299	41.9854	-1.70263	-0.24656
276.969	99.5367	-3.64861	2.00902	381.556	41.9608	-1.63967	-0.2449
277.138	99.5364	-3.69938	2.01389	381.812	41.937	-1.57831	-0.24316
277.306	99.536	-3.75121	2.01876	382.069	41.9142	-1.51879	-0.24136
277.475	99.5357	-3.80374	2.02361	382.326	41.8922	-1.46097	-0.23951
277.644	99.5354	-3.85701	2.02846	382.583	41.8711	-1.40454	-0.23759
277.812	99.5351	-3.91092	2.03329	382.84	41.8508	-1.34989	-0.23581
277.981	99.5347	-3.96578	2.03813	383.097	41.8312	-1.29701	-0.23378
278.15	99.5344	-4.02154	2.04296	383.354	41.8125	-1.24574	-0.2319
278.32	99.5341	-4.07767	2.04779	383.611	41.7945	-1.1961	-0.23008
278.489	99.5338	-4.13461	2.05261	383.867	41.7772	-1.1481	-0.22792
278.658	99.5334	-4.19227	2.05745	384.124	41.7606	-1.10207	-0.2256
278.827	99.5331	-4.25079	2.06229	384.381	41.7447	-1.05759	-0.22318
278.997	99.5328	-4.30969	2.06713	384.638	41.7294	-1.01473	-0.22091
279.166	99.5325	-4.36951	2.07199	384.895	41.7148	-0.9735	-0.21873
279.335	99.5321	-4.43018	2.07687	385.152	41.7007	-0.93381	-0.21654
279.505	99.5318	-4.49148	2.08175	385.409	41.6872	-0.89566	-0.21436
279.674	99.5315	-4.55363	2.08667	385.665	41.6743	-0.85912	-0.21222
279.844	99.5312	-4.61657	2.09159	385.922	41.6619	-0.82416	-0.21048
280.013	99.5308	-4.68068	2.09654	386.179	41.65	-0.79072	-0.2093
280.183	99.5305	-4.74533	2.10152	386.435	41.6386	-0.75883	-0.20841
280.352	99.5302	-4.81066	2.10652	386.691	41.6276	-0.7286	-0.2074
280.521	99.5299	-4.87692	2.11155	386.948	41.6171	-0.69996	-0.2061
280.69	99.5296	-4.94388	2.1166	387.204	41.607	-0.67273	-0.20451
280.859	99.5292	-5.01193	2.12168	387.46	41.5973	-0.6469	-0.20298
281.029	99.5289	-5.08069	2.12678	387.716	41.5879	-0.62237	-0.2017
281.197	99.5286	-5.15029	2.13192	387.971	41.5789	-0.59929	-0.20056
281.366	99.5282	-5.22093	2.1371	388.227	41.5703	-0.57757	-0.19944
281.535	99.5279	-5.29253	2.14229	388.482	41.5619	-0.55714	-0.19829
281.704	99.5276	-5.36522	2.14752	388.738	41.5539	-0.538	-0.19719
281.873	99.5273	-5.43883	2.15278	388.993	41.5461	-0.5202	-0.19624
282.041	99.5269	-5.51331	2.15807	389.247	41.5386	-0.5038	-0.1954
282.21	99.5266	-5.58885	2.1634	389.502	41.5312	-0.48865	-0.19432
282.378	99.5263	-5.66541	2.16876	389.757	41.5241	-0.47473	-0.19294
282.546	99.526	-5.74302	2.17415	390.011	41.5172	-0.462	-0.19112
282.714	99.5256	-5.8216	2.17958	390.265	41.5105	-0.45044	-0.18925
282.883	99.5253	-5.90143	2.18505	390.519	41.504	-0.44007	-0.18779
283.051	99.525	-5.9827	2.19055	390.773	41.4976	-0.43073	-0.18677
283.219	99.5247	-6.0652	2.19611	391.026	41.4913	-0.42245	-0.18616
283.387	99.5243	-6.149	2.2017	391.28	41.4851	-0.41523	-0.18531
283.555	99.524	-6.23412	2.20735	391.533	41.4791	-0.40906	-0.18386
283.724	99.5237	-6.32075	2.21304	391.786	41.4731	-0.4039	-0.18173
283.892	99.5234	-6.40836	2.21879	392.039	41.4672	-0.39964	-0.17921
284.06	99.523	-6.49717	2.2246	392.292	41.4613	-0.39646	-0.17681
284.228	99.5227	-6.58747	2.23047	392.545	41.4555	-0.39417	-0.17472
284.397	99.5224	-6.67898	2.23641	392.797	41.4497	-0.39262	-0.17282
284.565	99.5221	-6.77174	2.24241	393.05	41.4439	-0.39187	-0.17064
284.734	99.5217	-6.86628	2.2485	393.302	41.4381	-0.39181	-0.16817
284.902	99.5214	-6.96227	2.25466	393.555	41.4323	-0.39245	-0.16553
285.071	99.5211	-7.05978	2.26091	393.807	41.4266	-0.39355	-0.16292
285.24	99.5208	-7.15879	2.26723	394.059	41.4207	-0.39518	-0.16
285.409	99.5204	-7.25949	2.27366	394.311	41.4149	-0.39742	-0.15679
285.578	99.5201	-7.36192	2.28018	394.563	41.409	-0.40001	-0.15308
285.747	99.5198	-7.46569	2.2868	394.815	41.4031	-0.40307	-0.14909
285.917	99.5195	-7.57107	2.29352	395.067	41.3971	-0.40647	-0.14517
286.086	99.5192	-7.67805	2.30035	395.318	41.3911	-0.41027	-0.14139
286.256	99.5188	-7.7865	2.30728	395.57	41.385	-0.41436	-0.13786
286.425	99.5185	-7.89639	2.31432	395.822	41.3789	-0.41859	-0.13445
286.595	99.5182	-8.00812	2.32148	396.073	41.3726	-0.42308	-0.13139
286.765	99.5179	-8.12154	2.32875	396.325	41.3663	-0.42753	-0.12869
286.934	99.5175	-8.23645	2.33613	396.577	41.36	-0.432	-0.12613
287.104	99.5172	-8.35299	2.34361	396.828	41.3536	-0.43653	-0.12353
287.274	99.5169	-8.47139	2.35122	397.08	41.3471	-0.44099	-0.12078
287.444	99.5166	-8.59169	2.35894	397.331	41.3405	-0.44531	-0.118
287.614	99.5162	-8.71346	2.36678	397.583	41.3339	-0.44945	-0.11537
287.784	99.5159	-8.83673	2.37472	397.834	41.3272	-0.45355	-0.11291
287.953	99.5156	-8.96163	2.38276	398.086	41.3205	-0.45751	-0.11078
288.123	99.5153	-9.08813	2.39092	398.337	41.3137	-0.46122	-0.10893
288.293	99.5149	-9.21635	2.39918	398.588	41.3069	-0.46469	-0.10741
288.462	99.5146	-9.34614	2.40753	398.84	41.3	-0.46795	-0.10615
288.632	99.5143	-9.47742	2.41599	399.091	41.293	-0.47088	-0.10483
288.801	99.514	-9.61044	2.42454	399.342	41.2861	-0.47355	-0.10316
288.97	99.5136	-9.7452	2.43318	399.593	41.279	-0.47588	-0.1011
289.139	99.5133	-9.88173	2.44192	399.844	41.272	-0.47791	-0.0989
289.308	99.513	-10.0197	2.45074	400.095	41.2649	-0.47966	-0.09692
289.477	99.5127	-10.1591	2.45965	400.346	41.2578	-0.48112	-0.0953
289.645	99.5123	-10.3001	2.46863	400.596	41.2507	-0.48241	-0.09387
289.814	99.4008	-10.4426	2.4777	400.847	41.2435	-0.48349	-0.0923
289.982	99.2188	-10.5864	2.48685	401.097	41.2364	-0.48435	-0.09062
290.15	99.0342	-10.7319	2.49606	401.348	41.2292	-0.48503	-0.08884
290.318	98.8472	-10.8789	2.50536	401.598	41.222	-0.48551	-0.08696
290.486	98.6576	-11.0275	2.51473	401.848	41.2148	-0.48589	-0.08505
290.653	98.4654	-11.1774	2.52418	402.099	41.2077	-0.48617	-0.08292
290.821	98.2705	-11.3287	2.5337	402.349	41.2005	-0.48636	-0.08078
290.988	98.073	-11.4816	2.5433	402.598	41.1933	-0.48653	-0.07879
291.155	97.873	-11.6354	2.55296	402.848	41.1861	-0.48671	-0.07697
291.323	97.6702	-11.7904	2.56271	403.098	41.1789	-0.48695	-0.07507
291.489	97.4647	-11.9466	2.57254	403.347	41.1717	-0.48723	-0.07301
291.656	97.2565	-12.1037	2.58244	403.597	41.1645	-0.48767	-0.07085
291.823	97.0456	-12.262	2.59242	403.846	41.1573	-0.48823	-0.06861
291.99	96.8319	-12.4209	2.60249	404.095	41.1501	-0.48897	-0.06639
292.156	96.6154	-12.5808	2.61264	404.345	41.1429	-0.48992	-0.06417
292.323	96.3962	-12.7417	2.62287	404.594	41.1356	-0.49114	-0.06189
292.489	96.1742	-12.9031	2.63319	404.843	41.1284	-0.49267	-0.05975
292.655	95.9494	-13.0652	2.64361	405.092	41.121	-0.49447	-0.05778
292.822	95.7217	-13.2278	2.65412	405.341	41.1137	-0.49658	-0.05595
292.988	95.4913	-13.3907	2.66472	405.589	41.1064	-0.49902	-0.05437
293.154	95.258	-13.5539	2.67541	405.838	41.099	-0.50181	-0.05292
293.321	95.0219	-13.7169	2.68619	406.087	41.0916	-0.505	-0.05135
293.487	94.7829	-13.8798	2.69707	406.336	41.0841	-0.50857	-0.04944
293.653	94.5412	-14.0425	2.70805	406.585	41.0766	-0.51251	-0.04718
293.82	94.2966	-14.2046	2.7191	406.834	41.069	-0.51683	-0.0445
293.986	94.0492	-14.3661	2.73026	407.083	41.0613	-0.52158	-0.04159
294.152	93.799	-14.5269	2.7415	407.331	41.0536	-0.5267	-0.03883
294.319	93.5461	-14.6868	2.75282	407.58	41.0457	-0.53217	-0.03639
294.485	93.2904	-14.8454	2.76423	407.829	41.0378	-0.53798	-0.0342
294.651	93.0319	-15.0031	2.7757	408.079	41.0299	-0.54414	-0.03234
294.818	92.7707	-15.1592	2.78725	408.328	41.0218	-0.55062	-0.03057
294.985	92.5068	-15.3136	2.79886	408.577	41.0136	-0.55738	-0.02883
295.151	92.2403	-15.4658	2.81052	408.826	41.0053	-0.56446	-0.02692
295.318	91.9711	-15.6157	2.82223	409.076	40.9969	-0.57179	-0.02474
295.485	91.6993	-15.7632	2.83398	409.325	40.9884	-0.57936	-0.02206
295.652	91.4251	-15.9079	2.84576	409.575	40.9798	-0.58714	-0.01896
295.819	91.1483	-16.0497	2.85756	409.825	40.9711	-0.59512	-0.01553
295.986	90.8691	-16.1885	2.86937	410.074	40.9622	-0.60328	-0.01213
296.153	90.5875	-16.3239	2.88118	410.324	40.9533	-0.61156	-0.00894
296.32	90.3036	-16.4557	2.89299	410.574	40.9442	-0.61994	-0.00588
296.488	90.0174	-16.5837	2.90479	410.824	40.9349	-0.6284	-0.00255
296.656	89.7291	-16.7078	2.91655	411.075	40.9256	-0.63691	0.00156
296.823	89.4386	-16.8275	2.92828	411.325	40.9161	-0.64545	0.0065
296.991	89.1461	-16.9426	2.93996	411.575	40.9065	-0.65402	0.0122
297.159	88.8516	-17.0529	2.95159	411.826	40.8968	-0.66257	0.01808
297.327	88.5553	-17.1583	2.96315	412.076	40.8869	-0.6711	0.0237
297.496	88.2571	-17.2587	2.97464	412.327	40.8769	-0.67958	0.02877
297.664	87.9573	-17.3537	2.98607	412.577	40.8668	-0.68802	0.03317
297.833	87.6559	-17.4433	2.9974	412.828	40.8566	-0.6964	0.03695
298.002	87.353	-17.5272	3.00865	413.079	40.8463	-0.70463	0.04001
298.171	87.0486	-17.6053	3.0198	413.329	40.8358	-0.71276	0.04249
298.341	86.743	-17.6776	3.03085	413.58	40.8252	-0.72079	0.04469
298.51	86.4361	-17.7438	3.04181	413.831	40.8145	-0.72868	0.04671
298.68	86.1282	-17.8036	3.05267	414.081	40.8036	-0.73648	0.04908
298.85	85.8193	-17.8572	3.06343	414.332	40.7927	-0.74414	0.05158
299.02	85.5095	-17.9044	3.07408	414.582	40.7816	-0.75173	0.05405
299.191	85.1989	-17.9453	3.08464	414.833	40.7705	-0.75918	0.05614
299.361	84.8877	-17.9797	3.0951	415.084	40.7592	-0.76653	0.0578
299.532	84.5759	-18.0078	3.10548	415.334	40.7478	-0.77381	0.05903
299.703	84.2638	-18.0295	3.11576	415.584	40.7363	-0.78097	0.06015
299.874	83.9513	-18.0447	3.12596	415.835	40.7247	-0.78802	0.06134
300.046	83.6385	-18.0536	3.13609	416.085	40.713	-0.79498	0.06302
300.217	83.3257	-18.0561	3.14615	416.335	40.7012	-0.80186	0.06527
300.389	83.0129	-18.0523	3.15614	416.585	40.6893	-0.80864	0.06775
300.56	82.7003	-18.0421	3.16608	416.835	40.6773	-0.81534	0.0699
300.732	82.3878	-18.0259	3.17598	417.084	40.6652	-0.82202	0.07139
300.904	82.0757	-18.0038	3.18585	417.334	40.653	-0.82869	0.07268
301.076	81.7641	-17.9756	3.19568	417.583	40.6407	-0.83535	0.07429
301.248	81.4529	-17.9417	3.20548	417.833	40.6283	-0.84199	0.07643
301.42	81.1424	-17.9023	3.21529	418.082	40.6158	-0.84867	0.07864
301.592	80.8327	-17.8575	3.22509	418.331	40.6033	-0.8554	0.08032
301.765	80.5237	-17.8075	3.23489	418.58	40.5906	-0.86212	0.08151
301.937	80.2157	-17.7523	3.24471	418.829	40.5778	-0.86889	0.08257
302.109	79.9087	-17.6924	3.25454	419.078	40.5649	-0.87569	0.08402
302.281	79.6028	-17.6276	3.26441	419.327	40.5519	-0.88259	0.08599
302.453	79.298	-17.5585	3.2743	419.575	40.5388	-0.88953	0.08817
302.624	78.9945	-17.4851	3.28423	419.824	40.5256	-0.89662	0.08998
302.796	78.6923	-17.4076	3.29421	420.072	40.5123	-0.90382	0.09132
302.968	78.3915	-17.326	3.30424	420.32	40.4989	-0.91113	0.0922
303.139	78.0921	-17.2406	3.31433	420.569	40.4854	-0.9186	0.09266
303.31	77.7942	-17.152	3.32447	420.817	40.4718	-0.92623	0.09332
303.481	77.4979	-17.0601	3.33466	421.065	40.458	-0.9341	0.09425
303.652	77.2032	-16.965	3.34491	421.313	40.4442	-0.94209	0.09574
303.823	76.9103	-16.867	3.35522	421.561	40.4302	-0.95026	0.0974
303.993	76.619	-16.7663	3.3656	421.809	40.4161	-0.95862	0.09926
304.164	76.3295	-16.6632	3.37603	422.057	40.4018	-0.9672	0.10099
304.334	76.0418	-16.5574	3.38653	422.305	40.3875	-0.97598	0.10238
304.503	75.756	-16.4494	3.39708	422.553	40.373	-0.98503	0.10354
304.673	75.472	-16.3393	3.40769	422.801	40.3584	-0.99433	0.10446
304.842	75.19	-16.2271	3.41835	423.049	40.3436	-1.00391	0.10521
305.011	74.91	-16.1131	3.42906	423.297	40.3287	-1.01379	0.10552
305.18	74.6319	-15.9973	3.43981	423.545	40.3137	-1.02396	0.10542
305.349	74.3558	-15.8801	3.45061	423.793	40.2985	-1.03444	0.10489
305.517	74.0819	-15.7612	3.46144	424.041	40.2831	-1.04516	0.10406
305.685	73.81	-15.641	3.47232	424.289	40.2676	-1.05617	0.10344
305.854	73.5401	-15.5194	3.48322	424.537	40.2519	-1.06748	0.10311
306.021	73.2724	-15.3969	3.49414	424.785	40.2361	-1.07909	0.10297
306.189	73.0069	-15.2731	3.50509	425.034	40.22	-1.09097	0.10287
306.356	72.7434	-15.1483	3.51605	425.282	40.2038	-1.10321	0.10273
306.524	72.4822	-15.0224	3.52703	425.53	40.1874	-1.1158	0.10259
306.691	72.2232	-14.8957	3.53801	425.779	40.1709	-1.12871	0.10254
306.858	71.9663	-14.7683	3.54899	426.027	40.1541	-1.14194	0.10263
307.025	71.7117	-14.6402	3.55997	426.276	40.1371	-1.1555	0.10273
307.191	71.4592	-14.5114	3.57095	426.524	40.1199	-1.1694	0.10275
307.358	71.2091	-14.3819	3.58191	426.773	40.1026	-1.18356	0.1027
307.525	70.9612	-14.252	3.59286	427.022	40.085	-1.19797	0.10259
307.691	70.7155	-14.1216	3.60379	427.271	40.0672	-1.21265	0.10256
307.857	70.4721	-13.991	3.6147	427.519	40.0491	-1.22761	0.10269
308.024	70.2309	-13.8595	3.62559	427.768	40.0309	-1.24288	0.10305
308.19	69.9921	-13.7278	3.63644	428.017	40.0124	-1.25842	0.10343
308.356	69.7555	-13.5961	3.64725	428.266	39.9937	-1.27421	0.10384
308.523	69.5212	-13.4641	3.65803	428.515	39.9748	-1.29027	0.10408
308.689	69.2892	-13.3321	3.66878	428.765	39.9556	-1.30661	0.10416
308.855	69.0595	-13.2002	3.67947	429.014	39.9362	-1.32322	0.10425
309.022	68.832	-13.0687	3.69012	429.263	39.9165	-1.34001	0.10423
309.188	68.6069	-12.9374	3.70071	429.512	39.8966	-1.357	0.10423
309.354	68.384	-12.8062	3.71126	429.762	39.8764	-1.37418	0.10436
309.521	68.1634	-12.6757	3.72174	430.011	39.8559	-1.39154	0.10452
309.687	67.9451	-12.5454	3.73217	430.26	39.8353	-1.40904	0.10454
309.854	67.729	-12.4158	3.74252	430.51	39.8143	-1.4267	0.10445
310.021	67.5151	-12.2868	3.7528	430.759	39.7931	-1.44444	0.10473
310.188	67.3035	-12.1587	3.76301	431.008	39.7716	-1.46242	0.10558
310.355	67.0941	-12.0312	3.77314	431.258	39.7499	-1.4806	0.10707
310.522	66.8868	-11.9046	3.78318	431.507	39.7279	-1.4989	0.10877
310.689	66.6818	-11.7794	3.79312	431.756	39.7056	-1.51742	0.11013
310.856	66.479	-11.6552	3.80298	432.006	39.683	-1.5361	0.11099
311.024	66.2782	-11.5321	3.81271	432.255	39.6602	-1.55495	0.11131
311.191	66.0796	-11.4102	3.82234	432.504	39.6371	-1.57389	0.11141
311.359	65.8832	-11.2899	3.83186	432.754	39.6137	-1.59292	0.11181
311.527	65.6887	-11.1707	3.84124	433.003	39.59	-1.61211	0.11261
311.695	65.4964	-11.0527	3.85048	433.252	39.566	-1.6314	0.11362
311.863	65.306	-10.9365	3.85959	433.501	39.5418	-1.65077	0.11446
312.031	65.1177	-10.8216	3.86853	433.75	39.5172	-1.67042	0.11464
312.2	64.9313	-10.7083	3.87731	433.999	39.4924	-1.69019	0.11416
312.368	64.7469	-10.5963	3.88592	434.248	39.4673	-1.71015	0.11317
312.537	64.5644	-10.4863	3.89435	434.497	39.4419	-1.73036	0.11244
312.706	64.3838	-10.3781	3.90259	434.746	39.4162	-1.75078	0.11224
312.875	64.2051	-10.2713	3.91063	434.995	39.3902	-1.77144	0.11274
313.044	64.0282	-10.1663	3.91845	435.243	39.3638	-1.7922	0.11359
313.214	63.8531	-10.0627	3.92605	435.492	39.3372	-1.81316	0.11476
313.383	63.6797	-9.96102	3.93342	435.741	39.3103	-1.83432	0.11581
313.553	63.5082	-9.86088	3.94055	435.989	39.283	-1.85562	0.11675
313.723	63.3383	-9.7621	3.94745	436.238	39.2554	-1.8772	0.11788
313.893	63.1702	-9.66477	3.95408	436.487	39.2275	-1.89898	0.1193
314.063	63.0037	-9.56883	3.96046	436.735	39.1993	-1.92098	0.12094
314.233	62.8388	-9.4744	3.96656	436.984	39.1707	-1.94321	0.12211
314.403	62.6756	-9.38143	3.97037	437.232	39.1419	-1.96573	0.12259
314.574	62.514	-9.28981	3.97037	437.481	39.1127	-1.98855	0.1222
314.745	62.354	-9.19939	3.97037	437.729	39.0831	-2.01148	0.12107
314.915	62.1955	-9.11013	3.97037	437.978	39.0532	-2.03465	0.12
315.086	62.0385	-9.02212	3.97037	438.226	39.023	-2.05805	0.11936
315.257	61.883	-8.93501	3.97037	438.475	38.9924	-2.08167	0.11951
315.428	61.7291	-8.84871	3.97037	438.723	38.9614	-2.1055	0.12028
315.6	61.5766	-8.76333	3.97037	438.972	38.9302	-2.12954	0.12163
315.771	61.4256	-8.67889	3.97037	439.22	38.8985	-2.15388	0.12322
315.943	61.2761	-8.59534	3.97037	439.469	38.8665	-2.17839	0.12423
316.114	61.128	-8.51244	3.97037	439.718	38.8342	-2.20309	0.12451
316.286	60.9813	-8.43073	3.97037	439.966	38.8014	-2.22808	0.12428
316.458	60.8361	-8.34976	3.97037	440.215	38.7683	-2.25326	0.12417
316.629	60.6922	-8.26928	3.97037	440.464	38.7348	-2.27858	0.12464
316.801	60.5497	-8.18944	3.97037	440.712	38.701	-2.30404	0.126
316.973	60.4086	-8.11028	3.97037	440.961	38.6667	-2.32967	0.12797
317.145	60.2689	-8.03123	3.97037	441.21	38.6321	-2.35546	0.13005
317.317	60.1305	-7.95266	3.97037	441.459	38.5971	-2.38133	0.13189
317.489	59.9934	-7.87457	3.97037	441.707	38.5617	-2.40743	0.13363
317.661	59.8578	-7.797	3.97037	441.956	38.526	-2.43368	0.13509
317.833	59.7235	-7.71979	3.97037	442.205	38.4898	-2.46008	0.13676
318.005	59.5905	-7.64297	3.97037	442.454	38.4533	-2.48665	0.13829
318.177	59.4588	-7.56688	3.97037	442.703	38.4163	-2.51343	0.13942
318.348	59.3284	-7.49136	3.97037	442.951	38.379	-2.54041	0.14016
318.52	59.1994	-7.41631	3.97037	443.2	38.3413	-2.56747	0.14053
318.691	59.0716	-7.34182	3.97037	443.449	38.3031	-2.59473	0.14063
318.863	58.9452	-7.26797	3.97037	443.697	38.2646	-2.62216	0.14074
319.034	58.8199	-7.19437	3.97037	443.946	38.2256	-2.64979	0.14108
319.205	58.696	-7.12135	3.97037	444.195	38.1863	-2.67754	0.14178
319.376	58.5733	-7.04895	3.97037	444.443	38.1465	-2.70545	0.14285
319.546	58.4519	-6.97712	3.97037	444.692	38.1063	-2.73365	0.1444
319.717	58.3317	-6.90569	3.97037	444.94	38.0657	-2.76204	0.1462
319.887	58.2128	-6.83468	3.97037	445.189	38.0247	-2.79065	0.14788
320.057	58.0951	-6.76481	3.97037	445.437	37.9832	-2.8195	0.1494
320.226	57.9785	-6.69577	3.97037	445.685	37.9414	-2.84868	0.15057
320.395	57.8632	-6.62737	3.97037	445.933	37.899	-2.87813	0.1515
320.565	57.7491	-6.55967	3.97037	446.181	37.8563	-2.90777	0.15202
320.733	57.6361	-6.49267	3.97037	446.429	37.8131	-2.93768	0.15228
320.902	57.5243	-6.42663	3.97037	446.677	37.7695	-2.9679	0.1524
321.07	57.4135	-6.36134	3.97037	446.925	37.7254	-2.99841	0.15268
321.238	57.304	-6.29674	3.97037	447.173	37.6809	-3.02915	0.15323
321.406	57.1955	-6.23295	3.97037	447.421	37.6359	-3.06031	0.15399
321.574	57.0881	-6.16997	3.97037	447.668	37.5904	-3.09176	0.15486
321.741	56.9819	-6.10818	3.97037	447.916	37.5445	-3.12346	0.15551
321.908	56.8767	-6.04737	3.97037	448.163	37.4981	-3.15549	0.15605
322.075	56.7725	-5.98737	3.97037	448.411	37.4513	-3.18777	0.15649
322.242	56.6694	-5.92837	3.97037	448.658	37.4039	-3.22035	0.15694
322.409	56.5672	-5.87037	3.97037	448.906	37.3561	-3.253	0.1577
322.575	56.4661	-5.81313	3.97037	449.153	37.3078	-3.28588	0.15878
322.742	56.3659	-5.75687	3.97037	449.4	37.259	-3.31892	0.15989
322.908	56.2668	-5.70134	3.97037	449.647	37.2097	-3.35201	0.16084
323.074	56.1685	-5.64688	3.96409	449.895	37.1599	-3.38531	0.16155
323.241	56.0712	-5.59336	3.95742	450.142	37.1096	-3.41865	0.16214
323.407	55.9749	-5.54057	3.95035	450.389	37.0589	-3.45208	0.16301
323.573	55.8794	-5.48897	3.94288	450.637	37.0076	-3.48548	0.16417
323.74	55.7848	-5.4382	3.93501	450.884	36.9558	-3.51892	0.16542
323.906	55.6911	-5.38831	3.92673	451.131	36.9036	-3.5523	0.16662
324.073	55.5983	-5.33933	3.91805	451.378	36.8509	-3.58543	0.16785
324.24	55.5062	-5.29103	3.90897	451.626	36.7976	-3.61839	0.16902
324.407	55.4151	-5.24362	3.89949	451.873	36.7439	-3.65113	0.17001
324.574	55.3247	-5.19699	3.88963	452.12	36.6897	-3.68355	0.17088
324.742	55.2351	-5.15093	3.87938	452.368	36.635	-3.71559	0.17185
324.909	55.1463	-5.10571	3.86875	452.615	36.5799	-3.74736	0.17276
325.077	55.0583	-5.0612	3.85777	452.862	36.5242	-3.77876	0.17346
325.245	54.9711	-5.0174	3.84644	453.11	36.4682	-3.80974	0.17369
325.413	54.8846	-4.97434	3.83477	453.357	36.4116	-3.8402	0.1732
325.582	54.7988	-4.93189	3.82279	453.604	36.3546	-3.87025	0.17231
325.75	54.7138	-4.89049	3.8105	453.852	36.2972	-3.89982	0.17117
325.919	54.6295	-4.8496	3.79793	454.099	36.2394	-3.92869	0.17012
326.088	54.5459	-4.8093	3.78509	454.346	36.1811	-3.95698	0.16926
326.258	54.463	-4.76963	3.772	454.593	36.1224	-3.98462	0.16865
326.427	54.3807	-4.7306	3.75867	454.841	36.0633	-4.01158	0.1685
326.597	54.2992	-4.69192	3.74513	455.088	36.0038	-4.03783	0.16876
326.767	54.2183	-4.65367	3.73141	455.335	35.9439	-4.06342	0.16928
326.937	54.138	-4.61599	3.7175	455.582	35.8837	-4.08833	0.16986
327.107	54.0584	-4.57862	3.70342	455.829	35.823	-4.11256	0.17044
327.278	53.9795	-4.54179	3.68921	456.075	35.7621	-4.13607	0.17101
327.448	53.9011	-4.50541	3.67487	456.322	35.7008	-4.15892	0.17146
327.619	53.8235	-4.46977	3.6604	456.569	35.6391	-4.18103	0.17177
327.789	53.7464	-4.43462	3.64585	456.815	35.5772	-4.20235	0.17225
327.96	53.6699	-4.39981	3.6312	457.061	35.5149	-4.22296	0.17285
328.13	53.594	-4.36559	3.61647	457.308	35.4523	-4.24274	0.17346
328.301	53.5187	-4.33158	3.60168	457.554	35.3895	-4.26179	0.17367
328.472	53.444	-4.29788	3.58683	457.8	35.3263	-4.28007	0.17324
328.642	53.3699	-4.2645	3.57191	458.046	35.2629	-4.29773	0.17256
328.813	53.2964	-4.23138	3.55695	458.291	35.1993	-4.31469	0.17217
328.983	53.2234	-4.19858	3.54195	458.537	35.1354	-4.33099	0.1722
329.153	53.151	-4.16593	3.5269	458.782	35.0712	-4.34671	0.17269
329.324	53.0791	-4.13382	3.5118	459.028	35.0069	-4.36186	0.17324
329.494	53.0078	-4.10213	3.49667	459.273	34.9423	-4.37641	0.17387
329.664	52.9371	-4.07069	3.48149	459.518	34.8775	-4.3903	0.17469
329.833	52.8669	-4.03951	3.46627	459.763	34.8125	-4.40368	0.1759
330.003	52.7972	-4.00851	3.451	460.008	34.7473	-4.41653	0.1775
330.173	52.7281	-3.97795	3.43569	460.253	34.682	-4.42887	0.17923
330.342	52.6594	-3.9476	3.42033	460.497	34.6164	-4.44066	0.18136
330.511	52.5913	-3.91746	3.40491	460.742	34.5507	-4.45208	0.18352
330.68	52.5238	-3.88761	3.38944	460.986	34.4848	-4.4632	0.18564
330.849	52.4567	-3.8579	3.37392	461.231	34.4188	-4.47391	0.18722
331.018	52.3902	-3.82861	3.35834	461.475	34.3526	-4.48432	0.18852
331.187	52.3241	-3.79957	3.34272	461.72	34.2862	-4.49443	0.18967
331.355	52.2586	-3.7709	3.32704	461.964	34.2197	-4.50442	0.19115
331.523	52.1936	-3.74242	3.31131	462.209	34.1531	-4.51427	0.19299
331.692	52.129	-3.71413	3.29554	462.453	34.0863	-4.52387	0.19485
331.86	52.0649	-3.68622	3.27973	462.697	34.0194	-4.53339	0.19674
332.028	52.0014	-3.65851	3.26389	462.942	33.9523	-4.54281	0.19841
332.196	51.9382	-3.63097	3.24803	463.186	33.8851	-4.55223	0.19997
332.363	51.8756	-3.6037	3.23216	463.431	33.8177	-4.56172	0.20155
332.531	51.8135	-3.57665	3.21629	463.675	33.7503	-4.57122	0.20342
332.698	51.7518	-3.5499	3.20044	463.92	33.6826	-4.58085	0.20532
332.866	51.6906	-3.52343	3.18463	464.165	33.6149	-4.59063	0.20713
333.033	51.6298	-3.4974	3.16886	464.409	33.547	-4.60058	0.20875
333.2	51.5694	-3.47165	3.15315	464.654	33.4789	-4.6108	0.21022
333.367	51.5095	-3.44614	3.13754	464.899	33.4107	-4.62111	0.21166
333.534	51.4501	-3.42099	3.12202	465.144	33.3423	-4.63172	0.21304
333.701	51.3911	-3.39617	3.10664	465.389	33.2738	-4.64257	0.21458
333.868	51.3325	-3.3717	3.0914	465.634	33.2051	-4.65365	0.21642
334.034	51.2743	-3.34733	3.07633	465.879	33.1363	-4.66507	0.21967
334.201	51.2166	-3.32328	3.06145	466.124	33.0673	-4.67686	0.22472
334.368	51.1593	-3.29961	3.04677	466.37	32.9981	-4.68898	0.23083
334.534	51.1023	-3.27626	3.03233	466.615	32.9287	-4.70146	0.23686
334.701	51.0458	-3.25314	3.01814	466.861	32.8591	-4.71423	0.24156
334.867	50.9897	-3.23027	3.00421	467.106	32.7894	-4.72737	0.24434
335.034	50.9339	-3.20796	2.99057	467.352	32.7194	-4.74081	0.24574
335.2	50.8786	-3.18605	2.97722	467.597	32.6493	-4.75443	0.24654
335.367	50.8236	-3.16443	2.9642	467.843	32.5789	-4.7683	0.24726
335.534	50.769	-3.14317	2.9515	468.089	32.5083	-4.78233	0.24824
335.7	50.7148	-3.12218	2.93913	468.334	32.4376	-4.79655	0.24958
335.867	50.6609	-3.10159	2.92711	468.58	32.3666	-4.81085	0.25114
336.034	50.6074	-3.08128	2.91545	468.826	32.2953	-4.82533	0.25253
336.201	50.5542	-3.06122	2.90414	469.072	32.224	-4.8399	0.25339
336.369	50.5014	-3.0414	2.90414	469.317	32.1523	-4.85447	0.25392
336.536	50.4489	-3.02183	2.90414	469.563	32.0805	-4.86894	0.25471
336.704	50.3967	-3.00277	2.90414	469.809	32.0084	-4.88335	0.25588
336.873	50.3449	-2.98394	2.90414	470.055	31.9361	-4.89753	0.25734
337.041	50.2934	-2.9654	2.90414	470.3	31.8636	-4.91141	0.2588
337.21	50.2422	-2.94715	2.90414	470.546	31.791	-4.92495	0.26016
337.379	50.1914	-2.92918	2.90414	470.792	31.7181	-4.93809	0.26136
337.549	50.1408	-2.91138	2.90414	471.037	31.645	-4.95084	0.26268
337.719	50.0906	-2.89373	2.90414	471.283	31.5717	-4.963	0.26409
337.889	50.0406	-2.87634	2.90414	471.528	31.4983	-4.97473	0.26527
338.06	49.9909	-2.85911	2.90414	471.774	31.4247	-4.98586	0.26606
338.232	49.9416	-2.84207	2.90414	472.019	31.3509	-4.99627	0.26666
338.404	49.8925	-2.82509	2.90414	472.264	31.277	-5.00593	0.2673
338.576	49.8437	-2.80845	2.90414	472.51	31.2029	-5.01489	0.26804
338.749	49.7953	-2.79196	2.90414	472.755	31.1287	-5.02303	0.26867
338.923	49.7471	-2.77567	2.90414	473	31.0544	-5.03023	0.26936
339.097	49.6992	-2.75952	2.90414	473.245	30.98	-5.0365	0.27009
339.271	49.6515	-2.7435	2.90414	473.49	30.9055	-5.04183	0.27086
339.447	49.6042	-2.72761	2.90414	473.735	30.8309	-5.04619	0.27196
339.622	49.557	-2.71177	2.90414	473.98	30.7563	-5.0495	0.27316
339.798	49.5102	-2.69602	2.90414	474.225	30.6816	-5.05185	0.2745
339.975	49.4637	-2.68025	2.90414	474.47	30.607	-5.05324	0.27551
340.151	49.4174	-2.66456	2.90414	474.714	30.5323	-5.05358	0.2764
340.329	49.3714	-2.64883	2.90414	474.959	30.4576	-5.05293	0.27736
340.506	49.3257	-2.63334	2.90414	475.204	30.3829	-5.05128	0.27825
340.684	49.2802	-2.61785	2.90414	475.448	30.3082	-5.04866	0.27937
340.862	49.235	-2.60232	2.90414	475.693	30.2336	-5.0451	0.28052
341.041	49.1901	-2.58683	2.90414	475.938	30.1591	-5.0406	0.28137
341.219	49.1454	-2.57137	2.90414	476.182	30.0846	-5.03525	0.28211
341.398	49.101	-2.55586	2.90414	476.427	30.0102	-5.02902	0.2827
341.576	49.0569	-2.54022	2.90414	476.671	29.9359	-5.02199	0.2831
341.755	49.013	-2.52461	2.90414	476.916	29.8618	-5.01416	0.28356
341.933	48.9695	-2.509	2.90414	477.16	29.7877	-5.00563	0.28394
342.112	48.9262	-2.49327	2.90414	477.405	29.7138	-4.99634	0.28486
342.29	48.8831	-2.47748	2.90414	477.649	29.64	-4.98636	0.28588
342.468	48.8404	-2.46175	2.90414	477.894	29.5664	-4.97572	0.28714
342.646	48.7979	-2.446	2.90414	478.139	29.4929	-4.96458	0.28808
342.823	48.7557	-2.43019	2.90414	478.383	29.4196	-4.95277	0.28849
343	48.7137	-2.41431	2.90414	478.628	29.3465	-4.94037	0.28839
343.176	48.672	-2.39834	2.90414	478.872	29.2736	-4.92755	0.28802
343.352	48.6307	-2.38232	2.90414	479.117	29.2008	-4.9143	0.28785
343.528	48.5895	-2.36622	2.90414	479.361	29.1283	-4.9007	0.28811
343.703	48.5487	-2.35002	2.90414	479.606	29.056	-4.88674	0.28875
343.877	48.5082	-2.33372	2.90414	479.851	28.9839	-4.87264	0.28964
344.051	48.4679	-2.31732	2.90414	480.095	28.912	-4.85835	0.29077
344.224	48.4279	-2.30093	2.90414	480.34	28.8403	-4.8438	0.29204
344.397	48.3882	-2.28446	2.90414	480.585	28.7688	-4.82911	0.29334
344.569	48.3488	-2.26791	2.90414	480.83	28.6975	-4.81431	0.29454
344.74	48.3096	-2.25135	2.90414	481.074	28.6265	-4.79926	0.29536
344.911	48.2708	-2.23473	2.90414	481.319	28.5557	-4.78409	0.29605
345.081	48.2322	-2.21815	2.90414	481.564	28.4851	-4.76883	0.29654
345.251	48.194	-2.20157	2.90414	481.809	28.4147	-4.75345	0.29694
345.42	48.156	-2.18489	2.90414	482.054	28.3446	-4.73801	0.29741
345.589	48.1183	-2.16821	2.90414	482.299	28.2747	-4.72262	0.2979
345.757	48.0809	-2.15156	2.90414	482.544	28.205	-4.70725	0.2984
345.925	48.0438	-2.13491	2.90414	482.789	28.1356	-4.69185	0.29886
346.092	48.007	-2.11831	2.90414	483.034	28.0663	-4.67637	0.29952
346.259	47.9704	-2.10178	2.90414	483.279	27.9974	-4.66095	0.30025
346.425	47.9342	-2.08542	2.90414	483.524	27.9286	-4.64541	0.30118
346.591	47.8982	-2.0692	2.90414	483.769	27.8601	-4.62969	0.30225
346.757	47.8625	-2.05306	2.90414	484.014	27.7918	-4.61398	0.30312
346.923	47.8271	-2.03707	2.90414	484.259	27.7237	-4.59815	0.30392
347.088	47.792	-2.02122	2.90414	484.504	27.6558	-4.58225	0.30472
347.253	47.7571	-2.00546	2.90414	484.749	27.5882	-4.56616	0.30551
347.418	47.7225	-1.98991	2.90414	484.995	27.5209	-4.55013	0.30609
347.583	47.6882	-1.97456	2.90414	485.24	27.4537	-4.534	0.30645
347.749	47.6542	-1.95941	2.90414	485.485	27.3869	-4.51772	0.30667
347.914	47.6204	-1.94448	2.90414	485.73	27.3202	-4.50132	0.30689
348.079	47.5868	-1.92978	2.90414	485.975	27.2538	-4.48477	0.30717
348.244	47.5536	-1.91545	2.90414	486.221	27.1877	-4.46809	0.3077
348.409	47.5205	-1.90132	2.90414	486.466	27.1218	-4.45115	0.30865
348.574	47.4877	-1.88743	2.90414	486.711	27.0561	-4.43403	0.30985
348.739	47.4552	-1.87385	2.90414	486.956	26.9907	-4.41669	0.3113
348.905	47.4229	-1.86045	2.90414	487.201	26.9256	-4.39905	0.31237
349.07	47.3907	-1.84731	2.90414	487.446	26.8606	-4.38114	0.31303
349.236	47.3589	-1.83439	2.90414	487.691	26.796	-4.36302	0.31328
349.402	47.3272	-1.82177	2.90414	487.937	26.7317	-4.34458	0.31367
349.568	47.2958	-1.80933	2.90414	488.182	26.6676	-4.32578	0.31435
349.734	47.2646	-1.79715	2.90414	488.427	26.6038	-4.30661	0.31539
349.901	47.2336	-1.78524	2.90414	488.672	26.5403	-4.28709	0.31661
350.067	47.2028	-1.77355	2.90414	488.917	26.4771	-4.2671	0.31771
350.234	47.1721	-1.76201	2.90414	489.162	26.4142	-4.24663	0.31871
350.401	47.1418	-1.75063	2.90414	489.407	26.3516	-4.22574	0.31947
350.568	47.1115	-1.73938	2.90414	489.652	26.2893	-4.20437	0.32027
350.735	47.0815	-1.72826	2.90414	489.897	26.2273	-4.1825	0.3212
350.902	47.0517	-1.71714	2.90414	490.142	26.1656	-4.16017	0.32226
351.069	47.0221	-1.70608	2.90414	490.387	26.1043	-4.1375	0.32359
351.236	46.9926	-1.69509	2.90414	490.631	26.0433	-4.11438	0.32479
351.403	46.9633	-1.68403	2.90414	490.876	25.9827	-4.0908	0.3258
351.57	46.9343	-1.67299	2.90414	491.121	25.9224	-4.06681	0.32637
351.738	46.9054	-1.66187	2.90414	491.366	25.8625	-4.0425	0.32648
351.905	46.8767	-1.65073	2.90414	491.611	25.8029	-4.01782	0.32654
352.072	46.8482	-1.63947	2.90414	491.856	25.7437	-3.99264	0.32691
352.239	46.8199	-1.62805	2.90414	492.101	25.6849	-3.96712	0.3277
352.406	46.7918	-1.61652	2.90414	492.345	25.6264	-3.94132	0.32846
352.573	46.7639	-1.60472	2.90414	492.59	25.5684	-3.91521	0.32913
352.74	46.7363	-1.59267	2.90414	492.835	25.5107	-3.88876	0.3297
352.907	46.7088	-1.58043	2.90414	493.08	25.4534	-3.86212	0.33031
353.074	46.6815	-1.56793	2.90414	493.325	25.3965	-3.83548	0.33124
353.241	46.6544	-1.5551	2.90414	493.569	25.3401	-3.80874	0.3324
353.407	46.6276	-1.54197	2.90414	493.814	25.284	-3.78189	0.33321
353.574	46.601	-1.5286	2.90414	494.059	25.2283	-3.75504	0.33361
353.74	46.5747	-1.51497	2.90414	494.303	25.173	-3.72834	0.33367
353.907	46.5486	-1.50102	2.90414	494.548	25.1181	-3.70166	0.3336
354.073	46.5227	-1.48682	2.90414	494.793	25.0636	-3.6751	0.3336
354.239	46.4971	-1.47232	2.90414	495.038	25.0095	-3.64878	0.33387
354.405	46.4717	-1.4576	2.90414	495.282	24.9557	-3.62273	0.33435
354.571	46.4466	-1.44262	2.90414	495.527	24.9024	-3.59702	0.33484
354.737	46.4217	-1.42745	2.90414	495.772	24.8495	-3.57164	0.33528
354.903	46.3971	-1.41206	2.90414	496.016	24.7969	-3.54685	0.33582
355.068	46.3728	-1.39648	2.90414	496.261	24.7447	-3.5225	0.33609
355.234	46.3488	-1.38083	2.90414	496.506	24.6928	-3.49866	0.33644
355.4	46.325	-1.36507	2.90414	496.75	24.6413	-3.47545	0.3367
355.565	46.3015	-1.34924	2.90414	496.995	24.5901	-3.45273	0.33696
355.731	46.2782	-1.33336	2.90414	497.239	24.5392	-3.4307	0.33708
355.896	46.2553	-1.31751	2.90414	497.484	24.4887	-3.40922	0.33723
356.062	46.2326	-1.30171	2.90414	497.728	24.4385	-3.38848	0.33758
356.227	46.2102	-1.28601	2.90414	497.973	24.3886	-3.36839	0.33788
356.393	46.1881	-1.27037	2.90414	498.217	24.339	-3.34902	0.3383
356.558	46.1662	-1.25489	2.90414	498.462	24.2896	-3.33043	0.33883
356.724	46.1446	-1.23961	2.90414	498.706	24.2406	-3.31253	0.33937
356.889	46.1233	-1.22457	2.90414	498.951	24.1918	-3.29528	0.34013
357.055	46.1022	-1.20974	2.90414	499.195	24.1432	-3.27865	0.34093
357.221	46.0814	-1.19519	2.90414	499.439	24.0949	-3.26264	0.34202
357.386	46.0609	-1.18101	2.90414	499.684	24.0468	-3.24701	0.34311
357.552	46.0406	-1.1672	2.90414	499.928	23.9989	-3.23183	0.34413
357.718	46.0204	-1.15369	2.90414	500.172	23.9513	-3.21701	0.34503
357.884	46.0006	-1.14056	2.90414	500.417	23.9038	-3.20252	0.34569
358.05	45.981	-1.12784	2.90414	500.661	23.8566	-3.18819	0.34646
358.216	45.9616	-1.11545	2.90414	500.905	23.8096	-3.17393	0.34723
358.382	45.9424	-1.10343	2.90414	501.149	23.7628	-3.15986	0.34801
358.548	45.9234	-1.0918	2.90414	501.394	23.7162	-3.14573	0.3488
358.714	45.9046	-1.08055	2.90414	501.638	23.6699	-3.13141	0.34941
358.88	45.886	-1.06963	2.90414	501.882	23.6237	-3.1168	0.3499
359.046	45.8675	-1.05906	2.90414	502.126	23.5777	-3.10176	0.35018
359.213	45.8493	-1.04887	2.90414	502.371	23.532	-3.0862	0.35046
359.379	45.8312	-1.039	2.90414	502.615	23.4865	-3.06992	0.35071
359.545	45.8133	-1.02941	2.90414	502.859	23.4412	-3.05283	0.35093
359.712	45.7956	-1.02008	2.90414	503.104	23.3962	-3.0349	0.35133
359.878	45.778	-1.011	2.90414	503.348	23.3515	-3.01598	0.35183
360.045	45.7606	-1.00211	2.90414	503.592	23.307	-2.99604	0.35266
360.211	45.7433	-0.99341	2.90414	503.837	23.2629	-2.97504	0.35366
360.377	45.7262	-0.98485	2.90414	504.081	23.219	-2.95284	0.35457
360.544	45.7092	-0.97642	2.90414	504.326	23.1756	-2.92942	0.35538
360.71	45.6924	-0.96806	2.90414	504.57	23.1324	-2.90463	0.35598
360.876	45.6757	-0.95983	2.90414	504.815	23.0896	-2.87849	0.3568
361.042	45.6592	-0.95162	2.90414	505.06	23.0473	-2.85085	0.35805
361.209	45.6428	-0.94342	2.90414	505.304	23.0053	-2.82179	0.35959
361.375	45.6265	-0.93521	2.90414	505.549	22.9638	-2.79131	0.36113
361.541	45.6104	-0.92692	2.90414	505.794	22.9228	-2.75941	0.36241
361.707	45.5944	-0.91858	2.90414	506.039	22.8822	-2.72621	0.3635
361.872	45.5785	-0.91009	2.90414	506.284	22.8422	-2.69176	0.36423
362.038	45.5629	-0.90151	2.90414	506.529	22.8026	-2.65628	0.36484
362.204	45.5473	-0.89282	2.90414	506.774	22.7636	-2.61971	0.36524
362.369	45.5319	-0.88396	2.90414	507.018	22.7251	-2.58217	0.36551
362.535	45.5167	-0.87494	2.90414	507.263	22.6872	-2.54385	0.36579
362.7	45.5016	-0.86578	2.90414	507.508	22.6499	-2.50489	0.36636
362.865	45.4867	-0.85652	2.90414	507.754	22.6132	-2.46539	0.36725
363.03	45.4719	-0.84707	2.90414	507.999	22.577	-2.4254	0.36843
363.195	45.4574	-0.83744	2.90414	508.244	22.5415	-2.38526	0.3697
363.36	45.4429	-0.82767	2.90414	508.489	22.5065	-2.34513	0.37102
363.525	45.4287	-0.81774	2.90414	508.734	22.4722	-2.30518	0.37224
363.69	45.4146	-0.80765	2.90414	508.979	22.4384	-2.26553	0.37317
363.854	45.4007	-0.79741	2.90414	509.224	22.4052	-2.22644	0.37382
364.019	45.387	-0.78707	2.90414	509.469	22.3726	-2.18826	0.37442
364.183	45.3734	-0.77664	2.90414	509.714	22.3406	-2.15101	0.37544
364.347	45.3601	-0.76613	2.90414	509.959	22.3091	-2.1149	0.37659
364.512	45.3469	-0.75561	2.90414	510.203	22.2782	-2.08011	0.3779
364.676	45.3339	-0.74505	2.90414	510.448	22.2477	-2.04675	0.37894
364.84	45.3211	-0.73448	2.90414	510.693	22.2177	-2.01508	0.37959
365.004	45.3085	-0.72391	2.90414	510.938	22.1882	-1.98512	0.38005
365.168	45.296	-0.71338	2.90414	511.182	22.1591	-1.95704	0.38053
365.332	45.2838	-0.70289	2.90414	511.427	22.1304	-1.93096	0.38121
365.496	45.2717	-0.69245	2.90414	511.672	22.1021	-1.90687	0.38193
365.66	45.2598	-0.68212	2.90414	511.916	22.0742	-1.88505	0.38264
365.824	45.2481	-0.67191	2.90414	512.161	22.0465	-1.86537	0.38357
365.988	45.2365	-0.66185	2.90414	512.405	22.0191	-1.84794	0.38481
366.152	45.2252	-0.65194	2.90414	512.65	21.992	-1.83272	0.38645
366.316	45.214	-0.64225	2.90414	512.894	21.965	-1.81964	0.38803
366.48	45.2029	-0.63277	2.90414	513.138	21.9383	-1.80868	0.38932
366.644	45.1921	-0.62349	2.90414	513.383	21.9117	-1.79975	0.39019
366.808	45.1814	-0.61445	2.90414	513.627	21.8852	-1.7928	0.39081
366.972	45.1708	-0.60566	2.90414	513.871	21.8588	-1.78771	0.39143
367.136	45.1604	-0.59713	2.90414	514.115	21.8324	-1.78432	0.39197
367.301	45.1501	-0.58884	2.90414	514.36	21.8061	-1.7825	0.39249
367.465	45.14	-0.58081	2.90414	514.604	21.7798	-1.78217	0.39291
367.629	45.13	-0.57308	2.90414	514.848	21.7535	-1.78305	0.39368
367.793	45.1202	-0.56562	2.90414	515.093	21.7271	-1.78496	0.39487
367.958	45.1105	-0.55846	2.90414	515.337	21.7007	-1.78763	0.39629
368.122	45.1008	-0.55155	2.90414	515.582	21.6743	-1.79088	0.39788
368.286	45.0914	-0.54498	2.90414	515.827	21.6478	-1.79448	0.39918
368.451	45.082	-0.53869	2.90414	516.071	21.6213	-1.79819	0.40007
368.615	45.0727	-0.53265	2.90414	516.316	21.5947	-1.80183	0.40072
368.78	45.0635	-0.52692	2.90414	516.561	21.568	-1.80519	0.40131
368.945	45.0545	-0.5214	2.90414	516.806	21.5413	-1.80798	0.40206
369.109	45.0455	-0.51615	2.90414	517.051	21.5145	-1.81007	0.40278
369.274	45.0366	-0.51113	2.90414	517.297	21.4877	-1.81125	0.40345
369.439	45.0278	-0.50635	2.90414	517.542	21.461	-1.81128	0.40395
369.603	45.0191	-0.50178	2.90414	517.788	21.4342	-1.80998	0.40422
369.768	45.0104	-0.49739	2.90414	518.034	21.4074	-1.80717	0.40461
369.933	45.0019	-0.49323	2.90414	518.28	21.3807	-1.80281	0.40517
370.098	44.9934	-0.48928	2.90414	518.526	21.3541	-1.79665	0.40588
370.262	44.9849	-0.48549	2.90414	518.772	21.3275	-1.78865	0.4066
370.427	44.9766	-0.48186	2.90414	519.019	21.3011	-1.77882	0.4073
370.592	44.9682	-0.47839	2.90414	519.265	21.2748	-1.76707	0.40788
370.757	44.96	-0.47504	2.90414	519.512	21.2488	-1.75331	0.40852
370.922	44.9518	-0.47183	2.90414	519.759	21.223	-1.73758	0.40922
371.087	44.9437	-0.46872	2.90414	520.006	21.1974	-1.72005	0.41001
371.252	44.9356	-0.46572	2.90414	520.253	21.172	-1.70068	0.41087
371.417	44.9276	-0.46283	2.90414	520.501	21.147	-1.67955	0.41187
371.582	44.9196	-0.46002	2.90414	520.748	21.1224	-1.65675	0.41303
371.746	44.9116	-0.45736	2.90414	520.996	21.098	-1.63243	0.41414
371.911	44.9037	-0.45477	2.90414	521.243	21.074	-1.60669	0.41522
372.076	44.8959	-0.45227	2.90414	521.491	21.0505	-1.57967	0.41595
372.241	44.888	-0.44983	2.90414	521.738	21.0273	-1.55161	0.41659
372.406	44.8803	-0.44747	2.90414	521.986	21.0046	-1.52261	0.41727
372.571	44.8726	-0.44513	2.90414	522.234	20.9823	-1.49289	0.41812
372.736	44.8649	-0.44286	2.90414	522.481	20.9604	-1.46271	0.41925
372.901	44.8572	-0.44063	2.90414	522.729	20.939	-1.43229	0.42046
373.065	44.8496	-0.43845	2.90414	522.976	20.9181	-1.4018	0.42182
373.23	44.8421	-0.4363	2.90728	523.224	20.8976	-1.37142	0.42272
373.395	44.8345	-0.43417	2.91277	523.471	20.8776	-1.34142	0.42323
373.56	44.827	-0.43213	2.91822	523.719	20.858	-1.31202	0.42354
373.725	44.8195	-0.43012	2.92362	523.966	20.8388	-1.28336	0.42397
373.889	44.8121	-0.42816	2.92901	524.213	20.8201	-1.25554	0.42494
374.054	44.8047	-0.42624	2.93435	524.46	20.8018	-1.22882	0.42642
374.219	44.7974	-0.42436	2.93965	524.707	20.7838	-1.20329	0.42837
374.383	44.79	-0.42255	2.9449	524.954	20.7662	-1.17906	0.43034
374.548	44.7827	-0.42078	2.95012	525.201	20.749	-1.15615	0.43195
374.712	44.7754	-0.41904	2.9553	525.447	20.7321	-1.13472	0.4332
[truncated: 11,288 more rows]
