# Supplementary material for: Thermogravimetric analysis of the co-combustion of coal and polyvinyl chloride
Source: PLoS One. 2019 Oct 28;14(10):e0224401. doi: 10.1371/journal.pone.0224401 (PMC6816570; doi:10.1371/journal.pone.0224401)
Supplement: S9 Fig — (XLS) [file pone.0224401.s009.xls]

## Sheet: Sheet1
0.00163	-11.2263	0.00159	-11.2831	0.00155	-11.3292	0.00152	-11.3676	0.00148	-11.4271	0.00145	-11.4686	0.00142	-11.499	0.00141	-11.5252	0.00139	-11.5478	0.00138	-11.5678	0.00136	-11.586	0.00135	-11.6024	0.00134	-11.6186	0.00133	-11.6345	0.00132	-11.6494	0.00131	-11.6654	0.0013	-11.6824	0.00129	-11.7012	0.00127	-11.7252	0.00125	-11.7583	0.00123	-11.7871	0.00119	-11.8562	0.00112	-11.9744
0.0016	-10.5712	0.00155	-10.6354	0.00151	-10.685	0.00148	-10.7257	0.00144	-10.7884	0.00141	-10.8309	0.00138	-10.8628	0.00137	-10.8889	0.00135	-10.9109	0.00134	-10.9305	0.00133	-10.9481	0.00132	-10.9647	0.0013	-10.9808	0.00129	-10.9968	0.00128	-11.0127	0.00127	-11.0293	0.00126	-11.0467	0.00125	-11.0663	0.00124	-11.0895	0.00121	-11.1237	0.0012	-11.1512	0.00117	-11.2019	0.00109	-11.3448
0.00158	-9.49709	0.0015	-9.60408	0.00145	-9.66724	0.00142	-9.71641	0.00137	-9.78521	0.00134	-9.83249	0.00131	-9.86878	0.00129	-9.8983	0.00128	-9.92441	0.00126	-9.94816	0.00125	-9.97063	0.00124	-9.99205	0.00122	-10.0143	0.00121	-10.0363	0.00119	-10.0588	0.00118	-10.0813	0.00117	-10.104	0.00115	-10.1276	0.00114	-10.1521	0.00112	-10.1808	0.00111	-10.1982	0.0011	-10.2222	0.00105	-10.3143
