# Supplementary material for: Thermogravimetric analysis of the co-combustion of coal and polyvinyl chloride
Source: PLoS One. 2019 Oct 28;14(10):e0224401. doi: 10.1371/journal.pone.0224401 (PMC6816570; doi:10.1371/journal.pone.0224401)
Supplement: S10 Fig — (XLS) [file pone.0224401.s010.xls]

## Sheet: Sheet1
0.00195	-10.8742	0.00188	-10.9387	0.00186	-10.9653	0.00185	-10.9808	0.00183	-10.9997	0.00182	-11.0117	0.00181	-11.022	0.0018	-11.031	0.00179	-11.0414	0.00178	-11.0548	0.00176	-11.0742	0.00174	-11.1041	0.00169	-11.1525	0.00162	-11.2458	0.00141	-11.5125	0.00137	-11.5833	0.00132	-11.6551	0.00129	-11.6942	0.00127	-11.7248	0.00125	-11.7555	0.00124	-11.7758	0.00122	-11.8051	0.00104	-12.1216
0.00177	-10.3693	0.00177	-10.3757	0.00176	-10.3816	0.00176	-10.3869	0.00175	-10.397	0.00174	-10.4059	0.00173	-10.416	0.00172	-10.427	0.00171	-10.4407	0.00169	-10.4581	0.00167	-10.4837	0.00164	-10.5245	0.00157	-10.6131	0.00139	-10.8523	0.00135	-10.9108	0.0013	-10.9932	0.00127	-11.0389	0.00125	-11.0701	0.00123	-11.0979	0.00121	-11.1275	0.0012	-11.147	0.00118	-11.1791	0.00098101	-11.5513
0.00182	-9.21152	0.00174	-9.31009	0.00173	-9.31967	0.00171	-9.34437	0.00169	-9.36316	0.00167	-9.38733	0.00166	-9.4057	0.00164	-9.42027	0.00163	-9.43474	0.00162	-9.44913	0.00161	-9.46341	0.00159	-9.48113	0.00158	-9.50043	0.00153	-9.56372	0.00137	-9.78206	0.00132	-9.85784	0.00124	-9.97629	0.00119	-10.0632	0.00116	-10.109	0.00114	-10.1497	0.00113	-10.1722	0.00111	-10.2001	0.00109	-10.2404
