# Supplementary material for: Thermogravimetric analysis of the co-combustion of coal and polyvinyl chloride
Source: PLoS One. 2019 Oct 28;14(10):e0224401. doi: 10.1371/journal.pone.0224401 (PMC6816570; doi:10.1371/journal.pone.0224401)
Supplement: S11 Fig — (XLS) [file pone.0224401.s011.xls]

## Sheet: Sheet1
0.025	276.274
0.05	161.013
0.075	141.794
0.1	132.614
0.15	127.686
0.2	125.085
0.25	122.017
0.3	120.817
0.35	119.068
0.4	117.165
0.45	114.734
0.5	112.007
0.55	108.601
0.6	105.415
0.65	101.594
0.7	98.7019
0.75	96.4432
0.8	94.8859
0.85	95.6323
0.9	99.9039
0.925	107.957
0.95	143.674
0.975	193.283
