# Supplementary material for: Thermogravimetric analysis of the co-combustion of coal and polyvinyl chloride
Source: PLoS One. 2019 Oct 28;14(10):e0224401. doi: 10.1371/journal.pone.0224401 (PMC6816570; doi:10.1371/journal.pone.0224401)
Supplement: S12 Fig — (XLS) [file pone.0224401.s012.xls]

## Sheet: Sheet1
0.025	93.1
0.05	92.9
0.075	93.1
0.1	93.2
0.15	93.9
0.2	91.9
0.25	88.3
0.3	85.9
0.35	84.2
0.4	83.9
0.45	85.9
0.5	88.8
0.55	103.8
0.6	128.2
0.65	149.5
0.7	166.8
0.75	161.1
0.8	136.5
0.85	125.3
0.9	119.3
0.925	118.8
0.95	122.1
