# Supplementary material for: Thermogravimetric analysis of the co-combustion of coal and polyvinyl chloride
Source: PLoS One. 2019 Oct 28;14(10):e0224401. doi: 10.1371/journal.pone.0224401 (PMC6816570; doi:10.1371/journal.pone.0224401)
Supplement: S13 Fig — (XLS) [file pone.0224401.s013.xls]

## Sheet: Sheet1
temp	cg100	pvc100	cg20+pvc80	cg50+pvc50	cg80+pvc20
106.81	98.7472	99.8672	99.8578	98.7688	99.8506
106.97	98.745	99.8669	99.8571	98.7705	99.8503
107.131	98.7429	99.8666	99.8564	98.7722	99.8499
107.293	98.7406	99.8662	99.8556	98.7739	99.8496
107.432	98.7391	99.8659	99.8548	98.7755	99.8493
107.583	98.7373	99.8656	99.854	98.7772	99.849
107.756	98.7351	99.8653	99.8533	98.7788	99.8488
107.907	98.7339	99.8649	99.8524	98.7805	99.8485
108.08	98.732	99.8646	99.8517	98.7822	99.8483
108.241	98.7303	99.8643	99.8508	98.7838	99.8481
108.369	98.7295	99.864	99.85	98.7854	99.8479
108.53	98.7275	99.8636	99.8492	98.787	99.8477
108.693	98.7255	99.8633	99.8483	98.7887	99.8476
108.846	98.7242	99.863	99.8475	98.7903	99.8474
109.022	98.7222	99.8627	99.8466	98.7918	99.8473
109.15	98.7215	99.8623	99.8458	98.7934	99.8472
109.326	98.7191	99.862	99.8449	98.795	99.8471
109.479	98.7175	99.8617	99.8441	98.7965	99.847
109.653	98.7154	99.8614	99.8432	98.7981	99.847
109.815	98.7134	99.861	99.8423	98.7996	99.847
109.978	98.7113	99.8607	99.8414	98.8011	99.8469
110.106	98.7105	99.8604	99.8406	98.8025	99.8469
110.27	98.7086	99.8601	99.8397	98.804	99.8469
110.422	98.7073	99.8597	99.8388	98.8055	99.8468
110.597	98.7053	99.8594	99.8379	98.8069	99.8468
110.748	98.7037	99.8591	99.837	98.8083	99.8469
110.899	98.7022	99.8588	99.836	98.8097	99.8469
111.062	98.7003	99.8584	99.8351	98.811	99.8469
111.226	98.6984	99.8581	99.8342	98.8123	99.8469
111.378	98.6969	99.8578	99.8332	98.8137	99.847
111.553	98.6948	99.8575	99.8322	98.815	99.847
111.717	98.6932	99.8571	99.8312	98.8163	99.8471
111.844	98.6927	99.8568	99.8302	98.8176	99.8471
112.008	98.6911	99.8565	99.8292	98.8188	99.8472
112.171	98.6892	99.8562	99.8282	98.8201	99.8473
112.332	98.6875	99.8558	99.8271	98.8213	99.8474
112.483	98.6861	99.8555	99.826	98.8225	99.8474
112.623	98.6849	99.8552	99.8249	98.8238	99.8475
112.8	98.6828	99.8549	99.8238	98.825	99.8476
112.962	98.6812	99.8546	99.8226	98.8262	99.8477
113.122	98.6795	99.8542	99.8214	98.8273	99.8478
113.286	98.6776	99.8539	99.8202	98.8285	99.8479
113.438	98.676	99.8536	99.819	98.8297	99.8481
113.576	98.6748	99.8533	99.8178	98.8309	99.8482
113.739	98.6725	99.8529	99.8166	98.832	99.8483
113.889	98.6708	99.8526	99.8153	98.8332	99.8484
114.052	98.6691	99.8523	99.814	98.8344	99.8485
114.216	98.6675	99.852	99.8127	98.8355	99.8486
114.367	98.666	99.8516	99.8113	98.8367	99.8487
114.532	98.6642	99.8513	99.81	98.8379	99.8488
114.696	98.6625	99.851	99.8086	98.839	99.8489
114.859	98.6611	99.8507	99.8072	98.8402	99.849
115.012	98.6598	99.8503	99.8059	98.8413	99.849
115.187	98.6578	99.85	99.8045	98.8425	99.8491
115.316	98.6573	99.8497	99.8031	98.8436	99.8491
115.467	98.6563	99.8494	99.8016	98.8448	99.8491
115.645	98.6548	99.849	99.8002	98.8459	99.8491
115.798	98.6538	99.8487	99.7988	98.847	99.849
115.95	98.6528	99.8484	99.7974	98.8481	99.849
116.114	98.6513	99.8481	99.7959	98.8492	99.8489
116.279	98.6495	99.8477	99.7945	98.8504	99.8487
116.444	98.6477	99.8474	99.793	98.8514	99.8485
116.598	98.6464	99.8471	99.7915	98.8525	99.8483
116.764	98.6451	99.8468	99.7901	98.8536	99.8481
116.93	98.6438	99.8464	99.7886	98.8547	99.8478
117.104	98.6422	99.8461	99.7871	98.8557	99.8475
117.232	98.6417	99.8458	99.7856	98.8568	99.8471
117.393	98.6404	99.8454	99.7841	98.8578	99.8467
117.554	98.6391	99.8451	99.7826	98.8588	99.8462
117.713	98.6376	99.8448	99.7811	98.8599	99.8457
117.853	98.6367	99.8445	99.7796	98.8609	99.8452
118.003	98.6356	99.8442	99.7781	98.8619	99.8447
118.176	98.6342	99.8438	99.7766	98.8629	99.844
118.33	98.6333	99.8435	99.775	98.8638	99.8434
118.509	98.6319	99.8432	99.7734	98.8648	99.8427
118.677	98.6307	99.8429	99.7719	98.8658	99.842
118.809	98.6301	99.8425	99.7703	98.8668	99.8413
118.976	98.6286	99.8422	99.7687	98.8678	99.8406
119.144	98.6269	99.8419	99.7671	98.8687	99.8398
119.3	98.6255	99.8416	99.7655	98.8697	99.8391
119.479	98.6234	99.8412	99.7638	98.8707	99.8383
119.634	98.6219	99.8409	99.7621	98.8717	99.8375
119.789	98.6204	99.8406	99.7604	98.8727	99.8367
119.945	98.6191	99.8403	99.7588	98.8737	99.836
120.123	98.6167	99.8399	99.757	98.8747	99.8352
120.291	98.615	99.8396	99.7553	98.8757	99.8345
120.459	98.6136	99.8393	99.7535	98.8767	99.8338
120.59	98.6129	99.839	99.7517	98.8778	99.8332
120.757	98.6107	99.8386	99.7499	98.8788	99.8325
120.912	98.6094	99.8383	99.7481	98.8799	99.8319
121.092	98.6075	99.838	99.7462	98.8809	99.8314
121.247	98.6063	99.8377	99.7443	98.8821	99.8309
121.402	98.605	99.8373	99.7425	98.8832	99.8304
121.569	98.6035	99.837	99.7405	98.8843	99.83
121.736	98.602	99.8367	99.7386	98.8854	99.8296
121.891	98.6004	99.8364	99.7367	98.8866	99.8293
122.069	98.5981	99.836	99.7348	98.8877	99.829
122.223	98.5967	99.8357	99.7328	98.8889	99.8288
122.404	98.5944	99.8354	99.7308	98.8901	99.8286
122.535	98.5937	99.8351	99.7288	98.8913	99.8285
122.703	98.5918	99.8347	99.7268	98.8925	99.8285
122.858	98.5902	99.8344	99.7248	98.8937	99.8285
123.013	98.5887	99.8341	99.7228	98.8949	99.8285
123.191	98.5867	99.8338	99.7207	98.8961	99.8285
123.344	98.5855	99.8334	99.7187	98.8973	99.8286
123.51	98.5841	99.8331	99.7166	98.8985	99.8287
123.676	98.5825	99.8328	99.7146	98.8997	99.8289
123.841	98.5808	99.8325	99.7125	98.9009	99.829
123.993	98.5795	99.8321	99.7104	98.9021	99.8292
124.166	98.5775	99.8318	99.7083	98.9033	99.8294
124.294	98.5769	99.8315	99.7062	98.9044	99.8296
124.455	98.5755	99.8312	99.7041	98.9056	99.8298
124.615	98.5742	99.8308	99.702	98.9067	99.83
124.775	98.573	99.8305	99.6999	98.9078	99.8302
124.904	98.5726	99.8302	99.6978	98.9089	99.8303
125.08	98.5713	99.8299	99.6957	98.9099	99.8304
125.235	98.5703	99.8295	99.6936	98.911	99.8306
125.413	98.5689	99.8292	99.6915	98.912	99.8306
125.58	98.5676	99.8289	99.6893	98.913	99.8307
125.749	98.566	99.8286	99.6872	98.914	99.8307
125.881	98.5653	99.8282	99.685	98.9149	99.8307
126.051	98.5636	99.8279	99.6829	98.9158	99.8307
126.207	98.5623	99.8276	99.6807	98.9167	99.8306
126.387	98.5603	99.8273	99.6785	98.9176	99.8305
126.544	98.5589	99.8269	99.6763	98.9184	99.8303
126.7	98.5577	99.8266	99.6741	98.9192	99.8302
126.856	98.5566	99.8263	99.6718	98.92	99.8299
127.037	98.5545	99.826	99.6696	98.9207	99.8297
127.205	98.5529	99.8256	99.6673	98.9215	99.8294
127.362	98.5519	99.8253	99.665	98.9222	99.8291
127.544	98.5508	99.825	99.6627	98.9228	99.8288
127.676	98.5503	99.8247	99.6603	98.9235	99.8284
127.842	98.549	99.8243	99.658	98.9241	99.828
128.005	98.5474	99.824	99.6556	98.9247	99.8277
128.168	98.5462	99.8237	99.6532	98.9253	99.8273
128.32	98.5453	99.8234	99.6507	98.9259	99.8269
128.471	98.5445	99.823	99.6482	98.9265	99.8265
128.634	98.5436	99.8227	99.6457	98.927	99.8261
128.787	98.5429	99.8224	99.6431	98.9275	99.8257
128.966	98.5417	99.8221	99.6405	98.928	99.8253
129.123	98.5408	99.8217	99.6378	98.9285	99.8249
129.304	98.5393	99.8214	99.6351	98.929	99.8246
129.463	98.5384	99.8211	99.6324	98.9295	99.8242
129.596	98.5379	99.8208	99.6296	98.9299	99.8239
129.778	98.5365	99.8204	99.6268	98.9304	99.8237
129.948	98.5353	99.8201	99.6239	98.9308	99.8234
130.093	98.5345	99.8198	99.621	98.9313	99.8232
130.264	98.5332	99.8195	99.618	98.9317	99.823
130.424	98.532	99.8192	99.615	98.9322	99.8228
130.608	98.5302	99.8188	99.612	98.9326	99.8227
130.765	98.529	99.8185	99.6089	98.9331	99.8226
130.942	98.5272	99.8182	99.6057	98.9335	99.8225
131.095	98.5259	99.8179	99.6025	98.934	99.8225
131.27	98.5238	99.8175	99.5992	98.9345	99.8225
131.4	98.5231	99.8172	99.596	98.935	99.8225
131.564	98.5214	99.8169	99.5926	98.9355	99.8225
131.718	98.5203	99.8166	99.5893	98.936	99.8225
131.875	98.5193	99.8162	99.5858	98.9365	99.8226
132.046	98.5182	99.8159	99.5824	98.937	99.8226
132.216	98.5173	99.8156	99.5789	98.9375	99.8227
132.386	98.5159	99.8153	99.5754	98.938	99.8228
132.545	98.5149	99.8149	99.5718	98.9386	99.8228
132.727	98.5138	99.8146	99.5682	98.9392	99.8229
132.899	98.5125	99.8143	99.5646	98.9397	99.823
133.033	98.5119	99.814	99.561	98.9403	99.823
133.204	98.5103	99.8136	99.5573	98.9409	99.823
133.376	98.5086	99.8133	99.5537	98.9415	99.8231
133.536	98.5076	99.813	99.55	98.942	99.823
133.694	98.5065	99.8127	99.5464	98.9427	99.823
133.873	98.5046	99.8123	99.5427	98.9433	99.823
134.027	98.5033	99.812	99.539	98.9439	99.8229
134.193	98.5016	99.8117	99.5353	98.9445	99.8228
134.358	98.5003	99.8114	99.5316	98.9451	99.8226
134.523	98.499	99.811	99.528	98.9457	99.8225
134.678	98.4981	99.8107	99.5243	98.9462	99.8222
134.86	98.4966	99.8104	99.5207	98.9468	99.822
134.994	98.4962	99.8101	99.5171	98.9474	99.8217
135.154	98.4953	99.8097	99.5135	98.948	99.8215
135.338	98.4938	99.8094	99.51	98.9485	99.8211
135.498	98.4926	99.8091	99.5065	98.949	99.8208
135.658	98.4914	99.8088	99.503	98.9495	99.8204
135.829	98.4897	99.8084	99.4995	98.95	99.82
136.002	98.488	99.8081	99.4961	98.9504	99.8196
136.175	98.4866	99.8078	99.4928	98.9508	99.8191
136.334	98.4856	99.8075	99.4894	98.9512	99.8187
136.506	98.4843	99.8071	99.4861	98.9516	99.8183
136.652	98.4836	99.8068	99.4828	98.9519	99.8178
136.809	98.4828	99.8065	99.4796	98.9522	99.8173
136.987	98.4816	99.8062	99.4764	98.9525	99.8168
137.153	98.4804	99.8058	99.4733	98.9527	99.8163
137.296	98.4796	99.8055	99.4702	98.9529	99.8158
137.451	98.4785	99.8052	99.4671	98.9531	99.8154
137.63	98.4768	99.8049	99.464	98.9533	99.8149
137.789	98.4757	99.8046	99.461	98.9534	99.8145
137.974	98.4743	99.8042	99.458	98.9535	99.8141
138.133	98.4734	99.8039	99.455	98.9536	99.8136
138.319	98.4721	99.8036	99.452	98.9537	99.8133
138.455	98.4716	99.8033	99.4491	98.9537	99.8129
138.626	98.4703	99.8029	99.4461	98.9538	99.8126
138.794	98.469	99.8026	99.4431	98.9538	99.8123
138.961	98.4681	99.8023	99.4402	98.9539	99.812
139.116	98.4674	99.802	99.4372	98.9539	99.8118
139.258	98.4669	99.8016	99.4342	98.954	99.8115
139.422	98.4659	99.8013	99.4312	98.9541	99.8114
139.601	98.4646	99.801	99.4282	98.9542	99.8112
139.759	98.4637	99.8007	99.4251	98.9543	99.8111
139.944	98.4624	99.8003	99.422	98.9544	99.811
140.117	98.4613	99.8	99.4189	98.9546	99.811
140.251	98.4608	99.7997	99.4157	98.9547	99.811
140.424	98.4596	99.7994	99.4125	98.955	99.811
140.593	98.4583	99.799	99.4092	98.9552	99.811
140.749	98.4574	99.7987	99.4058	98.9556	99.8111
140.915	98.4565	99.7984	99.4025	98.9559	99.8112
141.081	98.456	99.7981	99.399	98.9563	99.8113
141.234	98.4556	99.7977	99.3955	98.9567	99.8115
141.398	98.4549	99.7974	99.3919	98.9572	99.8116
141.567	98.4541	99.7971	99.3882	98.9577	99.8118
141.725	98.4535	99.7968	99.3845	98.9582	99.812
141.909	98.4526	99.7964	99.3807	98.9588	99.8123
142.044	98.4523	99.7961	99.3769	98.9594	99.8125
142.205	98.4515	99.7958	99.3729	98.96	99.8128
142.378	98.4507	99.7955	99.3689	98.9607	99.8131
142.551	98.4499	99.7951	99.3648	98.9614	99.8134
142.712	98.4493	99.7948	99.3606	98.9621	99.8137
142.887	98.4485	99.7945	99.3563	98.9628	99.814
143.065	98.447	99.7942	99.352	98.9635	99.8143
143.242	98.4452	99.7938	99.3476	98.9642	99.8147
143.404	98.444	99.7935	99.3431	98.9649	99.815
143.589	98.4422	99.7932	99.3386	98.9656	99.8153
143.747	98.4412	99.7929	99.334	98.9663	99.8157
143.857	98.4412	99.7925	99.3294	98.9669	99.816
144.049	98.4397	99.7922	99.3246	98.9675	99.8164
144.218	98.4389	99.7919	99.3198	98.9681	99.8167
144.397	98.4377	99.7916	99.315	98.9686	99.817
144.541	98.4371	99.7912	99.3102	98.9691	99.8174
144.697	98.4363	99.7909	99.3052	98.9695	99.8177
144.876	98.4354	99.7906	99.3002	98.9699	99.818
145.044	98.4348	99.7903	99.2952	98.9702	99.8183
145.208	98.4343	99.7899	99.2902	98.9704	99.8185
145.373	98.4341	99.7896	99.2851	98.9706	99.8188
145.531	98.4339	99.7893	99.28	98.9707	99.819
145.717	98.4333	99.789	99.2748	98.9708	99.8192
145.842	98.4331	99.7886	99.2696	98.9709	99.8194
146.031	98.4318	99.7883	99.2644	98.9708	99.8196
146.208	98.4309	99.788	99.2591	98.9707	99.8197
146.359	98.4304	99.7877	99.2539	98.9706	99.8198
146.52	98.4298	99.7873	99.2486	98.9704	99.8199
146.691	98.4289	99.787	99.2433	98.9702	99.8199
146.862	98.4282	99.7867	99.238	98.97	99.8199
147.043	98.4271	99.7864	99.2326	98.9697	99.8199
147.213	98.426	99.786	99.2272	98.9695	99.8198
147.381	98.4249	99.7857	99.2219	98.9692	99.8197
147.516	98.4245	99.7854	99.2165	98.9689	99.8196
147.69	98.4233	99.7851	99.2111	98.9687	99.8194
147.853	98.4222	99.7847	99.2057	98.9684	99.8191
148.042	98.4206	99.7844	99.2002	98.9682	99.8188
148.204	98.4194	99.7841	99.1947	98.968	99.8185
148.366	98.4184	99.7838	99.1893	98.9679	99.8181
148.526	98.4176	99.7834	99.1837	98.9678	99.8177
148.708	98.4164	99.7831	99.1782	98.9678	99.8172
148.877	98.4156	99.7828	99.1727	98.9678	99.8166
149.034	98.4149	99.7825	99.1671	98.9679	99.8161
149.213	98.4139	99.7821	99.1615	98.9681	99.8155
149.382	98.4133	99.7818	99.1559	98.9684	99.8148
149.517	98.413	99.7815	99.1503	98.9687	99.8141
149.689	98.4123	99.7812	99.1447	98.9691	99.8135
149.863	98.4115	99.7808	99.139	98.9696	99.8127
150.025	98.4107	99.7805	99.1333	98.9702	99.812
150.187	98.4099	99.7802	99.1276	98.9709	99.8112
150.361	98.4089	99.7799	99.1218	98.9717	99.8104
150.519	98.4081	99.7796	99.1161	98.9725	99.8096
150.699	98.4069	99.7792	99.1103	98.9735	99.8088
150.855	98.4064	99.7789	99.1045	98.9745	99.808
151.022	98.4057	99.7786	99.0987	98.9756	99.8072
151.189	98.4046	99.7782	99.0928	98.9767	99.8064
151.321	98.4041	99.7779	99.0869	98.978	99.8056
151.491	98.403	99.7776	99.0811	98.9792	99.8048
151.676	98.4018	99.7773	99.0752	98.9805	99.8041
151.824	98.4012	99.7769	99.0692	98.9818	99.8034
151.998	98.4004	99.7766	99.0633	98.9832	99.8028
152.16	98.4	99.7763	99.0574	98.9847	99.8021
152.344	98.3993	99.776	99.0515	98.9861	99.8016
152.502	98.3989	99.7756	99.0455	98.9875	99.8011
152.681	98.3982	99.7753	99.0395	98.9889	99.8006
152.836	98.3977	99.775	99.0336	98.9904	99.8002
153.015	98.3971	99.7747	99.0276	98.9918	99.7998
153.147	98.3969	99.7743	99.0216	98.9931	99.7995
153.315	98.396	99.774	99.0156	98.9945	99.7993
153.483	98.395	99.7737	99.0096	98.9959	99.7992
153.65	98.3941	99.7734	99.0037	98.9972	99.7991
153.806	98.3933	99.773	98.9977	98.9984	99.7991
153.95	98.3926	99.7727	98.9917	98.9996	99.7991
154.117	98.3916	99.7724	98.9858	99.0008	99.7992
154.296	98.3906	99.7721	98.9798	99.0019	99.7994
154.455	98.3898	99.7717	98.9738	99.003	99.7996
154.642	98.3885	99.7714	98.9679	99.004	99.7999
154.777	98.3881	99.7711	98.9619	99.005	99.8002
154.952	98.3872	99.7708	98.956	99.0059	99.8006
155.127	98.3861	99.7704	98.95	99.0067	99.8011
155.3	98.3848	99.7701	98.9441	99.0075	99.8016
155.458	98.3837	99.7698	98.9381	99.0083	99.802
155.603	98.383	99.7695	98.9322	99.009	99.8026
155.771	98.3819	99.7692	98.9262	99.0096	99.8032
155.951	98.3804	99.7688	98.9202	99.0103	99.8038
156.118	98.3789	99.7685	98.9143	99.0109	99.8044
156.286	98.3777	99.7682	98.9083	99.0114	99.805
156.443	98.3769	99.7679	98.9023	99.0119	99.8056
156.587	98.3764	99.7675	98.8963	99.0124	99.8062
156.754	98.3752	99.7672	98.8902	99.0129	99.8068
156.91	98.3744	99.7669	98.8842	99.0133	99.8074
157.077	98.3735	99.7666	98.8781	99.0137	99.808
157.247	98.3725	99.7662	98.872	99.0141	99.8085
157.407	98.3717	99.7659	98.8659	99.0145	99.809
157.583	98.3705	99.7656	98.8598	99.0149	99.8094
157.746	98.3696	99.7653	98.8536	99.0153	99.8098
157.922	98.3689	99.7649	98.8473	99.0157	99.8102
158.112	98.368	99.7646	98.8411	99.0161	99.8105
158.284	98.3672	99.7643	98.8347	99.0165	99.8108
158.453	98.3663	99.764	98.8284	99.0168	99.811
158.587	98.3659	99.7636	98.822	99.0172	99.8111
158.757	98.365	99.7633	98.8155	99.0176	99.8112
158.915	98.3644	99.763	98.809	99.018	99.8112
159.073	98.3637	99.7627	98.8025	99.0183	99.8111
159.242	98.3629	99.7623	98.7959	99.0188	99.811
159.411	98.362	99.762	98.7892	99.0192	99.8108
159.568	98.3611	99.7617	98.7826	99.0196	99.8106
159.738	98.3601	99.7614	98.7758	99.02	99.8103
159.907	98.3594	99.761	98.769	99.0204	99.8099
160.076	98.3588	99.7607	98.7622	99.0208	99.8094
160.259	98.3578	99.7604	98.7553	99.0212	99.8089
160.393	98.3575	99.7601	98.7484	99.0217	99.8084
160.551	98.3568	99.7597	98.7414	99.0221	99.8078
160.733	98.3558	99.7594	98.7344	99.0226	99.8072
160.902	98.3549	99.7591	98.7273	99.023	99.8066
161.048	98.3543	99.7588	98.7202	99.0235	99.8059
161.207	98.3536	99.7584	98.7131	99.024	99.8051
161.382	98.3529	99.7581	98.7059	99.0244	99.8044
161.558	98.3523	99.7578	98.6987	99.0249	99.8036
161.748	98.3517	99.7575	98.6915	99.0254	99.8028
161.926	98.351	99.7571	98.6842	99.0259	99.802
162.063	98.3507	99.7568	98.6769	99.0264	99.8013
162.225	98.35	99.7565	98.6696	99.0269	99.8005
162.397	98.349	99.7562	98.6622	99.0274	99.7997
162.579	98.3479	99.7558	98.6549	99.028	99.799
162.725	98.3473	99.7555	98.6475	99.0285	99.7983
162.896	98.3465	99.7552	98.6401	99.0291	99.7976
163.054	98.3458	99.7549	98.6328	99.0297	99.797
163.225	98.3451	99.7545	98.6253	99.0303	99.7964
163.407	98.3443	99.7542	98.6179	99.0309	99.7958
163.576	98.3435	99.7539	98.6105	99.0315	99.7953
163.747	98.3426	99.7536	98.6031	99.0322	99.7948
163.882	98.3421	99.7532	98.5957	99.0329	99.7944
164.051	98.3411	99.7529	98.5882	99.0336	99.7941
164.209	98.3401	99.7526	98.5808	99.0343	99.7938
164.379	98.3389	99.7523	98.5734	99.035	99.7936
164.549	98.3377	99.7519	98.566	99.0358	99.7934
164.707	98.3369	99.7516	98.5585	99.0366	99.7933
164.877	98.3358	99.7513	98.5511	99.0374	99.7933
165.048	98.3346	99.751	98.5436	99.0382	99.7933
165.209	98.3337	99.7506	98.5362	99.039	99.7934
165.398	98.3328	99.7503	98.5288	99.0399	99.7935
165.562	98.3324	99.75	98.5214	99.0407	99.7937
165.739	98.332	99.7497	98.514	99.0416	99.794
165.877	98.3318	99.7494	98.5066	99.0425	99.7943
166.053	98.3312	99.749	98.4991	99.0433	99.7946
166.227	98.3307	99.7487	98.4917	99.0442	99.795
166.388	98.3303	99.7484	98.4843	99.0451	99.7953
166.56	98.3299	99.7481	98.4768	99.0459	99.7958
166.733	98.3294	99.7477	98.4694	99.0468	99.7962
166.892	98.3289	99.7474	98.462	99.0476	99.7967
167.074	98.3283	99.7471	98.4545	99.0484	99.7972
167.233	98.328	99.7468	98.4471	99.0492	99.7977
167.414	98.3274	99.7464	98.4397	99.0499	99.7981
167.572	98.3269	99.7461	98.4322	99.0506	99.7986
167.707	98.3267	99.7458	98.4247	99.0513	99.799
167.89	98.3259	99.7455	98.4172	99.052	99.7994
168.062	98.3253	99.7451	98.4097	99.0526	99.7999
168.209	98.3249	99.7448	98.4022	99.0531	99.8002
168.379	98.3242	99.7445	98.3948	99.0536	99.8005
168.538	98.3236	99.7442	98.3872	99.0541	99.8008
168.708	98.3226	99.7438	98.3797	99.0545	99.8011
168.879	98.3217	99.7435	98.3722	99.0549	99.8012
169.061	98.3205	99.7432	98.3646	99.0552	99.8014
169.219	98.3196	99.7429	98.357	99.0554	99.8015
169.4	98.3185	99.7425	98.3494	99.0556	99.8015
169.533	98.3182	99.7422	98.3418	99.0558	99.8015
169.704	98.3173	99.7419	98.3342	99.0558	99.8014
169.876	98.316	99.7416	98.3266	99.0559	99.8012
170.051	98.3146	99.7412	98.3189	99.0558	99.801
170.214	98.3134	99.7409	98.3113	99.0558	99.8008
170.365	98.3126	99.7406	98.3037	99.0557	99.8005
170.543	98.3117	99.7403	98.296	99.0555	99.8002
170.734	98.3107	99.7399	98.2883	99.0553	99.7998
170.896	98.31	99.7396	98.2806	99.0551	99.7994
171.069	98.3093	99.7393	98.2729	99.0548	99.799
171.252	98.3085	99.739	98.2652	99.0545	99.7985
171.385	98.3084	99.7386	98.2575	99.0542	99.798
171.556	98.3081	99.7383	98.2498	99.0538	99.7976
171.715	98.3077	99.738	98.242	99.0535	99.7971
171.875	98.3071	99.7377	98.2343	99.0532	99.7966
172.059	98.3061	99.7373	98.2266	99.0528	99.7961
172.215	98.3056	99.737	98.2189	99.0524	99.7957
172.384	98.3051	99.7367	98.2112	99.0521	99.7953
172.554	98.3048	99.7364	98.2035	99.0517	99.7948
172.724	98.3043	99.736	98.1958	99.0514	99.7945
172.882	98.3041	99.7357	98.1881	99.0511	99.7942
173.053	98.3038	99.7354	98.1804	99.0508	99.7939
173.2	98.3036	99.7351	98.1727	99.0506	99.7936
173.36	98.3033	99.7347	98.1651	99.0504	99.7935
173.544	98.303	99.7344	98.1574	99.0502	99.7933
173.703	98.3028	99.7341	98.1498	99.0501	99.7933
173.863	98.3026	99.7338	98.1422	99.05	99.7933
174.034	98.3021	99.7334	98.1346	99.0499	99.7933
174.206	98.3013	99.7331	98.1271	99.0499	99.7934
174.365	98.3009	99.7328	98.1196	99.05	99.7936
174.538	98.3005	99.7325	98.1121	99.0501	99.7938
174.711	98.3002	99.7321	98.1046	99.0503	99.7941
174.884	98.2995	99.7318	98.0972	99.0506	99.7944
175.021	98.2991	99.7315	98.0898	99.0508	99.7948
175.207	98.298	99.7312	98.0824	99.0512	99.7952
175.379	98.2971	99.7308	98.0751	99.0516	99.7956
175.541	98.2965	99.7305	98.0678	99.052	99.7961
175.703	98.2959	99.7302	98.0605	99.0526	99.7966
175.864	98.2953	99.7299	98.0533	99.0531	99.7972
176.05	98.2947	99.7296	98.0462	99.0537	99.7977
176.223	98.2943	99.7292	98.039	99.0544	99.7983
176.386	98.294	99.7289	98.032	99.0551	99.7988
176.572	98.2933	99.7286	98.0249	99.0558	99.7994
176.709	98.293	99.7283	98.0179	99.0566	99.7999
176.883	98.2922	99.7279	98.011	99.0574	99.8005
177.057	98.2915	99.7276	98.0041	99.0582	99.801
177.231	98.2908	99.7273	97.9972	99.059	99.8015
177.393	98.2902	99.727	97.9904	99.0599	99.8019
177.543	98.2898	99.7266	97.9837	99.0608	99.8023
177.717	98.2892	99.7263	97.977	99.0617	99.8027
177.903	98.2888	99.726	97.9703	99.0625	99.803
178.065	98.2886	99.7257	97.9637	99.0634	99.8033
178.253	98.2881	99.7253	97.9571	99.0643	99.8035
178.427	98.2876	99.725	97.9506	99.0651	99.8037
178.564	98.2874	99.7247	97.9442	99.066	99.8039
178.737	98.2868	99.7244	97.9377	99.0668	99.804
178.914	98.2863	99.724	97.9314	99.0676	99.804
179.08	98.2858	99.7237	97.925	99.0683	99.804
179.26	98.2852	99.7234	97.9188	99.0691	99.8039
179.44	98.2843	99.7231	97.9125	99.0697	99.8037
179.609	98.2837	99.7227	97.9063	99.0704	99.8036
179.789	98.2829	99.7224	97.9002	99.071	99.8034
179.965	98.2823	99.7221	97.8941	99.0716	99.8031
180.128	98.2818	99.7218	97.888	99.0721	99.8029
180.316	98.281	99.7214	97.882	99.0725	99.8025
180.452	98.2808	99.7211	97.876	99.073	99.8022
180.614	98.2802	99.7208	97.8701	99.0734	99.8018
180.787	98.2794	99.7204	97.8642	99.0737	99.8014
180.96	98.2786	99.7201	97.8583	99.074	99.801
181.12	98.278	99.7198	97.8525	99.0742	99.8006
181.293	98.2776	99.7195	97.8467	99.0744	99.8002
181.466	98.2772	99.7192	97.841	99.0746	99.7998
181.638	98.2769	99.7188	97.8353	99.0747	99.7993
181.799	98.2767	99.7185	97.8296	99.0748	99.7989
181.984	98.2766	99.7182	97.824	99.0749	99.7985
182.144	98.2763	99.7179	97.8183	99.0749	99.7981
182.327	98.2758	99.7175	97.8128	99.075	99.7977
182.449	98.2757	99.7172	97.8072	99.075	99.7973
182.62	98.275	99.7169	97.8018	99.0749	99.7969
182.805	98.2741	99.7166	97.7963	99.0749	99.7966
182.978	98.2735	99.7162	97.7909	99.0749	99.7962
183.125	98.2733	99.7159	97.7855	99.0748	99.7959
183.296	98.2731	99.7156	97.7801	99.0748	99.7956
183.455	98.273	99.7153	97.7748	99.0747	99.7953
183.625	98.2727	99.7149	97.7695	99.0747	99.7951
183.796	98.2723	99.7146	97.7643	99.0747	99.7949
183.98	98.2715	99.7143	97.7591	99.0747	99.7947
184.113	98.2712	99.714	97.7539	99.0747	99.7945
184.271	98.2706	99.7136	97.7488	99.0747	99.7943
184.454	98.2698	99.7133	97.7436	99.0747	99.7942
184.626	98.2691	99.713	97.7386	99.0748	99.7941
184.772	98.2688	99.7127	97.7335	99.0749	99.794
184.931	98.2684	99.7123	97.7285	99.075	99.7939
185.103	98.2681	99.712	97.7236	99.0751	99.7939
185.274	98.2676	99.7117	97.7186	99.0753	99.7939
185.447	98.2671	99.7114	97.7138	99.0755	99.7939
185.631	98.2667	99.711	97.7089	99.0757	99.794
185.802	98.2665	99.7107	97.7041	99.076	99.794
185.973	98.2664	99.7104	97.6994	99.0762	99.7941
186.107	98.2664	99.7101	97.6946	99.0765	99.7942
186.277	98.2662	99.7097	97.69	99.0768	99.7944
186.449	98.2661	99.7094	97.6853	99.0772	99.7946
186.609	98.2659	99.7091	97.6808	99.0776	99.7948
186.782	98.2657	99.7088	97.6762	99.078	99.795
186.928	98.2655	99.7084	97.6717	99.0784	99.7953
187.112	98.265	99.7081	97.6672	99.0788	99.7956
187.284	98.2646	99.7078	97.6628	99.0793	99.7959
187.457	98.2641	99.7075	97.6584	99.0797	99.7963
187.629	98.2635	99.7071	97.654	99.0802	99.7967
187.764	98.2632	99.7068	97.6497	99.0807	99.7971
187.925	98.2629	99.7065	97.6454	99.0812	99.7976
188.098	98.2623	99.7062	97.6412	99.0816	99.7981
188.284	98.2615	99.7058	97.6371	99.0821	99.7986
188.457	98.2608	99.7055	97.6329	99.0826	99.7991
188.604	98.2604	99.7052	97.6288	99.0831	99.7998
188.761	98.2598	99.7049	97.6247	99.0836	99.8004
188.93	98.2588	99.7045	97.6207	99.084	99.801
189.109	98.2579	99.7042	97.6167	99.0845	99.8017
189.265	98.2576	99.7039	97.6127	99.0849	99.8024
189.433	98.2574	99.7036	97.6088	99.0854	99.8031
189.604	98.2572	99.7032	97.6048	99.0858	99.8038
189.74	98.2571	99.7029	97.6009	99.0862	99.8046
189.913	98.2567	99.7026	97.5971	99.0866	99.8053
190.099	98.2566	99.7023	97.5932	99.087	99.8061
190.249	98.2566	99.7019	97.5894	99.0873	99.8068
190.425	98.2564	99.7016	97.5857	99.0876	99.8076
190.587	98.2564	99.7013	97.5819	99.088	99.8083
190.775	98.2561	99.701	97.5781	99.0882	99.809
190.938	98.2561	99.7006	97.5744	99.0885	99.8097
191.112	98.2558	99.7003	97.5707	99.0888	99.8104
191.287	98.2554	99.7	97.567	99.089	99.811
191.399	98.2554	99.6997	97.5633	99.0892	99.8116
191.599	98.2548	99.6993	97.5597	99.0894	99.8122
191.787	98.2545	99.699	97.556	99.0896	99.8128
191.962	98.2543	99.6987	97.5524	99.0898	99.8133
192.138	98.2541	99.6984	97.5487	99.0899	99.8137
192.301	98.2539	99.698	97.5451	99.0901	99.8141
192.462	98.2536	99.6977	97.5415	99.0902	99.8145
192.624	98.2535	99.6974	97.5379	99.0903	99.8148
192.811	98.2531	99.6971	97.5343	99.0904	99.815
192.973	98.2526	99.6967	97.5307	99.0905	99.8152
193.16	98.2519	99.6964	97.5271	99.0906	99.8154
193.297	98.2518	99.6961	97.5236	99.0907	99.8155
193.472	98.2517	99.6958	97.52	99.0907	99.8155
193.644	98.2516	99.6954	97.5165	99.0908	99.8155
193.818	98.2514	99.6951	97.5129	99.0909	99.8155
193.98	98.2511	99.6948	97.5094	99.091	99.8154
194.129	98.251	99.6945	97.5059	99.0911	99.8152
194.302	98.2508	99.6942	97.5024	99.0912	99.8151
194.488	98.2508	99.6938	97.4989	99.0913	99.8149
194.65	98.251	99.6935	97.4955	99.0914	99.8147
194.838	98.2511	99.6932	97.492	99.0915	99.8144
195.013	98.2513	99.6929	97.4885	99.0917	99.8142
195.149	98.2513	99.6925	97.4851	99.0918	99.814
195.323	98.2514	99.6922	97.4817	99.092	99.8137
195.497	98.2511	99.6919	97.4783	99.0922	99.8134
195.659	98.2507	99.6916	97.4749	99.0923	99.8132
195.834	98.25	99.6912	97.4716	99.0926	99.813
196.008	98.2496	99.6909	97.4682	99.0928	99.8127
196.169	98.2494	99.6906	97.4649	99.093	99.8125
196.342	98.2493	99.6903	97.4616	99.0933	99.8124
196.516	98.249	99.6899	97.4583	99.0935	99.8122
196.678	98.2486	99.6896	97.4551	99.0938	99.8121
196.851	98.2479	99.6893	97.4519	99.0941	99.812
197.038	98.247	99.689	97.4487	99.0944	99.812
197.174	98.2468	99.6886	97.4456	99.0947	99.812
197.348	98.2463	99.6883	97.4424	99.095	99.8121
197.518	98.2459	99.688	97.4393	99.0953	99.8122
197.688	98.2454	99.6877	97.4363	99.0957	99.8123
197.846	98.2449	99.6873	97.4332	99.096	99.8125
198.004	98.2444	99.687	97.4302	99.0963	99.8127
198.172	98.2439	99.6867	97.4272	99.0967	99.813
198.33	98.2435	99.6864	97.4243	99.097	99.8133
198.502	98.2431	99.686	97.4213	99.0973	99.8137
198.674	98.243	99.6857	97.4184	99.0977	99.8141
198.862	98.243	99.6854	97.4156	99.098	99.8144
198.999	98.2431	99.6851	97.4128	99.0983	99.8149
199.162	98.2431	99.6847	97.4099	99.0986	99.8153
199.35	98.2429	99.6844	97.4071	99.099	99.8158
199.525	98.2431	99.6841	97.4043	99.0993	99.8162
199.674	98.2433	99.6838	97.4016	99.0996	99.8167
199.837	98.2437	99.6834	97.3989	99.0999	99.8172
200.013	98.2439	99.6831	97.3962	99.1001	99.8176
200.189	98.2439	99.6828	97.3935	99.1004	99.818
200.364	98.244	99.6825	97.3908	99.1007	99.8185
200.552	98.244	99.6821	97.3882	99.101	99.8189
200.689	98.244	99.6818	97.3855	99.1012	99.8193
200.852	98.2439	99.6815	97.3829	99.1015	99.8196
201.039	98.2437	99.6812	97.3802	99.1018	99.82
201.213	98.2438	99.6808	97.3777	99.102	99.8203
201.375	98.2436	99.6805	97.375	99.1023	99.8206
201.538	98.2433	99.6802	97.3724	99.1025	99.8208
201.714	98.2428	99.6799	97.3698	99.1028	99.821
201.889	98.2425	99.6796	97.3672	99.1031	99.8212
202.051	98.2423	99.6792	97.3646	99.1034	99.8213
202.226	98.2421	99.6789	97.362	99.1037	99.8215
202.413	98.2417	99.6786	97.3594	99.104	99.8216
202.55	98.2415	99.6783	97.3568	99.1043	99.8216
202.724	98.241	99.6779	97.3541	99.1046	99.8216
202.886	98.2406	99.6776	97.3515	99.105	99.8216
203.073	98.2405	99.6773	97.3488	99.1053	99.8216
203.233	98.2406	99.677	97.3462	99.1057	99.8216
203.392	98.2406	99.6766	97.3435	99.1061	99.8216
203.55	98.2406	99.6763	97.3408	99.1066	99.8216
203.731	98.2402	99.676	97.3382	99.107	99.8215
203.901	98.2397	99.6757	97.3354	99.1075	99.8215
204.071	98.2392	99.6753	97.3327	99.108	99.8215
204.23	98.2387	99.675	97.33	99.1085	99.8215
204.378	98.2384	99.6747	97.3272	99.109	99.8216
204.54	98.2379	99.6744	97.3245	99.1096	99.8216
204.714	98.2377	99.674	97.3217	99.1102	99.8217
204.888	98.2376	99.6737	97.3189	99.1107	99.8218
205.051	98.2378	99.6734	97.316	99.1114	99.8219
205.227	98.238	99.6731	97.3132	99.112	99.8221
205.401	98.2383	99.6727	97.3103	99.1126	99.8223
205.563	98.2385	99.6724	97.3074	99.1133	99.8226
205.751	98.2385	99.6721	97.3045	99.1139	99.8229
205.913	98.2385	99.6718	97.3016	99.1145	99.8233
206.088	98.2385	99.6714	97.2986	99.1152	99.8237
206.263	98.2385	99.6711	97.2956	99.1158	99.8242
206.4	98.2386	99.6708	97.2926	99.1165	99.8247
206.576	98.2387	99.6705	97.2896	99.1171	99.8252
206.765	98.239	99.6701	97.2866	99.1177	99.8257
206.914	98.2391	99.6698	97.2835	99.1182	99.8264
207.089	98.239	99.6695	97.2804	99.1188	99.827
207.251	98.2388	99.6692	97.2773	99.1193	99.8277
207.434	98.2386	99.6688	97.2742	99.1198	99.8284
207.591	98.2386	99.6685	97.271	99.1203	99.8291
207.769	98.2391	99.6682	97.2678	99.1207	99.8298
207.926	98.2392	99.6679	97.2646	99.1211	99.8306
208.108	98.2394	99.6675	97.2614	99.1215	99.8314
208.244	98.2394	99.6672	97.2582	99.1218	99.8321
208.42	98.239	99.6669	97.2549	99.1221	99.8329
208.596	98.2383	99.6666	97.2517	99.1224	99.8337
208.772	98.2378	99.6662	97.2485	99.1226	99.8345
208.935	98.2376	99.6659	97.2452	99.1228	99.8352
209.084	98.2375	99.6656	97.2419	99.1229	99.836
209.259	98.2375	99.6653	97.2387	99.123	99.8367
209.445	98.2373	99.6649	97.2354	99.1231	99.8375
209.608	98.237	99.6646	97.2321	99.1231	99.8382
209.795	98.2366	99.6643	97.2289	99.1231	99.8389
209.932	98.2365	99.664	97.2257	99.1231	99.8396
210.107	98.2362	99.6636	97.2224	99.1231	99.8402
210.27	98.2362	99.6633	97.2192	99.123	99.8409
210.46	98.2361	99.663	97.216	99.1229	99.8415
210.636	98.2362	99.6627	97.2129	99.1228	99.8421
210.786	98.2362	99.6623	97.2098	99.1227	99.8426
210.961	98.236	99.662	97.2066	99.1225	99.8432
211.121	98.236	99.6617	97.2036	99.1224	99.8437
211.303	98.2361	99.6614	97.2006	99.1223	99.8442
211.471	98.2363	99.661	97.1976	99.1221	99.8447
211.628	98.2365	99.6607	97.1946	99.122	99.8452
211.808	98.2367	99.6604	97.1917	99.1219	99.8456
211.943	98.2367	99.6601	97.1889	99.1218	99.8461
212.104	98.2367	99.6597	97.186	99.1217	99.8465
212.279	98.2365	99.6594	97.1833	99.1216	99.847
212.453	98.2365	99.6591	97.1805	99.1215	99.8474
212.616	98.2364	99.6588	97.1778	99.1214	99.8479
212.79	98.2363	99.6584	97.1752	99.1214	99.8483
212.966	98.2362	99.6581	97.1726	99.1214	99.8488
213.141	98.2361	99.6578	97.1701	99.1213	99.8492
213.305	98.2362	99.6575	97.1676	99.1214	99.8497
213.483	98.2363	99.6571	97.1651	99.1214	99.8502
213.634	98.2362	99.6568	97.1627	99.1214	99.8507
213.798	98.2363	99.6565	97.1603	99.1215	99.8512
213.984	98.2363	99.6562	97.1579	99.1216	99.8517
214.144	98.2362	99.6558	97.1556	99.1217	99.8522
214.304	98.2361	99.6555	97.1532	99.1218	99.8528
214.474	98.2361	99.6552	97.1509	99.1219	99.8534
214.633	98.2361	99.6549	97.1486	99.122	99.8539
214.814	98.2364	99.6546	97.1463	99.1222	99.8545
214.987	98.2366	99.6542	97.144	99.1223	99.8551
215.161	98.2369	99.6539	97.1417	99.1225	99.8557
215.337	98.2372	99.6536	97.1394	99.1226	99.8563
215.475	98.2373	99.6532	97.137	99.1227	99.8569
215.639	98.2375	99.6529	97.1347	99.1229	99.8575
215.829	98.2379	99.6526	97.1323	99.123	99.8582
216.006	98.2382	99.6523	97.1298	99.1231	99.8588
216.17	98.2383	99.6519	97.1274	99.1233	99.8594
216.333	98.2385	99.6516	97.1249	99.1234	99.86
216.497	98.2387	99.6513	97.1223	99.1235	99.8606
216.687	98.239	99.651	97.1197	99.1235	99.8612
216.851	98.2392	99.6506	97.117	99.1236	99.8618
217.036	98.2396	99.6503	97.1143	99.1236	99.8624
217.207	98.2402	99.65	97.1115	99.1236	99.8629
217.343	98.2404	99.6497	97.1086	99.1236	99.8635
217.514	98.2409	99.6493	97.1057	99.1235	99.864
217.685	98.2411	99.649	97.1027	99.1235	99.8645
217.844	98.2412	99.6487	97.0996	99.1234	99.8651
218.029	98.2413	99.6484	97.0965	99.1233	99.8656
218.191	98.2417	99.648	97.0932	99.1231	99.866
218.354	98.2423	99.6477	97.09	99.123	99.8665
218.517	98.243	99.6474	97.0866	99.1228	99.867
218.706	98.2438	99.6471	97.0832	99.1226	99.8674
218.883	98.2441	99.6467	97.0797	99.1223	99.8679
219.061	98.2443	99.6464	97.0761	99.1221	99.8683
219.199	98.2443	99.6461	97.0725	99.1218	99.8687
219.377	98.2444	99.6458	97.0687	99.1215	99.8692
219.542	98.2446	99.6454	97.065	99.1212	99.8696
219.718	98.2447	99.6451	97.0612	99.1208	99.8701
219.892	98.2449	99.6448	97.0573	99.1204	99.8705
220.052	98.245	99.6445	97.0533	99.12	99.871
220.224	98.2453	99.6442	97.0493	99.1196	99.8714
220.396	98.2454	99.6438	97.0453	99.1192	99.8719
220.554	98.2454	99.6435	97.0413	99.1187	99.8724
220.736	98.2457	99.6432	97.0371	99.1182	99.8729
220.897	98.2461	99.6429	97.0329	99.1178	99.8734
221.073	98.2463	99.6425	97.0288	99.1172	99.874
221.211	98.2464	99.6422	97.0246	99.1167	99.8745
221.387	98.2466	99.6419	97.0203	99.1162	99.8751
221.563	98.247	99.6416	97.016	99.1156	99.8758
221.753	98.2478	99.6412	97.0117	99.115	99.8764
221.904	98.2481	99.6409	97.0074	99.1144	99.8771
222.081	98.2485	99.6406	97.0031	99.1138	99.8778
222.246	98.2488	99.6403	96.9987	99.1132	99.8785
222.423	98.2492	99.6399	96.9943	99.1126	99.8793
222.601	98.2496	99.6396	96.99	99.1119	99.88
222.789	98.2498	99.6393	96.9856	99.1113	99.8808
222.926	98.25	99.639	96.9812	99.1106	99.8817
223.086	98.2505	99.6386	96.9768	99.11	99.8825
223.269	98.251	99.6383	96.9724	99.1093	99.8834
223.439	98.2513	99.638	96.968	99.1086	99.8843
223.611	98.2515	99.6377	96.9637	99.1079	99.8852
223.759	98.2516	99.6373	96.9592	99.1072	99.8861
223.968	98.2517	99.637	96.9549	99.1065	99.887
224.162	98.2517	99.6367	96.9505	99.1058	99.8879
224.348	98.2516	99.6364	96.9461	99.1051	99.8889
224.547	98.2515	99.636	96.9417	99.1043	99.8898
224.727	98.2516	99.6357	96.9373	99.1036	99.8907
224.903	98.2518	99.6354	96.933	99.1029	99.8916
225.04	98.2519	99.6351	96.9286	99.1022	99.8925
225.213	98.252	99.6347	96.9242	99.1014	99.8934
225.386	98.252	99.6344	96.9199	99.1007	99.8943
225.547	98.2521	99.6341	96.9155	99.1	99.8952
225.719	98.2519	99.6338	96.9111	99.0993	99.896
225.869	98.2521	99.6334	96.9068	99.0986	99.8968
226.058	98.2525	99.6331	96.9024	99.0979	99.8975
226.235	98.2533	99.6328	96.898	99.0972	99.8983
226.411	98.2541	99.6325	96.8936	99.0965	99.899
226.588	98.255	99.6321	96.8893	99.0958	99.8996
226.727	98.2554	99.6318	96.8849	99.0951	99.9003
226.892	98.2561	99.6315	96.8804	99.0944	99.9009
227.082	98.2567	99.6312	96.876	99.0937	99.9014
227.248	98.2571	99.6308	96.8716	99.093	99.9018
227.414	98.2576	99.6305	96.8671	99.0923	99.9023
227.606	98.2586	99.6302	96.8626	99.0915	99.9027
227.77	98.2591	99.6299	96.858	99.0908	99.903
227.944	98.2594	99.6295	96.8535	99.0901	99.9034
228.116	98.2597	99.6292	96.8489	99.0894	99.9036
228.287	98.2603	99.6289	96.8443	99.0886	99.9038
228.447	98.2607	99.6286	96.8396	99.0878	99.904
228.62	98.2613	99.6282	96.8349	99.0871	99.9042
228.769	98.2617	99.6279	96.8301	99.0863	99.9042
228.932	98.2622	99.6276	96.8252	99.0854	99.9043
229.123	98.2631	99.6273	96.8204	99.0846	99.9043
229.288	98.2637	99.6269	96.8154	99.0837	99.9043
229.453	98.2642	99.6266	96.8104	99.0829	99.9043
229.631	98.2647	99.6263	96.8054	99.0819	99.9042
229.807	98.2651	99.626	96.8003	99.081	99.9042
229.968	98.2658	99.6256	96.7951	99.08	99.9041
230.14	98.2667	99.6253	96.7898	99.079	99.904
230.313	98.2673	99.625	96.7845	99.078	99.9039
230.485	98.2677	99.6247	96.7791	99.0768	99.9038
230.622	98.2678	99.6244	96.7736	99.0757	99.9036
230.809	98.2682	99.624	96.768	99.0746	99.9035
230.974	98.2684	99.6237	96.7623	99.0734	99.9034
231.165	98.2688	99.6234	96.7566	99.0722	99.9033
231.343	98.269	99.6231	96.7509	99.0709	99.9032
231.496	98.2691	99.6227	96.745	99.0696	99.9032
231.663	98.2691	99.6224	96.739	99.0683	99.9031
231.839	98.2693	99.6221	96.733	99.067	99.9031
232.013	98.2697	99.6218	96.7269	99.0656	99.9031
232.197	98.2705	99.6214	96.7207	99.0642	99.9031
232.369	98.2711	99.6211	96.7145	99.0628	99.9032
232.506	98.2712	99.6208	96.7082	99.0613	99.9033
232.667	98.2715	99.6205	96.7018	99.0599	99.9034
232.842	98.2715	99.6201	96.6953	99.0584	99.9036
233.035	98.2717	99.6198	96.6887	99.0568	99.9037
233.189	98.2717	99.6195	96.6822	99.0553	99.9039
233.369	98.272	99.6192	96.6755	99.0537	99.9042
233.533	98.2724	99.6188	96.6688	99.0522	99.9045
233.71	98.2734	99.6185	96.662	99.0506	99.9048
233.896	98.2747	99.6182	96.6551	99.049	99.9051
234.07	98.2756	99.6179	96.6482	99.0473	99.9055
234.207	98.2759	99.6175	96.6412	99.0457	99.9059
234.381	98.2766	99.6172	96.6342	99.044	99.9063
234.555	98.2771	99.6169	96.6271	99.0423	99.9067
234.719	98.2775	99.6166	96.62	99.0406	99.9071
234.896	98.2779	99.6162	96.6128	99.0389	99.9076
235.073	98.2782	99.6159	96.6055	99.0372	99.908
235.239	98.2787	99.6156	96.5982	99.0354	99.9085
235.419	98.2794	99.6153	96.5909	99.0336	99.9089
235.599	98.2801	99.6149	96.5834	99.0319	99.9094
235.764	98.2806	99.6146	96.5759	99.03	99.9098
235.951	98.2812	99.6143	96.5684	99.0281	99.9102
236.089	98.2814	99.614	96.5607	99.0262	99.9106
236.251	98.2819	99.6136	96.5531	99.0242	99.9109
236.424	98.2824	99.6133	96.5453	99.0222	99.9113
236.598	98.2829	99.613	96.5375	99.0202	99.9116
236.761	98.2834	99.6127	96.5295	99.0181	99.9118
236.938	98.2842	99.6123	96.5216	99.0159	99.912
237.104	98.2847	99.612	96.5135	99.0137	99.9122
237.284	98.2853	99.6117	96.5053	99.0114	99.9123
237.478	98.286	99.6114	96.497	99.009	99.9124
237.655	98.2867	99.611	96.4887	99.0066	99.9125
237.829	98.2874	99.6107	96.4802	99.0041	99.9124
237.967	98.2877	99.6104	96.4716	99.0015	99.9123
238.14	98.2883	99.6101	96.463	98.9988	99.9122
238.301	98.2887	99.6097	96.4542	98.996	99.912
238.486	98.2892	99.6094	96.4453	98.9931	99.9117
238.661	98.2898	99.6091	96.4362	98.9901	99.9115
238.813	98.2903	99.6088	96.427	98.9871	99.9111
238.977	98.2911	99.6084	96.4177	98.984	99.9107
239.156	98.2921	99.6081	96.4083	98.9808	99.9102
239.335	98.2929	99.6078	96.3987	98.9774	99.9097
239.514	98.2937	99.6075	96.389	98.974	99.9091
239.702	98.2947	99.6071	96.3791	98.9705	99.9085
239.84	98.295	99.6068	96.3691	98.9669	99.9078
239.953	98.295	99.6065	96.3589	98.9632	99.9071
240.187	98.2968	99.6062	96.3486	98.9595	99.9064
240.359	98.2976	99.6058	96.3381	98.9556	99.9056
240.532	98.2983	99.6055	96.3274	98.9517	99.9047
240.695	98.299	99.6052	96.3166	98.9477	99.9039
240.845	98.2995	99.6049	96.3057	98.9437	99.903
241.023	98.3004	99.6046	96.2946	98.9396	99.9021
241.215	98.3011	99.6042	96.2832	98.9354	99.9011
241.394	98.3017	99.6039	96.2718	98.9312	99.9001
241.558	98.3021	99.6036	96.2602	98.927	99.8991
241.732	98.3027	99.6033	96.2484	98.9227	99.8981
241.869	98.3029	99.6029	96.2364	98.9183	99.897
242.054	98.3035	99.6026	96.2243	98.9139	99.8959
242.215	98.3041	99.6023	96.212	98.9095	99.8949
242.398	98.3053	99.602	96.1996	98.9051	99.8937
242.573	98.3063	99.6016	96.1869	98.9006	99.8926
242.712	98.3066	99.6013	96.1742	98.8962	99.8915
242.908	98.3076	99.601	96.1612	98.8917	99.8903
243.084	98.3085	99.6007	96.1482	98.8872	99.8891
243.26	98.3095	99.6003	96.1349	98.8827	99.8879
243.424	98.3101	99.6	96.1215	98.8782	99.8867
243.573	98.3105	99.5997	96.1079	98.8736	99.8854
243.735	98.3111	99.5994	96.0942	98.8691	99.8842
243.907	98.3121	99.599	96.0803	98.8645	99.8829
244.08	98.3131	99.5987	96.0663	98.86	99.8815
244.265	98.3142	99.5984	96.0521	98.8554	99.8802
244.413	98.3147	99.5981	96.0377	98.8508	99.8788
244.585	98.3154	99.5977	96.0232	98.8462	99.8774
244.745	98.316	99.5974	96.0085	98.8416	99.876
244.929	98.3171	99.5971	95.9937	98.8369	99.8745
245.089	98.3178	99.5968	95.9788	98.8323	99.873
245.26	98.3187	99.5964	95.9636	98.8275	99.8715
245.433	98.3198	99.5961	95.9483	98.8228	99.8699
245.571	98.3201	99.5958	95.9328	98.818	99.8683
245.746	98.3209	99.5954	95.9172	98.8131	99.8667
245.938	98.3219	99.5951	95.9014	98.8082	99.865
246.09	98.3223	99.5948	95.8854	98.8033	99.8633
246.269	98.3229	99.5945	95.8692	98.7983	99.8616
246.433	98.3233	99.5942	95.8529	98.7932	99.8599
246.622	98.324	99.5938	95.8363	98.788	99.8581
246.784	98.3245	99.5935	95.8196	98.7828	99.8564
246.968	98.3253	99.5932	95.8026	98.7775	99.8545
247.128	98.3259	99.5929	95.7855	98.772	99.8527
247.313	98.327	99.5925	95.7681	98.7665	99.8508
247.45	98.3274	99.5922	95.7506	98.7609	99.849
247.625	98.3283	99.5919	95.7327	98.7552	99.8471
247.804	98.3291	99.5916	95.7147	98.7494	99.8452
247.985	98.3299	99.5912	95.6964	98.7434	99.8433
248.151	98.3307	99.5909	95.6779	98.7374	99.8414
248.303	98.3315	99.5906	95.6591	98.7312	99.8395
248.479	98.3327	99.5903	95.6401	98.725	99.8376
248.666	98.3342	99.5899	95.6208	98.7186	99.8358
248.827	98.335	99.5896	95.6012	98.7121	99.8339
249.013	98.3363	99.5893	95.5814	98.7055	99.832
249.149	98.3367	99.589	95.5613	98.6987	99.8302
249.322	98.3381	99.5886	95.5408	98.6919	99.8283
249.494	98.3395	99.5883	95.5201	98.6849	99.8265
249.665	98.3409	99.588	95.499	98.6778	99.8247
249.825	98.3418	99.5877	95.4776	98.6706	99.8229
249.998	98.3426	99.5873	95.456	98.6633	99.8211
250.147	98.3432	99.587	95.434	98.6558	99.8194
250.332	98.3444	99.5867	95.4116	98.6483	99.8176
250.496	98.3453	99.5864	95.389	98.6407	99.8158
250.675	98.3463	99.586	95.366	98.6329	99.8141
250.868	98.3473	99.5857	95.3426	98.6251	99.8124
251.007	98.3477	99.5854	95.319	98.6171	99.8106
251.187	98.3485	99.5851	95.2949	98.609	99.8089
251.351	98.3492	99.5847	95.2706	98.6009	99.8071
251.525	98.3501	99.5844	95.2459	98.5926	99.8053
251.7	98.3511	99.5841	95.2208	98.5842	99.8035
251.861	98.3519	99.5838	95.1954	98.5758	99.8017
252.033	98.353	99.5834	95.1697	98.5672	99.7998
252.207	98.3538	99.5831	95.1435	98.5585	99.7979
252.379	98.3548	99.5828	95.1171	98.5498	99.7959
252.539	98.3556	99.5825	95.0903	98.541	99.7939
252.711	98.3567	99.5821	95.0631	98.532	99.7918
252.86	98.3574	99.5818	95.0357	98.523	99.7896
253.021	98.3582	99.5815	95.0078	98.5138	99.7874
253.206	98.3594	99.5812	94.9797	98.5046	99.7851
253.369	98.3602	99.5808	94.9512	98.4952	99.7826
253.562	98.3614	99.5805	94.9224	98.4858	99.7801
253.715	98.362	99.5802	94.8932	98.4762	99.7775
253.895	98.3629	99.5799	94.8638	98.4665	99.7748
254.061	98.3637	99.5795	94.834	98.4567	99.772
254.239	98.3646	99.5792	94.804	98.4467	99.769
254.414	98.3657	99.5789	94.7736	98.4367	99.766
254.587	98.3668	99.5786	94.7429	98.4265	99.7628
254.773	98.3679	99.5782	94.712	98.4161	99.7596
254.909	98.3683	99.5779	94.6807	98.4056	99.7562
255.081	98.3693	99.5776	94.6492	98.395	99.7527
255.245	98.37	99.5773	94.6174	98.3842	99.7491
255.409	98.3707	99.5769	94.5853	98.3732	99.7454
255.587	98.3717	99.5766	94.5529	98.3621	99.7416
255.752	98.3723	99.5763	94.5202	98.3508	99.7376
255.944	98.3734	99.576	94.4873	98.3393	99.7336
256.109	98.3743	99.5756	94.4542	98.3277	99.7295
256.298	98.3758	99.5753	94.4207	98.3159	99.7253
256.472	98.3769	99.575	94.387	98.3038	99.721
256.609	98.3773	99.5747	94.3531	98.2917	99.7166
256.783	98.3782	99.5743	94.3189	98.2793	99.7122
256.956	98.3795	99.574	94.2845	98.2666	99.7078
257.116	98.3806	99.5737	94.2498	98.2538	99.7032
257.3	98.3821	99.5734	94.2149	98.2408	99.6986
257.46	98.3832	99.573	94.1797	98.2276	99.694
257.621	98.3845	99.5727	94.1443	98.2142	99.6893
257.782	98.3857	99.5724	94.1086	98.2005	99.6847
257.968	98.387	99.5721	94.0727	98.1867	99.6799
258.14	98.3881	99.5717	94.0366	98.1726	99.6752
258.312	98.3894	99.5714	94.0002	98.1583	99.6704
258.449	98.3899	99.5711	93.9635	98.1438	99.6657
258.622	98.3912	99.5708	93.9266	98.129	99.6609
258.783	98.3922	99.5704	93.8894	98.1141	99.6561
258.954	98.3932	99.5701	93.852	98.0989	99.6513
259.129	98.3943	99.5698	93.8144	98.0835	99.6466
259.293	98.3953	99.5695	93.7764	98.0678	99.6418
259.47	98.3966	99.5692	93.7382	98.052	99.6369
259.649	98.3979	99.5688	93.6997	98.0359	99.6321
259.815	98.399	99.5685	93.661	98.0196	99.6273
260.007	98.4005	99.5682	93.622	98.0031	99.6224
260.17	98.4014	99.5679	93.5827	97.9863	99.6175
260.344	98.4025	99.5675	93.5431	97.9693	99.6126
260.481	98.4028	99.5672	93.5032	97.9521	99.6076
260.655	98.4036	99.5669	93.4631	97.9347	99.6026
260.827	98.4046	99.5666	93.4226	97.917	99.5976
261.012	98.4062	99.5662	93.3818	97.8991	99.5925
261.161	98.4071	99.5659	93.3407	97.881	99.5873
261.334	98.4082	99.5656	93.2994	97.8627	99.582
261.494	98.4088	99.5653	93.2576	97.8441	99.5766
261.68	98.4097	99.5649	93.2156	97.8253	99.5712
261.841	98.4104	99.5646	93.1733	97.8062	99.5656
262.028	98.4118	99.5643	93.1306	97.787	99.5599
262.193	98.4127	99.564	93.0876	97.7675	99.5541
262.331	98.4132	99.5636	93.0443	97.7477	99.5482
262.523	98.4148	99.5633	93.0006	97.7277	99.5421
262.702	98.4159	99.563	92.9565	97.7075	99.5359
262.881	98.417	99.5627	92.9122	97.687	99.5295
263.032	98.4179	99.5623	92.8675	97.6663	99.5229
263.196	98.4188	99.562	92.8224	97.6453	99.5162
263.371	98.4197	99.5617	92.777	97.624	99.5093
263.545	98.4207	99.5614	92.7313	97.6025	99.5022
263.731	98.4224	99.561	92.6851	97.5808	99.4949
263.891	98.4234	99.5607	92.6387	97.5588	99.4875
264.077	98.4247	99.5604	92.5919	97.5365	99.4798
264.213	98.4251	99.5601	92.5447	97.5139	99.472
264.387	98.4261	99.5597	92.4972	97.491	99.464
264.56	98.4273	99.5594	92.4493	97.4679	99.4557
264.732	98.4286	99.5591	92.4011	97.4445	99.4473
264.893	98.4296	99.5588	92.3525	97.4208	99.4387
265.041	98.4304	99.5584	92.3036	97.3969	99.4299
265.214	98.432	99.5581	92.2543	97.3726	99.421
265.399	98.4334	99.5578	92.2046	97.348	99.4118
265.571	98.4344	99.5575	92.1546	97.3231	99.4025
265.745	98.4356	99.5571	92.1042	97.298	99.393
265.882	98.4361	99.5568	92.0535	97.2724	99.3834
266.059	98.4375	99.5565	92.0024	97.2466	99.3735
266.239	98.4391	99.5562	91.9509	97.2205	99.3635
266.406	98.4401	99.5558	91.8991	97.1941	99.3534
266.586	98.4413	99.5555	91.8469	97.1673	99.3431
266.765	98.4425	99.5552	91.7943	97.1402	99.3327
266.929	98.4436	99.5549	91.7413	97.1127	99.3221
267.105	98.445	99.5546	91.6879	97.0849	99.3114
267.279	98.4462	99.5542	91.6342	97.0568	99.3006
267.455	98.447	99.5539	91.58	97.0283	99.2896
267.619	98.4477	99.5536	91.5255	96.9995	99.2785
267.806	98.4489	99.5533	91.4705	96.9703	99.2673
267.977	98.45	99.5529	91.4151	96.9408	99.256
268.113	98.4505	99.5526	91.3593	96.9109	99.2446
268.285	98.4518	99.5523	91.3031	96.8806	99.233
268.459	98.4528	99.552	91.2464	96.85	99.2214
268.62	98.4537	99.5516	91.1893	96.819	99.2096
268.769	98.4543	99.5513	91.1318	96.7876	99.1977
268.956	98.4554	99.551	91.0737	96.7559	99.1857
269.117	98.4563	99.5507	91.0152	96.7237	99.1735
269.291	98.4575	99.5503	90.9562	96.6912	99.1613
269.465	98.4588	99.55	90.8968	96.6583	99.1489
269.638	98.4599	99.5497	90.8369	96.625	99.1364
269.828	98.4613	99.5494	90.7764	96.5913	99.1238
269.966	98.4617	99.549	90.7155	96.5572	99.111
270.133	98.4627	99.5487	90.654	96.5228	99.0981
270.328	98.464	99.5484	90.592	96.4879	99.085
270.508	98.4648	99.5481	90.5295	96.4527	99.0718
270.661	98.4653	99.5477	90.4665	96.417	99.0584
270.826	98.4659	99.5474	90.4029	96.3809	99.0449
271.003	98.4669	99.5471	90.3389	96.3445	99.0312
271.178	98.4681	99.5468	90.2743	96.3076	99.0173
271.366	98.4694	99.5464	90.2091	96.2704	99.0033
271.54	98.4703	99.5461	90.1435	96.2327	98.9891
271.676	98.4707	99.5458	90.0773	96.1946	98.9746
271.849	98.4717	99.5455	90.0105	96.1562	98.9601
272.024	98.4727	99.5451	89.9432	96.1173	98.9452
272.186	98.4737	99.5448	89.8754	96.078	98.9302
272.348	98.4746	99.5445	89.807	96.0383	98.915
272.51	98.4755	99.5442	89.7381	95.9982	98.8996
272.697	98.4771	99.5438	89.6687	95.9577	98.8839
272.859	98.4782	99.5435	89.5988	95.9168	98.8681
273.044	98.4797	99.5432	89.5284	95.8755	98.8521
273.217	98.4811	99.5429	89.4574	95.8337	98.8358
273.354	98.4818	99.5425	89.386	95.7916	98.8192
273.528	98.4833	99.5422	89.314	95.749	98.8025
273.704	98.4844	99.5419	89.2416	95.706	98.7856
273.871	98.4852	99.5416	89.1687	95.6626	98.7684
274.064	98.4865	99.5412	89.0952	95.6188	98.751
274.23	98.4875	99.5409	89.0214	95.5745	98.7333
274.398	98.4887	99.5406	88.947	95.5299	98.7155
274.565	98.4899	99.5403	88.8722	95.4847	98.6974
274.756	98.4916	99.5399	88.7969	95.4392	98.6791
274.931	98.493	99.5396	88.7212	95.3932	98.6606
275.108	98.4943	99.5393	88.6451	95.3467	98.6419
275.245	98.4947	99.539	88.5685	95.2998	98.6229
275.42	98.4957	99.5386	88.4915	95.2524	98.6038
275.583	98.4964	99.5383	88.414	95.2046	98.5844
275.758	98.4971	99.538	88.3361	95.1563	98.5648
275.933	98.4979	99.5377	88.2578	95.1075	98.5451
276.095	98.4984	99.5373	88.1791	95.0582	98.5251
276.268	98.4992	99.537	88.0999	95.0084	98.5049
276.441	98.5003	99.5367	88.0203	94.9582	98.4845
276.603	98.5012	99.5364	87.9404	94.9074	98.4639
276.777	98.5025	99.536	87.86	94.8561	98.4431
276.965	98.5041	99.5357	87.7792	94.8043	98.4221
277.102	98.5046	99.5354	87.698	94.752	98.4009
277.276	98.5058	99.5351	87.6163	94.6992	98.3796
277.449	98.5069	99.5347	87.5343	94.6458	98.358
277.623	98.508	99.5344	87.4518	94.5918	98.3362
277.786	98.509	99.5341	87.369	94.5374	98.3143
277.948	98.51	99.5338	87.2857	94.4824	98.2921
278.121	98.5111	99.5334	87.202	94.4268	98.2698
278.283	98.512	99.5331	87.1179	94.3706	98.2473
278.458	98.5131	99.5328	87.0333	94.3139	98.2246
278.632	98.5141	99.5325	86.9484	94.2566	98.2017
278.816	98.5152	99.5321	86.863	94.1988	98.1786
278.952	98.5155	99.5318	86.7772	94.1403	98.1553
279.164	98.5175	99.5315	86.6911	94.0813	98.1318
279.301	98.518	99.5312	86.6044	94.0217	98.1081
279.474	98.5192	99.5308	86.5174	93.9615	98.0842
279.654	98.5206	99.5305	86.4299	93.9007	98.0601
279.835	98.5221	99.5302	86.342	93.8393	98.0359
279.975	98.5225	99.5299	86.2538	93.7773	98.0114
280.154	98.5234	99.5296	86.1651	93.7147	97.9867
280.335	98.5241	99.5292	86.076	93.6515	97.9617
280.527	98.525	99.5289	85.9864	93.5877	97.9366
280.702	98.526	99.5286	85.8965	93.5233	97.9113
280.878	98.5272	99.5282	85.8062	93.4582	97.8858
281.015	98.5277	99.5279	85.7155	93.3926	97.86
281.191	98.5291	99.5276	85.6244	93.3263	97.834
281.355	98.53	99.5273	85.5329	93.2594	97.8077
281.542	98.5313	99.5269	85.441	93.1919	97.7812
281.692	98.5318	99.5266	85.3488	93.1237	97.7545
281.866	98.5329	99.5263	85.2562	93.0549	97.7276
282.026	98.5337	99.526	85.1631	92.9855	97.7004
282.2	98.5344	99.5256	85.0698	92.9154	97.6729
282.387	98.5351	99.5253	84.9761	92.8446	97.6452
282.561	98.5357	99.525	84.882	92.7732	97.6173
282.698	98.5361	99.5247	84.7876	92.7011	97.5891
282.86	98.5367	99.5243	84.6929	92.6283	97.5606
283.049	98.5379	99.524	84.5978	92.5549	97.5318
283.212	98.5387	99.5237	84.5024	92.4807	97.5028
283.399	98.5399	99.5234	84.4066	92.4058	97.4735
283.562	98.5406	99.523	84.3105	92.3302	97.444
283.724	98.5414	99.5227	84.2141	92.2539	97.4142
283.899	98.5423	99.5224	84.1174	92.1768	97.384
284.075	98.543	99.5221	84.0204	92.099	97.3537
284.237	98.5437	99.5217	83.9231	92.0204	97.323
284.411	98.5447	99.5214	83.8254	91.941	97.292
284.582	98.5456	99.5211	83.7275	91.8609	97.2607
284.719	98.5459	99.5208	83.6292	91.7799	97.2292
284.896	98.5467	99.5204	83.5307	91.6981	97.1973
285.081	98.5477	99.5201	83.4319	91.6155	97.1652
285.232	98.5483	99.5198	83.3328	91.5321	97.1328
285.407	98.5494	99.5195	83.2333	91.4479	97.1
285.569	98.5503	99.5192	83.1337	91.3628	97.067
285.756	98.5514	99.5188	83.0336	91.2768	97.0336
285.919	98.552	99.5185	82.9334	91.1899	97
286.096	98.5527	99.5182	82.8329	91.1022	96.966
286.271	98.5536	99.5179	82.7321	91.0136	96.9318
286.461	98.5545	99.5175	82.631	90.9241	96.8972
286.574	98.5545	99.5172	82.5297	90.8337	96.8623
286.784	98.5555	99.5169	82.4281	90.7424	96.8272
286.967	98.5563	99.5166	82.3262	90.6502	96.7917
287.148	98.5571	99.5162	82.2241	90.5571	96.7558
287.315	98.5579	99.5159	82.1218	90.4631	96.7197
287.478	98.5586	99.5156	82.0192	90.3682	96.6833
287.639	98.5593	99.5153	81.9163	90.2724	96.6465
287.824	98.56	99.5149	81.8133	90.1756	96.6094
287.985	98.5605	99.5146	81.71	90.078	96.5721
288.172	98.5612	99.5143	81.6065	89.9794	96.5343
288.309	98.5615	99.514	81.5028	89.88	96.4963
288.484	98.5621	99.5136	81.3989	89.7797	96.4579
288.658	98.5627	99.5133	81.2947	89.6784	96.4192
288.833	98.5634	99.513	81.1905	89.5763	96.3802
288.994	98.564	99.5127	81.086	89.4733	96.3409
289.179	98.5648	99.5123	80.9813	89.3695	96.3011
289.315	98.565	99.4008	80.8765	89.2649	96.2611
289.502	98.5659	99.2188	80.7716	89.1593	96.2208
289.664	98.5666	99.0342	80.6665	89.0529	96.1801
289.85	98.5675	98.8472	80.5613	88.9458	96.139
290.023	98.5682	98.6576	80.4559	88.8378	96.0977
290.159	98.5685	98.4654	80.3504	88.729	96.0559
290.321	98.5692	98.2705	80.2449	88.6194	96.0139
290.507	98.57	98.073	80.1391	88.509	95.9714
290.68	98.5706	97.873	80.0334	88.3979	95.9287
290.853	98.5712	97.6702	79.9275	88.2859	95.8855
291.001	98.5715	97.4647	79.8216	88.1733	95.8421
291.163	98.5717	97.2565	79.7155	88.0599	95.7982
291.348	98.5722	97.0456	79.6094	87.9458	95.754
291.522	98.5727	96.8319	79.5033	87.831	95.7094
291.683	98.5731	96.6154	79.3971	87.7154	95.6645
291.87	98.5735	96.3962	79.2909	87.5992	95.6192
292.006	98.5737	96.1742	79.1846	87.4822	95.5736
292.167	98.574	95.9494	79.0782	87.3646	95.5276
292.341	98.5745	95.7217	78.9719	87.2463	95.4812
292.515	98.5749	95.4913	78.8655	87.1274	95.4345
292.701	98.5753	95.258	78.7591	87.0078	95.3874
292.85	98.5756	95.0219	78.6527	86.8876	95.34
293.024	98.576	94.7829	78.5462	86.7667	95.2922
293.198	98.5765	94.5412	78.4398	86.6452	95.244
293.36	98.5768	94.2966	78.3333	86.5231	95.1955
293.533	98.5772	94.0492	78.2268	86.4004	95.1467
293.707	98.5775	93.799	78.1204	86.2771	95.0975
293.894	98.5783	93.5461	78.0139	86.1532	95.048
294.03	98.5786	93.2904	77.9074	86.0288	94.9981
294.192	98.579	93.0319	77.8009	85.9038	94.9479
294.378	98.5796	92.7707	77.6945	85.7782	94.8974
294.551	98.5799	92.5068	77.5881	85.6521	94.8465
294.714	98.5801	92.2403	77.4817	85.5255	94.7954
294.876	98.5803	91.9711	77.3753	85.3984	94.744
295.051	98.5807	91.6993	77.269	85.2708	94.6922
295.227	98.5812	91.4251	77.1627	85.1427	94.6402
295.402	98.5817	91.1483	77.0565	85.0142	94.5879
295.565	98.582	90.8691	76.9503	84.8852	94.5353
295.752	98.5827	90.5875	76.8442	84.7558	94.4824
295.889	98.5828	90.3036	76.7382	84.6261	94.4293
296.065	98.5833	90.0174	76.6323	84.4959	94.3759
296.229	98.5836	89.7291	76.5264	84.3654	94.3223
296.417	98.5841	89.4386	76.4207	84.2346	94.2684
296.581	98.5845	89.1461	76.3151	84.1035	94.2143
296.746	98.585	88.8516	76.2096	83.9722	94.16
296.91	98.5853	88.5553	76.1042	83.8406	94.1055
297.1	98.5855	88.2571	75.999	83.7088	94.0507
297.276	98.5857	87.9573	75.8939	83.5768	93.9958
297.452	98.586	87.6559	75.789	83.4446	93.9406
297.591	98.5861	87.353	75.6843	83.3123	93.8853
297.766	98.5865	87.0486	75.5798	83.1799	93.8298
297.93	98.5869	86.743	75.4755	83.0475	93.7741
298.119	98.5874	86.4361	75.3714	82.9151	93.7182
298.284	98.5878	86.1282	75.2675	82.7826	93.6622
298.45	98.5881	85.8193	75.1639	82.6501	93.606
298.615	98.5884	85.5095	75.0606	82.5178	93.5496
298.806	98.5889	85.1989	74.9574	82.3854	93.4931
298.983	98.5893	84.8877	74.8546	82.2532	93.4364
299.16	98.5898	84.5759	74.752	82.1212	93.3796
299.324	98.59	84.2638	74.6498	81.9893	93.3226
299.501	98.5901	83.9513	74.5478	81.8577	93.2655
299.641	98.5902	83.6385	74.4462	81.7262	93.2083
299.819	98.5902	83.3257	74.3448	81.595	93.1509
299.996	98.5901	83.0129	74.2438	81.464	93.0934
300.186	98.5899	82.7003	74.1431	81.3333	93.0358
300.338	98.5898	82.3878	74.0429	81.203	92.978
300.516	98.5894	82.0757	73.9429	81.073	92.9201
300.68	98.5893	81.7641	73.8433	80.9433	92.8621
300.87	98.5892	81.4529	73.7442	80.8139	92.804
301.037	98.5893	81.1424	73.6453	80.685	92.7458
301.22	98.5893	80.8327	73.5469	80.5564	92.6875
301.403	98.5892	80.5237	73.4489	80.4282	92.6291
301.545	98.5892	80.2157	73.3513	80.3004	92.5706
301.728	98.5892	79.9087	73.2541	80.173	92.512
301.922	98.5891	79.6028	73.1573	80.046	92.4533
302.1	98.5889	79.298	73.061	79.9195	92.3945
302.253	98.5887	78.9945	72.9651	79.7934	92.3357
302.417	98.5884	78.6923	72.8696	79.6678	92.2768
302.606	98.588	78.3915	72.7746	79.5425	92.2179
302.768	98.5877	78.0921	72.6801	79.4178	92.1589
302.956	98.5875	77.7942	72.586	79.2935	92.0999
303.118	98.5875	77.4979	72.4924	79.1696	92.0409
303.305	98.5873	77.2032	72.3993	79.0462	91.9818
303.442	98.5872	76.9103	72.3067	78.9232	91.9227
303.618	98.587	76.619	72.2146	78.8007	91.8637
303.779	98.5868	76.3295	72.123	78.6787	91.8046
303.954	98.5867	76.0418	72.0318	78.5571	91.7456
304.116	98.5865	75.756	71.9412	78.436	91.6866
304.289	98.5862	75.472	71.8512	78.3154	91.6277
304.463	98.5858	75.19	71.7617	78.1953	91.5688
304.624	98.5857	74.91	71.6726	78.0757	91.51
304.81	98.5855	74.6319	71.5842	77.9566	91.4513
304.984	98.5854	74.3558	71.4963	77.8379	91.3927
305.12	98.5854	74.0819	71.4089	77.7197	91.3342
305.294	98.5852	73.81	71.3221	77.6021	91.2758
305.468	98.585	73.5401	71.2358	77.485	91.2176
305.629	98.5847	73.2724	71.1501	77.3685	91.1595
305.803	98.5843	73.0069	71.065	77.2524	91.1016
305.978	98.5841	72.7434	70.9804	77.137	91.0438
306.138	98.5838	72.4822	70.8964	77.022	90.9862
306.311	98.5835	72.2232	70.8129	76.9077	90.9288
306.485	98.5829	71.9663	70.73	76.794	90.8717
306.659	98.5822	71.7117	70.6478	76.6809	90.8148
306.821	98.5815	71.4592	70.566	76.5683	90.758
307.008	98.5808	71.2091	70.4848	76.4565	90.7016
307.144	98.5806	70.9612	70.4042	76.3452	90.6454
307.306	98.5803	70.7155	70.3242	76.2346	90.5895
307.479	98.5801	70.4721	70.2447	76.1246	90.5338
307.653	98.5797	70.2309	70.1657	76.0154	90.4784
307.815	98.5791	69.9921	70.0873	75.9068	90.4234
307.99	98.5783	69.7555	70.0095	75.7989	90.3686
308.151	98.5776	69.5212	69.9322	75.6918	90.3141
308.338	98.5766	69.2892	69.8555	75.5853	90.26
308.512	98.5761	69.0595	69.7793	75.4796	90.2062
308.683	98.5756	68.832	69.7036	75.3747	90.1528
308.818	98.5754	68.6069	69.6286	75.2704	90.0996
308.988	98.5745	68.384	69.554	75.167	90.0469
309.146	98.5738	68.1634	69.48	75.0643	89.9944
309.315	98.573	67.9451	69.4064	74.9623	89.9424
309.495	98.5721	67.729	69.3335	74.8612	89.8907
309.667	98.5712	67.5151	69.2611	74.7608	89.8393
309.815	98.5707	67.3035	69.1892	74.6612	89.7884
309.977	98.57	67.0941	69.1178	74.5624	89.7378
310.152	98.5689	66.8868	69.047	74.4644	89.6875
310.327	98.5682	66.6818	68.9767	74.3671	89.6377
310.516	98.5675	66.479	68.9069	74.2707	89.5883
310.692	98.5669	66.2782	68.8377	74.175	89.5392
310.83	98.5666	66.0796	68.7691	74.0801	89.4904
311.006	98.5657	65.8832	68.7009	73.9859	89.4421
311.183	98.5644	65.6887	68.6333	73.8925	89.3941
311.346	98.5635	65.4964	68.5662	73.8	89.3466
311.51	98.5626	65.306	68.4998	73.7081	89.2994
311.674	98.5617	65.1177	68.4338	73.617	89.2526
311.865	98.5606	64.9313	68.3684	73.5267	89.2061
312.03	98.5599	64.7469	68.3036	73.4371	89.1601
312.221	98.5586	64.5644	68.2393	73.3482	89.1144
312.399	98.5574	64.3838	68.1756	73.2601	89.069
312.538	98.5568	64.2051	68.1124	73.1727	89.024
312.716	98.5555	64.0282	68.0498	73.0859	88.9794
312.893	98.5545	63.8531	67.9877	72.9999	88.9351
313.057	98.5537	63.6797	67.9262	72.9146	88.8913
313.248	98.5524	63.5082	67.8653	72.83	88.8477
313.413	98.5515	63.3383	67.8049	72.7461	88.8044
313.578	98.5506	63.1702	67.7451	72.6628	88.7616
313.742	98.5497	63.0037	67.6858	72.5802	88.719
313.934	98.5485	62.8388	67.6271	72.4982	88.6768
314.112	98.5474	62.6756	67.5689	72.417	88.6349
314.292	98.5462	62.514	67.5112	72.3363	88.5934
314.432	98.5456	62.354	67.454	72.2563	88.5522
314.612	98.5441	62.1955	67.3973	72.1769	88.5112
314.778	98.5429	62.0385	67.3412	72.0982	88.4706
314.955	98.5417	61.883	67.2855	72.0201	88.4303
315.134	98.5407	61.7291	67.2304	71.9425	88.3903
315.3	98.5396	61.5766	67.1757	71.8656	88.3507
315.479	98.538	61.4256	67.1214	71.7894	88.3113
315.658	98.5366	61.2761	67.0676	71.7137	88.2722
315.824	98.5355	61.128	67.0142	71.6386	88.2335
316.016	98.5338	60.9813	66.9613	71.5641	88.195
316.181	98.5327	60.8361	66.9087	71.4902	88.1568
316.36	98.5309	60.6922	66.8566	71.4169	88.1189
316.539	98.529	60.5497	66.8048	71.3442	88.0814
316.679	98.5282	60.4086	66.7534	71.272	88.0441
316.857	98.5264	60.2689	66.7024	71.2005	88.0071
317.047	98.5244	60.1305	66.6517	71.1295	87.9703
317.211	98.5231	59.9934	66.6013	71.0591	87.9339
317.363	98.5223	59.8578	66.5513	70.9892	87.8978
317.554	98.5207	59.7235	66.5016	70.92	87.862
317.73	98.5192	59.5905	66.4522	70.8513	87.8264
317.908	98.5175	59.4588	66.4031	70.7832	87.7911
318.073	98.5163	59.3284	66.3543	70.7156	87.7562
318.249	98.5147	59.1994	66.3058	70.6486	87.7215
318.439	98.513	59.0716	66.2575	70.5821	87.6871
318.577	98.5125	58.9452	66.2095	70.5163	87.653
318.754	98.511	58.8199	66.1618	70.451	87.6191
318.931	98.5095	58.696	66.1143	70.3862	87.5856
319.108	98.5078	58.5733	66.0671	70.322	87.5523
319.246	98.5072	58.4519	66.0202	70.2583	87.5193
319.423	98.5055	58.3317	65.9735	70.1953	87.4865
319.598	98.5036	58.2128	65.9271	70.1327	87.4541
319.788	98.5014	58.0951	65.8809	70.0708	87.422
319.964	98.4993	57.9785	65.835	70.0093	87.3901
320.141	98.4972	57.8632	65.7894	69.9484	87.3585
320.278	98.4965	57.7491	65.744	69.888	87.3271
320.453	98.4946	57.6361	65.6989	69.8282	87.296
320.629	98.4927	57.5243	65.654	69.7689	87.2652
320.791	98.4913	57.4135	65.6094	69.7101	87.2347
320.967	98.4895	57.304	65.565	69.6519	87.2044
321.116	98.4882	57.1955	65.5209	69.5942	87.1744
321.303	98.4853	57.0881	65.4771	69.537	87.1446
321.478	98.4829	56.9819	65.4336	69.4804	87.1151
321.641	98.4812	56.8767	65.3903	69.4243	87.0858
321.817	98.4789	56.7725	65.3474	69.3686	87.0568
322.006	98.4765	56.6694	65.3047	69.3135	87.028
322.142	98.4756	56.5672	65.2622	69.2589	86.9995
322.304	98.4735	56.4661	65.2201	69.2048	86.9711
322.491	98.4705	56.3659	65.1782	69.1512	86.943
322.667	98.4683	56.2668	65.1366	69.098	86.9152
322.83	98.4667	56.1685	65.0952	69.0454	86.8875
322.992	98.4652	56.0712	65.0542	68.9932	86.8601
323.164	98.463	55.9749	65.0135	68.9415	86.8328
323.335	98.4606	55.8794	64.9729	68.8903	86.8058
323.493	98.4587	55.7848	64.9327	68.8395	86.779
323.662	98.4565	55.6911	64.8927	68.7892	86.7524
323.831	98.4542	55.5983	64.853	68.7394	86.7259
323.966	98.4532	55.5062	64.8136	68.69	86.6997
324.137	98.4507	55.4151	64.7743	68.6411	86.6736
324.324	98.4475	55.3247	64.7354	68.5926	86.6477
324.486	98.4454	55.2351	64.6967	68.5445	86.6219
324.65	98.4434	55.1463	64.6582	68.4969	86.5964
324.814	98.4412	55.0583	64.62	68.4497	86.5709
325.002	98.4379	54.9711	64.582	68.403	86.5457
325.165	98.4357	54.8846	64.5442	68.3566	86.5206
325.354	98.4325	54.7988	64.5066	68.3106	86.4956
325.518	98.4305	54.7138	64.4693	68.2651	86.4708
325.707	98.4274	54.6295	64.4322	68.2199	86.4461
325.846	98.4262	54.5459	64.3953	68.1752	86.4215
326.023	98.4231	54.463	64.3586	68.1308	86.3971
326.2	98.4203	54.3807	64.3222	68.0869	86.3728
326.377	98.4177	54.2992	64.2859	68.0433	86.3486
326.54	98.4154	54.2183	64.2498	68.0001	86.3246
326.691	98.4137	54.138	64.214	67.9573	86.3006
326.867	98.4109	54.0584	64.1783	67.9149	86.2768
327.057	98.4078	53.9795	64.1429	67.8728	86.253
327.221	98.4057	53.9011	64.1076	67.8311	86.2294
327.41	98.4021	53.8235	64.0726	67.7897	86.2058
327.548	98.4009	53.7464	64.0377	67.7488	86.1824
327.725	98.3977	53.6699	64.003	67.7081	86.1591
327.903	98.3946	53.594	63.9686	67.6678	86.1358
328.08	98.3919	53.5187	63.9343	67.6279	86.1126
328.244	98.3895	53.444	63.9003	67.5883	86.0896
328.421	98.3863	53.3699	63.8664	67.549	86.0666
328.572	98.3844	53.2964	63.8328	67.5101	86.0436
328.761	98.3809	53.2234	63.7993	67.4715	86.0208
328.937	98.3783	53.151	63.7661	67.4332	85.9981
329.115	98.3752	53.0791	63.7331	67.3952	85.9754
329.279	98.3726	53.0078	63.7003	67.3576	85.9529
329.468	98.3686	52.9371	63.6677	67.3202	85.9304
329.606	98.3674	52.8669	63.6352	67.2832	85.908
329.77	98.3651	52.7972	63.6031	67.2464	85.8856
329.946	98.3622	52.7281	63.5711	67.21	85.8634
330.122	98.3589	52.6594	63.5393	67.1738	85.8412
330.286	98.3564	52.5913	63.5077	67.1379	85.8191
330.462	98.3535	52.5238	63.4763	67.1023	85.7972
330.637	98.3506	52.4567	63.4452	67.067	85.7753
330.811	98.3471	52.3902	63.4142	67.0319	85.7535
330.972	98.344	52.3241	63.3835	66.9971	85.7317
331.154	98.3397	52.2586	63.3529	66.9626	85.7101
331.312	98.337	52.1936	63.3225	66.9283	85.6885
331.448	98.3357	52.129	63.2923	66.8942	85.6671
331.617	98.3326	52.0649	63.2623	66.8604	85.6457
331.789	98.3297	52.0014	63.2325	66.8268	85.6245
331.974	98.326	51.9382	63.2029	66.7935	85.6033
332.123	98.324	51.8756	63.1734	66.7604	85.5823
332.3	98.3207	51.8135	63.1441	66.7275	85.5613
332.475	98.3174	51.7518	63.115	66.6948	85.5404
332.638	98.3147	51.6906	63.086	66.6624	85.5197
332.814	98.3111	51.6298	63.0572	66.6301	85.4991
332.99	98.3076	51.5694	63.0286	66.5981	85.4785
333.177	98.3032	51.5095	63.0001	66.5663	85.4581
333.314	98.3017	51.4501	62.9718	66.5347	85.4378
333.478	98.299	51.3911	62.9436	66.5033	85.4175
333.666	98.2948	51.3325	62.9155	66.472	85.3975
333.842	98.2912	51.2743	62.8876	66.441	85.3775
333.993	98.2891	51.2166	62.8598	66.4102	85.3576
334.156	98.286	51.1593	62.8322	66.3796	85.3378
334.332	98.2821	51.1023	62.8047	66.3492	85.3182
334.507	98.2783	51.0458	62.7773	66.3189	85.2986
334.682	98.2746	50.9897	62.7501	66.2888	85.2792
334.871	98.27	50.9339	62.723	66.259	85.2598
335.008	98.2684	50.8786	62.696	66.2293	85.2406
335.183	98.2648	50.8236	62.6691	66.1998	85.2214
335.346	98.262	50.769	62.6424	66.1705	85.2024
335.533	98.258	50.7148	62.6158	66.1413	85.1834
335.707	98.2545	50.6609	62.5893	66.1124	85.1646
335.87	98.2513	50.6074	62.563	66.0836	85.1458
336.033	98.2482	50.5542	62.5368	66.0551	85.1272
336.197	98.2451	50.5014	62.5107	66.0267	85.1086
336.387	98.2407	50.4489	62.4848	65.9984	85.0901
336.562	98.2371	50.3967	62.459	65.9704	85.0717
336.734	98.2334	50.3449	62.4333	65.9426	85.0533
336.869	98.2318	50.2934	62.4078	65.9149	85.0351
337.04	98.2275	50.2422	62.3824	65.8874	85.0169
337.198	98.2242	50.1914	62.3571	65.8601	84.9987
337.379	98.2193	50.1408	62.332	65.8329	84.9806
337.538	98.2158	50.0906	62.3071	65.806	84.9626
337.698	98.2122	50.0406	62.2822	65.7792	84.9447
337.86	98.2086	49.9909	62.2575	65.7526	84.9267
338.048	98.2031	49.9416	62.233	65.7262	84.9089
338.224	98.1983	49.8925	62.2086	65.6999	84.8911
338.401	98.1937	49.8437	62.1844	65.6738	84.8734
338.564	98.19	49.7953	62.1603	65.6479	84.8556
338.741	98.1853	49.7471	62.1364	65.6221	84.838
338.919	98.1809	49.6992	62.1126	65.5965	84.8204
339.058	98.1792	49.6515	62.0889	65.5711	84.8028
339.236	98.1749	49.6042	62.0654	65.5458	84.7853
339.428	98.1689	49.557	62.0421	65.5207	84.7678
339.581	98.1657	49.5102	62.0189	65.4957	84.7503
339.76	98.1606	49.4637	61.9958	65.4709	84.733
339.927	98.1565	49.4174	61.9729	65.4462	84.7156
340.117	98.1504	49.3714	61.9501	65.4217	84.6983
340.282	98.147	49.3257	61.9275	65.3974	84.681
340.46	98.1429	49.2802	61.9049	65.3731	84.6639
340.638	98.1393	49.235	61.8826	65.3491	84.6467
340.83	98.1375	49.1901	61.8603	65.3251	84.6296
340.959	98.1373	49.1454	61.8381	65.3014	84.6126
341.153	98.1357	49.101	61.8161	65.2777	84.5957
341.333	98.1305	49.0569	61.7942	65.2542	84.5788
341.486	98.1261	49.013	61.7724	65.2308	84.562
341.651	98.1194	48.9695	61.7507	65.2075	84.5452
341.838	98.1096	48.9262	61.7291	65.1844	84.5285
342	98.1038	48.8831	61.7076	65.1614	84.5119
342.185	98.0962	48.8404	61.6862	65.1385	84.4954
342.347	98.0922	48.7979	61.6649	65.1157	84.479
342.532	98.087	48.7557	61.6437	65.0931	84.4627
342.671	98.0853	48.7137	61.6225	65.0705	84.4464
342.848	98.0809	48.672	61.6015	65.0482	84.4303
343.026	98.0765	48.6307	61.5805	65.0259	84.4142
343.203	98.072	48.5895	61.5596	65.0037	84.3983
343.368	98.0684	48.5487	61.5388	64.9816	84.3824
343.52	98.0657	48.5082	61.5181	64.9596	84.3666
343.697	98.0611	48.4679	61.4975	64.9378	84.351
343.887	98.0557	48.4279	61.4769	64.9161	84.3354
344.051	98.0521	48.3882	61.4564	64.8945	84.32
344.241	98.0466	48.3488	61.4359	64.873	84.3046
344.38	98.0447	48.3096	61.4155	64.8515	84.2893
344.556	98.04	48.2708	61.3952	64.8302	84.2742
344.733	98.0352	48.2322	61.375	64.809	84.2591
344.908	98.0306	48.194	61.3548	64.7879	84.2441
345.071	98.0268	48.156	61.3347	64.7669	84.2292
345.247	98.0218	48.1183	61.3146	64.7461	84.2144
345.396	98.0187	48.0809	61.2947	64.7253	84.1996
345.584	98.0129	48.0438	61.2748	64.7046	84.185
345.758	98.0079	48.007	61.2549	64.684	84.1704
345.933	98.0027	47.9704	61.2352	64.6636	84.1559
346.094	97.9981	47.9342	61.2155	64.6432	84.1414
346.282	97.9913	47.8982	61.1958	64.623	84.127
346.418	97.989	47.8625	61.1763	64.6028	84.1127
346.578	97.9841	47.8271	61.1568	64.5828	84.0984
346.748	97.9783	47.792	61.1375	64.5629	84.0842
346.917	97.9725	47.7571	61.1181	64.543	84.07
347.073	97.9676	47.7225	61.0989	64.5233	84.0559
347.241	97.9616	47.6882	61.0797	64.5036	84.0417
347.409	97.9556	47.6542	61.0606	64.4841	84.0277
347.579	97.9499	47.6204	61.0416	64.4647	84.0136
347.738	97.9452	47.5868	61.0227	64.4453	83.9996
347.923	97.9382	47.5536	61.0039	64.4261	83.9856
348.097	97.9324	47.5205	60.9851	64.4069	83.9717
348.233	97.93	47.4877	60.9665	64.3879	83.9578
348.407	97.9243	47.4552	60.9479	64.3689	83.9438
348.58	97.9185	47.4229	60.9294	64.3501	83.9299
348.741	97.9138	47.3907	60.911	64.3313	83.916
348.916	97.9081	47.3589	60.8927	64.3126	83.9022
349.077	97.9037	47.3272	60.8744	64.294	83.8883
349.239	97.8994	47.2958	60.8563	64.2755	83.8745
349.414	97.8937	47.2646	60.8382	64.2571	83.8607
349.589	97.8881	47.2336	60.8202	64.2388	83.847
349.763	97.8825	47.2028	60.8023	64.2206	83.8332
349.951	97.8755	47.1721	60.7845	64.2024	83.8195
350.087	97.8732	47.1418	60.7668	64.1843	83.8058
350.247	97.8685	47.1115	60.7491	64.1663	83.7922
350.429	97.8615	47.0815	60.7316	64.1483	83.7785
350.598	97.856	47.0517	60.7141	64.1305	83.765
350.744	97.8526	47.0221	60.6967	64.1127	83.7514
350.901	97.8477	46.9926	60.6794	64.095	83.7379
351.068	97.8419	46.9633	60.6622	64.0773	83.7245
351.237	97.8361	46.9343	60.645	64.0597	83.7111
351.421	97.8285	46.9054	60.6279	64.0422	83.6977
351.594	97.8221	46.8767	60.6109	64.0248	83.6844
351.73	97.8195	46.8482	60.594	64.0075	83.6712
351.904	97.8131	46.8199	60.5771	63.9902	83.658
352.078	97.8063	46.7918	60.5603	63.973	83.6448
352.24	97.8008	46.7639	60.5436	63.9558	83.6317
352.429	97.7928	46.7363	60.527	63.9388	83.6187
352.592	97.7877	46.7088	60.5104	63.9218	83.6058
352.752	97.7827	46.6815	60.4938	63.9049	83.5929
352.912	97.7775	46.6544	60.4774	63.888	83.5801
353.097	97.7699	46.6276	60.461	63.8713	83.5673
353.269	97.7633	46.601	60.4447	63.8546	83.5546
353.442	97.7564	46.5747	60.4284	63.8381	83.542
353.578	97.7537	46.5486	60.4121	63.8216	83.5294
353.752	97.7469	46.5227	60.396	63.8052	83.5168
353.913	97.7416	46.4971	60.3798	63.7889	83.5044
354.101	97.7338	46.4717	60.3638	63.7727	83.4919
354.262	97.7285	46.4466	60.3477	63.7565	83.4796
354.42	97.7232	46.4217	60.3317	63.7405	83.4673
354.577	97.7182	46.3971	60.3158	63.7246	83.455
354.756	97.7105	46.3728	60.2999	63.7088	83.4427
354.924	97.7036	46.3488	60.284	63.693	83.4305
355.093	97.6963	46.325	60.2682	63.6774	83.4184
355.25	97.6901	46.3015	60.2525	63.6619	83.4062
355.42	97.6823	46.2782	60.2368	63.6465	83.3941
355.593	97.675	46.2553	60.2211	63.6312	83.3821
355.729	97.6722	46.2326	60.2054	63.6159	83.37
355.902	97.6653	46.2102	60.1898	63.6008	83.358
356.088	97.6573	46.1881	60.1742	63.5858	83.3459
356.236	97.6531	46.1662	60.1586	63.5709	83.3339
356.41	97.646	46.1446	60.1431	63.5561	83.3219
356.571	97.6405	46.1233	60.1277	63.5413	83.3099
356.745	97.6338	46.1022	60.1122	63.5266	83.2979
356.932	97.6251	46.0814	60.0969	63.5121	83.2859
357.106	97.6179	46.0609	60.0815	63.4976	83.2739
357.278	97.6108	46.0406	60.0662	63.4832	83.262
357.412	97.608	46.0204	60.0509	63.4688	83.25
357.581	97.601	46.0006	60.0357	63.4545	83.2379
357.739	97.5954	45.981	60.0206	63.4402	83.2259
357.919	97.5871	45.9616	60.0055	63.426	83.2139
358.065	97.5828	45.9424	59.9904	63.4119	83.2019
358.222	97.5773	45.9234	59.9754	63.3978	83.1898
358.392	97.5705	45.9046	59.9604	63.3837	83.1778
358.564	97.5639	45.886	59.9455	63.3697	83.1657
358.748	97.5556	45.8675	59.9307	63.3557	83.1536
358.908	97.5504	45.8493	59.9159	63.3417	83.1415
359.094	97.5425	45.8312	59.9012	63.3277	83.1293
359.23	97.5397	45.8133	59.8865	63.3138	83.1172
359.405	97.5325	45.7956	59.872	63.2998	83.105
359.58	97.5251	45.778	59.8574	63.2858	83.0929
359.754	97.5176	45.7606	59.843	63.2719	83.0806
359.916	97.5115	45.7433	59.8286	63.258	83.0684
360.065	97.5071	45.7262	59.8143	63.244	83.0562
360.239	97.5001	45.7092	59.8	63.2301	83.044
360.425	97.4913	45.6924	59.7858	63.2161	83.0317
360.599	97.4841	45.6757	59.7718	63.2022	83.0194
360.772	97.4769	45.6592	59.7577	63.1882	83.0071
360.908	97.4741	45.6428	59.7437	63.1743	82.9948
361.082	97.467	45.6265	59.7298	63.1603	82.9825
361.24	97.4608	45.6104	59.716	63.1463	82.9702
361.421	97.4514	45.5944	59.7022	63.1323	82.9578
361.589	97.444	45.5785	59.6884	63.1184	82.9454
361.734	97.4393	45.5629	59.6748	63.1044	82.933
361.89	97.433	45.5473	59.6611	63.0905	82.9206
362.057	97.4252	45.5319	59.6475	63.0765	82.9082
362.237	97.4163	45.5167	59.634	63.0626	82.8958
362.407	97.4086	45.5016	59.6205	63.0487	82.8833
362.567	97.4022	45.4867	59.607	63.0348	82.8709
362.739	97.3946	45.4719	59.5936	63.0209	82.8584
362.885	97.3899	45.4574	59.5802	63.007	82.8459
363.045	97.3834	45.4429	59.5668	62.9932	82.8334
363.229	97.374	45.4287	59.5534	62.9794	82.8208
363.389	97.3677	45.4146	59.5401	62.9656	82.8083
363.55	97.3614	45.4007	59.5267	62.9519	82.7958
363.722	97.3537	45.387	59.5134	62.9382	82.7832
363.895	97.346	45.3734	59.5001	62.9245	82.7706
364.055	97.3396	45.3601	59.4868	62.9108	82.758
364.225	97.3316	45.3469	59.4734	62.8972	82.7454
364.393	97.3236	45.3339	59.4601	62.8837	82.7327
364.56	97.3157	45.3211	59.4468	62.8701	82.7201
364.738	97.3063	45.3085	59.4335	62.8566	82.7074
364.87	97.3031	45.296	59.4201	62.8432	82.6947
365.026	97.2966	45.2838	59.4068	62.8297	82.682
365.206	97.2868	45.2717	59.3934	62.8163	82.6692
365.377	97.279	45.2598	59.38	62.8029	82.6565
365.524	97.2743	45.2481	59.3667	62.7895	82.6437
365.683	97.2681	45.2365	59.3533	62.7761	82.6309
365.855	97.2603	45.2252	59.3399	62.7628	82.6181
366.028	97.2524	45.214	59.3265	62.7494	82.6053
366.213	97.2428	45.2029	59.3131	62.7361	82.5924
366.387	97.2345	45.1921	59.2997	62.7227	82.5795
366.523	97.2311	45.1814	59.2863	62.7093	82.5666
366.697	97.2226	45.1708	59.2729	62.696	82.5537
366.871	97.214	45.1604	59.2595	62.6825	82.5407
367.03	97.2073	45.1501	59.2462	62.6691	82.5277
367.189	97.2006	45.14	59.2328	62.6557	82.5147
367.346	97.1937	45.13	59.2195	62.6422	82.5017
367.525	97.1838	45.1202	59.2062	62.6286	82.4886
367.681	97.1775	45.1105	59.1929	62.6151	82.4755
367.86	97.1678	45.1008	59.1796	62.6015	82.4624
368.028	97.1598	45.0914	59.1664	62.5878	82.4492
368.198	97.1515	45.082	59.1532	62.5741	82.436
368.333	97.1481	45.0727	59.14	62.5603	82.4228
368.506	97.1394	45.0635	59.1269	62.5465	82.4096
368.666	97.1323	45.0545	59.1138	62.5326	82.3962
368.85	97.1218	45.0455	59.1007	62.5186	82.3829
369.012	97.1151	45.0366	59.0877	62.5046	82.3695
369.174	97.1086	45.0278	59.0748	62.4905	82.3561
369.335	97.1021	45.0191	59.0618	62.4764	82.3426
369.521	97.0921	45.0104	59.049	62.4622	82.3291
369.695	97.0836	45.0019	59.0361	62.4479	82.3155
369.856	97.0766	44.9934	59.0233	62.4336	82.3019
370.04	97.0666	44.9849	59.0106	62.4192	82.2882
370.175	97.0632	44.9766	58.9978	62.4047	82.2745
370.343	97.0545	44.9682	58.9852	62.3902	82.2607
370.511	97.0458	44.96	58.9725	62.3756	82.2468
370.679	97.0376	44.9518	58.96	62.361	82.2329
370.835	97.0308	44.9437	58.9474	62.3463	82.2189
370.991	97.0238	44.9356	58.9349	62.3315	82.2049
371.161	97.0148	44.9276	58.9224	62.3167	82.1908
371.321	97.0075	44.9196	58.9099	62.3019	82.1766
371.505	96.997	44.9116	58.8974	62.287	82.1623
371.666	96.9899	44.9037	58.885	62.2721	82.148
371.851	96.9796	44.8959	58.8725	62.2571	82.1336
372.012	96.9726	44.888	58.8602	62.2421	82.1191
372.147	96.9691	44.8803	58.8478	62.227	82.1046
372.333	96.9589	44.8726	58.8354	62.2119	82.0899
372.508	96.9502	44.8649	58.823	62.1968	82.0752
372.657	96.9449	44.8572	58.8107	62.1816	82.0604
372.83	96.9362	44.8496	58.7983	62.1665	82.0455
372.989	96.9292	44.8421	58.786	62.1512	82.0305
373.159	96.9201	44.8345	58.7736	62.136	82.0155
373.328	96.911	44.827	58.7612	62.1207	82.0003
373.508	96.9003	44.8195	58.7489	62.1054	81.9851
373.641	96.8967	44.8121	58.7365	62.09	81.9698
373.751	96.8967	44.8047	58.7241	62.0746	81.9544
373.976	96.8783	44.7974	58.7117	62.0592	81.9389
374.145	96.8691	44.79	58.6993	62.0438	81.9234
374.304	96.8619	44.7827	58.6869	62.0283	81.9077
374.464	96.8547	44.7754	58.6745	62.0127	81.892
374.637	96.8455	44.7682	58.662	61.9971	81.8762
374.811	96.8362	44.761	58.6496	61.9815	81.8603
374.984	96.8267	44.7538	58.6371	61.9658	81.8444
375.145	96.8194	44.7467	58.6246	61.9501	81.8283
375.332	96.8081	44.7396	58.6121	61.9343	81.8122
375.467	96.8043	44.7324	58.5996	61.9185	81.796
375.64	96.7951	44.7254	58.5871	61.9026	81.7798
375.8	96.7876	44.7183	58.5746	61.8867	81.7635
375.983	96.7762	44.7113	58.562	61.8706	81.7471
376.14	96.769	44.7043	58.5495	61.8546	81.7307
376.298	96.7616	44.6973	58.5369	61.8384	81.7142
376.456	96.7539	44.6904	58.5243	61.8222	81.6976
376.635	96.7422	44.6834	58.5117	61.8059	81.681
376.801	96.7327	44.6766	58.4991	61.7895	81.6644
376.971	96.7234	44.6697	58.4865	61.773	81.6476
377.141	96.7138	44.6628	58.4739	61.7565	81.6308
377.301	96.7061	44.656	58.4612	61.7399	81.614
377.474	96.6967	44.6492	58.4486	61.7232	81.5972
377.622	96.691	44.6424	58.4359	61.7064	81.5803
377.783	96.6834	44.6356	58.4233	61.6895	81.5633
377.966	96.6719	44.6289	58.4106	61.6726	81.5463
378.125	96.6639	44.6222	58.3978	61.6555	81.5293
378.282	96.6561	44.6155	58.3851	61.6384	81.5122
378.45	96.6463	44.6089	58.3724	61.6212	81.4951
378.616	96.6363	44.6022	58.3597	61.6038	81.478
378.773	96.6283	44.5956	58.3469	61.5864	81.4608
378.942	96.6183	44.589	58.3341	61.5689	81.4436
379.113	96.6084	44.5825	58.3214	61.5513	81.4263
379.285	96.5983	44.5759	58.3085	61.5336	81.409
379.422	96.5943	44.5694	58.2958	61.5159	81.3917
379.608	96.5823	44.5629	58.2829	61.498	81.3744
379.77	96.5741	44.5564	58.2701	61.48	81.357
379.932	96.5658	44.5499	58.2572	61.462	81.3396
380.095	96.5577	44.5434	58.2444	61.4439	81.3221
380.282	96.5456	44.537	58.2315	61.4256	81.3046
380.443	96.5376	44.5305	58.2187	61.4073	81.2871
380.616	96.5273	44.5241	58.2058	61.389	81.2696
380.79	96.5169	44.5177	58.1929	61.3705	81.252
380.972	96.5047	44.5113	58.18	61.3519	81.2344
381.142	96.4944	44.5048	58.1671	61.3333	81.2168
381.276	96.4901	44.4984	58.1542	61.3146	81.1991
381.444	96.4796	44.492	58.1412	61.2958	81.1813
381.611	96.4695	44.4856	58.1283	61.2769	81.1636
381.766	96.4614	44.4792	58.1153	61.258	81.1458
381.923	96.4535	44.4727	58.1024	61.2389	81.1279
382.083	96.4454	44.4663	58.0894	61.2198	81.11
382.268	96.4331	44.4598	58.0764	61.2006	81.0921
382.429	96.4253	44.4533	58.0635	61.1814	81.0742
382.614	96.4131	44.4468	58.0505	61.162	81.0561
382.749	96.4088	44.4403	58.0375	61.1426	81.0381
382.923	96.3979	44.4337	58.0245	61.1232	81.02
383.084	96.3895	44.4271	58.0115	61.1036	81.0019
383.258	96.3788	44.4205	57.9984	61.084	80.9837
383.444	96.3665	44.4139	57.9854	61.0643	80.9655
383.591	96.3601	44.4072	57.9723	61.0445	80.9472
383.763	96.3493	44.4006	57.9593	61.0247	80.9289
383.921	96.3406	44.3938	57.9462	61.0048	80.9105
384.102	96.328	44.3871	57.9331	60.9848	80.8921
384.269	96.3175	44.3803	57.92	60.9648	80.8736
384.425	96.3093	44.3734	57.9068	60.9447	80.8551
384.603	96.2966	44.3666	57.8937	60.9245	80.8366
384.735	96.2925	44.3597	57.8804	60.9043	80.818
384.89	96.2843	44.3528	57.8672	60.884	80.7994
385.062	96.2735	44.3459	57.8539	60.8636	80.7806
385.233	96.2631	44.3389	57.8406	60.8432	80.7619
385.392	96.2549	44.3319	57.8273	60.8227	80.7431
385.567	96.2445	44.3249	57.8139	60.8022	80.7242
385.739	96.2342	44.3179	57.8005	60.7816	80.7053
385.907	96.2238	44.3109	57.787	60.7609	80.6864
386.063	96.2151	44.3039	57.7735	60.7402	80.6674
386.242	96.2023	44.2968	57.76	60.7195	80.6483
386.398	96.1937	44.2897	57.7463	60.6986	80.6292
386.576	96.1808	44.2827	57.7327	60.6778	80.61
386.697	96.1787	44.2756	57.719	60.6568	80.5908
386.866	96.1677	44.2685	57.7053	60.6359	80.5715
387.048	96.1546	44.2615	57.6915	60.6149	80.5521
387.195	96.148	44.2544	57.6776	60.5938	80.5327
387.354	96.1391	44.2474	57.6638	60.5728	80.5132
387.54	96.1256	44.2403	57.6498	60.5517	80.4937
387.713	96.1142	44.2333	57.6359	60.5305	80.474
387.883	96.103	44.2263	57.6219	60.5093	80.4544
388.051	96.0921	44.2193	57.6078	60.488	80.4346
388.207	96.0832	44.2123	57.5938	60.4667	80.4147
388.384	96.0697	44.2053	57.5797	60.4454	80.3948
388.505	96.0674	44.1983	57.5655	60.4241	80.3748
388.683	96.0536	44.1914	57.5513	60.4027	80.3547
388.851	96.0425	44.1844	57.5371	60.3813	80.3345
388.998	96.0357	44.1775	57.5229	60.3598	80.3142
389.157	96.0267	44.1706	57.5087	60.3383	80.2939
389.328	96.0156	44.1637	57.4944	60.3168	80.2734
389.5	96.0042	44.1568	57.4802	60.2952	80.2529
389.685	95.9904	44.1499	57.4659	60.2736	80.2322
389.858	95.9791	44.1431	57.4516	60.252	80.2115
390.029	95.9678	44.1362	57.4373	60.2304	80.1906
390.163	95.9633	44.1293	57.4231	60.2086	80.1697
390.336	95.9521	44.1224	57.4088	60.1869	80.1486
390.496	95.9433	44.1155	57.3946	60.1651	80.1275
390.679	95.9303	44.1086	57.3803	60.1433	80.1062
390.835	95.9216	44.1017	57.3661	60.1214	80.0849
390.991	95.9128	44.0947	57.3519	60.0994	80.0634
391.146	95.9036	44.0878	57.3376	60.0775	80.0418
391.323	95.8895	44.0808	57.3235	60.0555	80.0201
391.488	95.8779	44.0738	57.3093	60.0334	79.9983
391.656	95.8662	44.0667	57.2952	60.0113	79.9765
391.788	95.8615	44.0597	57.281	59.9891	79.9545
391.958	95.85	44.0526	57.2669	59.9669	79.9324
392.115	95.841	44.0455	57.2528	59.9446	79.9103
392.299	95.8275	44.0383	57.2387	59.9222	79.888
392.46	95.8185	44.0311	57.2246	59.8998	79.8657
392.618	95.8093	44.0239	57.2105	59.8774	79.8433
392.775	95.7999	44.0167	57.1965	59.8548	79.8208
392.954	95.7853	44.0094	57.1824	59.8323	79.7982
393.12	95.7738	44.0021	57.1684	59.8096	79.7756
393.288	95.7619	43.9947	57.1544	59.7869	79.7529
393.443	95.7524	43.9874	57.1403	59.7642	79.7302
393.612	95.7402	43.98	57.1262	59.7414	79.7074
393.781	95.7281	43.9726	57.1121	59.7185	79.6846
393.913	95.7234	43.9651	57.098	59.6956	79.6617
394.083	95.7119	43.9577	57.0839	59.6727	79.6388
394.267	95.6977	43.9502	57.0698	59.6497	79.6159
394.414	95.6904	43.9427	57.0556	59.6266	79.593
394.585	95.6782	43.9352	57.0414	59.6035	79.57
394.742	95.6687	43.9277	57.0272	59.5804	79.5471
394.921	95.6541	43.9202	57.0129	59.5573	79.5241
395.077	95.6445	43.9127	56.9986	59.5341	79.5012
395.243	95.6325	43.9052	56.9842	59.5109	79.4783
395.41	95.6204	43.8977	56.9698	59.4876	79.4553
395.52	95.6204	43.8902	56.9553	59.4644	79.4325
395.714	95.6038	43.8828	56.9408	59.4411	79.4096
395.898	95.5898	43.8753	56.9263	59.4178	79.3868
396.058	95.5806	43.8679	56.9116	59.3945	79.364
396.23	95.5687	43.8604	56.8969	59.3711	79.3413
396.39	95.5589	43.853	56.8822	59.3478	79.3185
396.563	95.5469	43.8456	56.8674	59.3245	79.2959
396.737	95.535	43.8383	56.8525	59.3011	79.2733
396.897	95.5256	43.8309	56.8376	59.2778	79.2507
397.069	95.5135	43.8236	56.8226	59.2544	79.2282
397.255	95.499	43.8163	56.8075	59.2311	79.2057
397.389	95.4943	43.809	56.7924	59.2078	79.1833
397.559	95.4823	43.8017	56.7772	59.1844	79.1609
397.728	95.4699	43.7944	56.762	59.1611	79.1385
397.897	95.4575	43.7872	56.7467	59.1378	79.1162
398.053	95.4473	43.78	56.7313	59.1144	79.094
398.197	95.4398	43.7728	56.7159	59.0912	79.0718
398.364	95.4274	43.7656	56.7005	59.0678	79.0496
398.544	95.4129	43.7584	56.685	59.0445	79.0275
398.714	95.4007	43.7513	56.6694	59.0212	79.0054
398.886	95.3886	43.7441	56.6538	58.9979	78.9832
399.044	95.3789	43.737	56.6382	58.9746	78.9612
399.191	95.3715	43.7298	56.6225	58.9512	78.9391
399.362	95.3591	43.7226	56.6068	58.9279	78.9171
399.52	95.3491	43.7155	56.591	58.9046	78.895
399.688	95.3368	43.7083	56.5752	58.8812	78.873
399.855	95.3244	43.7012	56.5594	58.8578	78.8509
400.009	95.3143	43.694	56.5436	58.8344	78.8289
400.175	95.3016	43.6868	56.5277	58.811	78.8067
400.329	95.2918	43.6796	56.5118	58.7875	78.7846
400.498	95.2793	43.6724	56.4958	58.7641	78.7625
400.681	95.2639	43.6652	56.4799	58.7406	78.7404
400.814	95.2588	43.658	56.4639	58.717	78.7181
401.023	95.2383	43.6508	56.448	58.6934	78.6959
401.157	95.2333	43.6436	56.432	58.6698	78.6736
401.327	95.2205	43.6363	56.4159	58.6461	78.6512
401.483	95.21	43.6291	56.3999	58.6224	78.6288
401.639	95.1998	43.6218	56.3838	58.5987	78.6064
401.805	95.1873	43.6145	56.3678	58.5749	78.5838
401.972	95.1745	43.6072	56.3517	58.551	78.5612
402.127	95.1642	43.5999	56.3357	58.5271	78.5385
402.294	95.1512	43.5926	56.3195	58.5031	78.5158
402.463	95.1386	43.5853	56.3034	58.4791	78.493
402.634	95.1257	43.578	56.2873	58.455	78.4702
402.818	95.1103	43.5706	56.2712	58.4309	78.4472
402.952	95.1053	43.5633	56.255	58.4068	78.4242
403.111	95.0952	43.5559	56.2388	58.3825	78.4011
403.294	95.0796	43.5486	56.2226	58.3583	78.3779
403.462	95.0664	43.5412	56.2064	58.334	78.3547
403.606	95.0583	43.5338	56.1902	58.3096	78.3314
403.762	95.0475	43.5265	56.174	58.2852	78.3081
403.929	95.0345	43.5191	56.1577	58.2607	78.2847
404.096	95.0212	43.5117	56.1414	58.2362	78.2612
404.276	95.0055	43.5043	56.1251	58.2117	78.2378
404.447	94.9921	43.4969	56.1088	58.1872	78.2142
404.581	94.9868	43.4895	56.0924	58.1626	78.1906
404.752	94.9738	43.4821	56.076	58.138	78.167
404.923	94.9607	43.4746	56.0595	58.1134	78.1433
405.082	94.9502	43.4672	56.043	58.0888	78.1196
405.241	94.9397	43.4597	56.0265	58.0641	78.0959
405.399	94.9293	43.4523	56.01	58.0395	78.0722
405.579	94.9134	43.4448	55.9933	58.0148	78.0485
405.735	94.9029	43.4373	55.9767	57.9902	78.0248
405.913	94.8875	43.4298	55.96	57.9656	78.0011
406.08	94.8742	43.4223	55.9433	57.9409	77.9774
406.249	94.8607	43.4147	55.9265	57.9163	77.9537
406.383	94.8554	43.4071	55.9097	57.8917	77.93
406.554	94.8418	43.3995	55.8928	57.8671	77.9064
406.714	94.831	43.3919	55.8759	57.8426	77.8828
406.9	94.815	43.3843	55.8589	57.8181	77.8591
407.06	94.8041	43.3766	55.8418	57.7936	77.8356
407.219	94.7931	43.3689	55.8248	57.7691	77.8121
407.375	94.7821	43.3611	55.8076	57.7447	77.7886
407.555	94.7656	43.3533	55.7904	57.7203	77.7652
407.722	94.7518	43.3455	55.7732	57.696	77.7417
407.89	94.7377	43.3377	55.7559	57.6716	77.7184
408.045	94.7265	43.3298	55.7385	57.6474	77.6951
408.19	94.7181	43.3218	55.7211	57.6231	77.6718
408.347	94.707	43.3139	55.7037	57.5989	77.6486
408.518	94.6929	43.3059	55.6862	57.5748	77.6254
408.69	94.6789	43.2979	55.6687	57.5506	77.6023
408.85	94.6678	43.2898	55.6511	57.5265	77.5792
409.008	94.6567	43.2818	55.6334	57.5025	77.5561
409.178	94.6428	43.2736	55.6157	57.4784	77.5331
409.358	94.6261	43.2655	55.598	57.4544	77.5101
409.525	94.6124	43.2573	55.5802	57.4303	77.4871
409.68	94.6011	43.2492	55.5624	57.4064	77.4642
409.858	94.5842	43.2409	55.5446	57.3824	77.4412
410.012	94.5727	43.2327	55.5267	57.3584	77.4183
410.144	94.5669	43.2245	55.5088	57.3344	77.3953
410.326	94.5498	43.2162	55.4908	57.3104	77.3724
410.498	94.5352	43.2079	55.4729	57.2864	77.3495
410.645	94.5264	43.1996	55.4549	57.2624	77.3265
410.816	94.5121	43.1913	55.4368	57.2383	77.3036
410.975	94.501	43.183	55.4188	57.2143	77.2806
411.145	94.4873	43.1747	55.4007	57.1902	77.2577
411.313	94.4735	43.1664	55.3826	57.166	77.2347
411.491	94.4559	43.158	55.3644	57.1419	77.2117
411.624	94.45	43.1497	55.3462	57.1177	77.1886
411.826	94.4267	43.1413	55.328	57.0934	77.1656
411.958	94.421	43.133	55.3098	57.0691	77.1425
412.127	94.4068	43.1246	55.2916	57.0448	77.1193
412.298	94.3927	43.1163	55.2733	57.0204	77.0961
412.469	94.3782	43.1079	55.255	56.9959	77.0729
412.603	94.3723	43.0996	55.2367	56.9714	77.0497
412.776	94.3578	43.0912	55.2184	56.9468	77.0264
412.949	94.3433	43.0829	55.2	56.9222	77.0031
413.131	94.3258	43.0745	55.1816	56.8975	76.9798
413.289	94.3141	43.0661	55.1631	56.8727	76.9564
413.457	94.2994	43.0577	55.1446	56.8479	76.933
413.637	94.2818	43.0493	55.1261	56.8231	76.9096
413.77	94.2758	43.0409	55.1075	56.7981	76.8862
413.936	94.2606	43.0325	55.0888	56.7732	76.8627
414.093	94.2485	43.024	55.0702	56.7482	76.8392
414.251	94.2366	43.0155	55.0514	56.7231	76.8158
414.411	94.2244	43.0071	55.0326	56.698	76.7922
414.596	94.2061	42.9986	55.0137	56.6729	76.7687
414.769	94.1908	42.99	54.9948	56.6477	76.7452
414.941	94.1752	42.9815	54.9758	56.6225	76.7217
415.111	94.1602	42.9729	54.9567	56.5973	76.6982
415.269	94.1481	42.9643	54.9375	56.572	76.6747
415.437	94.1328	42.9556	54.9183	56.5467	76.6512
415.581	94.1236	42.947	54.8989	56.5214	76.6277
415.737	94.1115	42.9382	54.8795	56.4961	76.6042
415.916	94.0935	42.9295	54.86	56.4707	76.5807
416.074	94.0813	42.9207	54.8405	56.4453	76.5572
416.232	94.0691	42.9119	54.8208	56.42	76.5337
416.404	94.0541	42.9029	54.801	56.3946	76.5102
416.576	94.0392	42.8941	54.7812	56.3692	76.4868
416.737	94.0269	42.8851	54.7612	56.3437	76.4633
416.91	94.0115	42.8761	54.7412	56.3183	76.4399
417.08	93.9962	42.8671	54.7211	56.2928	76.4164
417.248	93.9809	42.858	54.7009	56.2674	76.393
417.381	93.9747	42.849	54.6806	56.2419	76.3695
417.56	93.956	42.8398	54.6602	56.2164	76.3461
417.715	93.9434	42.8307	54.6397	56.1908	76.3226
417.871	93.9308	42.8215	54.6192	56.1653	76.2992
418.028	93.9181	42.8123	54.5986	56.1397	76.2757
418.212	93.8987	42.803	54.5779	56.114	76.2522
418.372	93.8861	42.7938	54.5571	56.0883	76.2287
418.544	93.8703	42.7845	54.5363	56.0627	76.2051
418.717	93.8541	42.7752	54.5154	56.0369	76.1815
418.901	93.8345	42.7659	54.4945	56.0111	76.1579
419.071	93.818	42.7566	54.4734	55.9852	76.1342
419.203	93.8113	42.7473	54.4524	55.9593	76.1105
419.371	93.7949	42.7379	54.4313	55.9333	76.0867
419.538	93.7785	42.7286	54.4102	55.9073	76.063
419.693	93.7656	42.7193	54.3889	55.8812	76.0391
419.848	93.7526	42.7099	54.3677	55.855	76.0152
420.003	93.7396	42.7005	54.3464	55.8288	75.9911
420.18	93.72	42.6912	54.3251	55.8025	75.9671
420.336	93.7069	42.6818	54.3037	55.776	75.9429
420.514	93.6871	42.6725	54.2824	55.7496	75.9188
420.645	93.6804	42.6632	54.2609	55.723	75.8945
420.812	93.6637	42.6539	54.2394	55.6963	75.8701
420.982	93.6469	42.6445	54.2179	55.6696	75.8457
421.153	93.6298	42.6352	54.1964	55.6428	75.8212
421.312	93.6163	42.6258	54.1748	55.6159	75.7966
421.497	93.5962	42.6165	54.1531	55.589	75.7719
421.631	93.5895	42.6072	54.1315	55.5619	75.7472
421.815	93.5692	42.5979	54.1097	55.5348	75.7224
421.972	93.5555	42.5885	54.0879	55.5076	75.6975
422.152	93.5349	42.5792	54.0661	55.4804	75.6725
422.319	93.5178	42.5698	54.0442	55.4531	75.6475
422.489	93.5004	42.5605	54.0222	55.4257	75.6223
422.621	93.4934	42.5511	54.0002	55.3983	75.5971
422.79	93.4764	42.5417	53.9781	55.3708	75.5718
422.949	93.4626	42.5322	53.9559	55.3433	75.5465
423.121	93.4456	42.5228	53.9337	55.3157	75.5211
423.293	93.4287	42.5133	53.9113	55.2881	75.4956
423.453	93.4146	42.5038	53.8889	55.2604	75.4701
423.626	93.3971	42.4943	53.8663	55.2327	75.4445
423.797	93.3794	42.4848	53.8437	55.205	75.4189
423.954	93.3649	42.4752	53.821	55.1772	75.3932
424.134	93.3432	42.4656	53.7982	55.1494	75.3675
424.289	93.329	42.4559	53.7752	55.1216	75.3417
424.455	93.3113	42.4462	53.7522	55.0937	75.3159
424.587	93.304	42.4365	53.7291	55.0658	75.29
424.756	93.286	42.4267	53.7058	55.038	75.2642
424.938	93.2649	42.4168	53.6824	55.01	75.2382
425.085	93.2542	42.407	53.6589	54.9821	75.2122
425.258	93.2362	42.3971	53.6353	54.9541	75.1863
425.432	93.2181	42.3871	53.6116	54.9261	75.1603
425.593	93.2032	42.3771	53.5878	54.8981	75.1342
425.765	93.1847	42.367	53.5638	54.87	75.1082
425.935	93.166	42.357	53.5398	54.842	75.0821
426.116	93.1435	42.3469	53.5156	54.8138	75.0561
426.249	93.136	42.3367	53.4913	54.7857	75.03
426.405	93.1211	42.3265	53.467	54.7575	75.0039
426.585	93.0989	42.3163	53.4425	54.7293	74.9778
426.754	93.0803	42.306	53.4179	54.7011	74.9516
426.9	93.0688	42.2957	53.3933	54.6728	74.9255
427.057	93.0535	42.2854	53.3685	54.6444	74.8993
427.225	93.0347	42.275	53.3437	54.616	74.8732
427.393	93.0156	42.2646	53.3188	54.5876	74.847
427.563	92.9963	42.2542	53.2938	54.5591	74.8208
427.748	92.9733	42.2437	53.2687	54.5305	74.7947
427.921	92.9539	42.2333	53.2436	54.5019	74.7685
428.095	92.9342	42.2228	53.2184	54.4733	74.7422
428.231	92.9264	42.2123	53.1932	54.4445	74.716
428.406	92.907	42.2017	53.1679	54.4158	74.6897
428.579	92.8875	42.1912	53.1425	54.3869	74.6634
428.738	92.8718	42.1807	53.1171	54.358	74.6371
428.884	92.86	42.1701	53.0917	54.329	74.6108
429.054	92.8401	42.1596	53.0662	54.2999	74.5844
429.236	92.8162	42.149	53.0406	54.2708	74.558
429.406	92.796	42.1385	53.015	54.2416	74.5316
429.579	92.7758	42.1279	52.9894	54.2123	74.5051
429.714	92.7677	42.1174	52.9638	54.183	74.4786
429.889	92.7471	42.1069	52.938	54.1536	74.452
430.052	92.7307	42.0963	52.9123	54.1241	74.4254
430.241	92.7057	42.0858	52.8865	54.0946	74.3987
430.403	92.6892	42.0753	52.8607	54.0649	74.372
430.562	92.6729	42.0648	52.8348	54.0353	74.3452
430.721	92.6562	42.0544	52.8089	54.0055	74.3183
430.903	92.631	42.044	52.7829	53.9757	74.2913
431.072	92.6102	42.0336	52.7569	53.9458	74.2644
431.242	92.5893	42.0232	52.7309	53.9158	74.2373
431.413	92.5684	42.0129	52.7048	53.8858	74.2101
431.574	92.5515	42.0026	52.6786	53.8557	74.1829
431.75	92.5307	41.9923	52.6524	53.8255	74.1556
431.899	92.5182	41.9821	52.6261	53.7953	74.1282
432.062	92.5013	41.9719	52.5997	53.765	74.1008
432.251	92.4756	41.9617	52.5733	53.7347	74.0733
432.412	92.458	41.9515	52.5468	53.7042	74.0457
432.571	92.4404	41.9413	52.5203	53.6737	74.018
432.742	92.4186	41.9312	52.4937	53.6431	73.9903
432.913	92.3968	41.9211	52.4669	53.6124	73.9624
433.071	92.3794	41.911	52.4402	53.5817	73.9345
433.241	92.3579	41.9008	52.4133	53.5509	73.9065
433.411	92.3358	41.8907	52.3864	53.52	73.8785
433.582	92.3136	41.8806	52.3593	53.489	73.8504
433.717	92.3048	41.8704	52.3322	53.4579	73.8222
433.9	92.2779	41.8602	52.3051	53.4268	73.7939
434.058	92.2602	41.8499	52.2778	53.3955	73.7656
434.216	92.2424	41.8396	52.2504	53.3642	73.7372
434.375	92.2245	41.8292	52.223	53.3327	73.7088
434.549	92.2018	41.8187	52.1955	53.3012	73.6803
434.738	92.1743	41.8081	52.168	53.2696	73.6517
434.914	92.1517	41.7975	52.1403	53.2379	73.6231
435.091	92.1288	41.7866	52.1126	53.206	73.5944
435.253	92.1103	41.7757	52.0849	53.1741	73.5657
435.402	92.0965	41.7645	52.057	53.142	73.5369
435.561	92.0782	41.7533	52.0291	53.1099	73.508
435.744	92.0507	41.7418	52.0012	53.0777	73.4792
435.914	92.0275	41.7302	51.9731	53.0453	73.4502
436.072	92.0091	41.7183	51.9451	53.0128	73.4212
436.218	91.9955	41.7062	51.9169	52.9802	73.3921
436.392	91.9723	41.6939	51.8888	52.9475	73.363
436.58	91.9442	41.6814	51.8606	52.9147	73.3338
436.743	91.9252	41.6686	51.8323	52.8818	73.3045
436.934	91.8965	41.6555	51.804	52.8488	73.2752
437.108	91.8721	41.6422	51.7756	52.8156	73.2458
437.242	91.8622	41.6286	51.7472	52.7824	73.2164
437.412	91.8378	41.6148	51.7188	52.749	73.1868
437.583	91.8133	41.6007	51.6902	52.7156	73.1572
437.743	91.7933	41.5863	51.6617	52.682	73.1275
437.913	91.7687	41.5716	51.6331	52.6483	73.0977
438.059	91.7539	41.5566	51.6044	52.6146	73.0678
438.241	91.7241	41.5414	51.5757	52.5807	73.0379
438.41	91.6993	41.5258	51.5469	52.5467	73.0078
438.581	91.6744	41.51	51.518	52.5127	72.9776
438.739	91.6542	41.494	51.489	52.4785	72.9474
438.909	91.6285	41.4776	51.46	52.4442	72.917
439.094	91.5981	41.4609	51.4308	52.4099	72.8865
439.229	91.588	41.444	51.4015	52.3755	72.8559
439.403	91.5625	41.4268	51.3721	52.341	72.8252
439.579	91.5369	41.4093	51.3425	52.3064	72.7943
439.755	91.5113	41.3915	51.3128	52.2717	72.7634
439.891	91.5009	41.3735	51.2829	52.2369	72.7323
440.078	91.4699	41.3551	51.2529	52.202	72.7011
440.249	91.4438	41.3365	51.2226	52.1671	72.6698
[truncated: 10,169 more rows]
