# Supplementary material for: Thermogravimetric analysis of the co-combustion of coal and polyvinyl chloride
Source: PLoS One. 2019 Oct 28;14(10):e0224401. doi: 10.1371/journal.pone.0224401 (PMC6816570; doi:10.1371/journal.pone.0224401)
Supplement: S14 Fig — (XLS) [file pone.0224401.s014.xls]

## Sheet: Sheet1
temp	cg100	pvc100	cg20+pvc80	cg50+pvc50	cg80+pvc20
106.81	0.05586	-0.07919	-0.04717	-0.04493	-0.04246
106.97	0.05594	-0.07931	-0.04724	-0.04628	-0.04416
107.131	0.05602	-0.07909	-0.04706	-0.0477	-0.04575
107.293	0.0561	-0.07855	-0.04665	-0.04921	-0.04723
107.432	0.05618	-0.07769	-0.046	-0.05081	-0.04861
107.583	0.05626	-0.07653	-0.04513	-0.05246	-0.04989
107.756	0.05634	-0.07506	-0.04403	-0.00032403	-0.0511
107.907	0.05644	-0.07333	-0.04274	-0.00152	-0.05225
108.08	0.05654	-0.07134	-0.04125	-0.00276	-0.05333
108.241	0.05666	-0.06912	-0.0396	-0.00403	-0.05436
108.369	0.05676	-0.06669	-0.03779	-0.00532	-0.05535
108.53	0.05688	-0.06409	-0.03585	-0.00662	-0.05632
108.693	0.057	-0.06133	-0.0338	-0.00793	-0.05727
108.846	0.05713	-0.05845	-0.03165	-0.00925	-0.05823
109.022	0.05726	-0.05546	-0.02942	-0.01056	-0.05919
109.15	0.05742	-0.05241	-0.02715	-0.01186	-0.06018
109.326	0.05759	-0.04931	-0.02483	-0.01315	-0.0612
109.479	0.05777	-0.0462	-0.02251	-0.01441	-0.06228
109.653	0.05794	-0.0431	-0.02019	-0.01565	-0.06341
109.815	0.0581	-0.04004	-0.01791	-0.01687	-0.06461
109.978	0.05827	-0.03707	-0.01569	-0.01806	-0.06586
110.106	0.05843	-0.0342	-0.01354	-0.01922	-0.06718
110.27	0.05861	-0.03146	-0.01149	-0.02034	-0.06855
110.422	0.0588	-0.02885	-0.00953	-0.02144	-0.06998
110.597	0.05899	-0.02644	-0.00772	-0.02249	-3.54498e-05
110.748	0.0592	-0.02419	-0.00602	-0.02351	-0.00272
110.899	0.05939	-0.02216	-0.00449	-0.02449	-0.00547
111.062	0.05958	-0.02033	-0.00311	-0.02544	-0.00826
111.226	0.05977	-0.01873	-0.00189	-0.02636	-0.01107
111.378	0.05996	-0.01733	-0.00082284	-0.02724	-0.01389
111.553	0.06016	-0.01617	7.072e-05	-0.02809	-0.01668
111.717	0.06038	-0.01522	0.0008137	-0.02892	-0.01944
111.844	0.06061	-0.01451	0.00138	-0.02971	-0.02216
112.008	0.06085	-0.01402	0.00179	-0.03048	-0.0248
112.171	0.06108	-0.01377	0.00202	-0.03122	-0.02737
112.332	0.06132	-0.01374	0.00209	-0.03194	-0.02984
112.483	0.06155	-0.01395	0.00198	-0.03262	-0.03221
112.623	0.06177	-0.01436	0.00172	-0.03327	-0.03449
112.8	0.062	-0.01496	0.00133	-0.03389	-0.03665
112.962	0.06222	-0.01574	0.00079714	-0.03447	-0.03871
113.122	0.06245	-0.01668	0.00015107	-0.03502	-0.04064
113.286	0.06267	-0.01777	-0.00060739	-0.03552	-0.04246
113.438	0.0629	-0.01899	-0.00146	-0.03598	-0.04416
113.576	0.06311	-0.02032	-0.0024	-0.0364	-0.04575
113.739	0.06333	-0.02175	-0.00341	-0.03676	-0.04723
113.889	0.06354	-0.02328	-0.00449	-0.03706	-0.04861
114.052	0.06377	-0.02486	-0.00561	-0.03731	-0.04989
114.216	0.064	-0.02651	-0.00678	-0.03751	-0.0511
114.367	0.06424	-0.02819	-0.00796	-0.03765	-0.05225
114.532	0.06448	-0.0299	-0.00917	-0.03774	-0.05333
114.696	0.06472	-0.03162	-0.01039	-0.03778	-0.05436
114.859	0.06495	-0.03334	-0.01161	-0.03779	-0.05535
115.012	0.06516	-0.03504	-0.01282	-0.03777	-0.05632
115.187	0.06536	-0.03671	-0.01401	-0.03771	-0.05727
115.316	0.06554	-0.03835	-0.01518	-0.03763	-0.05823
115.467	0.06569	-0.03993	-0.01632	-0.03753	-0.05919
115.645	0.06582	-0.04146	-0.01742	-0.03741	-0.06018
115.798	0.06593	-0.04292	-0.01847	-0.03729	-0.0612
115.95	0.06602	-0.04432	-0.01948	-0.03716	-0.06228
116.114	0.06612	-0.04562	-0.02042	-0.03706	-0.06341
116.279	0.06622	-0.04684	-0.0213	-0.03698	-0.06461
116.444	0.06634	-0.04795	-0.02209	-0.03694	-0.06586
116.598	0.06647	-0.04898	-0.02282	-0.03694	-0.06718
116.764	0.06664	-0.04991	-0.02347	-0.03699	-0.06855
116.93	0.06683	-0.05074	-0.02405	-0.0371	-0.06998
117.104	0.06705	-0.05148	-0.02455	-0.03727	-3.54498e-05
117.232	0.0673	-0.05214	-0.02498	-0.0375	-0.00272
117.393	0.06758	-0.05271	-0.02535	-0.0378	-0.00547
117.554	0.06788	-0.05321	-0.02565	-0.03817	-0.00826
117.713	0.06819	-0.05362	-0.02589	-0.03863	-0.01107
117.853	0.06851	-0.05396	-0.02608	-0.0392	-0.01389
118.003	0.06884	-0.05423	-0.02621	-0.03987	-0.01668
118.176	0.06915	-0.05444	-0.02631	-0.04065	-0.01944
118.33	0.06944	-0.05459	-0.02636	-0.04155	-0.02216
118.509	0.06974	-0.05469	-0.02637	-0.04257	-0.0248
118.677	0.07001	-0.05474	-0.02636	-0.0437	-0.02737
118.809	0.07027	-0.05475	-0.02631	-0.04493	-0.02984
118.976	0.07052	-0.05474	-0.02626	-0.04628	-0.03221
119.144	0.07075	-0.0547	-0.02618	-0.0477	-0.03449
119.3	0.071	-0.05465	-0.02609	-0.04921	-0.03665
119.479	0.07124	-0.05459	-0.026	-0.05081	-0.03871
119.634	0.07149	-0.05453	-0.02591	-0.05246	-0.04064
119.789	0.07173	-0.05448	-0.02582	-0.00032403	-0.04246
119.945	0.07195	-0.05445	-0.02576	-0.00152	-0.04416
120.123	0.07217	-0.05445	-0.02571	-0.00276	-0.04575
120.291	0.07237	-0.05447	-0.02569	-0.00403	-0.04723
120.459	0.07257	-0.05453	-0.02569	-0.00532	-0.04861
120.59	0.07276	-0.05462	-0.02572	-0.00662	-0.04989
120.757	0.07295	-0.05475	-0.02578	-0.00793	-0.0511
120.912	0.07315	-0.05493	-0.02587	-0.00925	-0.05225
121.092	0.07333	-0.05514	-0.02599	-0.01056	-0.05333
121.247	0.07351	-0.05541	-0.02615	-0.01186	-0.05436
121.402	0.07366	-0.05572	-0.02635	-0.01315	-0.05535
121.569	0.07382	-0.05609	-0.02659	-0.01441	-0.05632
121.736	0.07397	-0.05653	-0.02689	-0.01565	-0.05727
121.891	0.07412	-0.05703	-0.02722	-0.01687	-0.05823
122.069	0.07429	-0.0576	-0.02761	-0.01806	-0.05919
122.223	0.07446	-0.05823	-0.02804	-0.01922	-0.06018
122.404	0.07464	-0.05892	-0.02851	-0.02034	-0.0612
122.535	0.07483	-0.05968	-0.02903	-0.02144	-0.06228
122.703	0.07502	-0.06049	-0.02959	-0.02249	-0.06341
122.858	0.07523	-0.06138	-0.0302	-0.02351	-0.06461
123.013	0.07544	-0.06231	-0.03085	-0.02449	-0.06586
123.191	0.07568	-0.06329	-0.03152	-0.02544	-0.06718
123.344	0.07591	-0.06432	-0.03223	-0.02636	-0.06855
123.51	0.07616	-0.06541	-0.03299	-0.02724	-0.06998
123.676	0.07642	-0.06653	-0.03376	-0.02809	-3.54498e-05
123.841	0.07668	-0.06769	-0.03456	-0.02892	-0.00272
123.993	0.07694	-0.06889	-0.03539	-0.02971	-0.00547
124.166	0.0772	-0.07012	-0.03625	-0.03048	-0.00826
124.294	0.07744	-0.07138	-0.03713	-0.03122	-0.01107
124.455	0.07769	-0.07266	-0.03802	-0.03194	-0.01389
124.615	0.07792	-0.07396	-0.03893	-0.03262	-0.01668
124.775	0.07815	-0.07527	-0.03985	-0.03327	-0.01944
124.904	0.07836	-0.0766	-0.04078	-0.03389	-0.02216
125.08	0.07856	-0.07792	-0.04172	-0.03447	-0.0248
125.235	0.07872	-0.07923	-0.04265	-0.03502	-0.02737
125.413	0.07886	-0.08055	-0.04359	-0.03552	-0.02984
125.58	0.07898	-0.08183	-0.04451	-0.03598	-0.03221
125.749	0.07905	-0.08308	-0.04542	-0.0364	-0.03449
125.881	0.07912	-0.08432	-0.04631	-0.03676	-0.03665
126.051	0.07917	-0.08552	-0.04719	-0.03706	-0.03871
126.207	0.0792	-0.08667	-0.04803	-0.03731	-0.04064
126.387	0.07921	-0.08776	-0.04883	-0.03751	-0.04246
126.544	0.0792	-0.08881	-0.0496	-0.03765	-0.04416
126.7	0.07918	-0.08979	-0.05033	-0.03774	-0.04575
126.856	0.07916	-0.0907	-0.051	-0.03778	-0.04723
127.037	0.07916	-0.09154	-0.05162	-0.03779	-0.04861
127.205	0.07918	-0.09231	-0.05218	-0.03777	-0.04989
127.362	0.07921	-0.09299	-0.05268	-0.03771	-0.0511
127.544	0.07926	-0.09359	-0.05311	-0.03763	-0.05225
127.676	0.07933	-0.09411	-0.05348	-0.03753	-0.05333
127.842	0.07942	-0.09454	-0.05378	-0.03741	-0.05436
128.005	0.07952	-0.09489	-0.05401	-0.03729	-0.05535
128.168	0.07965	-0.09517	-0.05419	-0.03716	-0.05632
128.32	0.0798	-0.09534	-0.05429	-0.03706	-0.05727
128.471	0.07997	-0.09543	-0.05432	-0.03698	-0.05823
128.634	0.08016	-0.09543	-0.05428	-0.03694	-0.05919
128.787	0.08034	-0.09535	-0.05419	-0.03694	-0.06018
128.966	0.08053	-0.09519	-0.05403	-0.03699	-0.0612
129.123	0.08071	-0.09496	-0.05383	-0.0371	-0.06228
129.304	0.08087	-0.09466	-0.05358	-0.03727	-0.06341
129.463	0.08103	-0.0943	-0.05328	-0.0375	-0.06461
129.596	0.08117	-0.09388	-0.05294	-0.0378	-0.06586
129.778	0.08131	-0.09343	-0.05258	-0.03817	-0.06718
129.948	0.08144	-0.09294	-0.0522	-0.03863	-0.06855
130.093	0.08156	-0.09243	-0.0518	-0.0392	-0.06998
130.264	0.08166	-0.0919	-0.05139	-0.03987	-3.54498e-05
130.424	0.08176	-0.09135	-0.05096	-0.04065	-0.00272
130.608	0.08184	-0.09082	-0.05056	-0.04155	-0.00547
130.765	0.08192	-0.0903	-0.05016	-0.04257	-0.00826
130.942	0.08198	-0.08982	-0.04979	-0.0437	-0.01107
131.095	0.08204	-0.08939	-0.04947	-0.04493	-0.01389
131.27	0.08213	-0.08902	-0.04917	-0.04628	-0.01668
131.4	0.08223	-0.08875	-0.04896	-0.0477	-0.01944
131.564	0.08236	-0.08859	-0.04881	-0.04921	-0.02216
131.718	0.08249	-0.08855	-0.04876	-0.05081	-0.0248
131.875	0.08265	-0.08865	-0.0488	-0.05246	-0.02737
132.046	0.08282	-0.08889	-0.04894	-0.00032403	-0.02984
132.216	0.083	-0.0893	-0.04921	-0.00152	-0.03221
132.386	0.0832	-0.08988	-0.04959	-0.00276	-0.03449
132.545	0.08342	-0.09065	-0.05012	-0.00403	-0.03665
132.727	0.08367	-0.0916	-0.05077	-0.00532	-0.03871
132.899	0.08392	-0.09277	-0.05158	-0.00662	-0.04064
133.033	0.08419	-0.09416	-0.05255	-0.00793	-0.04246
133.204	0.08448	-0.09577	-0.05368	-0.00925	-0.04416
133.376	0.08477	-0.02268	0.00017675	-0.01056	-0.04575
133.536	0.08507	-0.02551	-0.00185	-0.01186	-0.04723
133.694	0.08538	-0.0285	-0.00399	-0.01315	-0.04861
133.873	0.08571	-0.03164	-0.00623	-0.01441	-0.04989
134.027	0.08604	-0.03491	-0.00857	-0.01565	-0.0511
134.193	0.08637	-0.03825	-0.01096	-0.01687	-0.05225
134.358	0.08669	-0.04165	-0.0134	-0.01806	-0.05333
134.523	0.08703	-0.04507	-0.01585	-0.01922	-0.05436
134.678	0.08735	-0.04847	-0.01829	-0.02034	-0.05535
134.86	0.08767	-0.05184	-0.02071	-0.02144	-0.05632
134.994	0.08797	-0.05514	-0.02308	-0.02249	-0.05727
135.154	0.08826	-0.05833	-0.02537	-0.02351	-0.05823
135.338	0.08853	-0.0614	-0.02757	-0.02449	-0.05919
135.498	0.08876	-0.0643	-0.02966	-0.02544	-0.06018
135.658	0.08898	-0.06701	-0.03161	-0.02636	-0.0612
135.829	0.08918	-0.06951	-0.03341	-0.02724	-0.06228
136.002	0.08938	-0.07176	-0.03503	-0.02809	-0.06341
136.175	0.08957	-0.07376	-0.03646	-0.02892	-0.06461
136.334	0.08975	-0.07546	-0.03768	-0.02971	-0.06586
136.506	0.08993	-0.07688	-0.03869	-0.03048	-0.06718
136.652	0.0901	-0.07797	-0.03946	-0.03122	-0.06855
136.809	0.09027	-0.07875	-0.04	-0.03194	-0.06998
136.987	0.09044	-0.07919	-0.04029	-0.03262	-3.54498e-05
137.153	0.0906	-0.07931	-0.04034	-0.03327	-0.00272
137.296	0.09079	-0.07909	-0.04014	-0.03389	-0.00547
137.451	0.09098	-0.07855	-0.03971	-0.03447	-0.00826
137.63	0.09122	-0.07769	-0.03903	-0.03502	-0.01107
137.789	0.09147	-0.07653	-0.03812	-0.03552	-0.01389
137.974	0.09177	-0.07506	-0.03698	-0.03598	-0.01668
138.133	0.0921	-0.07333	-0.03564	-0.0364	-0.01944
138.319	0.09247	-0.07134	-0.0341	-0.03676	-0.02216
138.455	0.09287	-0.06912	-0.03239	-0.03706	-0.0248
138.626	0.09329	-0.06669	-0.03052	-0.03731	-0.02737
138.794	0.09376	-0.06409	-0.02851	-0.03751	-0.02984
138.961	0.09424	-0.06133	-0.02639	-0.03765	-0.03221
139.116	0.09476	-0.05845	-0.02416	-0.03774	-0.03449
139.258	0.09528	-0.05546	-0.02186	-0.03778	-0.03665
139.422	0.0958	-0.05241	-0.01951	-0.03779	-0.03871
139.601	0.0963	-0.04931	-0.01713	-0.03777	-0.04064
139.759	0.09676	-0.0462	-0.01475	-0.03771	-0.04246
139.944	0.09722	-0.0431	-0.01237	-0.03763	-0.04416
140.117	0.09766	-0.04004	-0.01004	-0.03753	-0.04575
140.251	0.0981	-0.03707	-0.00776	-0.03741	-0.04723
140.424	0.09854	-0.0342	-0.00556	-0.03729	-0.04861
140.593	0.09897	-0.03146	-0.00346	-0.03716	-0.04989
140.749	0.09939	-0.02885	-0.00145	-0.03706	-0.0511
140.915	0.0998	-0.02644	0.00040036	-0.03698	-0.05225
141.081	0.10019	-0.02419	0.00213	-0.03694	-0.05333
141.234	0.10056	-0.02216	0.0037	-0.03694	-0.05436
141.398	0.10094	-0.02033	0.00512	-0.03699	-0.05535
141.567	0.1013	-0.01873	0.00637	-0.0371	-0.05632
141.725	0.10166	-0.01733	0.00748	-0.03727	-0.05727
141.909	0.102	-0.01617	0.0084	-0.0375	-0.05823
142.044	0.10234	-0.01522	0.00916	-0.0378	-0.05919
142.205	0.10266	-0.01451	0.00975	-0.03817	-0.06018
142.378	0.10298	-0.01402	0.01017	-0.03863	-0.0612
142.551	0.10329	-0.01377	0.01042	-0.0392	-0.06228
142.712	0.1036	-0.01374	0.0105	-0.03987	-0.06341
142.887	0.10392	-0.01395	0.01041	-0.04065	-0.06461
143.065	0.10423	-0.01436	0.01017	-0.04155	-0.06586
143.242	0.10456	-0.01496	0.0098	-0.04257	-0.06718
143.404	0.10489	-0.01574	0.00929	-0.0437	-0.06855
143.589	0.10523	-0.01668	0.00866	-0.04493	-0.06998
143.747	0.10559	-0.01777	0.00793	-0.04628	-3.54498e-05
143.857	0.10593	-0.01899	0.0071	-0.0477	-0.00272
144.049	0.10628	-0.02032	0.00619	-0.04921	-0.00547
144.218	0.10661	-0.02175	0.00521	-0.05081	-0.00826
144.397	0.10691	-0.02328	0.00414	-0.05246	-0.01107
144.541	0.10721	-0.02486	0.00304	-0.00032403	-0.01389
144.697	0.10748	-0.02651	0.00188	-0.00152	-0.01668
144.876	0.10773	-0.02819	0.00069043	-0.00276	-0.01944
145.044	0.10796	-0.0299	-0.00052236	-0.00403	-0.02216
145.208	0.10817	-0.03162	-0.00175	-0.00532	-0.0248
145.373	0.10838	-0.03334	-0.00297	-0.00662	-0.02737
145.531	0.10857	-0.03504	-0.00418	-0.00793	-0.02984
145.717	0.10875	-0.03671	-0.00538	-0.00925	-0.03221
145.842	0.10891	-0.03835	-0.00655	-0.01056	-0.03449
146.031	0.10905	-0.03993	-0.00769	-0.01186	-0.03665
146.208	0.10918	-0.04146	-0.00879	-0.01315	-0.03871
146.359	0.10929	-0.04292	-0.00984	-0.01441	-0.04064
146.52	0.10938	-0.04432	-0.01085	-0.01565	-0.04246
146.691	0.10945	-0.04562	-0.0118	-0.01687	-0.04416
146.862	0.10952	-0.04684	-0.01268	-0.01806	-0.04575
147.043	0.1096	-0.04795	-0.01348	-0.01922	-0.04723
147.213	0.10968	-0.04898	-0.01422	-0.02034	-0.04861
147.381	0.10976	-0.04991	-0.01489	-0.02144	-0.04989
147.516	0.10983	-0.05074	-0.01549	-0.02249	-0.0511
147.69	0.10991	-0.05148	-0.01602	-0.02351	-0.05225
147.853	0.10999	-0.05214	-0.01649	-0.02449	-0.05333
148.042	0.1101	-0.05271	-0.01688	-0.02544	-0.05436
148.204	0.11022	-0.05321	-0.01723	-0.02636	-0.05535
148.366	0.11035	-0.05362	-0.0175	-0.02724	-0.05632
148.526	0.1105	-0.05396	-0.01773	-0.02809	-0.05727
148.708	0.11065	-0.05423	-0.01789	-0.02892	-0.05823
148.877	0.11078	-0.05444	-0.01802	-0.02971	-0.05919
149.034	0.11091	-0.05459	-0.01811	-0.03048	-0.06018
149.213	0.11104	-0.05469	-0.01815	-0.03122	-0.0612
149.382	0.11113	-0.05474	-0.01817	-0.03194	-0.06228
149.517	0.11124	-0.05475	-0.01816	-0.03262	-0.06341
149.689	0.11135	-0.05474	-0.01813	-0.03327	-0.06461
149.863	0.11147	-0.0547	-0.01808	-0.03389	-0.06586
150.025	0.11158	-0.05465	-0.01802	-0.03447	-0.06718
150.187	0.1117	-0.05459	-0.01795	-0.03502	-0.06855
150.361	0.11182	-0.05453	-0.01788	-0.03552	-0.06998
150.519	0.11194	-0.05448	-0.01782	-0.03598	-3.54498e-05
150.699	0.11202	-0.05445	-0.01778	-0.0364	-0.00272
150.855	0.1121	-0.05445	-0.01777	-0.03676	-0.00547
151.022	0.11217	-0.05447	-0.01777	-0.03706	-0.00826
151.189	0.11222	-0.05453	-0.0178	-0.03731	-0.01107
151.321	0.11226	-0.05462	-0.01786	-0.03751	-0.01389
151.491	0.11228	-0.05475	-0.01795	-0.03765	-0.01668
151.676	0.11229	-0.05493	-0.01808	-0.03774	-0.01944
151.824	0.11229	-0.05514	-0.01824	-0.03778	-0.02216
151.998	0.11228	-0.05541	-0.01844	-0.03779	-0.0248
152.16	0.11228	-0.05572	-0.01867	-0.03777	-0.02737
152.344	0.1123	-0.05609	-0.01893	-0.03771	-0.02984
152.502	0.11235	-0.05653	-0.01925	-0.03763	-0.03221
152.681	0.11242	-0.05703	-0.0196	-0.03753	-0.03449
152.836	0.11252	-0.0576	-0.02	-0.03741	-0.03665
153.015	0.11263	-0.05823	-0.02044	-0.03729	-0.03871
153.147	0.11276	-0.05892	-0.02093	-0.03716	-0.04064
153.315	0.11288	-0.05968	-0.02146	-0.03706	-0.04246
153.483	0.11303	-0.06049	-0.02203	-0.03698	-0.04416
153.65	0.11319	-0.06138	-0.02265	-0.03694	-0.04575
153.806	0.11336	-0.06231	-0.0233	-0.03694	-0.04723
153.95	0.11354	-0.06329	-0.02399	-0.03699	-0.04861
154.117	0.11371	-0.06432	-0.02471	-0.0371	-0.04989
154.296	0.11389	-0.06541	-0.02548	-0.03727	-0.0511
154.455	0.11407	-0.06653	-0.02627	-0.0375	-0.05225
154.642	0.11427	-0.06769	-0.02708	-0.0378	-0.05333
154.777	0.11447	-0.06889	-0.02792	-0.03817	-0.05436
154.952	0.11468	-0.07012	-0.02879	-0.03863	-0.05535
155.127	0.1149	-0.07138	-0.02967	-0.0392	-0.05632
155.3	0.11512	-0.07266	-0.03057	-0.03987	-0.05727
155.458	0.11532	-0.07396	-0.03149	-0.04065	-0.05823
155.603	0.11552	-0.07527	-0.03241	-0.04155	-0.05919
155.771	0.11571	-0.0766	-0.03335	-0.04257	-0.06018
155.951	0.11587	-0.07792	-0.03429	-0.0437	-0.0612
156.118	0.11604	-0.07923	-0.03522	-0.04493	-0.06228
156.286	0.11619	-0.08055	-0.03616	-0.04628	-0.06341
156.443	0.11635	-0.08183	-0.03707	-0.0477	-0.06461
156.587	0.1165	-0.08308	-0.03796	-0.04921	-0.06586
156.754	0.11664	-0.08432	-0.03885	-0.05081	-0.06718
156.91	0.11678	-0.08552	-0.0397	-0.05246	-0.06855
157.077	0.11693	-0.08667	-0.04052	0.02203	-0.06998
157.247	0.11706	-0.08776	-0.0413	0.02133	-3.54498e-05
157.407	0.11722	-0.08881	-0.04204	0.02078	-0.00272
157.583	0.11738	-0.08979	-0.04273	0.02037	-0.00547
157.746	0.11754	-0.0907	-0.04336	0.02009	-0.00826
157.922	0.11773	-0.09154	-0.04395	0.01993	-0.01107
158.112	0.11791	-0.09231	-0.04448	0.01985	-0.01389
158.284	0.11809	-0.09299	-0.04494	0.01987	-0.01668
158.453	0.11826	-0.09359	-0.04535	0.01995	-0.01944
158.587	0.11843	-0.09411	-0.0457	0.0201	-0.02216
158.757	0.11861	-0.09454	-0.04598	0.02029	-0.0248
158.915	0.11877	-0.09489	-0.0462	0.0205	-0.02737
159.073	0.11895	-0.09517	-0.04637	0.02075	-0.02984
159.242	0.11913	-0.09534	-0.04646	0.02102	-0.03221
159.411	0.11933	-0.09543	-0.04649	0.02131	-0.03449
159.568	0.11953	-0.09543	-0.04645	0.02161	-0.03665
159.738	0.11971	-0.09535	-0.04636	0.02191	-0.03871
159.907	0.11988	-0.09519	-0.0462	0.02221	-0.04064
160.076	0.12002	-0.09496	-0.04601	0.02251	-0.04246
160.259	0.12016	-0.09466	-0.04576	0.02281	-0.04416
160.393	0.12029	-0.0943	-0.04547	0.02311	-0.04575
160.551	0.12041	-0.09388	-0.04513	0.02339	-0.04723
160.733	0.12054	-0.09343	-0.04478	0.02369	-0.04861
160.902	0.12068	-0.09294	-0.04439	0.02399	-0.04989
161.048	0.12082	-0.09243	-0.04399	0.0243	-0.0511
161.207	0.12097	-0.0919	-0.04357	0.02462	-0.05225
161.382	0.12112	-0.09135	-0.04313	0.02497	-0.05333
161.558	0.12127	-0.09082	-0.04271	0.02535	-0.05436
161.748	0.12143	-0.0903	-0.0423	0.02577	-0.05535
161.926	0.12161	-0.08982	-0.04191	0.02624	-0.05632
162.063	0.12178	-0.08939	-0.04156	0.02677	-0.05727
162.225	0.12198	-0.08902	-0.04124	0.02734	-0.05823
162.397	0.12217	-0.08875	-0.04101	0.02798	-0.05919
162.579	0.12236	-0.08859	-0.04085	0.02868	-0.06018
162.725	0.12251	-0.08855	-0.04079	0.02944	-0.0612
162.896	0.12264	-0.08865	-0.04084	0.03026	-0.06228
163.054	0.12273	-0.08889	-0.041	0.03115	-0.06341
163.225	0.12279	-0.0893	-0.04129	0.03209	-0.06461
163.407	0.12284	-0.08988	-0.04171	0.03308	-0.06586
163.576	0.12289	-0.09065	-0.04226	0.03411	-0.06718
163.747	0.12294	-0.0916	-0.04295	0.03518	-0.06855
163.882	0.12302	-0.09277	-0.0438	0.03627	-0.06998
164.051	0.12311	-0.09416	-0.0448	0.03737	-3.54498e-05
164.209	0.1232	-0.09577	-0.04597	0.03847	-0.00272
164.379	0.12329	-0.01459	0.0138	0.03954	-0.00547
164.549	0.12338	-0.01586	0.01288	0.04059	-0.00826
164.707	0.12347	-0.01722	0.0119	0.04157	-0.01107
164.877	0.12357	-0.01866	0.01086	0.04247	-0.01389
165.048	0.12367	-0.02018	0.00976	0.04329	-0.01668
165.209	0.12375	-0.02176	0.00861	0.04399	-0.01944
165.398	0.12381	-0.02341	0.00741	0.04458	-0.02216
165.562	0.12384	-0.02509	0.00618	0.04503	-0.0248
165.739	0.12384	-0.02682	0.0049	0.04535	-0.02737
165.877	0.12381	-0.02855	0.00363	0.04549	-0.02984
166.053	0.12377	-0.03029	0.00234	0.04547	-0.03221
166.227	0.12371	-0.03201	0.00106	0.04527	-0.03449
166.388	0.12363	-0.03371	-0.00020819	0.04488	-0.03665
166.56	0.12353	-0.03534	-0.00143	0.04428	-0.03871
166.733	0.12342	-0.03689	-0.00259	0.0435	-0.04064
166.892	0.1233	-0.03835	-0.00369	0.04252	-0.04246
167.074	0.12316	-0.03969	-0.0047	0.04133	-0.04416
167.233	0.12301	-0.0409	-0.00562	0.03995	-0.04575
167.414	0.12285	-0.04197	-0.00644	0.03837	-0.04723
167.572	0.12265	-0.04287	-0.00714	0.03662	-0.04861
167.707	0.12244	-0.04358	-0.00771	0.03468	-0.04989
167.89	0.1222	-0.04411	-0.00815	0.03258	-0.0511
168.062	0.12195	-0.04443	-0.00843	0.03031	-0.05225
168.209	0.12169	-0.04453	-0.00856	0.02791	-0.05333
168.379	0.12145	-0.04441	-0.00852	0.02539	-0.05436
168.538	0.12121	-0.04406	-0.00831	0.02275	-0.05535
168.708	0.12097	-0.04347	-0.00792	0.02003	-0.05632
168.879	0.12074	-0.04265	-0.00736	0.01724	-0.05727
169.061	0.12052	-0.0416	-0.00663	0.01441	-0.05823
169.219	0.1203	-0.04032	-0.00574	0.01155	-0.05919
169.4	0.12008	-0.03883	-0.00468	0.0087	-0.06018
169.533	0.11988	-0.03713	-0.00347	0.00587	-0.0612
169.704	0.11967	-0.03524	-0.00212	0.00311	-0.06228
169.876	0.11948	-0.03318	-0.00064396	0.000404235	-0.06341
170.051	0.11928	-0.03096	0.00095016	-0.00219	-0.06461
170.214	0.11909	-0.0286	0.00265	-0.00466	-0.06586
170.365	0.11889	-0.02614	0.00442	-0.00698	-0.06718
170.543	0.11868	-0.02358	0.00626	-0.00914	-0.06855
170.734	0.11847	-0.02098	0.00813	-0.01111	-0.06998
170.896	0.11826	-0.01833	0.01004	-0.01287	-3.54498e-05
171.069	0.11806	-0.01568	0.01195	-0.01441	-0.00272
171.252	0.11786	-0.01305	0.01385	-0.01572	-0.00547
171.385	0.11768	-0.01047	0.01571	-0.01679	-0.00826
171.556	0.1175	-0.00796	0.01752	-0.01761	-0.01107
171.715	0.11732	-0.00555	0.01926	-0.01819	-0.01389
171.875	0.11713	-0.00328	0.02089	-0.0185	-0.01668
172.059	0.11693	-0.00115	0.02242	-0.01857	-0.01944
172.215	0.11671	0.000792429	0.02381	-0.01837	-0.02216
172.384	0.1165	0.00255	0.02506	-0.01791	-0.0248
172.554	0.11628	0.00408	0.02614	-0.0172	-0.02737
172.724	0.11607	0.00537	0.02705	-0.01621	-0.02984
172.882	0.11586	0.00642	0.02778	-0.015	-0.03221
173.053	0.11567	0.00719	0.02831	-0.01354	-0.03449
173.2	0.11547	0.0077	0.02865	-0.01185	-0.03665
173.36	0.11527	0.00793	0.02878	-0.00995	-0.03871
173.544	0.11505	0.00788	0.02869	-0.00785	-0.04064
173.703	0.11482	0.00756	0.02841	-0.00556	-0.04246
173.863	0.11456	0.00698	0.02793	-0.0031	-0.04416
174.034	0.1143	0.00612	0.02725	-0.000503689	-0.04575
174.206	0.11402	0.00503	0.02639	0.00222	-0.04723
174.365	0.11372	0.0037	0.02535	0.00504	-0.04861
174.538	0.11343	0.00214	0.02415	0.00793	-0.04989
174.711	0.11312	0.000381777	0.02279	0.01088	-0.0511
174.884	0.1128	-0.00157	0.02129	0.01384	-0.05225
175.021	0.11248	-0.00369	0.01967	0.0168	-0.05333
175.207	0.11215	-0.00594	0.01795	0.01973	-0.05436
175.379	0.11182	-0.00834	0.01611	0.0226	-0.05535
175.541	0.11151	-0.01083	0.01422	0.02539	-0.05632
175.703	0.1112	-0.01338	0.01228	0.02808	-0.05727
175.864	0.11092	-0.01601	0.01029	0.03065	-0.05823
176.05	0.11066	-0.01865	0.00829	0.03306	-0.05919
176.223	0.1104	-0.02128	0.00631	0.03532	-0.06018
176.386	0.11015	-0.02388	0.00434	0.03739	-0.0612
176.572	0.10987	-0.02642	0.00242	0.03926	-0.06228
176.709	0.10958	-0.02888	0.00055074	0.04091	-0.06341
176.883	0.10927	-0.03124	-0.00125	0.04233	-0.06461
177.057	0.10895	-0.03346	-0.00295	0.04352	-0.06586
177.231	0.10862	-0.03554	-0.00454	0.04445	-0.06718
177.393	0.10831	-0.03748	-0.00603	0.04512	-0.06855
177.543	0.108	-0.03925	-0.0074	0.04555	-0.06998
177.717	0.10769	-0.04084	-0.00863	0.04574	-3.54498e-05
177.903	0.10736	-0.04227	-0.00975	0.04566	-0.00272
178.065	0.10703	-0.04351	-0.01072	0.04535	-0.00547
178.253	0.10669	-0.04457	-0.01157	0.0448	-0.00826
178.427	0.10637	-0.04545	-0.01228	0.044	-0.01107
178.564	0.10604	-0.04615	-0.01286	0.04298	-0.01389
178.737	0.10572	-0.04666	-0.0133	0.04173	-0.01668
178.914	0.1054	-0.047	-0.01362	0.04028	-0.01944
179.08	0.10507	-0.04719	-0.01382	0.03864	-0.02216
179.26	0.10474	-0.04722	-0.01391	0.03682	-0.0248
179.44	0.10438	-0.04711	-0.0139	0.03487	-0.02737
179.609	0.10403	-0.04687	-0.01379	0.03278	-0.02984
179.789	0.10368	-0.04653	-0.01361	0.03059	-0.03221
179.965	0.10334	-0.04609	-0.01336	0.02832	-0.03449
180.128	0.10302	-0.04558	-0.01305	0.026	-0.03665
180.316	0.1027	-0.045	-0.01268	0.02364	-0.03871
180.452	0.10243	-0.0444	-0.01229	0.02128	-0.04064
180.614	0.10219	-0.04377	-0.01188	0.01893	-0.04246
180.787	0.10196	-0.04314	-0.01146	0.01662	-0.04416
180.96	0.10177	-0.0425	-0.01103	0.01437	-0.04575
181.12	0.10158	-0.04188	-0.01061	0.01219	-0.04723
181.293	0.10141	-0.04129	-0.01021	0.01012	-0.04861
181.466	0.10126	-0.04073	-0.00983	0.00816	-0.04989
181.638	0.10109	-0.0402	-0.00947	0.00635	-0.0511
181.799	0.10093	-0.03973	-0.00916	0.00469	-0.05225
181.984	0.10076	-0.03931	-0.00888	0.00319	-0.05333
182.144	0.10056	-0.03894	-0.00865	0.00186	-0.05436
182.327	0.10035	-0.03863	-0.00846	0.000731473	-0.05535
182.449	0.10011	-0.03837	-0.00832	-0.000225296	-0.05632
182.62	0.09982	-0.03815	-0.00821	-0.000972089	-0.05727
182.805	0.09952	-0.03797	-0.00814	-0.00153	-0.05823
182.978	0.0992	-0.03783	-0.0081	-0.00189	-0.05919
183.125	0.09886	-0.0377	-0.00807	-0.00206	-0.06018
183.296	0.0985	-0.03758	-0.00806	-0.00205	-0.0612
183.455	0.09813	-0.03747	-0.00805	-0.00184	-0.06228
183.625	0.09776	-0.03735	-0.00804	-0.00145	-0.06341
183.796	0.09738	-0.0372	-0.008	-0.000901508	-0.06461
183.98	0.09699	-0.03702	-0.00795	-0.000189249	-0.06586
184.113	0.09658	-0.03679	-0.00786	0.000667308	-0.06718
184.271	0.09616	-0.03649	-0.00772	0.00165	-0.06855
184.454	0.09573	-0.03612	-0.00753	0.00275	-0.06998
184.626	0.09531	-0.03568	-0.00729	0.00395	-3.54498e-05
184.772	0.09491	-0.03514	-0.00698	0.00523	-0.00272
184.931	0.09452	-0.0345	-0.00658	0.00657	-0.00547
185.103	0.09414	-0.03377	-0.00612	0.00797	-0.00826
185.274	0.09377	-0.03294	-0.00558	0.00939	-0.01107
185.447	0.09339	-0.03199	-0.00496	0.01082	-0.01389
185.631	0.09301	-0.03096	-0.00428	0.01226	-0.01668
185.802	0.09264	-0.02982	-0.00351	0.01367	-0.01944
185.973	0.09229	-0.02858	-0.00267	0.01506	-0.02216
186.107	0.09195	-0.02726	-0.00177	0.01639	-0.0248
186.277	0.09163	-0.02585	-0.00079123	0.01767	-0.02737
186.449	0.09132	-0.02439	0.00022164	0.01889	-0.02984
186.609	0.09104	-0.02287	0.00128	0.02002	-0.03221
186.782	0.09075	-0.02131	0.00238	0.02106	-0.03449
186.928	0.09046	-0.01972	0.00349	0.02201	-0.03665
187.112	0.09017	-0.01813	0.0046	0.02285	-0.03871
187.284	0.0899	-0.01656	0.0057	0.02357	-0.04064
187.457	0.08962	-0.01505	0.00676	0.02419	-0.04246
187.629	0.08936	-0.0136	0.00777	0.02468	-0.04416
187.764	0.0891	-0.01223	0.00873	0.02505	-0.04575
187.925	0.08882	-0.01099	0.00959	0.0253	-0.04723
188.098	0.08854	-0.00989	0.01034	0.02542	-0.04861
188.284	0.08827	-0.00895	0.01098	0.02542	-0.04989
188.457	0.08798	-0.00819	0.01148	0.02531	-0.0511
188.604	0.08769	-0.00762	0.01184	0.02507	-0.05225
188.761	0.08742	-0.00727	0.01205	0.02473	-0.05333
188.93	0.08714	-0.00715	0.01208	0.02428	-0.05436
189.109	0.08689	-0.00727	0.01194	0.02373	-0.05535
189.265	0.08664	-0.00765	0.01161	0.02309	-0.05632
189.433	0.08639	-0.00828	0.0111	0.02237	-0.05727
189.604	0.08615	-0.00919	0.01038	0.02158	-0.05823
189.74	0.0859	-0.01036	0.00947	0.02073	-0.05919
189.913	0.08567	-0.01179	0.00837	0.01984	-0.06018
190.099	0.08542	-0.01348	0.00708	0.01889	-0.0612
190.249	0.08516	-0.01544	0.00558	0.01791	-0.06228
190.425	0.08489	-0.01763	0.00392	0.01691	-0.06341
190.587	0.0846	-0.02004	0.00209	0.01591	-0.06461
190.775	0.08432	-0.02268	8.72e-05	0.0149	-0.06586
190.938	0.08402	-0.02551	-0.00206	0.01389	-0.06718
191.112	0.08371	-0.0285	-0.00432	0.0129	-0.06855
191.287	0.0834	-0.03164	-0.00669	0.01192	-0.06998
191.399	0.0831	-0.03491	-0.00916	0.01098	-3.54498e-05
191.599	0.0828	-0.03825	-0.01167	0.01007	-0.00272
191.787	0.08249	-0.04165	-0.01424	0.00921	-0.00547
191.962	0.0822	-0.04507	-0.01681	0.0084	-0.00826
192.138	0.08193	-0.04847	-0.01937	0.00764	-0.01107
192.301	0.08166	-0.05184	-0.0219	0.00696	-0.01389
192.462	0.08141	-0.05514	-0.02438	0.00635	-0.01668
192.624	0.08115	-0.05833	-0.02678	0.0058	-0.01944
192.811	0.08088	-0.0614	-0.0291	0.00535	-0.02216
192.973	0.08063	-0.0643	-0.03128	0.00498	-0.0248
193.16	0.08036	-0.06701	-0.03333	0.00471	-0.02737
193.297	0.08009	-0.06951	-0.03522	0.00453	-0.02984
193.472	0.0798	-0.07176	-0.03694	0.00444	-0.03221
193.644	0.07949	-0.07376	-0.03847	0.00444	-0.03449
193.818	0.07917	-0.07546	-0.03978	0.00454	-0.03665
193.98	0.07883	-0.07688	-0.0409	0.00473	-0.03871
194.129	0.07849	-0.07797	-0.04177	0.005	-0.04064
194.302	0.07813	-0.07875	-0.04241	0.00537	-0.04246
194.488	0.07776	-0.07919	-0.04281	0.00583	-0.04416
194.65	0.07737	-0.07931	-0.04298	0.00636	-0.04575
194.838	0.07698	-0.07909	-0.04289	0.00697	-0.04723
195.013	0.07659	-0.07855	-0.04257	0.00763	-0.04861
195.149	0.07621	-0.07769	-0.04201	0.00833	-0.04989
195.323	0.07585	-0.07653	-0.04123	0.00907	-0.0511
195.497	0.07551	-0.07506	-0.04022	0.00979	-0.05225
195.659	0.0752	-0.07333	-0.03901	0.01055	-0.05333
195.834	0.07491	-0.07134	-0.0376	0.01129	-0.05436
196.008	0.07464	-0.06912	-0.03602	0.01202	-0.05535
196.169	0.0744	-0.06669	-0.03428	0.01274	-0.05632
196.342	0.07415	-0.06409	-0.03241	0.01344	-0.05727
196.516	0.07394	-0.06133	-0.03042	0.0141	-0.05823
196.678	0.07372	-0.05845	-0.02835	0.01473	-0.05919
196.851	0.07353	-0.05546	-0.02619	0.01531	-0.06018
197.038	0.07333	-0.05241	-0.02398	0.01584	-0.0612
197.174	0.07315	-0.04931	-0.02174	0.01631	-0.06228
197.348	0.07296	-0.0462	-0.01948	0.01672	-0.06341
197.518	0.07277	-0.0431	-0.01724	0.01705	-0.06461
197.688	0.07256	-0.04004	-0.01503	0.01731	-0.06586
197.846	0.07232	-0.03707	-0.01289	0.01748	-0.06718
198.004	0.07208	-0.0342	-0.01083	0.01759	-0.06855
198.172	0.07184	-0.03146	-0.00886	0.01762	-0.06998
198.33	0.07159	-0.02885	-0.00699	0.01758	-3.54498e-05
198.502	0.07135	-0.02644	-0.00526	0.01748	-0.00272
198.674	0.07109	-0.02419	-0.00366	0.01732	-0.00547
198.862	0.07083	-0.02216	-0.00221	0.01711	-0.00826
198.999	0.07056	-0.02033	-0.00092144	0.01686	-0.01107
199.162	0.07027	-0.01873	0.00019845	0.01657	-0.01389
199.35	0.06996	-0.01733	0.00117	0.01626	-0.01668
199.525	0.06965	-0.01617	0.00196	0.01592	-0.01944
199.674	0.06933	-0.01522	0.00259	0.01558	-0.02216
199.837	0.06901	-0.01451	0.00305	0.01524	-0.0248
200.013	0.0687	-0.01402	0.00335	0.01491	-0.02737
200.189	0.06839	-0.01377	0.00347	0.01461	-0.02984
200.364	0.06807	-0.01374	0.00343	0.01433	-0.03221
200.552	0.06775	-0.01395	0.00322	0.0141	-0.03449
200.689	0.06743	-0.01436	0.00285	0.01392	-0.03665
200.852	0.06712	-0.01496	0.00235	0.0138	-0.03871
201.039	0.06682	-0.01574	0.00171	0.01374	-0.04064
201.213	0.06652	-0.01668	0.000961	0.01376	-0.04246
201.375	0.06623	-0.01777	0.00010105	0.01387	-0.04416
201.538	0.06595	-0.01899	-0.00085259	0.01406	-0.04575
201.714	0.06565	-0.02032	-0.00189	0.01435	-0.04723
201.889	0.06535	-0.02175	-0.003	0.01473	-0.04861
202.051	0.06504	-0.02328	-0.00419	0.0152	-0.04989
202.226	0.06472	-0.02486	-0.00542	0.01576	-0.0511
202.413	0.06439	-0.02651	-0.0067	0.01642	-0.05225
202.55	0.06408	-0.02819	-0.008	0.01717	-0.05333
202.724	0.06377	-0.0299	-0.00932	0.01799	-0.05436
202.886	0.06345	-0.03162	-0.01065	0.0189	-0.05535
203.073	0.06314	-0.03334	-0.01197	0.01986	-0.05632
203.233	0.06285	-0.03504	-0.01328	0.0209	-0.05727
203.392	0.06255	-0.03671	-0.01457	0.02199	-0.05823
203.55	0.06224	-0.03835	-0.01584	0.02311	-0.05919
203.731	0.06194	-0.03993	-0.01706	0.02426	-0.06018
203.901	0.06165	-0.04146	-0.01825	0.02541	-0.0612
204.071	0.06135	-0.04292	-0.01938	0.02655	-0.06228
204.23	0.06106	-0.04432	-0.02047	0.02767	-0.06341
204.378	0.06077	-0.04562	-0.02148	0.02873	-0.06461
204.54	0.06047	-0.04684	-0.02244	0.02973	-0.06586
204.714	0.06016	-0.04795	-0.02332	0.03065	-0.06718
204.888	0.05984	-0.04898	-0.02414	0.03146	-0.06855
205.051	0.05951	-0.04991	-0.02489	0.03216	-0.06998
205.227	0.05918	-0.05074	-0.02557	0.03273	-3.54498e-05
205.401	0.05884	-0.05148	-0.02618	0.03316	-0.00272
205.563	0.05851	-0.05214	-0.02673	0.03344	-0.00547
205.751	0.05819	-0.05271	-0.02721	0.03356	-0.00826
205.913	0.05787	-0.05321	-0.02765	0.03351	-0.01107
206.088	0.05753	-0.05362	-0.02802	0.03329	-0.01389
206.263	0.05718	-0.05396	-0.02834	0.0329	-0.01668
206.4	0.05684	-0.05423	-0.0286	0.03234	-0.01944
206.576	0.05649	-0.05444	-0.02883	0.03159	-0.02216
206.765	0.05615	-0.05459	-0.029	0.03068	-0.0248
206.914	0.0558	-0.05469	-0.02915	0.02961	-0.02737
207.089	0.05544	-0.05474	-0.02926	0.02836	-0.02984
207.251	0.05509	-0.05475	-0.02933	0.02697	-0.03221
207.434	0.05474	-0.05474	-0.0294	0.02545	-0.03449
207.591	0.05439	-0.0547	-0.02944	0.02381	-0.03665
207.769	0.05405	-0.05465	-0.02947	0.02206	-0.03871
207.926	0.05372	-0.05459	-0.02949	0.02022	-0.04064
208.108	0.0534	-0.05453	-0.02951	0.01832	-0.04246
208.244	0.05309	-0.05448	-0.02953	0.01637	-0.04416
208.42	0.05279	-0.05445	-0.02957	0.01438	-0.04575
208.596	0.05248	-0.05445	-0.02963	0.01238	-0.04723
208.772	0.05215	-0.05447	-0.02971	0.01041	-0.04861
208.935	0.05184	-0.05453	-0.02982	0.00845	-0.04989
209.084	0.05151	-0.05462	-0.02995	0.00656	-0.0511
209.259	0.05119	-0.05475	-0.03011	0.00472	-0.05225
209.445	0.05084	-0.05493	-0.03031	0.00297	-0.05333
209.608	0.05049	-0.05514	-0.03054	0.00132	-0.05436
209.795	0.05013	-0.05541	-0.03081	-0.000216284	-0.05535
209.932	0.04976	-0.05572	-0.03111	-0.00161	-0.05632
210.107	0.04939	-0.05609	-0.03145	-0.00287	-0.05727
210.27	0.04901	-0.05653	-0.03185	-0.00398	-0.05823
210.46	0.04863	-0.05703	-0.0323	-0.00492	-0.05919
210.636	0.04825	-0.0576	-0.03279	-0.00568	-0.06018
210.786	0.04788	-0.05823	-0.03333	-0.00628	-0.0612
210.961	0.04753	-0.05892	-0.03391	-0.00669	-0.06228
211.121	0.04718	-0.05968	-0.03454	-0.00693	-0.06341
211.303	0.04684	-0.06049	-0.0352	-0.007	-0.06461
211.471	0.04651	-0.06138	-0.03592	-0.00691	-0.06586
211.628	0.04617	-0.06231	-0.03667	-0.00668	-0.06718
211.808	0.04583	-0.06329	-0.03746	-0.00631	-0.06855
211.943	0.04548	-0.06432	-0.03829	-0.0058	-0.06998
212.104	0.04512	-0.06541	-0.03916	-0.00519	-3.54498e-05
212.279	0.04475	-0.06653	-0.04006	-0.00447	-0.00272
212.453	0.04437	-0.06769	-0.04099	-0.00368	-0.00547
212.616	0.04397	-0.06889	-0.04195	-0.00281	-0.00826
212.79	0.04357	-0.07012	-0.04294	-0.00189	-0.01107
212.966	0.04315	-0.07138	-0.04395	-0.000936798	-0.01389
213.141	0.04273	-0.07266	-0.04497	2.70355e-05	-0.01668
213.305	0.04229	-0.07396	-0.04602	0.000991338	-0.01944
213.483	0.04183	-0.07527	-0.04707	0.00194	-0.02216
213.634	0.04136	-0.0766	-0.04815	0.00286	-0.0248
213.798	0.04088	-0.07792	-0.04921	0.00373	-0.02737
213.984	0.04039	-0.07923	-0.05028	0.00454	-0.02984
214.144	0.03989	-0.08055	-0.05135	0.00528	-0.03221
214.304	0.0394	-0.08183	-0.05239	0.00594	-0.03449
214.474	0.0389	-0.08308	-0.05341	0.00651	-0.03665
214.633	0.03841	-0.08432	-0.05442	0.00696	-0.03871
214.814	0.03792	-0.08552	-0.0554	0.0073	-0.04064
214.987	0.03744	-0.08667	-0.05634	0.00753	-0.04246
215.161	0.03695	-0.08776	-0.05724	0.00762	-0.04416
215.337	0.03646	-0.08881	-0.05811	0.00759	-0.04575
215.475	0.03595	-0.08979	-0.05893	0.00742	-0.04723
215.639	0.03543	-0.0907	-0.0597	0.00712	-0.04861
215.829	0.03491	-0.09154	-0.06043	0.0067	-0.04989
216.006	0.03437	-0.09231	-0.0611	0.00616	-0.0511
216.17	0.03382	-0.09299	-0.06171	0.0055	-0.05225
216.333	0.03326	-0.09359	-0.06226	0.00473	-0.05333
216.497	0.03269	-0.09411	-0.06276	0.00388	-0.05436
216.687	0.03213	-0.09454	-0.06319	0.00293	-0.05535
216.851	0.03156	-0.09489	-0.06356	0.00191	-0.05632
217.036	0.031	-0.09517	-0.06388	0.000821303	-0.05727
217.207	0.03046	-0.09534	-0.06411	-0.00032403	-0.05823
217.343	0.02993	-0.09543	-0.06428	-0.00152	-0.05919
217.514	0.0294	-0.09543	-0.06439	-0.00276	-0.06018
217.685	0.02888	-0.09535	-0.06443	-0.00403	-0.0612
217.844	0.02838	-0.09519	-0.06441	-0.00532	-0.06228
218.029	0.02788	-0.09496	-0.06434	-0.00662	-0.06341
218.191	0.02739	-0.09466	-0.06422	-0.00793	-0.06461
218.354	0.0269	-0.0943	-0.06405	-0.00925	-0.06586
218.517	0.0264	-0.09388	-0.06384	-0.01056	-0.06718
218.706	0.02589	-0.09343	-0.06361	-0.01186	-0.06855
218.883	0.02536	-0.09294	-0.06336	-0.01315	-0.06998
219.061	0.02482	-0.09243	-0.06309	-0.01441	-0.05333
219.199	0.02427	-0.0919	-0.06281	-0.01565	-0.05436
219.377	0.02371	-0.09135	-0.06252	-0.01687	-0.05535
219.542	0.02314	-0.09082	-0.06224	-0.01806	-0.05632
219.718	0.02256	-0.0903	-0.06197	-0.01922	-0.05727
219.892	0.02197	-0.08982	-0.06174	-0.02034	-0.05823
220.052	0.02137	-0.08939	-0.06154	-0.02144	-0.05919
220.224	0.02078	-0.08902	-0.06138	-0.02249	-0.06018
220.396	0.02018	-0.08875	-0.0613	-0.02351	-0.0612
220.554	0.01958	-0.08859	-0.06131	-0.02449	-0.06228
220.736	0.01898	-0.08855	-0.0614	-0.02544	-0.06341
220.897	0.01837	-0.08865	-0.06159	-0.02636	-0.06461
221.073	0.01778	-0.08889	-0.06188	-0.02724	-0.06586
221.211	0.01717	-0.0893	-0.06231	-0.02809	-0.06718
221.387	0.01658	-0.08988	-0.06285	-0.02892	-0.06855
221.563	0.01598	-0.09065	-0.06354	-0.02971	-0.05333
221.753	0.01539	-0.0916	-0.06435	-0.03048	-0.05436
221.904	0.01481	-0.09277	-0.06533	-0.03122	-0.05535
222.081	0.01423	-0.09416	-0.06647	-0.03194	-0.05632
222.246	0.01366	-0.09577	-0.06777	-0.03262	-0.05727
222.423	0.01307	-0.09758	-0.06922	-0.03327	-0.05823
222.601	0.01248	-0.09963	-0.07084	-0.03389	-0.05919
222.789	0.01188	-0.10192	-0.07265	-0.03447	-0.06018
222.926	0.01127	-0.10443	-0.07462	-0.03502	-0.0612
223.086	0.01068	-0.10715	-0.07674	-0.03552	-0.06228
223.269	0.01006	-0.11011	-0.07904	-0.03598	-0.06341
223.439	0.00945	-0.11328	-0.08149	-0.0364	-0.06461
223.611	0.00882	-0.11665	-0.0841	-0.03676	-0.06586
223.759	0.00818	-0.1202	-0.08684	-0.03706	-0.06718
223.968	0.00753	-0.12392	-0.08971	-0.03731	-0.06855
224.162	0.00687	-0.1278	-0.09269	-0.03751	-0.05333
224.348	0.00618	-0.13182	-0.09579	-0.03765	-0.05436
224.547	0.0055	-0.13596	-0.09897	-0.03774	-0.05535
224.727	0.00482	-0.14019	-0.10222	-0.03778	-0.05632
224.903	0.00415	-0.1445	-0.10553	-0.03779	-0.05727
225.04	0.0035	-0.14886	-0.10886	-0.03777	-0.05823
225.213	0.00286	-0.15325	-0.11222	-0.03771	-0.05919
225.386	0.00226	-0.15765	-0.11558	-0.03763	-0.06018
225.547	0.00167	-0.16202	-0.11891	-0.03753	-0.0612
225.719	0.0011	-0.16636	-0.12222	-0.03741	-0.06228
225.869	0.000547025	-0.17061	-0.12546	-0.03729	-0.06341
226.058	-9.76831e-06	-0.17477	-0.12863	-0.03716	-0.06461
226.235	-0.000566562	-0.17883	-0.13173	-0.03706	-0.06586
226.411	-0.00112	-0.18275	-0.13473	-0.03698	-0.06718
226.588	-0.00167	-0.18652	-0.13761	-0.03694	-0.06855
226.727	-0.00222	-0.19011	-0.14036	-0.03694	-0.05333
226.892	-0.00278	-0.19352	-0.14298	-0.03699	-0.05436
227.082	-0.00337	-0.19673	-0.14546	-0.0371	-0.05535
227.248	-0.00398	-0.19973	-0.14779	-0.03727	-0.05632
227.414	-0.0046	-0.20251	-0.14996	-0.0375	-0.05727
227.606	-0.00525	-0.20506	-0.15197	-0.0378	-0.05823
227.77	-0.0059	-0.20737	-0.1538	-0.03817	-0.05919
227.944	-0.00657	-0.20944	-0.15546	-0.03863	-0.06018
228.116	-0.00726	-0.2113	-0.15696	-0.0392	-0.0612
228.287	-0.00793	-0.21292	-0.15829	-0.03987	-0.06228
228.447	-0.00861	-0.21432	-0.15945	-0.04065	-0.06341
228.62	-0.00927	-0.21551	-0.16046	-0.04155	-0.06461
228.769	-0.00993	-0.2165	-0.16132	-0.04257	-0.06586
228.932	-0.0106	-0.21734	-0.16207	-0.0437	-0.06718
229.123	-0.01125	-0.21799	-0.16268	-0.04493	-0.06855
229.288	-0.01191	-0.21849	-0.16318	-0.04628	-0.05333
229.453	-0.01256	-0.21888	-0.1636	-0.0477	-0.05436
229.631	-0.01321	-0.21916	-0.16393	-0.04921	-0.05535
229.807	-0.01384	-0.21935	-0.1642	-0.05081	-0.05632
229.968	-0.01449	-0.21947	-0.16441	-0.05246	-0.05727
230.14	-0.01514	-0.21956	-0.16461	-0.05416	-0.05823
230.313	-0.01581	-0.21963	-0.16479	-0.05591	-0.05919
230.485	-0.0165	-0.21969	-0.16498	-0.05768	-0.06018
230.622	-0.0172	-0.21979	-0.16519	-0.05948	-0.0612
230.809	-0.0179	-0.21993	-0.16543	-0.06126	-0.06228
230.974	-0.01859	-0.22015	-0.16573	-0.06305	-0.06341
231.165	-0.01928	-0.22046	-0.1661	-0.06481	-0.06461
231.343	-0.01997	-0.22087	-0.16653	-0.06654	-0.06586
231.496	-0.02066	-0.22142	-0.16708	-0.06821	-0.06718
231.663	-0.02135	-0.22212	-0.16773	-0.06983	-0.06855
231.839	-0.02204	-0.22298	-0.1685	-0.07141	-0.05333
232.013	-0.02273	-0.22403	-0.16941	-0.07291	-0.05436
232.197	-0.02341	-0.22526	-0.17045	-0.07434	-0.05535
232.369	-0.02408	-0.22667	-0.17162	-0.07571	-0.05632
232.506	-0.02475	-0.22827	-0.17293	-0.077	-0.05727
232.667	-0.02543	-0.23007	-0.17439	-0.07822	-0.05823
232.842	-0.0261	-0.23206	-0.17599	-0.07937	-0.05919
233.035	-0.02679	-0.23425	-0.17774	-0.08045	-0.06018
233.189	-0.02748	-0.23662	-0.17962	-0.08147	-0.0612
233.369	-0.02817	-0.23918	-0.18164	-0.08243	-0.06228
233.533	-0.02887	-0.24193	-0.18381	-0.08336	-0.06341
233.71	-0.02956	-0.24487	-0.18611	-0.08425	-0.06461
233.896	-0.03026	-0.24798	-0.18854	-0.08513	-0.06586
234.07	-0.03097	-0.25123	-0.19107	-0.086	-0.06718
234.207	-0.03167	-0.25465	-0.19372	-0.08688	-0.06855
234.381	-0.03239	-0.25819	-0.19647	-0.08778	-0.05333
234.555	-0.03312	-0.26185	-0.19931	-0.08871	-0.05436
234.719	-0.03388	-0.2656	-0.20222	-0.0897	-0.05535
234.896	-0.03465	-0.26942	-0.20519	-0.09078	-0.05632
235.073	-0.03544	-0.27329	-0.20819	-0.09194	-0.05727
235.239	-0.03627	-0.27722	-0.21125	-0.09323	-0.05823
235.419	-0.03711	-0.28117	-0.21433	-0.09465	-0.05919
235.599	-0.03795	-0.28516	-0.21743	-0.09623	-0.06018
235.764	-0.03878	-0.28914	-0.22052	-0.09798	-0.0612
235.951	-0.0396	-0.29312	-0.22362	-0.0999	-0.06228
236.089	-0.04042	-0.29708	-0.22669	-0.10203	-0.06341
236.251	-0.04123	-0.301	-0.22974	-0.10438	-0.06461
236.424	-0.04203	-0.3049	-0.23277	-0.10692	-0.06586
236.598	-0.04282	-0.30871	-0.23573	-0.10969	-0.06718
236.761	-0.04362	-0.31248	-0.23867	-0.11268	-0.06855
236.938	-0.04441	-0.31617	-0.24154	-0.11587	-0.05333
237.104	-0.04518	-0.31979	-0.24436	-0.1193	-0.05436
237.284	-0.04594	-0.32332	-0.24711	-0.12292	-0.05535
237.478	-0.04668	-0.32677	-0.24979	-0.12675	-0.05632
237.655	-0.04743	-0.33017	-0.25244	-0.13075	-0.05727
237.829	-0.04821	-0.33346	-0.25502	-0.13492	-0.05823
237.967	-0.04901	-0.33669	-0.25756	-0.13926	-0.05919
238.14	-0.04986	-0.33985	-0.26005	-0.14373	-0.06018
238.301	-0.05073	-0.34296	-0.26251	-0.14833	-0.0612
238.486	-0.05164	-0.34603	-0.26495	-0.153	-0.06228
238.661	-0.05256	-0.34902	-0.26734	-0.15776	-0.06341
238.813	-0.0535	-0.35199	-0.26971	-0.16256	-0.06461
238.977	-0.05445	-0.35494	-0.27207	-0.16737	-0.06586
239.156	-0.05541	-0.35788	-0.27443	-0.17215	-0.06718
239.335	-0.05636	-0.36078	-0.27675	-0.17692	-0.06855
239.514	-0.0573	-0.3637	-0.27909	-0.18162	-0.05333
239.702	-0.05824	-0.36664	-0.28144	-0.18623	-0.05436
239.84	-0.05914	-0.36961	-0.2838	-0.19072	-0.05535
239.953	-0.06001	-0.37261	-0.28618	-0.19508	-0.05632
240.187	-0.06084	-0.37566	-0.28859	-0.19927	-0.05727
240.359	-0.06162	-0.3788	-0.29106	-0.20327	-0.05823
240.532	-0.06239	-0.38201	-0.29357	-0.20705	-0.05919
240.695	-0.06313	-0.38528	-0.29613	-0.21063	-0.06018
240.845	-0.06387	-0.38864	-0.29875	-0.21395	-0.0612
241.023	-0.06461	-0.39208	-0.30143	-0.21702	-0.06228
241.215	-0.06535	-0.39565	-0.3042	-0.21987	-0.06341
241.394	-0.0661	-0.39933	-0.30706	-0.22246	-0.06461
241.558	-0.06688	-0.40311	-0.31	-0.22479	-0.06586
241.732	-0.06769	-0.40703	-0.31304	-0.22689	-0.06718
241.869	-0.06851	-0.41108	-0.31619	-0.22877	-0.06855
242.054	-0.06936	-0.41524	-0.31942	-0.23043	-0.05436
242.215	-0.07021	-0.41953	-0.32275	-0.23187	-0.05535
242.398	-0.07107	-0.42393	-0.32616	-0.23313	-0.05632
242.573	-0.07194	-0.42844	-0.32965	-0.2342	-0.05727
242.712	-0.07282	-0.43307	-0.33323	-0.23512	-0.05823
242.908	-0.07371	-0.43782	-0.3369	-0.23589	-0.05919
243.084	-0.0746	-0.44267	-0.34065	-0.23659	-0.06018
243.26	-0.07549	-0.44765	-0.34449	-0.23719	-0.0612
243.424	-0.07636	-0.45275	-0.34842	-0.23775	-0.06228
243.573	-0.07723	-0.45796	-0.35243	-0.2383	-0.06341
243.735	-0.07809	-0.46328	-0.35651	-0.23887	-0.06461
243.907	-0.07894	-0.46868	-0.36066	-0.2395	-0.06586
244.08	-0.07981	-0.47418	-0.36488	-0.24018	-0.06718
244.265	-0.08069	-0.47975	-0.36915	-0.24096	-0.06855
244.413	-0.08158	-0.48537	-0.37347	-0.24186	-0.06998
244.585	-0.08248	-0.49105	-0.37783	-0.24291	-0.07146
244.745	-0.08339	-0.49677	-0.38222	-0.24415	-0.07296
244.929	-0.0843	-0.50256	-0.38666	-0.24557	-0.07452
245.089	-0.0852	-0.5084	-0.39114	-0.2472	-0.07608
245.26	-0.08611	-0.51429	-0.39565	-0.24908	-0.07767
245.433	-0.08701	-0.5202	-0.40018	-0.25121	-0.07925
245.571	-0.0879	-0.52615	-0.40474	-0.25361	-0.08082
245.746	-0.08877	-0.53212	-0.40931	-0.25627	-0.08236
245.938	-0.08963	-0.53811	-0.41389	-0.25921	-0.08387
246.09	-0.09049	-0.54411	-0.41847	-0.26244	-0.08532
246.269	-0.09133	-0.55012	-0.42306	-0.26593	-0.08671
246.433	-0.09217	-0.55614	-0.42766	-0.2697	-0.08803
246.622	-0.093	-0.56217	-0.43226	-0.27377	-0.08926
246.784	-0.09382	-0.56818	-0.43685	-0.2781	-0.09041
246.968	-0.09465	-0.57424	-0.44148	-0.28269	-0.09146
247.128	-0.0955	-0.58028	-0.44609	-0.28752	-0.09238
247.313	-0.09634	-0.58631	-0.4507	-0.29258	-0.09318
247.45	-0.09722	-0.59237	-0.45533	-0.29787	-0.09384
247.625	-0.0981	-0.59844	-0.45997	-0.30331	-0.09435
247.804	-0.09898	-0.60457	-0.46466	-0.30892	-0.0947
247.985	-0.09987	-0.61064	-0.46931	-0.31467	-0.0949
248.151	-0.10074	-0.61677	-0.47399	-0.32056	-0.09495
248.303	-0.1016	-0.62289	-0.47867	-0.32654	-0.09485
248.479	-0.10244	-0.62903	-0.48335	-0.33257	-0.09462
248.666	-0.10327	-0.63521	-0.48807	-0.33871	-0.09426
248.827	-0.10412	-0.64141	-0.4928	-0.34487	-0.0938
249.013	-0.10498	-0.64766	-0.49757	-0.35105	-0.09323
249.149	-0.10584	-0.6539	-0.50233	-0.35724	-0.09261
249.322	-0.10672	-0.66019	-0.50714	-0.36342	-0.09192
249.494	-0.10762	-0.66654	-0.51199	-0.36955	-0.09121
249.665	-0.10851	-0.6729	-0.51685	-0.37561	-0.09049
249.825	-0.10941	-0.67927	-0.52172	-0.38161	-0.08981
249.998	-0.11029	-0.68566	-0.52659	-0.38754	-0.08919
250.147	-0.11118	-0.69211	-0.53152	-0.39334	-0.08864
250.332	-0.11209	-0.69858	-0.53646	-0.39903	-0.08823
250.496	-0.11301	-0.7051	-0.54144	-0.40467	-0.08793
250.675	-0.11394	-0.71166	-0.54646	-0.41021	-0.08782
250.868	-0.11486	-0.71827	-0.5515	-0.41564	-0.0879
251.007	-0.11574	-0.72491	-0.55657	-0.42101	-0.08819
251.187	-0.1166	-0.73157	-0.56164	-0.42632	-0.08874
251.351	-0.11743	-0.73829	-0.56675	-0.43157	-0.08954
251.525	-0.11825	-0.745	-0.57185	-0.43674	-0.09064
251.7	-0.11906	-0.7517	-0.57694	-0.44188	-0.09203
251.861	-0.11988	-0.75845	-0.58208	-0.44697	-0.09374
252.033	-0.1207	-0.76519	-0.5872	-0.45203	-0.09578
252.207	-0.12152	-0.77196	-0.59235	-0.45714	-0.09816
252.379	-0.12234	-0.7787	-0.59747	-0.46227	-0.10088
252.539	-0.12317	-0.78546	-0.60261	-0.46744	-0.10395
252.711	-0.12403	-0.79228	-0.6078	-0.4727	-0.10734
252.86	-0.12493	-0.79908	-0.61298	-0.47805	-0.11107
253.021	-0.12585	-0.80589	-0.61818	-0.48351	-0.11511
253.206	-0.12683	-0.81277	-0.62344	-0.48909	-0.11946
253.369	-0.12785	-0.81969	-0.62873	-0.49482	-0.12406
253.562	-0.12887	-0.82666	-0.63407	-0.50072	-0.12891
253.715	-0.12991	-0.83363	-0.6394	-0.50679	-0.13399
253.895	-0.13094	-0.84065	-0.64478	-0.51304	-0.13926
254.061	-0.13198	-0.84771	-0.65018	-0.51955	-0.14465
254.239	-0.13302	-0.85483	-0.65563	-0.52629	-0.15019
254.414	-0.13404	-0.86213	-0.6612	-0.53328	-0.15582
254.587	-0.13504	-0.86941	-0.66676	-0.5405	-0.16148
254.773	-0.13599	-0.87674	-0.67234	-0.54799	-0.16717
254.909	-0.13691	-0.88417	-0.67799	-0.55577	-0.17283
255.081	-0.1378	-0.89172	-0.68373	-0.56377	-0.17841
255.245	-0.13868	-0.89937	-0.68953	-0.57202	-0.18389
255.409	-0.13954	-0.90703	-0.69534	-0.58053	-0.18921
255.587	-0.1404	-0.9149	-0.70131	-0.58928	-0.19437
255.752	-0.14125	-0.92288	-0.70735	-0.5983	-0.1993
255.944	-0.14211	-0.931	-0.7135	-0.60752	-0.204
256.109	-0.14297	-0.93927	-0.71975	-0.61705	-0.20844
256.298	-0.14385	-0.94771	-0.72614	-0.62681	-0.21259
256.472	-0.14475	-0.95633	-0.73266	-0.63676	-0.21644
256.609	-0.14567	-0.96512	-0.73932	-0.64694	-0.21998
256.783	-0.14661	-0.97415	-0.74615	-0.65732	-0.22322
256.956	-0.14757	-0.9834	-0.75315	-0.66791	-0.22612
257.116	-0.14854	-0.99291	-0.76034	-0.67864	-0.22868
257.3	-0.14951	-1.00259	-0.76766	-0.68951	-0.23093
257.46	-0.15047	-1.01248	-0.77513	-0.70053	-0.23288
257.621	-0.15144	-1.02264	-0.7828	-0.71166	-0.23452
257.782	-0.15241	-1.03302	-0.79063	-0.72292	-0.2359
257.968	-0.15335	-1.0436	-0.79861	-0.7343	-0.23705
258.14	-0.15429	-1.05447	-0.80679	-0.74574	-0.23797
258.312	-0.15522	-1.06562	-0.81519	-0.75725	-0.23871
258.449	-0.15612	-1.07702	-0.82375	-0.76885	-0.23932
258.622	-0.15701	-1.08863	-0.83248	-0.78054	-0.23984
258.783	-0.15789	-1.10049	-0.84138	-0.79223	-0.24028
258.954	-0.15876	-1.11264	-0.8505	-0.80394	-0.24071
259.129	-0.15964	-1.12496	-0.85974	-0.81568	-0.24114
259.293	-0.16051	-1.13746	-0.86911	-0.82744	-0.24165
259.47	-0.16138	-1.15022	-0.87868	-0.83918	-0.24226
259.649	-0.16225	-1.16319	-0.8884	-0.85096	-0.24304
259.815	-0.16314	-1.17633	-0.89824	-0.86278	-0.24403
260.007	-0.16403	-1.18971	-0.90827	-0.87459	-0.24524
260.17	-0.16493	-1.20329	-0.91844	-0.88641	-0.24675
260.344	-0.16583	-1.21702	-0.92873	-0.8983	-0.24858
260.481	-0.16672	-1.2309	-0.93912	-0.91022	-0.25075
260.655	-0.16761	-1.24497	-0.94965	-0.92216	-0.25329
260.827	-0.1685	-1.25921	-0.96031	-0.93411	-0.25621
261.012	-0.16939	-1.27348	-0.97099	-0.94611	-0.25958
261.161	-0.1703	-1.28788	-0.98177	-0.95814	-0.26338
261.334	-0.17121	-1.3024	-0.99264	-0.9702	-0.26759
261.494	-0.17214	-1.31698	-1.00355	-0.98235	-0.27231
261.68	-0.17307	-1.33157	-1.01448	-0.99459	-0.27748
261.841	-0.17399	-1.34618	-1.02541	-1.00691	-0.28309
262.028	-0.17492	-1.36094	-1.03646	-1.01934	-0.28916
262.193	-0.17585	-1.37576	-1.04755	-1.03191	-0.29569
262.331	-0.17678	-1.39062	-1.05868	-1.04458	-0.30264
262.523	-0.1777	-1.40557	-1.06986	-1.05734	-0.30998
262.702	-0.17862	-1.42059	-1.0811	-1.07021	-0.3177
262.881	-0.17955	-1.43567	-1.09238	-1.08322	-0.32577
263.032	-0.1805	-1.45073	-1.10366	-1.0964	-0.33414
263.196	-0.18146	-1.46581	-1.11495	-1.10969	-0.34279
263.371	-0.1824	-1.48087	-1.12622	-1.12316	-0.35167
263.545	-0.18335	-1.49604	-1.13757	-1.13685	-0.36077
263.731	-0.1843	-1.51127	-1.14897	-1.15073	-0.37006
263.891	-0.18526	-1.52656	-1.16041	-1.16477	-0.37945
264.077	-0.18623	-1.54187	-1.17188	-1.17897	-0.38896
264.213	-0.18723	-1.55727	-1.18341	-1.19339	-0.39852
264.387	-0.18826	-1.57281	-1.19505	-1.20804	-0.40811
264.56	-0.18933	-1.58841	-1.20675	-1.22281	-0.41765
264.732	-0.19041	-1.60407	-1.21849	-1.23779	-0.42712
264.893	-0.19151	-1.61983	-1.23031	-1.25297	-0.43649
265.041	-0.19262	-1.63571	-1.24221	-1.26837	-0.44573
265.214	-0.19375	-1.65173	-1.25423	-1.28392	-0.45481
265.399	-0.19492	-1.66784	-1.26632	-1.29974	-0.46373
265.571	-0.1961	-1.68416	-1.27857	-1.31576	-0.47244
265.745	-0.19728	-1.70075	-1.29101	-1.33195	-0.48094
265.882	-0.19844	-1.71758	-1.30363	-1.34838	-0.48923
266.059	-0.19959	-1.73462	-1.3164	-1.365	-0.49729
266.239	-0.20072	-1.75192	-1.32936	-1.38194	-0.5051
266.406	-0.20181	-1.76953	-1.34253	-1.39902	-0.51268
266.586	-0.2029	-1.7873	-1.35583	-1.41628	-0.51999
266.765	-0.20396	-1.80528	-1.36927	-1.43377	-0.52707
266.929	-0.20502	-1.8236	-1.38297	-1.45145	-0.53392
267.105	-0.20607	-1.84216	-1.39684	-1.46939	-0.54058
267.279	-0.20712	-1.86103	-1.41093	-1.48748	-0.54705
267.455	-0.20817	-1.8804	-1.4254	-1.50577	-0.55336
267.619	-0.20926	-1.90016	-1.44016	-1.52427	-0.55952
267.806	-0.21036	-1.9203	-1.4552	-1.54297	-0.56557
267.977	-0.21149	-1.94076	-1.47049	-1.56197	-0.57153
268.113	-0.21264	-1.96176	-1.48617	-1.58108	-0.57741
268.285	-0.2138	-1.98319	-1.50217	-1.60034	-0.58324
268.459	-0.21496	-2.00488	-1.51837	-1.61977	-0.58905
268.62	-0.21611	-2.02705	-1.53491	-1.63935	-0.59488
268.769	-0.21726	-2.04967	-1.55179	-1.65909	-0.60075
268.956	-0.21839	-2.07278	-1.56903	-1.67898	-0.60672
269.117	-0.21951	-2.09619	-1.58648	-1.69899	-0.6128
269.291	-0.22061	-2.12023	-1.60439	-1.7192	-0.61902
269.465	-0.22167	-2.14483	-1.62271	-1.73956	-0.62539
269.638	-0.22271	-2.16981	-1.6413	-1.76005	-0.63195
269.828	-0.22372	-2.19529	-1.66025	-1.78066	-0.63872
269.966	-0.22473	-2.22141	-1.67968	-1.80129	-0.64568
270.133	-0.22574	-2.24817	-1.69958	-1.82201	-0.65285
270.328	-0.22675	-2.27535	-1.71978	-1.84277	-0.66029
270.508	-0.22778	-2.30301	-1.74034	-1.8636	-0.66798
270.661	-0.22882	-2.33128	-1.76136	-1.88446	-0.67592
270.826	-0.22988	-2.36001	-1.78271	-1.90542	-0.68412
271.003	-0.23095	-2.38938	-1.80454	-1.92648	-0.69262
271.178	-0.23204	-2.41926	-1.82675	-1.94759	-0.70141
271.366	-0.23315	-2.44977	-1.84943	-1.96878	-0.71044
271.54	-0.23429	-2.4808	-1.87249	-1.99002	-0.71973
271.676	-0.23546	-2.51237	-1.89596	-2.01136	-0.72929
271.849	-0.23665	-2.54469	-1.91999	-2.03264	-0.73912
272.024	-0.23785	-2.57748	-1.94436	-2.05391	-0.74915
272.186	-0.23908	-2.61091	-1.96921	-2.07526	-0.75937
272.348	-0.24033	-2.6448	-1.9944	-2.09664	-0.76978
272.51	-0.24159	-2.67933	-2.02006	-2.11801	-0.78035
272.697	-0.24286	-2.71445	-2.04616	-2.13938	-0.79109
272.859	-0.24413	-2.75033	-2.07282	-2.16092	-0.80196
273.044	-0.24542	-2.7868	-2.09992	-2.18259	-0.81292
273.217	-0.2467	-2.82393	-2.12751	-2.20426	-0.82396
273.354	-0.24798	-2.8617	-2.15556	-2.22603	-0.83509
273.528	-0.24925	-2.90021	-2.18416	-2.24799	-0.84633
273.704	-0.25051	-2.93947	-2.2133	-2.27018	-0.85753
273.871	-0.25176	-2.97931	-2.24287	-2.29243	-0.86876
274.064	-0.25298	-3.01972	-2.27286	-2.31481	-0.87996
274.23	-0.25419	-3.0607	-2.30326	-2.33741	-0.89113
274.398	-0.25538	-3.10238	-2.33417	-2.36016	-0.90228
274.565	-0.25657	-3.14475	-2.36559	-2.38319	-0.91329
274.756	-0.25776	-3.1877	-2.39744	-2.40647	-0.92434
274.931	-0.25893	-3.23119	-2.42968	-2.42996	-0.93526
275.108	-0.26011	-3.27571	-2.46268	-2.45372	-0.94611
275.245	-0.26128	-3.32095	-2.49621	-2.47775	-0.9569
275.42	-0.26245	-3.36683	-2.53021	-2.50227	-0.9676
275.583	-0.26361	-3.41354	-2.56482	-2.52699	-0.97821
275.758	-0.26477	-3.461	-2.59999	-2.55197	-0.98864
275.933	-0.26591	-3.50935	-2.6358	-2.57728	-0.99899
276.095	-0.26706	-3.55807	-2.67188	-2.60288	-1.00921
276.268	-0.26819	-3.60761	-2.70857	-2.62882	-1.01933
276.441	-0.26932	-3.65798	-2.74587	-2.65506	-1.02936
276.603	-0.27047	-3.70887	-2.78355	-2.68164	-1.03933
276.777	-0.2716	-3.76084	-2.82203	-2.7086	-1.04923
276.965	-0.27272	-3.8135	-2.86101	-2.73596	-1.05906
277.102	-0.27384	-3.86691	-2.90054	-2.76371	-1.06885
277.276	-0.27493	-3.92096	-2.94054	-2.79185	-1.07859
277.449	-0.276	-3.97596	-2.98123	-2.82016	-1.08825
277.623	-0.27705	-4.03186	-3.02258	-2.84882	-1.09788
277.786	-0.27806	-4.08814	-3.0642	-2.87771	-1.10747
277.948	-0.27905	-4.14522	-3.10641	-2.90682	-1.11705
278.121	-0.28	-4.20303	-3.14915	-2.93618	-1.1266
278.283	-0.28091	-4.2617	-3.19251	-2.96583	-1.13616
278.458	-0.28177	-4.32075	-3.23614	-2.9958	-1.14581
278.632	-0.28258	-4.38073	-3.28045	-3.02595	-1.15546
278.816	-0.28337	-4.44155	-3.32537	-3.05632	-1.16517
278.952	-0.28415	-4.50301	-3.37076	-3.087	-1.17496
279.164	-0.28492	-4.56532	-3.41677	-3.11782	-1.18486
279.301	-0.28569	-4.62842	-3.46337	-3.14873	-1.19485
279.474	-0.28648	-4.69269	-3.51083	-3.17981	-1.20489
279.654	-0.28729	-4.75751	-3.5587	-3.21099	-1.21504
279.835	-0.28814	-4.82301	-3.60708	-3.24235	-1.22535
279.975	-0.28902	-4.88944	-3.65614	-3.27378	-1.23574
280.154	-0.28994	-4.95657	-3.70573	-3.30537	-1.24623
280.335	-0.29089	-5.02479	-3.75613	-3.33728	-1.25693
280.527	-0.29185	-5.09373	-3.80706	-3.36929	-1.26777
280.702	-0.29281	-5.16351	-3.85861	-3.40149	-1.27877
280.878	-0.29377	-5.23433	-3.91093	-3.43393	-1.28992
281.015	-0.29473	-5.30611	-3.96395	-3.4666	-1.30126
281.191	-0.29569	-5.37899	-4.01778	-3.49954	-1.31281
281.355	-0.29664	-5.45279	-4.07228	-3.53252	-1.32449
281.542	-0.29761	-5.52746	-4.12743	-3.56579	-1.33632
281.692	-0.2986	-5.6032	-4.18338	-3.59933	-1.34832
281.866	-0.29958	-5.67995	-4.24006	-3.63309	-1.36048
282.026	-0.30058	-5.75776	-4.29753	-3.66709	-1.37287
282.2	-0.30159	-5.83654	-4.35571	-3.70153	-1.3854
282.387	-0.3026	-5.91658	-4.41482	-3.73638	-1.39812
282.561	-0.30363	-5.99806	-4.47499	-3.77157	-1.41104
282.698	-0.30468	-6.08077	-4.53608	-3.80724	-1.42416
282.86	-0.30574	-6.16478	-4.59812	-3.84336	-1.43744
283.049	-0.30681	-6.25012	-4.66114	-3.88008	-1.45086
283.212	-0.30789	-6.33697	-4.72528	-3.91719	-1.46443
283.399	-0.30895	-6.42481	-4.79014	-3.95477	-1.47815
283.562	-0.31001	-6.51385	-4.85589	-3.99295	-1.49199
283.724	-0.31102	-6.60438	-4.92272	-4.03162	-1.50595
283.899	-0.31201	-6.69612	-4.99043	-4.07099	-1.52005
284.075	-0.313	-6.78912	-5.05908	-4.11087	-1.53431
284.237	-0.31397	-6.8839	-5.12903	-4.15134	-1.5487
284.411	-0.31496	-6.98014	-5.20006	-4.19246	-1.5632
284.582	-0.31595	-7.0779	-5.27221	-4.23417	-1.57781
284.719	-0.31694	-7.17716	-5.34546	-4.2765	-1.59254
284.896	-0.31795	-7.27812	-5.41997	-4.31938	-1.60739
285.081	-0.31894	-7.38081	-5.49575	-4.36278	-1.62228
285.232	-0.31992	-7.48485	-5.57251	-4.40671	-1.63723
285.407	-0.3209	-7.5905	-5.65047	-4.45114	-1.6523
285.569	-0.32186	-7.69776	-5.7296	-4.49604	-1.66741
285.756	-0.32281	-7.80648	-5.80981	-4.54153	-1.68263
285.919	-0.32375	-7.91666	-5.89109	-4.58741	-1.69796
286.096	-0.32466	-8.02868	-5.97372	-4.63367	-1.71335
286.271	-0.32556	-8.14238	-6.05758	-4.68028	-1.72883
286.461	-0.32643	-8.25759	-6.14255	-4.7272	-1.74438
286.574	-0.32729	-8.37443	-6.22871	-4.77444	-1.76002
286.784	-0.32815	-8.49313	-6.31625	-4.82182	-1.77568
286.967	-0.329	-8.61374	-6.40518	-4.86927	-1.79138
287.148	-0.32987	-8.73582	-6.49521	-4.91684	-1.80718
287.315	-0.33075	-8.85941	-6.58635	-4.96452	-1.82302
287.478	-0.33164	-8.98463	-6.67868	-5.0122	-1.83887
287.639	-0.33256	-9.11146	-6.77221	-5.05982	-1.85478
287.824	-0.33348	-9.24	-6.867	-5.10738	-1.87081
287.985	-0.3344	-9.37013	-6.96296	-5.15476	-1.88691
288.172	-0.33532	-9.50175	-7.06002	-5.202	-1.90309
288.309	-0.33624	-9.6351	-7.15835	-5.249	-1.91938
288.484	-0.33716	-9.77021	-7.25797	-5.29572	-1.93577
288.658	-0.33808	-9.90709	-7.3589	-5.34196	-1.9523
288.833	-0.339	-10.0454	-7.46085	-5.38783	-1.96887
288.994	-0.33993	-10.1851	-7.56389	-5.43336	-1.98556
289.179	-0.34085	-10.3265	-7.66816	-5.4784	-2.0023
289.315	-0.34176	-10.4694	-7.77347	-5.52289	-2.01911
289.502	-0.34269	-10.6136	-7.8798	-5.56683	-2.0361
289.664	-0.34361	-10.7595	-7.98735	-5.6104	-2.05318
289.85	-0.34455	-10.9068	-8.09597	-5.65344	-2.07039
290.023	-0.34551	-11.0558	-8.20581	-5.69587	-2.08771
290.159	-0.34648	-11.2061	-8.31662	-5.73776	-2.10514
290.321	-0.34746	-11.3578	-8.42846	-5.77911	-2.12269
290.507	-0.34845	-11.511	-8.54147	-5.81998	-2.1403
290.68	-0.34944	-11.6653	-8.65518	-5.86021	-2.15799
290.853	-0.35044	-11.8207	-8.76976	-5.89983	-2.17576
291.001	-0.35146	-11.9772	-8.8852	-5.93893	-2.19358
291.163	-0.3525	-12.1348	-9.00137	-5.97745	-2.21149
291.348	-0.35355	-12.2934	-9.11832	-6.01541	-2.2295
291.522	-0.35463	-12.4528	-9.23585	-6.05291	-2.24757
291.683	-0.35572	-12.6131	-9.35402	-6.08986	-2.2657
291.87	-0.35683	-12.7744	-9.47297	-6.12635	-2.28385
292.006	-0.35793	-12.9363	-9.59232	-6.16226	-2.30204
292.167	-0.35902	-13.0987	-9.71208	-6.19769	-2.32023
292.341	-0.36012	-13.2617	-9.83228	-6.23269	-2.33833
292.515	-0.3612	-13.425	-9.9527	-6.26715	-2.35637
292.701	-0.36228	-13.5887	-10.0734	-6.30107	-2.37432
292.85	-0.36334	-13.7521	-10.1938	-6.33443	-2.39217
293.024	-0.36437	-13.9154	-10.3143	-6.3673	-2.40988
293.198	-0.36536	-14.0785	-10.4345	-6.39978	-2.42745
293.36	-0.36632	-14.241	-10.5543	-6.43175	-2.44491
293.533	-0.36725	-14.403	-10.6737	-6.46315	-2.4622
293.707	-0.36817	-14.5642	-10.7925	-6.49406	-2.47926
293.894	-0.36908	-14.7245	-10.9107	-6.52441	-2.49615
294.03	-0.36998	-14.8835	-11.0279	-6.55416	-2.51276
294.192	-0.37088	-15.0416	-11.1444	-6.58318	-2.52914
294.378	-0.37178	-15.1981	-11.2598	-6.6115	-2.5452
294.551	-0.37268	-15.3529	-11.3739	-6.63909	-2.56093
294.714	-0.37357	-15.5054	-11.4863	-6.66585	-2.57637
294.876	-0.37445	-15.6558	-11.5972	-6.69183	-2.59143
295.051	-0.37533	-15.8037	-11.7062	-6.71694	-2.60621
295.227	-0.37621	-15.9487	-11.8131	-6.74121	-2.62067
295.402	-0.37711	-16.0909	-11.9179	-6.76449	-2.63471
295.565	-0.378	-16.23	-12.0205	-6.7867	-2.64842
295.752	-0.3789	-16.3657	-12.1206	-6.80781	-2.66176
295.889	-0.37981	-16.4979	-12.2181	-6.82778	-2.67476
296.065	-0.38071	-16.6262	-12.3127	-6.8465	-2.68734
296.229	-0.38161	-16.7507	-12.4045	-6.86389	-2.69951
296.417	-0.38251	-16.8707	-12.4929	-6.87995	-2.71134
296.581	-0.38342	-16.9861	-12.578	-6.89466	-2.72279
296.746	-0.38434	-17.0967	-12.6596	-6.90793	-2.73382
296.91	-0.38529	-17.2023	-12.7376	-6.91967	-2.74451
297.1	-0.38625	-17.303	-12.8119	-6.93008	-2.7549
297.276	-0.38722	-17.3983	-12.8822	-6.93886	-2.76496
297.452	-0.38816	-17.488	-12.9484	-6.94611	-2.7747
297.591	-0.38911	-17.5722	-13.0106	-6.9518	-2.78415
297.766	-0.39002	-17.6505	-13.0684	-6.956	-2.79333
297.93	-0.39092	-17.723	-13.1219	-6.95859	-2.80226
298.119	-0.39181	-17.7893	-13.1709	-6.95951	-2.81086
298.284	-0.3927	-17.8493	-13.2153	-6.95892	-2.81923
298.45	-0.39358	-17.903	-13.2549	-6.95673	-2.82735
298.615	-0.39448	-17.9504	-13.29	-6.95297	-2.83524
298.806	-0.39537	-17.9914	-13.3203	-6.94759	-2.84299
298.983	-0.39625	-18.0258	-13.3459	-6.94089	-2.8505
299.16	-0.39714	-18.054	-13.3667	-6.93277	-2.85785
299.324	-0.39802	-18.0757	-13.3829	-6.92327	-2.86503
299.501	-0.39891	-18.091	-13.3943	-6.91253	-2.87206
299.641	-0.3998	-18.0999	-13.4011	-6.90045	-2.87889
299.819	-0.40071	-18.1025	-13.4032	-6.88729	-2.88553
299.996	-0.40162	-18.0986	-13.4005	-6.8729	-2.89199
300.186	-0.40255	-18.0884	-13.3932	-6.85746	-2.89827
300.338	-0.40348	-18.0721	-13.3814	-6.84097	-2.90436
300.516	-0.40442	-18.05	-13.3653	-6.82345	-2.91027
300.68	-0.40536	-18.0217	-13.3447	-6.80525	-2.91598
300.87	-0.40629	-17.9878	-13.3198	-6.78634	-2.9215
301.037	-0.40725	-17.9482	-13.2909	-6.76671	-2.92681
301.22	-0.40823	-17.9033	-13.2581	-6.74645	-2.93187
301.403	-0.40923	-17.8532	-13.2214	-6.72568	-2.93668
301.545	-0.41025	-17.7979	-13.1809	-6.70439	-2.94118
301.728	-0.41128	-17.7378	-13.1368	-6.68261	-2.94542
301.922	-0.41231	-17.6729	-13.0893	-6.66035	-2.9493
302.1	-0.41335	-17.6036	-13.0385	-6.63778	-2.95287
302.253	-0.41438	-17.53	-12.9845	-6.6149	-2.95605
302.417	-0.41542	-17.4522	-12.9275	-6.59176	-2.95886
302.606	-0.41644	-17.3705	-12.8675	-6.56846	-2.96126
302.768	-0.41746	-17.2849	-12.8048	-6.54498	-2.96326
302.956	-0.41845	-17.196	-12.7396	-6.52134	-2.96478
303.118	-0.41943	-17.1039	-12.6719	-6.49747	-2.96582
303.305	-0.42039	-17.0085	-12.6019	-6.47347	-2.96638
303.442	-0.42132	-16.9103	-12.5298	-6.44924	-2.96644
303.618	-0.42225	-16.8093	-12.4557	-6.42482	-2.96594
303.779	-0.42316	-16.7059	-12.3798	-6.40021	-2.96487
303.954	-0.42407	-16.5999	-12.3019	-6.37536	-2.96325
304.116	-0.42497	-16.4917	-12.2224	-6.35032	-2.96105
304.289	-0.42585	-16.3813	-12.1414	-6.32501	-2.95822
304.463	-0.42672	-16.2687	-12.0587	-6.29957	-2.95479
304.624	-0.42757	-16.1544	-11.9747	-6.27385	-2.95079
304.81	-0.42842	-16.0383	-11.8895	-6.24775	-2.94615
304.984	-0.42928	-15.9208	-11.8032	-6.22127	-2.94089
305.12	-0.43014	-15.8017	-11.7156	-6.19443	-2.93499
305.294	-0.43102	-15.6812	-11.6271	-6.16719	-2.92848
305.468	-0.43192	-15.5593	-11.5376	-6.13932	-2.92132
305.629	-0.43281	-15.4364	-11.4473	-6.11093	-2.9135
305.803	-0.43371	-15.3123	-11.3561	-6.08203	-2.90506
305.978	-0.43461	-15.1872	-11.2642	-6.0526	-2.89598
306.138	-0.43553	-15.061	-11.1715	-6.02248	-2.88623
306.311	-0.43646	-14.9339	-11.0782	-5.99173	-2.87594
306.485	-0.43741	-14.8062	-10.9844	-5.96044	-2.86503
306.659	-0.43837	-14.6777	-10.8901	-5.92853	-2.85356
306.821	-0.43935	-14.5487	-10.7952	-5.89594	-2.84154
307.008	-0.44034	-14.4189	-10.6999	-5.86272	-2.82894
307.144	-0.44132	-14.2886	-10.6042	-5.82881	-2.81588
307.306	-0.4423	-14.1579	-10.5082	-5.79422	-2.80219
307.479	-0.44327	-14.0269	-10.412	-5.759	-2.78804
307.653	-0.44423	-13.8951	-10.3152	-5.72314	-2.7734
307.815	-0.4452	-13.763	-10.2182	-5.68664	-2.75828
307.99	-0.44617	-13.631	-10.1212	-5.64939	-2.74273
308.151	-0.44714	-13.4987	-10.024	-5.61177	-2.7268
308.338	-0.4481	-13.3664	-9.92681	-5.57362	-2.71056
308.512	-0.44907	-13.234	-9.82961	-5.535	-2.69394
308.683	-0.45002	-13.1023	-9.73283	-5.49594	-2.67699
308.818	-0.45095	-12.9706	-9.63611	-5.45648	-2.65974
308.988	-0.45189	-12.8391	-9.5395	-5.41663	-2.6422
309.146	-0.45281	-12.7082	-9.44336	-5.37645	-2.62435
309.315	-0.45373	-12.5776	-9.34743	-5.33594	-2.60628
309.495	-0.45465	-12.4477	-9.25195	-5.29516	-2.58799
309.667	-0.45556	-12.3184	-9.15696	-5.2542	-2.56951
309.815	-0.45646	-12.1899	-9.0626	-5.21309	-2.5509
309.977	-0.45735	-12.0621	-8.9687	-5.17212	-2.53218
310.152	-0.45823	-11.9352	-8.87547	-5.13109	-2.51335
310.327	-0.4591	-11.8097	-8.78327	-5.09013	-2.49448
310.516	-0.45997	-11.6851	-8.69176	-5.04927	-2.47549
310.692	-0.46084	-11.5617	-8.60113	-5.0085	-2.4565
310.83	-0.46171	-11.4395	-8.51133	-4.96785	-2.43748
311.006	-0.46259	-11.3189	-8.42275	-4.92725	-2.41842
311.183	-0.46348	-11.1993	-8.33494	-4.88694	-2.39943
311.346	-0.46438	-11.0811	-8.24812	-4.84691	-2.38045
311.51	-0.46527	-10.9645	-8.1625	-4.80709	-2.36156
311.674	-0.46617	-10.8494	-8.0779	-4.76764	-2.34272
311.865	-0.46708	-10.7358	-7.99451	-4.7286	-2.32402
312.03	-0.46801	-10.6235	-7.91206	-4.68994	-2.30552
312.221	-0.46896	-10.5132	-7.83105	-4.65168	-2.28711
312.399	-0.46991	-10.4047	-7.75137	-4.61372	-2.26885
312.538	-0.4709	-10.2977	-7.6728	-4.57618	-2.25077
312.716	-0.47189	-10.1924	-7.59553	-4.53903	-2.23292
312.893	-0.47289	-10.0886	-7.51929	-4.50219	-2.21516
313.057	-0.47388	-9.98659	-7.44443	-4.46578	-2.19758
313.248	-0.47487	-9.88619	-7.37073	-4.42976	-2.18019
313.413	-0.47583	-9.78715	-7.29803	-4.3941	-2.16301
313.578	-0.47678	-9.68958	-7.22641	-4.35885	-2.14598
313.742	-0.47772	-9.59339	-7.1558	-4.32396	-2.12912
313.934	-0.47862	-9.49872	-7.0863	-4.28962	-2.11252
314.112	-0.4795	-9.40551	-7.01788	-4.25556	-2.09611
314.292	-0.48033	-9.31365	-6.95043	-4.22182	-2.07988
314.432	-0.48113	-9.223	-6.88387	-4.18843	-2.06384
314.612	-0.4819	-9.13351	-6.81816	-4.15539	-2.04792
314.778	-0.48265	-9.04528	-6.75337	-4.12253	-2.03217
314.955	-0.48339	-8.95794	-6.68924	-4.08988	-2.01657
315.134	-0.48413	-8.87142	-6.62571	-4.05754	-2.00107
315.3	-0.48486	-8.78582	-6.56285	-4.02543	-1.98566
315.479	-0.4856	-8.70116	-6.50069	-3.99354	-1.97038
315.658	-0.48635	-8.6174	-6.43919	-3.96178	-1.95527
315.824	-0.48712	-8.53429	-6.37817	-3.93039	-1.94026
316.016	-0.48789	-8.45237	-6.31803	-3.89925	-1.9253
316.181	-0.48868	-8.37119	-6.25844	-3.86822	-1.91045
316.36	-0.48948	-8.2905	-6.19921	-3.83743	-1.89567
316.539	-0.4903	-8.21046	-6.14047	-3.80671	-1.88096
316.679	-0.49114	-8.1311	-6.08223	-3.77621	-1.86624
316.857	-0.49199	-8.05184	-6.02406	-3.74582	-1.85155
317.047	-0.49285	-7.97307	-5.96626	-3.71549	-1.83693
317.211	-0.49373	-7.89478	-5.90881	-3.6853	-1.82235
317.363	-0.49463	-7.81701	-5.85175	-3.65515	-1.8078
317.554	-0.49555	-7.7396	-5.79496	-3.62514	-1.79328
317.73	-0.49648	-7.66259	-5.73847	-3.59528	-1.77886
317.908	-0.49743	-7.5863	-5.68251	-3.56551	-1.76451
318.073	-0.49839	-7.51059	-5.62697	-3.53581	-1.75013
318.249	-0.49935	-7.43534	-5.57178	-3.50619	-1.7358
318.439	-0.5003	-7.36066	-5.51701	-3.4766	-1.7215
318.577	-0.50126	-7.28662	-5.4627	-3.44716	-1.70723
318.754	-0.50221	-7.21284	-5.40859	-3.4178	-1.693
318.931	-0.50316	-7.13963	-5.3549	-3.38852	-1.67879
319.108	-0.5041	-7.06704	-5.30166	-3.35935	-1.66465
319.246	-0.50503	-6.99503	-5.24884	-3.33019	-1.65056
319.423	-0.50593	-6.92341	-5.19631	-3.30123	-1.6366
319.598	-0.50682	-6.85222	-5.14409	-3.27247	-1.62269
319.788	-0.5077	-6.78217	-5.09271	-3.24375	-1.60886
319.964	-0.50856	-6.71295	-5.04193	-3.2151	-1.59513
320.141	-0.50941	-6.64438	-4.99164	-3.18659	-1.58153
320.278	-0.51026	-6.57651	-4.94185	-3.15827	-1.56804
320.453	-0.51112	-6.50933	-4.89258	-3.13006	-1.55458
320.629	-0.51198	-6.44312	-4.84402	-3.10196	-1.54128
320.791	-0.51284	-6.37767	-4.79602	-3.07401	-1.52808
320.967	-0.5137	-6.3129	-4.74852	-3.04623	-1.51503
321.116	-0.51456	-6.24895	-4.70162	-3.01863	-1.50212
321.303	-0.51542	-6.18581	-4.65532	-2.99128	-1.48938
321.478	-0.51628	-6.12386	-4.6099	-2.96412	-1.4769
321.641	-0.51715	-6.06289	-4.5652	-2.93712	-1.46457
321.817	-0.51802	-6.00274	-4.5211	-2.91035	-1.4525
322.006	-0.51889	-5.94359	-4.47774	-2.88384	-1.44062
322.142	-0.51977	-5.88544	-4.43512	-2.85756	-1.4289
322.304	-0.52064	-5.82805	-4.39305	-2.8314	-1.41739
322.491	-0.52152	-5.77165	-4.35172	-2.80546	-1.40609
322.667	-0.52239	-5.71597	-4.31091	-2.77982	-1.39502
322.83	-0.52325	-5.66137	-4.2709	-2.75441	-1.38418
322.992	-0.52412	-5.60772	-4.23158	-2.72922	-1.37356
323.164	-0.52499	-5.55479	-4.1928	-2.70424	-1.36323
323.335	-0.52587	-5.50306	-4.1549	-2.67964	-1.35313
323.493	-0.52675	-5.45216	-4.11761	-2.65534	-1.34328
323.662	-0.52764	-5.40214	-4.08098	-2.63121	-1.33367
323.831	-0.52851	-5.35303	-4.045	-2.60736	-1.32428
323.966	-0.52939	-5.30461	-4.00954	-2.58385	-1.31513
324.137	-0.53027	-5.25708	-3.97473	-2.56051	-1.30622
324.324	-0.53114	-5.21033	-3.9405	-2.53743	-1.29755
324.486	-0.53201	-5.16415	-3.90668	-2.51457	-1.28911
324.65	-0.53288	-5.11881	-3.87349	-2.49205	-1.28093
324.814	-0.53375	-5.07419	-3.84082	-2.46975	-1.27299
325.002	-0.53461	-5.03028	-3.80867	-2.44765	-1.26535
325.165	-0.53545	-4.98711	-3.77707	-2.42587	-1.25796
325.354	-0.53627	-4.94455	-3.74591	-2.40439	-1.25079
325.518	-0.53707	-4.90304	-3.71551	-2.38317	-1.24387
325.707	-0.53786	-4.86205	-3.6855	-2.36215	-1.23716
325.846	-0.53864	-4.82164	-3.65592	-2.34128	-1.23069
326.023	-0.53943	-4.78187	-3.6268	-2.32068	-1.22432
326.2	-0.5402	-4.74274	-3.59816	-2.30031	-1.21816
326.377	-0.54098	-4.70396	-3.56977	-2.28014	-1.21225
326.54	-0.54176	-4.66561	-3.5417	-2.26018	-1.20647
326.691	-0.54254	-4.62784	-3.51406	-2.2404	-1.20088
326.867	-0.54333	-4.59037	-3.48663	-2.22095	-1.19546
327.057	-0.54413	-4.55345	-3.45962	-2.20171	-1.19025
327.221	-0.54495	-4.51697	-3.43293	-2.18267	-1.18521
327.41	-0.5458	-4.48124	-3.40681	-2.16385	-1.18027
327.548	-0.54666	-4.446	-3.38104	-2.14518	-1.17549
327.725	-0.54754	-4.4111	-3.35553	-2.12679	-1.17079
327.903	-0.54843	-4.37679	-3.33046	-2.10852	-1.16619
328.08	-0.54933	-4.3427	-3.30554	-2.09046	-1.16172
328.244	-0.55023	-4.30891	-3.28085	-2.07268	-1.15731
328.421	-0.55113	-4.27544	-3.2564	-2.05513	-1.15295
328.572	-0.55203	-4.24224	-3.23214	-2.03781	-1.14867
328.761	-0.55293	-4.20936	-3.20812	-2.02072	-1.14445
328.937	-0.55381	-4.17662	-3.1842	-2.00395	-1.14028
329.115	-0.5547	-4.14443	-3.16069	-1.98747	-1.13612
329.279	-0.55557	-4.11266	-3.13748	-1.97118	-1.132
329.468	-0.55643	-4.08114	-3.11445	-1.95514	-1.1279
329.606	-0.55728	-4.04988	-3.09161	-1.9394	-1.12377
329.77	-0.55812	-4.0188	-3.0689	-1.92386	-1.11961
329.946	-0.55894	-3.98816	-3.04651	-1.90862	-1.1154
330.122	-0.55974	-3.95773	-3.02428	-1.89362	-1.11116
330.286	-0.56054	-3.92751	-3.00219	-1.87886	-1.10685
330.462	-0.56132	-3.89759	-2.98033	-1.86436	-1.10249
330.637	-0.56208	-3.8678	-2.95855	-1.85014	-1.09806
330.811	-0.56283	-3.83844	-2.9371	-1.83629	-1.09363
330.972	-0.56356	-3.80932	-2.91581	-1.82266	-1.08912
331.154	-0.56431	-3.78058	-2.8948	-1.80931	-1.08454
331.312	-0.56504	-3.75202	-2.87393	-1.79626	-1.07988
331.448	-0.56578	-3.72366	-2.8532	-1.78347	-1.07512
331.617	-0.56651	-3.69568	-2.83276	-1.77085	-1.07029
331.789	-0.56726	-3.6679	-2.81246	-1.75846	-1.06537
331.974	-0.568	-3.64029	-2.79229	-1.74628	-1.06035
332.123	-0.56875	-3.61295	-2.77231	-1.7343	-1.05526
332.3	-0.5695	-3.58583	-2.7525	-1.72256	-1.0501
332.475	-0.57027	-3.55901	-2.73292	-1.71102	-1.0449
332.638	-0.57106	-3.53247	-2.71354	-1.69977	-1.03965
332.814	-0.57185	-3.50638	-2.69449	-1.68867	-1.03433
332.99	-0.57264	-3.48056	-2.67565	-1.67778	-1.02896
333.177	-0.57344	-3.45499	-2.65699	-1.66705	-1.02355
333.314	-0.57423	-3.42977	-2.63858	-1.65639	-1.0181
333.478	-0.57503	-3.40489	-2.62043	-1.64582	-1.0126
333.666	-0.57581	-3.38035	-2.60252	-1.63541	-1.00708
333.842	-0.5766	-3.35592	-2.5847	-1.62509	-1.00156
333.993	-0.5774	-3.33181	-2.56711	-1.61483	-0.99605
334.156	-0.57821	-3.30808	-2.54981	-1.60469	-0.99057
334.332	-0.57902	-3.28467	-2.53274	-1.59468	-0.9851
334.507	-0.57982	-3.26149	-2.51584	-1.58476	-0.97974
334.682	-0.58062	-3.23856	-2.49912	-1.57487	-0.97442
334.871	-0.58142	-3.2162	-2.48283	-1.56504	-0.9692
335.008	-0.5822	-3.19423	-2.46681	-1.55525	-0.96407
335.183	-0.58297	-3.17255	-2.45101	-1.54549	-0.95906
335.346	-0.58373	-3.15124	-2.43547	-1.53573	-0.95416
335.533	-0.58449	-3.13019	-2.42013	-1.526	-0.94936
335.707	-0.58524	-3.10955	-2.40509	-1.51631	-0.94472
335.87	-0.58601	-3.08919	-2.39026	-1.50665	-0.9402
336.033	-0.58676	-3.06908	-2.37561	-1.49703	-0.93583
336.197	-0.58752	-3.0492	-2.36113	-1.48743	-0.93159
336.387	-0.58829	-3.02959	-2.34685	-1.47791	-0.92756
336.562	-0.58906	-3.01048	-2.33294	-1.46844	-0.9237
336.734	-0.58985	-2.9916	-2.3192	-1.45899	-0.91999
336.869	-0.59066	-2.97301	-2.30568	-1.44957	-0.91645
337.04	-0.59149	-2.95471	-2.29237	-1.44017	-0.91305
337.198	-0.59234	-2.9367	-2.27929	-1.43083	-0.90983
337.379	-0.59321	-2.91885	-2.26632	-1.42153	-0.90675
337.538	-0.59409	-2.90116	-2.25348	-1.41228	-0.9038
337.698	-0.59498	-2.88372	-2.24082	-1.4031	-0.90098
337.86	-0.59587	-2.86645	-2.22829	-1.39398	-0.89825
338.048	-0.59675	-2.84936	-2.21588	-1.38494	-0.89568
338.224	-0.59764	-2.83234	-2.20353	-1.37599	-0.89321
338.401	-0.59852	-2.81566	-2.19143	-1.36717	-0.89081
338.564	-0.59942	-2.79913	-2.17944	-1.35839	-0.88848
338.741	-0.60031	-2.78279	-2.1676	-1.34974	-0.88622
338.919	-0.6012	-2.7666	-2.15586	-1.34115	-0.88398
339.058	-0.60208	-2.75054	-2.14421	-1.33272	-0.88174
339.236	-0.60295	-2.73461	-2.13266	-1.32439	-0.87949
339.428	-0.60381	-2.71873	-2.12114	-1.31613	-0.87722
339.581	-0.60466	-2.70294	-2.10969	-1.30799	-0.8749
339.76	-0.60552	-2.68713	-2.09823	-1.29996	-0.87253
339.927	-0.60637	-2.6714	-2.08682	-1.29205	-0.87011
340.117	-0.60722	-2.65563	-2.07538	-1.28427	-0.86761
340.282	-0.60806	-2.6401	-2.06412	-1.27659	-0.86501
340.46	-0.6089	-2.62457	-2.05285	-1.26904	-0.86229
340.638	-0.60974	-2.609	-2.04156	-1.26159	-0.85945
340.83	-0.61057	-2.59347	-2.0303	-1.25423	-0.85646
340.959	-0.61141	-2.57797	-2.01906	-1.24703	-0.85332
341.153	-0.61226	-2.56242	-2.00778	-1.2399	-0.85003
341.333	-0.61311	-2.54674	-1.99641	-1.23289	-0.84657
341.486	-0.61396	-2.53109	-1.98506	-1.22599	-0.84296
341.651	-0.61481	-2.51544	-1.97371	-1.2192	-0.83918
341.838	-0.61566	-2.49967	-1.96227	-1.21256	-0.83528
342	-0.6165	-2.48384	-1.95079	-1.20602	-0.83123
342.185	-0.61733	-2.46807	-1.93935	-1.19959	-0.82701
342.347	-0.61817	-2.45228	-1.92789	-1.19324	-0.82266
342.532	-0.61902	-2.43643	-1.9164	-1.18698	-0.81817
342.671	-0.61987	-2.42051	-1.90485	-1.18079	-0.81357
342.848	-0.62072	-2.40449	-1.89323	-1.17466	-0.80883
343.026	-0.62159	-2.38843	-1.88158	-1.16862	-0.80399
343.203	-0.62246	-2.37229	-1.86987	-1.16264	-0.79911
343.368	-0.62335	-2.35605	-1.8581	-1.15675	-0.79417
343.52	-0.62424	-2.33971	-1.84625	-1.1509	-0.7892
343.697	-0.62513	-2.32327	-1.83433	-1.14513	-0.78423
343.887	-0.62602	-2.30684	-1.82241	-1.13943	-0.77929
344.051	-0.62691	-2.29032	-1.81043	-1.13373	-0.77439
344.241	-0.62779	-2.27373	-1.7984	-1.12808	-0.76954
344.38	-0.62867	-2.25713	-1.78635	-1.12245	-0.76476
344.556	-0.62953	-2.24047	-1.77426	-1.11686	-0.76007
344.733	-0.63039	-2.22384	-1.76219	-1.11126	-0.75548
344.908	-0.63125	-2.20722	-1.75013	-1.10565	-0.75103
345.071	-0.63212	-2.1905	-1.738	-1.10009	-0.74672
345.247	-0.63298	-2.17378	-1.72587	-1.09455	-0.74259
345.396	-0.63384	-2.15708	-1.71375	-1.08899	-0.73858
345.584	-0.63472	-2.14039	-1.70164	-1.08344	-0.73481
345.758	-0.6356	-2.12375	-1.68956	-1.07795	-0.73123
345.933	-0.6365	-2.10717	-1.67754	-1.07249	-0.72786
346.094	-0.63742	-2.09077	-1.66565	-1.06704	-0.72468
346.282	-0.63834	-2.07451	-1.65387	-1.06161	-0.72172
346.418	-0.63926	-2.05833	-1.64214	-1.05619	-0.71898
346.578	-0.64019	-2.0423	-1.63053	-1.05079	-0.71642
346.748	-0.64112	-2.02641	-1.61902	-1.04541	-0.71406
346.917	-0.64204	-2.01061	-1.60757	-1.04005	-0.71187
347.073	-0.64296	-1.99502	-1.59628	-1.03473	-0.70987
347.241	-0.64386	-1.97963	-1.58514	-1.02939	-0.70802
347.409	-0.64474	-1.96444	-1.57413	-1.02412	-0.70637
347.579	-0.64562	-1.94947	-1.56329	-1.01891	-0.70485
347.738	-0.64649	-1.93473	-1.55261	-1.01373	-0.70347
347.923	-0.64738	-1.92037	-1.54222	-1.00861	-0.7022
348.097	-0.64828	-1.9062	-1.53197	-1.00355	-0.70104
348.233	-0.64922	-1.89227	-1.52191	-0.99854	-0.69992
348.407	-0.65018	-1.87866	-1.51208	-0.99361	-0.69883
348.58	-0.65117	-1.86523	-1.50239	-0.98875	-0.69779
348.741	-0.65215	-1.85205	-1.49289	-0.98397	-0.69674
348.916	-0.65314	-1.8391	-1.48355	-0.97926	-0.69566
349.077	-0.65414	-1.82645	-1.47444	-0.97463	-0.69455
349.239	-0.65514	-1.81397	-1.46545	-0.97013	-0.69341
349.414	-0.65613	-1.80176	-1.45667	-0.96574	-0.69222
349.589	-0.6571	-1.78982	-1.44807	-0.96143	-0.69094
349.763	-0.65804	-1.7781	-1.43963	-0.95717	-0.68956
349.951	-0.65894	-1.76653	-1.4313	-0.95302	-0.6881
350.087	-0.65981	-1.75512	-1.42307	-0.94895	-0.68652
350.247	-0.66064	-1.74384	-1.41493	-0.9449	-0.68482
350.429	-0.66143	-1.73269	-1.40688	-0.94089	-0.683
350.598	-0.6622	-1.72155	-1.39884	-0.93694	-0.68106
350.744	-0.66297	-1.71046	-1.39083	-0.93304	-0.67898
350.901	-0.66373	-1.69944	-1.38287	-0.92916	-0.67677
351.068	-0.66448	-1.68835	-1.37486	-0.92534	-0.67444
351.237	-0.66525	-1.67728	-1.36686	-0.92154	-0.67203
351.421	-0.66603	-1.66613	-1.35881	-0.91776	-0.66949
351.594	-0.66684	-1.65497	-1.35076	-0.91398	-0.66682
351.73	-0.66768	-1.64368	-1.34262	-0.91018	-0.66406
351.904	-0.66852	-1.63223	-1.33436	-0.90637	-0.6612
352.078	-0.66938	-1.62067	-1.32602	-0.90245	-0.65828
352.24	-0.67026	-1.60884	-1.31749	-0.89852	-0.65526
352.429	-0.67117	-1.59676	-1.30878	-0.89453	-0.65222
352.592	-0.67209	-1.58449	-1.29993	-0.89045	-0.64913
352.752	-0.67303	-1.57195	-1.29089	-0.88629	-0.64603
352.912	-0.67398	-1.55909	-1.28161	-0.88203	-0.64295
353.097	-0.67495	-1.54593	-1.27212	-0.87773	-0.6399
353.269	-0.67593	-1.53252	-1.26244	-0.87329	-0.63688
353.442	-0.6769	-1.51886	-1.25258	-0.86874	-0.63393
353.578	-0.67788	-1.50487	-1.24248	-0.86408	-0.63106
353.752	-0.67886	-1.49064	-1.2322	-0.85933	-0.62827
353.913	-0.67985	-1.4761	-1.2217	-0.85445	-0.62559
354.101	-0.68082	-1.46134	-1.21103	-0.84945	-0.62302
354.262	-0.68178	-1.44632	-1.20017	-0.84439	-0.62057
354.42	-0.68273	-1.43111	-1.18916	-0.83924	-0.61825
354.577	-0.68365	-1.41568	-1.17799	-0.83402	-0.61608
354.756	-0.68458	-1.40006	-1.16668	-0.82872	-0.61406
354.924	-0.68549	-1.38437	-1.15531	-0.82343	-0.61222
355.093	-0.6864	-1.36857	-1.14386	-0.81811	-0.61054
355.25	-0.68731	-1.3527	-1.13236	-0.81279	-0.60902
355.42	-0.68823	-1.33678	-1.12083	-0.80752	-0.60765
355.593	-0.68913	-1.32089	-1.10931	-0.80228	-0.60646
355.729	-0.69004	-1.30505	-1.09783	-0.79713	-0.60544
355.902	-0.69096	-1.28931	-1.08643	-0.79205	-0.60456
356.088	-0.69188	-1.27363	-1.07508	-0.78707	-0.60383
356.236	-0.69282	-1.25811	-1.06384	-0.78223	-0.60327
356.41	-0.69377	-1.24279	-1.05275	-0.77751	-0.60284
356.571	-0.69475	-1.22771	-1.04185	-0.773	-0.60257
356.745	-0.69578	-1.21285	-1.03112	-0.76868	-0.60244
356.932	-0.69683	-1.19826	-1.02059	-0.76457	-0.60245
357.106	-0.69791	-1.18404	-1.01034	-0.76068	-0.60257
357.278	-0.699	-1.1702	-1.00037	-0.75703	-0.6028
357.412	-0.7001	-1.15665	-0.99061	-0.75362	-0.60312
357.581	-0.70121	-1.14349	-0.98115	-0.75049	-0.60354
357.739	-0.70232	-1.13073	-0.97198	-0.74759	-0.60401
357.919	-0.70342	-1.11831	-0.96306	-0.74497	-0.60456
358.065	-0.70451	-1.10626	-0.9544	-0.74263	-0.60517
358.222	-0.70558	-1.0946	-0.94604	-0.74057	-0.60583
358.392	-0.70664	-1.08332	-0.93794	-0.73879	-0.60655
358.564	-0.70768	-1.07237	-0.93009	-0.73727	-0.6073
358.748	-0.70867	-1.06178	-0.9225	-0.73602	-0.60809
358.908	-0.70965	-1.05156	-0.91517	-0.735	-0.6089
359.094	-0.71062	-1.04167	-0.90808	-0.73421	-0.60975
359.23	-0.71158	-1.03205	-0.90119	-0.73363	-0.61061
359.405	-0.71254	-1.0227	-0.8945	-0.73322	-0.61146
359.58	-0.71351	-1.01359	-0.88799	-0.73296	-0.61229
359.754	-0.71449	-1.00468	-0.88163	-0.73283	-0.61315
359.916	-0.7155	-0.99596	-0.87541	-0.73283	-0.61398
360.065	-0.71654	-0.98738	-0.8693	-0.7329	-0.6148
360.239	-0.71758	-0.97893	-0.86329	-0.73301	-0.6156
360.425	-0.71865	-0.97055	-0.85734	-0.73322	-0.61643
360.599	-0.71973	-0.96229	-0.85147	-0.73343	-0.61724
360.772	-0.72079	-0.95406	-0.84563	-0.73362	-0.61803
360.908	-0.72185	-0.94584	-0.83979	-0.73377	-0.61883
361.082	-0.72287	-0.93761	-0.83393	-0.73531	-0.62024
361.24	-0.72389	-0.9293	-0.82838	-0.73675	-0.62163
361.421	-0.7249	-0.92094	-0.82278	-0.73808	-0.623
361.589	-0.72589	-0.91243	-0.81707	-0.73932	-0.62436
361.734	-0.72688	-0.90382	-0.81129	-0.74044	-0.62573
361.89	-0.72786	-0.89511	-0.80544	-0.7414	-0.62709
362.057	-0.72884	-0.88623	-0.79944	-0.74223	-0.62845
362.237	-0.72982	-0.87719	-0.79335	-0.74295	-0.62983
362.407	-0.73082	-0.868	-0.78714	-0.74351	-0.63122
362.567	-0.73183	-0.85872	-0.78086	-0.74394	-0.63262
362.739	-0.73288	-0.84924	-0.77445	-0.74422	-0.63401
362.885	-0.73395	-0.83959	-0.76792	-0.74437	-0.6354
363.045	-0.73507	-0.82979	-0.76128	-0.74439	-0.6368
363.229	-0.73619	-0.81984	-0.75454	-0.74429	-0.6382
363.389	-0.73732	-0.80972	-0.74768	-0.74411	-0.63961
363.55	-0.73846	-0.79946	-0.74072	-0.74382	-0.64101
363.722	-0.73962	-0.78909	-0.73366	-0.74347	-0.64243
363.895	-0.74077	-0.77863	-0.72655	-0.74312	-0.64388
364.055	-0.74192	-0.7681	-0.71939	-0.74275	-0.64535
364.225	-0.74307	-0.75755	-0.71221	-0.7424	-0.64684
364.393	-0.74419	-0.74696	-0.705	-0.74205	-0.64833
364.56	-0.7453	-0.73637	-0.69778	-0.74179	-0.64985
364.738	-0.74641	-0.72577	-0.69055	-0.7416	-0.65139
364.87	-0.7475	-0.71521	-0.68336	-0.74151	-0.65293
365.026	-0.74859	-0.70469	-0.67619	-0.74155	-0.65449
365.206	-0.74968	-0.69423	-0.66907	-0.74175	-0.65608
365.377	-0.75077	-0.68387	-0.66201	-0.74212	-0.6577
365.524	-0.75185	-0.67363	-0.65505	-0.7427	-0.65933
365.683	-0.75291	-0.66355	-0.6482	-0.74351	-0.66099
365.855	-0.75397	-0.65361	-0.64145	-0.74455	-0.66268
366.028	-0.75501	-0.6439	-0.63487	-0.74584	-0.66442
366.213	-0.75605	-0.6344	-0.62844	-0.74738	-0.66618
366.387	-0.75708	-0.62509	-0.62215	-0.74915	-0.66797
366.523	-0.75811	-0.61603	-0.61604	-0.7512	-0.6698
366.697	-0.75912	-0.60722	-0.61012	-0.75349	-0.67169
366.871	-0.76014	-0.59866	-0.60438	-0.75602	-0.6736
367.03	-0.76115	-0.59035	-0.59882	-0.7588	-0.67556
367.189	-0.76217	-0.5823	-0.59345	-0.76184	-0.67755
367.346	-0.76323	-0.57455	-0.58832	-0.76511	-0.67959
367.525	-0.76429	-0.56707	-0.58338	-0.76858	-0.68169
367.681	-0.7654	-0.55989	-0.57867	-0.77229	-0.68387
367.86	-0.76652	-0.55296	-0.57416	-0.77619	-0.68609
368.028	-0.76766	-0.54638	-0.56989	-0.78026	-0.68838
368.198	-0.76882	-0.54007	-0.56584	-0.78449	-0.69075
368.333	-0.77	-0.53402	-0.56198	-0.78888	-0.6932
368.506	-0.77118	-0.52827	-0.55834	-0.79339	-0.6957
368.666	-0.77237	-0.52274	-0.55486	-0.798	-0.69827
368.85	-0.77355	-0.51748	-0.55158	-0.80268	-0.70093
369.012	-0.77472	-0.51244	-0.54847	-0.80743	-0.70368
369.174	-0.77586	-0.50765	-0.54552	-0.81219	-0.70651
369.335	-0.77696	-0.50307	-0.54272	-0.81698	-0.70945
369.521	-0.77803	-0.49867	-0.54006	-0.82175	-0.7125
369.695	-0.77905	-0.49449	-0.53754	-0.82651	-0.71564
369.856	-0.78005	-0.49054	-0.53519	-0.83124	-0.71889
370.04	-0.78104	-0.48674	-0.53295	-0.8359	-0.72226
370.175	-0.782	-0.4831	-0.53082	-0.84053	-0.72573
370.343	-0.78298	-0.47962	-0.5288	-0.84505	-0.72928
370.511	-0.78396	-0.47626	-0.52689	-0.84948	-0.73293
370.679	-0.78495	-0.47304	-0.52507	-0.85381	-0.73669
370.835	-0.78597	-0.46992	-0.52333	-0.85801	-0.74055
370.991	-0.78701	-0.46692	-0.52169	-0.86208	-0.74451
371.161	-0.78809	-0.46402	-0.52013	-0.86605	-0.74858
371.321	-0.7892	-0.4612	-0.51862	-0.86991	-0.75278
371.505	-0.79033	-0.45853	-0.51724	-0.87368	-0.75707
371.666	-0.7915	-0.45594	-0.51593	-0.87732	-0.76146
371.851	-0.79269	-0.45343	-0.51467	-0.88087	-0.76592
372.012	-0.79388	-0.45098	-0.51346	-0.88435	-0.77046
372.147	-0.79509	-0.44862	-0.51233	-0.88773	-0.77509
372.333	-0.7963	-0.44627	-0.5112	-0.89102	-0.77974
372.508	-0.79751	-0.444	-0.51012	-0.89425	-0.78445
372.657	-0.79872	-0.44176	-0.50907	-0.89742	-0.7892
372.83	-0.7999	-0.43958	-0.50806	-0.90056	-0.79398
372.989	-0.80108	-0.43742	-0.50706	-0.90367	-0.79881
373.159	-0.80224	-0.43528	-0.50607	-0.90681	-0.80366
373.328	-0.80341	-0.43324	-0.50516	-0.90997	-0.80852
373.508	-0.80461	-0.43123	-0.50428	-0.91315	-0.81337
373.641	-0.80582	-0.42926	-0.50342	-0.91638	-0.81821
373.751	-0.80704	-0.42733	-0.50261	-0.91967	-0.82303
373.976	-0.80828	-0.42545	-0.50183	-0.92302	-0.8278
374.145	-0.80953	-0.42363	-0.50109	-0.92644	-0.83253
374.304	-0.81079	-0.42186	-0.5004	-0.92994	-0.83722
374.464	-0.81208	-0.42012	-0.49973	-0.93355	-0.84184
374.637	-0.81339	-0.41842	-0.49909	-0.93728	-0.84638
374.811	-0.81472	-0.41676	-0.49849	-0.94111	-0.85084
374.984	-0.81605	-0.41514	-0.49793	-0.9451	-0.85522
375.145	-0.8174	-0.41356	-0.49739	-0.94923	-0.85952
375.332	-0.81876	-0.412	-0.49687	-0.95349	-0.86371
375.467	-0.82011	-0.41048	-0.49638	-0.95789	-0.86781
375.64	-0.82145	-0.40898	-0.4959	-0.96246	-0.87181
375.8	-0.82278	-0.40749	-0.49542	-0.96718	-0.87573
375.983	-0.82413	-0.40603	-0.49497	-0.97201	-0.87954
376.14	-0.82551	-0.40456	-0.49452	-0.977	-0.88324
376.298	-0.82689	-0.40309	-0.49407	-0.98211	-0.88683
376.456	-0.82827	-0.40163	-0.49363	-0.98735	-0.89031
376.635	-0.82967	-0.4002	-0.49321	-0.99269	-0.89372
376.801	-0.83108	-0.39875	-0.49278	-0.99817	-0.89702
376.971	-0.83249	-0.39736	-0.49239	-1.00376	-0.90021
377.141	-0.83392	-0.39596	-0.49201	-1.00943	-0.90331
377.301	-0.83535	-0.39458	-0.49164	-1.01521	-0.90633
377.474	-0.83678	-0.39321	-0.49126	-1.02105	-0.90924
377.622	-0.83824	-0.39181	-0.49088	-1.027	-0.91206
377.783	-0.83969	-0.39045	-0.49053	-1.03299	-0.91479
377.966	-0.84115	-0.38905	-0.49014	-1.03903	-0.91743
378.125	-0.8426	-0.38767	-0.48977	-1.04511	-0.91998
378.282	-0.84408	-0.38631	-0.48943	-1.05123	-0.92248
378.45	-0.84556	-0.38497	-0.48908	-1.05738	-0.92493
378.616	-0.84708	-0.38365	-0.48878	-1.06355	-0.92735
378.773	-0.8486	-0.38236	-0.48849	-1.06973	-0.92973
378.942	-0.85017	-0.38112	-0.48825	-1.07592	-0.93206
379.113	-0.85174	-0.37991	-0.48802	-1.08208	-0.93439
379.285	-0.85335	-0.37875	-0.48785	-1.08825	-0.93667
379.422	-0.85497	-0.37767	-0.48773	-1.0944	-0.93897
379.608	-0.85662	-0.37663	-0.48765	-1.10051	-0.94122
379.77	-0.8583	-0.37567	-0.48763	-1.10657	-0.94347
379.932	-0.85999	-0.37479	-0.48768	-1.11259	-0.94574
380.095	-0.8617	-0.37401	-0.4878	-1.11858	-0.94801
380.282	-0.8634	-0.37333	-0.488	-1.1245	-0.9503
380.443	-0.86511	-0.37273	-0.48826	-1.13039	-0.95263
380.616	-0.8668	-0.37227	-0.48861	-1.13623	-0.95498
380.79	-0.86849	-0.37195	-0.48906	-1.14203	-0.95736
380.972	-0.87018	-0.37174	-0.48961	-1.14777	-0.95976
381.142	-0.87187	-0.37168	-0.49026	-1.15345	-0.96221
381.276	-0.87355	-0.37174	-0.49099	-1.1591	-0.96468
381.444	-0.87523	-0.37197	-0.49185	-1.16468	-0.96717
381.611	-0.87691	-0.37233	-0.49281	-1.17021	-0.9697
381.766	-0.87859	-0.37284	-0.49388	-1.17569	-0.97225
381.923	-0.88029	-0.37348	-0.49504	-1.18112	-0.97483
382.083	-0.882	-0.37427	-0.49632	-1.18651	-0.97742
382.268	-0.88374	-0.37519	-0.4977	-1.19189	-0.98008
382.429	-0.8855	-0.37625	-0.49918	-1.19721	-0.98276
382.614	-0.88729	-0.37746	-0.50079	-1.20251	-0.98549
382.749	-0.88908	-0.3788	-0.50249	-1.20776	-0.98825
382.923	-0.8909	-0.38023	-0.50426	-1.21297	-0.99106
383.084	-0.89274	-0.38177	-0.50612	-1.21818	-0.9939
383.258	-0.89459	-0.38338	-0.50803	-1.22332	-0.99677
383.444	-0.89646	-0.38507	-0.51001	-1.22846	-0.99966
383.591	-0.89833	-0.38681	-0.51201	-1.23353	-1.00257
383.763	-0.9002	-0.38857	-0.51404	-1.23856	-1.00549
383.921	-0.90206	-0.39035	-0.51608	-1.2436	-1.00844
384.102	-0.90392	-0.39213	-0.51811	-1.24856	-1.01141
384.269	-0.90577	-0.39393	-0.52016	-1.25349	-1.0144
384.425	-0.90761	-0.39567	-0.52217	-1.25837	-1.01741
384.603	-0.90946	-0.39738	-0.52414	-1.26322	-1.02047
384.735	-0.9113	-0.39901	-0.52607	-1.26802	-1.02352
384.89	-0.91313	-0.40057	-0.52794	-1.27276	-1.0266
385.062	-0.91496	-0.40203	-0.52973	-1.27742	-1.0297
385.233	-0.9168	-0.40336	-0.53144	-1.28202	-1.03283
385.392	-0.91864	-0.40457	-0.53305	-1.28656	-1.03597
385.567	-0.92051	-0.40563	-0.53457	-1.291	-1.03913
385.739	-0.92238	-0.40656	-0.53597	-1.29537	-1.04238
385.907	-0.92427	-0.40733	-0.53727	-1.29967	-1.04567
386.063	-0.92617	-0.40797	-0.53848	-1.3039	-1.04903
386.242	-0.92807	-0.40846	-0.53957	-1.30805	-1.05244
386.398	-0.92997	-0.4088	-0.54056	-1.31211	-1.05593
386.576	-0.93188	-0.40897	-0.54143	-1.31611	-1.05951
386.697	-0.93381	-0.40901	-0.54219	-1.32002	-1.06312
386.866	-0.93575	-0.40891	-0.54286	-1.32385	-1.06682
387.048	-0.9377	-0.40867	-0.54343	-1.3276	-1.0706
387.195	-0.93965	-0.4083	-0.54391	-1.33123	-1.07447
387.354	-0.9416	-0.40782	-0.54429	-1.3348	-1.07844
387.54	-0.94355	-0.40725	-0.54462	-1.33832	-1.08249
387.713	-0.94548	-0.40658	-0.54487	-1.3418	-1.08667
387.883	-0.94743	-0.40586	-0.54508	-1.3452	-1.09097
388.051	-0.94938	-0.40509	-0.54526	-1.34855	-1.09538
388.207	-0.95134	-0.40429	-0.54542	-1.35188	-1.0999
388.384	-0.95332	-0.40346	-0.54556	-1.35517	-1.10455
388.505	-0.95529	-0.40267	-0.54573	-1.35842	-1.10932
388.683	-0.95727	-0.40191	-0.54592	-1.36165	-1.11421
388.851	-0.95924	-0.40118	-0.54614	-1.36487	-1.11921
388.998	-0.9612	-0.40053	-0.5464	-1.36808	-1.12433
389.157	-0.96318	-0.39996	-0.54673	-1.37131	-1.12957
389.328	-0.96514	-0.39949	-0.54714	-1.37455	-1.13491
389.5	-0.96711	-0.39912	-0.54761	-1.37783	-1.1404
389.685	-0.96909	-0.39889	-0.54819	-1.38117	-1.14595
389.858	-0.9711	-0.39881	-0.54889	-1.38456	-1.1516
390.029	-0.97311	-0.39888	-0.5497	-1.388	-1.1573
390.163	-0.97512	-0.3991	-0.55062	-1.39151	-1.1631
390.336	-0.97714	-0.39948	-0.55166	-1.3951	-1.16891
390.496	-0.97917	-0.40004	-0.55283	-1.39876	-1.17473
390.679	-0.98122	-0.40075	-0.55411	-1.40248	-1.18057
390.835	-0.98326	-0.40161	-0.55551	-1.40628	-1.18639
390.991	-0.98532	-0.40262	-0.55703	-1.41014	-1.19219
391.146	-0.98737	-0.40378	-0.55864	-1.41409	-1.19792
391.323	-0.98941	-0.40509	-0.56037	-1.41815	-1.20362
391.488	-0.99146	-0.40651	-0.56218	-1.42228	-1.20922
391.656	-0.9935	-0.40807	-0.5641	-1.42646	-1.21474
391.788	-0.99553	-0.40971	-0.56606	-1.43073	-1.22014
391.958	-0.99755	-0.41144	-0.56809	-1.43508	-1.22539
392.115	-0.99957	-0.41323	-0.57017	-1.43944	-1.2305
392.299	-1.00158	-0.41505	-0.57226	-1.44381	-1.2354
392.46	-1.00361	-0.4169	-0.57439	-1.44823	-1.2401
392.618	-1.00563	-0.41872	-0.57649	-1.45266	-1.24458
392.775	-1.00766	-0.42052	-0.57857	-1.45707	-1.24881
392.954	-1.00971	-0.42227	-0.58062	-1.46144	-1.25282
393.12	-1.01178	-0.42397	-0.58265	-1.46583	-1.25654
393.288	-1.01386	-0.42559	-0.58461	-1.47016	-1.25999
393.443	-1.01595	-0.42711	-0.5865	-1.47442	-1.26316
393.612	-1.01805	-0.42852	-0.58831	-1.47861	-1.26602
393.781	-1.02018	-0.42979	-0.59003	-1.48271	-1.26858
393.913	-1.02232	-0.43093	-0.59165	-1.48675	-1.27083
394.083	-1.02448	-0.4319	-0.59315	-1.49064	-1.27276
394.267	-1.02668	-0.4327	-0.59454	-1.49441	-1.27435
394.414	-1.02889	-0.43333	-0.59579	-1.49803	-1.27565
394.585	-1.03112	-0.43379	-0.59693	-1.5015	-1.27665
394.742	-1.03338	-0.43406	-0.59794	-1.50484	-1.27734
394.921	-1.03566	-0.43416	-0.59883	-1.508	-1.27775
395.077	-1.03793	-0.4341	-0.59959	-1.511	-1.27788
395.243	-1.04024	-0.43387	-0.60024	-1.51385	-1.27774
395.41	-1.04255	-0.43348	-0.60077	-1.51656	-1.27736
395.52	-1.04489	-0.43293	-0.60118	-1.51907	-1.27673
395.714	-1.04723	-0.43227	-0.60152	-1.52142	-1.27589
395.898	-1.04959	-0.43148	-0.60177	-1.52361	-1.27484
396.058	-1.05194	-0.43057	-0.60192	-1.52566	-1.27362
396.23	-1.05429	-0.42957	-0.60201	-1.52754	-1.27224
396.39	-1.05665	-0.42851	-0.60206	-1.52928	-1.27072
396.563	-1.05901	-0.42738	-0.60205	-1.53094	-1.26911
396.737	-1.06139	-0.42621	-0.60202	-1.53249	-1.26741
396.897	-1.06378	-0.42504	-0.60199	-1.53393	-1.26568
397.069	-1.06618	-0.42386	-0.60196	-1.53529	-1.2639
397.255	-1.0686	-0.42268	-0.60192	-1.53659	-1.26214
397.389	-1.07104	-0.42155	-0.60194	-1.53787	-1.2604
397.559	-1.07349	-0.42046	-0.60198	-1.53909	-1.25871
397.728	-1.07596	-0.41944	-0.60207	-1.54028	-1.25712
397.897	-1.07844	-0.41846	-0.60221	-1.54149	-1.2556
398.053	-1.08094	-0.41758	-0.60242	-1.54272	-1.25423
398.197	-1.08345	-0.41678	-0.60269	-1.54399	-1.25297
398.364	-1.08597	-0.41608	-0.60302	-1.54528	-1.25189
398.544	-1.08851	-0.41547	-0.60344	-1.54671	-1.25103
398.714	-1.09105	-0.41499	-0.60395	-1.54821	-1.25037
398.886	-1.09361	-0.41464	-0.60455	-1.54981	-1.24994
399.044	-1.09616	-0.41441	-0.60525	-1.55152	-1.24975
399.191	-1.09871	-0.41429	-0.60603	-1.55338	-1.24979
399.362	-1.10125	-0.41429	-0.60689	-1.55537	-1.25012
399.52	-1.10379	-0.41439	-0.60783	-1.55747	-1.25067
399.688	-1.10632	-0.41459	-0.60884	-1.55973	-1.2515
399.855	-1.10886	-0.41488	-0.60991	-1.56214	-1.25259
400.009	-1.1114	-0.41524	-0.61104	-1.5647	-1.25394
400.175	-1.11395	-0.41568	-0.61223	-1.56741	-1.2556
400.329	-1.11652	-0.41619	-0.61347	-1.57029	-1.2575
400.498	-1.11911	-0.41673	-0.61474	-1.57335	-1.25967
400.681	-1.12173	-0.41732	-0.61605	-1.57653	-1.2621
400.814	-1.12438	-0.41795	-0.6174	-1.57987	-1.26476
401.023	-1.12707	-0.41859	-0.61876	-1.58334	-1.26766
401.157	-1.12977	-0.41925	-0.62014	-1.58695	-1.27075
401.327	-1.13252	-0.41993	-0.62155	-1.59065	-1.27405
401.483	-1.13528	-0.4206	-0.62294	-1.59446	-1.27752
401.639	-1.13808	-0.42125	-0.62434	-1.59834	-1.28115
401.805	-1.14088	-0.42188	-0.62572	-1.60228	-1.28491
401.972	-1.14371	-0.42249	-0.62709	-1.60632	-1.28882
402.127	-1.14656	-0.42305	-0.62842	-1.61038	-1.29283
402.294	-1.1494	-0.42358	-0.62974	-1.6145	-1.29692
402.463	-1.15224	-0.42411	-0.63105	-1.61864	-1.30105
402.634	-1.15508	-0.42457	-0.6323	-1.6228	-1.30519
402.818	-1.15795	-0.42501	-0.63356	-1.62692	-1.30936
402.952	-1.16081	-0.42541	-0.63478	-1.631	-1.31343
403.111	-1.16369	-0.42581	-0.63601	-1.635	-1.31745
403.294	-1.16659	-0.42617	-0.6372	-1.63892	-1.32138
403.462	-1.16951	-0.42651	-0.63839	-1.64273	-1.32521
403.606	-1.17246	-0.42685	-0.63959	-1.64639	-1.32889
403.762	-1.17542	-0.42719	-0.64078	-1.64997	-1.33242
403.929	-1.17841	-0.42753	-0.64199	-1.6534	-1.33581
404.096	-1.18141	-0.42789	-0.64321	-1.65668	-1.33899
404.276	-1.18443	-0.42829	-0.64445	-1.65977	-1.34197
404.447	-1.18746	-0.42873	-0.64574	-1.66267	-1.3447
404.581	-1.1905	-0.42921	-0.64706	-1.6654	-1.34718
404.752	-1.19357	-0.42974	-0.64841	-1.66789	-1.34939
404.923	-1.19666	-0.43033	-0.64982	-1.67016	-1.35132
405.082	-1.19976	-0.43101	-0.6513	-1.6722	-1.35298
405.241	-1.20287	-0.43176	-0.65283	-1.67406	-1.35437
405.399	-1.20598	-0.43259	-0.65441	-1.67568	-1.35549
405.579	-1.20908	-0.4335	-0.65605	-1.67706	-1.35631
405.735	-1.21219	-0.43449	-0.65776	-1.67826	-1.3569
405.913	-1.21531	-0.43561	-0.65956	-1.67926	-1.35721
406.08	-1.21846	-0.43684	-0.66145	-1.68003	-1.35727
406.249	-1.22164	-0.43815	-0.6634	-1.68057	-1.35709
406.383	-1.22485	-0.43957	-0.66544	-1.68096	-1.3567
406.554	-1.22807	-0.44108	-0.66755	-1.68118	-1.35609
406.714	-1.2313	-0.44268	-0.66973	-1.68122	-1.35526
406.9	-1.23452	-0.44436	-0.67197	-1.68112	-1.35425
407.06	-1.23775	-0.44609	-0.67423	-1.68091	-1.35308
407.219	-1.24099	-0.4479	-0.67657	-1.68056	-1.35177
407.375	-1.24423	-0.44975	-0.67894	-1.68014	-1.35033
407.555	-1.24749	-0.45164	-0.68133	-1.67964	-1.34885
407.722	-1.25076	-0.45356	-0.68375	-1.67912	-1.34732
407.89	-1.25406	-0.45551	-0.6862	-1.67857	-1.34577
408.045	-1.25734	-0.45747	-0.68866	-1.67802	-1.34423
408.19	-1.26061	-0.45943	-0.6911	-1.67755	-1.3427
408.347	-1.26387	-0.46135	-0.69352	-1.67711	-1.34125
408.518	-1.26715	-0.46325	-0.69593	-1.67678	-1.33985
408.69	-1.27042	-0.46511	-0.6983	-1.67654	-1.33856
408.85	-1.27371	-0.46688	-0.70062	-1.67642	-1.33737
409.008	-1.27702	-0.46861	-0.70291	-1.67646	-1.33632
409.178	-1.28035	-0.47026	-0.70514	-1.67664	-1.33544
409.358	-1.28369	-0.47181	-0.70731	-1.67709	-1.33474
409.525	-1.28704	-0.47326	-0.7094	-1.67772	-1.33425
409.68	-1.29039	-0.47463	-0.71144	-1.67859	-1.33395
409.858	-1.29374	-0.47587	-0.71336	-1.67971	-1.33386
410.012	-1.29711	-0.47699	-0.71522	-1.68104	-1.334
410.144	-1.30049	-0.47801	-0.717	-1.68268	-1.33435
410.326	-1.30389	-0.47895	-0.71872	-1.6845	-1.33493
410.498	-1.3073	-0.47976	-0.72036	-1.6866	-1.33569
410.645	-1.31071	-0.48045	-0.7219	-1.68894	-1.33666
410.816	-1.31413	-0.48105	-0.72337	-1.69153	-1.33784
410.975	-1.31755	-0.48155	-0.72478	-1.69439	-1.33921
411.145	-1.32096	-0.48196	-0.72612	-1.69743	-1.34078
411.313	-1.32438	-0.4823	-0.7274	-1.70075	-1.3425
411.491	-1.32781	-0.48261	-0.72868	-1.70425	-1.34437
411.624	-1.33125	-0.48285	-0.7299	-1.70793	-1.34636
411.826	-1.33472	-0.48306	-0.7311	-1.71181	-1.34848
411.958	-1.33822	-0.48326	-0.7323	-1.71582	-1.35062
412.127	-1.34174	-0.48345	-0.7335	-1.71996	-1.35285
412.298	-1.34527	-0.48364	-0.7347	-1.72416	-1.35509
412.469	-1.34882	-0.48384	-0.7359	-1.72846	-1.35735
412.603	-1.35239	-0.48407	-0.73714	-1.73282	-1.35958
412.776	-1.35599	-0.48435	-0.73842	-1.73718	-1.36179
412.949	-1.35958	-0.48467	-0.73972	-1.74161	-1.36398
413.131	-1.36319	-0.48508	-0.7411	-1.74602	-1.36608
413.289	-1.36677	-0.48557	-0.74254	-1.75037	-1.36811
413.457	-1.37036	-0.48615	-0.74404	-1.75466	-1.37004
413.637	-1.37391	-0.48684	-0.7456	-1.75888	-1.37188
413.77	-1.37746	-0.48764	-0.74726	-1.76299	-1.37354
413.936	-1.38099	-0.48855	-0.74899	-1.76696	-1.37508
414.093	-1.38451	-0.48957	-0.75079	-1.77078	-1.37647
414.251	-1.38804	-0.49072	-0.7527	-1.77448	-1.3777
414.411	-1.39158	-0.49198	-0.75469	-1.77803	-1.37878
414.596	-1.39513	-0.49336	-0.75677	-1.78138	-1.37973
414.769	-1.39871	-0.49485	-0.75893	-1.78463	-1.38059
414.941	-1.40229	-0.49647	-0.7612	-1.78773	-1.38131
415.111	-1.40591	-0.49821	-0.76356	-1.79067	-1.38192
415.269	-1.40955	-0.50004	-0.76598	-1.79346	-1.38244
415.437	-1.41321	-0.50196	-0.76848	-1.79613	-1.38286
415.581	-1.41688	-0.50397	-0.77105	-1.7987	-1.3832
415.737	-1.42058	-0.50604	-0.77366	-1.80115	-1.38345
415.916	-1.42427	-0.50817	-0.77632	-1.80348	-1.38368
416.074	-1.42796	-0.51034	-0.77901	-1.80577	-1.38386
416.232	-1.43164	-0.51251	-0.7817	-1.80798	-1.38404
416.404	-1.43533	-0.51469	-0.78439	-1.8102	-1.38427
416.576	-1.439	-0.51685	-0.78707	-1.81241	-1.38454
416.737	-1.44267	-0.51902	-0.78976	-1.81461	-1.38489
416.91	-1.44635	-0.52113	-0.7924	-1.81687	-1.38532
417.08	-1.45005	-0.5232	-0.79502	-1.81919	-1.38587
417.248	-1.45376	-0.52519	-0.79758	-1.82159	-1.38653
417.381	-1.45747	-0.52712	-0.80009	-1.8241	-1.38731
417.56	-1.4612	-0.52895	-0.80254	-1.82671	-1.38825
417.715	-1.46492	-0.53066	-0.80489	-1.82947	-1.38936
417.871	-1.46867	-0.53226	-0.80717	-1.83239	-1.39063
418.028	-1.47242	-0.53374	-0.80936	-1.83547	-1.39209
418.212	-1.47619	-0.53508	-0.81146	-1.83878	-1.39381
418.372	-1.47996	-0.53626	-0.81344	-1.84226	-1.3957
418.544	-1.48373	-0.53731	-0.81531	-1.84598	-1.39782
418.717	-1.48749	-0.53825	-0.81711	-1.8499	-1.40017
418.901	-1.49123	-0.53902	-0.81878	-1.85403	-1.40274
419.071	-1.49495	-0.53966	-0.82034	-1.85837	-1.40554
419.203	-1.49866	-0.54019	-0.82183	-1.86287	-1.40852
419.371	-1.50238	-0.54058	-0.82322	-1.86757	-1.41166
419.538	-1.5061	-0.54088	-0.82454	-1.87243	-1.41501
419.693	-1.50983	-0.54106	-0.82577	-1.87746	-1.41855
419.848	-1.51356	-0.54114	-0.82693	-1.88262	-1.42225
420.003	-1.5173	-0.54113	-0.82802	-1.88791	-1.42609
420.18	-1.52104	-0.54105	-0.82906	-1.89337	-1.43008
420.336	-1.52479	-0.54093	-0.83008	-1.89887	-1.43426
420.514	-1.52855	-0.54081	-0.8311	-1.90445	-1.43853
420.645	-1.53231	-0.54065	-0.83208	-1.91002	-1.4429
420.812	-1.53608	-0.54052	-0.83309	-1.91564	-1.44732
420.982	-1.53988	-0.54042	-0.83414	-1.92124	-1.45182
421.153	-1.54369	-0.54036	-0.8352	-1.92672	-1.45638
421.312	-1.5475	-0.54036	-0.83632	-1.93217	-1.46093
421.497	-1.55132	-0.5404	-0.83747	-1.93753	-1.46549
421.631	-1.55514	-0.54054	-0.83869	-1.94279	-1.47003
421.815	-1.55897	-0.54077	-0.83997	-1.9479	-1.47454
421.972	-1.56281	-0.54112	-0.84135	-1.95288	-1.47902
422.152	-1.56666	-0.5416	-0.84283	-1.95774	-1.48343
422.319	-1.57053	-0.54222	-0.84441	-1.96244	-1.48779
422.489	-1.57442	-0.54298	-0.8461	-1.96696	-1.49206
422.621	-1.57832	-0.54389	-0.84791	-1.97132	-1.49625
422.79	-1.58223	-0.54496	-0.84983	-1.97551	-1.50033
422.949	-1.58616	-0.54617	-0.85186	-1.97951	-1.50425
423.121	-1.59011	-0.54752	-0.854	-1.98333	-1.50804
423.293	-1.59407	-0.54902	-0.85625	-1.98694	-1.51169
423.453	-1.59807	-0.55066	-0.8586	-1.9904	-1.51518
423.626	-1.60209	-0.55244	-0.86107	-1.99372	-1.51852
423.797	-1.60613	-0.55433	-0.86363	-1.99691	-1.52176
423.954	-1.61017	-0.55633	-0.86625	-1.99998	-1.52486
424.134	-1.61423	-0.55848	-0.869	-2.00291	-1.52779
424.289	-1.61831	-0.56071	-0.87182	-2.00577	-1.53055
424.455	-1.6224	-0.563	-0.87467	-2.00858	-1.53317
424.587	-1.6265	-0.56537	-0.87759	-2.01128	-1.53565
424.756	-1.63062	-0.56778	-0.88054	-2.01396	-1.53795
424.938	-1.63475	-0.57024	-0.88353	-2.01663	-1.54011
425.085	-1.63888	-0.57269	-0.88651	-2.01927	-1.54212
425.258	-1.64301	-0.57513	-0.88948	-2.02194	-1.54398
425.432	-1.64714	-0.57758	-0.89247	-2.02468	-1.54576
425.593	-1.65129	-0.58	-0.89543	-2.0275	-1.5474
425.765	-1.65545	-0.58237	-0.89836	-2.0304	-1.54896
425.935	-1.65963	-0.58472	-0.90128	-2.0334	-1.55043
426.116	-1.66382	-0.587	-0.90414	-2.03653	-1.55182
426.249	-1.66803	-0.58921	-0.90697	-2.03977	-1.55315
426.405	-1.67224	-0.59138	-0.90976	-2.0431	-1.55438
426.585	-1.67646	-0.59346	-0.91249	-2.04656	-1.55556
426.754	-1.6807	-0.59546	-0.91516	-2.05013	-1.55671
426.9	-1.68493	-0.59736	-0.91776	-2.05383	-1.55782
427.057	-1.68915	-0.59914	-0.92027	-2.05768	-1.55894
427.225	-1.69336	-0.60083	-0.9227	-2.06167	-1.56007
427.393	-1.69756	-0.60237	-0.92503	-2.06578	-1.56126
427.563	-1.70175	-0.60383	-0.9273	-2.07005	-1.56252
427.748	-1.70594	-0.60517	-0.92948	-2.07445	-1.56382
427.921	-1.71013	-0.60637	-0.93154	-2.07896	-1.56524
428.095	-1.71432	-0.60746	-0.93354	-2.08354	-1.56675
428.231	-1.71851	-0.60841	-0.93543	-2.08825	-1.56837
428.406	-1.7227	-0.60926	-0.93724	-2.09307	-1.57006
428.579	-1.7269	-0.60994	-0.93894	-2.09791	-1.57187
428.738	-1.73109	-0.61044	-0.9405	-2.10281	-1.57384
428.884	-1.7353	-0.61081	-0.94196	-2.10776	-1.57595
429.054	-1.73953	-0.61099	-0.9433	-2.11275	-1.57817
429.236	-1.74378	-0.61098	-0.94449	-2.11776	-1.58054
429.406	-1.74805	-0.61081	-0.94558	-2.12282	-1.58314
429.579	-1.75235	-0.61047	-0.94653	-2.12789	-1.58592
429.714	-1.75665	-0.61	-0.9474	-2.13294	-1.58884
429.889	-1.76096	-0.60937	-0.94816	-2.13805	-1.59196
430.052	-1.76529	-0.60857	-0.94878	-2.14313	-1.59525
430.241	-1.76963	-0.60765	-0.94933	-2.14822	-1.59873
430.403	-1.77398	-0.60654	-0.94974	-2.15328	-1.60235
430.562	-1.77835	-0.60529	-0.95004	-2.1583	-1.60608
430.721	-1.78275	-0.60388	-0.95023	-2.16331	-1.60997
430.903	-1.78716	-0.60236	-0.95035	-2.16825	-1.61393
431.072	-1.79161	-0.60075	-0.95041	-2.17324	-1.61806
431.242	-1.79605	-0.5991	-0.95043	-2.17821	-1.62226
431.413	-1.80051	-0.59743	-0.95045	-2.18318	-1.62653
431.574	-1.80498	-0.59574	-0.95046	-2.18819	-1.63087
431.75	-1.80946	-0.59409	-0.95048	-2.1932	-1.63526
431.899	-1.81396	-0.59251	-0.95058	-2.19831	-1.63974
432.062	-1.81846	-0.59104	-0.95075	-2.20342	-1.6442
432.251	-1.82296	-0.58965	-0.95097	-2.20855	-1.64868
432.412	-1.82747	-0.58845	-0.95135	-2.21374	-1.65313
432.571	-1.83198	-0.58748	-0.95189	-2.21899	-1.65755
432.742	-1.83649	-0.58677	-0.95261	-2.22434	-1.66197
432.913	-1.841	-0.58636	-0.95357	-2.22976	-1.66634
433.071	-1.84552	-0.58627	-0.95476	-2.23525	-1.67064
433.241	-1.85004	-0.58668	-0.95632	-2.24089	-1.67488
433.411	-1.85458	-0.58756	-0.95823	-2.24663	-1.67905
433.582	-1.85912	-0.58896	-0.96052	-2.25249	-1.68315
433.717	-1.86369	-0.59097	-0.96327	-2.25844	-1.68715
433.9	-1.86826	-0.59358	-0.96645	-2.2645	-1.69105
434.058	-1.87285	-0.59688	-0.97015	-2.27066	-1.69489
434.216	-1.87745	-0.60082	-0.97751	-2.27693	-1.69862
434.375	-1.88206	-0.60549	-0.98486	-2.28333	-1.7023
434.549	-1.88666	-0.61085	-0.99222	-2.28982	-1.7059
434.738	-1.89126	-0.61695	-0.99958	-2.29651	-1.70945
434.914	-1.89585	-0.62391	-1.00694	-2.30327	-1.71297
435.091	-1.90043	-0.63163	-1.01429	-2.31012	-1.71641
435.253	-1.90502	-0.64014	-1.02165	-2.31707	-1.71985
435.402	-1.90958	-0.64941	-1.029	-2.32406	-1.72325
435.561	-1.91414	-0.65946	-1.03635	-2.33119	-1.72668
435.744	-1.91868	-0.67032	-1.04371	-2.33827	-1.73011
435.914	-1.92322	-0.68181	-1.05107	-2.34544	-1.73355
436.072	-1.92774	-0.694	-1.05842	-2.35267	-1.73707
436.218	-1.93224	-0.7068	-1.06578	-2.35988	-1.74063
436.392	-1.93672	-0.72018	-1.07314	-2.36711	-1.74433
436.58	-1.94122	-0.73411	-1.0805	-2.37429	-1.74815
436.743	-1.94572	-0.7485	-1.08785	-2.38148	-1.75205
436.934	-1.95022	-0.76336	-1.09521	-2.38865	-1.75611
437.108	-1.95472	-0.77857	-1.10257	-2.39573	-1.7603
437.242	-1.95921	-0.79412	-1.10992	-2.40279	-1.76467
437.412	-1.96368	-0.80993	-1.11727	-2.40979	-1.76918
437.583	-1.96815	-0.82594	-1.12463	-2.41675	-1.77386
437.743	-1.97261	-0.84207	-1.13199	-2.42362	-1.77872
437.913	-1.97708	-0.85828	-1.13934	-2.43038	-1.78376
438.059	-1.98155	-0.87453	-1.1467	-2.43702	-1.78895
438.241	-1.98603	-0.89079	-1.15406	-2.44356	-1.79431
438.41	-1.99052	-0.90704	-1.16141	-2.45004	-1.79988
438.581	-1.99501	-0.92327	-1.16877	-2.45644	-1.8056
438.739	-1.9995	-0.93953	-1.17613	-2.46272	-1.81148
438.909	-2.00398	-0.95576	-1.18348	-2.46895	-1.81752
439.094	-2.00846	-0.97198	-1.19084	-2.47514	-1.82372
439.229	-2.01295	-0.98828	-1.1982	-2.48132	-1.83001
439.403	-2.01745	-1.00467	-1.20555	-2.48734	-1.83636
439.579	-2.02195	-1.02119	-1.2129	-2.49331	-1.84279
439.755	-2.02648	-1.03794	-1.22026	-2.49922	-1.84926
439.891	-2.03101	-1.05496	-1.22762	-2.50504	-1.85576
440.078	-2.03557	-1.07242	-1.23497	-2.5108	-1.8623
440.249	-2.04015	-1.09036	-1.24233	-2.51654	-1.86888
[truncated: 2,854 more rows]
