# Supplementary material for: Thermogravimetric analysis of the co-combustion of coal and polyvinyl chloride
Source: PLoS One. 2019 Oct 28;14(10):e0224401. doi: 10.1371/journal.pone.0224401 (PMC6816570; doi:10.1371/journal.pone.0224401)
Supplement: S17 Fig — (XLS) [file pone.0224401.s017.xls]

## Sheet: Sheet1
106.81	98.7472	99.8672	98.7688	99.3072
106.97	98.745	99.8669	98.7705	99.3059
107.131	98.7429	99.8666	98.7722	99.3047
107.293	98.7406	99.8662	98.7739	99.3034
107.432	98.7391	99.8659	98.7755	99.3025
107.583	98.7373	99.8656	98.7772	99.3015
107.756	98.7351	99.8653	98.7788	99.3002
107.907	98.7339	99.8649	98.7805	99.2994
108.08	98.732	99.8646	98.7822	99.2983
108.241	98.7303	99.8643	98.7838	99.2973
108.369	98.7295	99.864	98.7854	99.2968
108.53	98.7275	99.8636	98.787	99.2955
108.693	98.7255	99.8633	98.7887	99.2944
108.846	98.7242	99.863	98.7903	99.2936
109.022	98.7222	99.8627	98.7918	99.2924
109.15	98.7215	99.8623	98.7934	99.2919
109.326	98.7191	99.862	98.795	99.2905
109.479	98.7175	99.8617	98.7965	99.2896
109.653	98.7154	99.8614	98.7981	99.2884
109.815	98.7134	99.861	98.7996	99.2872
109.978	98.7113	99.8607	98.8011	99.286
110.106	98.7105	99.8604	98.8025	99.2854
110.27	98.7086	99.8601	98.804	99.2843
110.422	98.7073	99.8597	98.8055	99.2835
110.597	98.7053	99.8594	98.8069	99.2824
110.748	98.7037	99.8591	98.8083	99.2814
110.899	98.7022	99.8588	98.8097	99.2805
111.062	98.7003	99.8584	98.811	99.2794
111.226	98.6984	99.8581	98.8123	99.2783
111.378	98.6969	99.8578	98.8137	99.2773
111.553	98.6948	99.8575	98.815	99.2762
111.717	98.6932	99.8571	98.8163	99.2752
111.844	98.6927	99.8568	98.8176	99.2747
112.008	98.6911	99.8565	98.8188	99.2738
112.171	98.6892	99.8562	98.8201	99.2727
112.332	98.6875	99.8558	98.8213	99.2717
112.483	98.6861	99.8555	98.8225	99.2708
112.623	98.6849	99.8552	98.8238	99.2701
112.8	98.6828	99.8549	98.825	99.2689
112.962	98.6812	99.8546	98.8262	99.2679
113.122	98.6795	99.8542	98.8273	99.2669
113.286	98.6776	99.8539	98.8285	99.2657
113.438	98.676	99.8536	98.8297	99.2648
113.576	98.6748	99.8533	98.8309	99.264
113.739	98.6725	99.8529	98.832	99.2627
113.889	98.6708	99.8526	98.8332	99.2617
114.052	98.6691	99.8523	98.8344	99.2607
114.216	98.6675	99.852	98.8355	99.2597
114.367	98.666	99.8516	98.8367	99.2588
114.532	98.6642	99.8513	98.8379	99.2577
114.696	98.6625	99.851	98.839	99.2567
114.859	98.6611	99.8507	98.8402	99.2558
115.012	98.6598	99.8503	98.8413	99.2551
115.187	98.6578	99.85	98.8425	99.2539
115.316	98.6573	99.8497	98.8436	99.2535
115.467	98.6563	99.8494	98.8448	99.2528
115.645	98.6548	99.849	98.8459	99.2519
115.798	98.6538	99.8487	98.847	99.2512
115.95	98.6528	99.8484	98.8481	99.2506
116.114	98.6513	99.8481	98.8492	99.2497
116.279	98.6495	99.8477	98.8504	99.2486
116.444	98.6477	99.8474	98.8514	99.2476
116.598	98.6464	99.8471	98.8525	99.2468
116.764	98.6451	99.8468	98.8536	99.2459
116.93	98.6438	99.8464	98.8547	99.2451
117.104	98.6422	99.8461	98.8557	99.2442
117.232	98.6417	99.8458	98.8568	99.2437
117.393	98.6404	99.8454	98.8578	99.2429
117.554	98.6391	99.8451	98.8588	99.2421
117.713	98.6376	99.8448	98.8599	99.2412
117.853	98.6367	99.8445	98.8609	99.2406
118.003	98.6356	99.8442	98.8619	99.2399
118.176	98.6342	99.8438	98.8629	99.239
118.33	98.6333	99.8435	98.8638	99.2384
118.509	98.6319	99.8432	98.8648	99.2375
118.677	98.6307	99.8429	98.8658	99.2368
118.809	98.6301	99.8425	98.8668	99.2363
118.976	98.6286	99.8422	98.8678	99.2354
119.144	98.6269	99.8419	98.8687	99.2344
119.3	98.6255	99.8416	98.8697	99.2335
119.479	98.6234	99.8412	98.8707	99.2323
119.634	98.6219	99.8409	98.8717	99.2314
119.789	98.6204	99.8406	98.8727	99.2305
119.945	98.6191	99.8403	98.8737	99.2297
120.123	98.6167	99.8399	98.8747	99.2283
120.291	98.615	99.8396	98.8757	99.2273
120.459	98.6136	99.8393	98.8767	99.2264
120.59	98.6129	99.839	98.8778	99.2259
120.757	98.6107	99.8386	98.8788	99.2247
120.912	98.6094	99.8383	98.8799	99.2238
121.092	98.6075	99.838	98.8809	99.2228
121.247	98.6063	99.8377	98.8821	99.222
121.402	98.605	99.8373	98.8832	99.2212
121.569	98.6035	99.837	98.8843	99.2202
121.736	98.602	99.8367	98.8854	99.2193
121.891	98.6004	99.8364	98.8866	99.2184
122.069	98.5981	99.836	98.8877	99.2171
122.223	98.5967	99.8357	98.8889	99.2162
122.404	98.5944	99.8354	98.8901	99.2149
122.535	98.5937	99.8351	98.8913	99.2144
122.703	98.5918	99.8347	98.8925	99.2133
122.858	98.5902	99.8344	98.8937	99.2123
123.013	98.5887	99.8341	98.8949	99.2114
123.191	98.5867	99.8338	98.8961	99.2102
123.344	98.5855	99.8334	98.8973	99.2095
123.51	98.5841	99.8331	98.8985	99.2086
123.676	98.5825	99.8328	98.8997	99.2077
123.841	98.5808	99.8325	98.9009	99.2066
123.993	98.5795	99.8321	98.9021	99.2058
124.166	98.5775	99.8318	98.9033	99.2047
124.294	98.5769	99.8315	98.9044	99.2042
124.455	98.5755	99.8312	98.9056	99.2033
124.615	98.5742	99.8308	98.9067	99.2025
124.775	98.573	99.8305	98.9078	99.2018
124.904	98.5726	99.8302	98.9089	99.2014
125.08	98.5713	99.8299	98.9099	99.2006
125.235	98.5703	99.8295	98.911	99.1999
125.413	98.5689	99.8292	98.912	99.1991
125.58	98.5676	99.8289	98.913	99.1982
125.749	98.566	99.8286	98.914	99.1973
125.881	98.5653	99.8282	98.9149	99.1968
126.051	98.5636	99.8279	98.9158	99.1958
126.207	98.5623	99.8276	98.9167	99.195
126.387	98.5603	99.8273	98.9176	99.1938
126.544	98.5589	99.8269	98.9184	99.1929
126.7	98.5577	99.8266	98.9192	99.1922
126.856	98.5566	99.8263	98.92	99.1914
127.037	98.5545	99.826	98.9207	99.1902
127.205	98.5529	99.8256	98.9215	99.1893
127.362	98.5519	99.8253	98.9222	99.1886
127.544	98.5508	99.825	98.9228	99.1879
127.676	98.5503	99.8247	98.9235	99.1875
127.842	98.549	99.8243	98.9241	99.1867
128.005	98.5474	99.824	98.9247	99.1857
128.168	98.5462	99.8237	98.9253	99.1849
128.32	98.5453	99.8234	98.9259	99.1844
128.471	98.5445	99.823	98.9265	99.1838
128.634	98.5436	99.8227	98.927	99.1832
128.787	98.5429	99.8224	98.9275	99.1827
128.966	98.5417	99.8221	98.928	99.1819
129.123	98.5408	99.8217	98.9285	99.1813
129.304	98.5393	99.8214	98.929	99.1804
129.463	98.5384	99.8211	98.9295	99.1797
129.596	98.5379	99.8208	98.9299	99.1793
129.778	98.5365	99.8204	98.9304	99.1785
129.948	98.5353	99.8201	98.9308	99.1777
130.093	98.5345	99.8198	98.9313	99.1772
130.264	98.5332	99.8195	98.9317	99.1763
130.424	98.532	99.8192	98.9322	99.1756
130.608	98.5302	99.8188	98.9326	99.1745
130.765	98.529	99.8185	98.9331	99.1738
130.942	98.5272	99.8182	98.9335	99.1727
131.095	98.5259	99.8179	98.934	99.1719
131.27	98.5238	99.8175	98.9345	99.1707
131.4	98.5231	99.8172	98.935	99.1702
131.564	98.5214	99.8169	98.9355	99.1692
131.718	98.5203	99.8166	98.936	99.1684
131.875	98.5193	99.8162	98.9365	99.1677
132.046	98.5182	99.8159	98.937	99.1671
132.216	98.5173	99.8156	98.9375	99.1664
132.386	98.5159	99.8153	98.938	99.1656
132.545	98.5149	99.8149	98.9386	99.1649
132.727	98.5138	99.8146	98.9392	99.1642
132.899	98.5125	99.8143	98.9397	99.1634
133.033	98.5119	99.814	98.9403	99.163
133.204	98.5103	99.8136	98.9409	99.162
133.376	98.5086	99.8133	98.9415	99.1609
133.536	98.5076	99.813	98.942	99.1603
133.694	98.5065	99.8127	98.9427	99.1595
133.873	98.5046	99.8123	98.9433	99.1585
134.027	98.5033	99.812	98.9439	99.1577
134.193	98.5016	99.8117	98.9445	99.1567
134.358	98.5003	99.8114	98.9451	99.1558
134.523	98.499	99.811	98.9457	99.155
134.678	98.4981	99.8107	98.9462	99.1544
134.86	98.4966	99.8104	98.9468	99.1535
134.994	98.4962	99.8101	98.9474	99.1531
135.154	98.4953	99.8097	98.948	99.1525
135.338	98.4938	99.8094	98.9485	99.1516
135.498	98.4926	99.8091	98.949	99.1509
135.658	98.4914	99.8088	98.9495	99.1501
135.829	98.4897	99.8084	98.95	99.1491
136.002	98.488	99.8081	98.9504	99.1481
136.175	98.4866	99.8078	98.9508	99.1472
136.334	98.4856	99.8075	98.9512	99.1465
136.506	98.4843	99.8071	98.9516	99.1457
136.652	98.4836	99.8068	98.9519	99.1452
136.809	98.4828	99.8065	98.9522	99.1446
136.987	98.4816	99.8062	98.9525	99.1439
137.153	98.4804	99.8058	98.9527	99.1431
137.296	98.4796	99.8055	98.9529	99.1425
137.451	98.4785	99.8052	98.9531	99.1419
137.63	98.4768	99.8049	98.9533	99.1409
137.789	98.4757	99.8046	98.9534	99.1401
137.974	98.4743	99.8042	98.9535	99.1393
138.133	98.4734	99.8039	98.9536	99.1386
138.319	98.4721	99.8036	98.9537	99.1378
138.455	98.4716	99.8033	98.9537	99.1375
138.626	98.4703	99.8029	98.9538	99.1366
138.794	98.469	99.8026	98.9538	99.1358
138.961	98.4681	99.8023	98.9539	99.1352
139.116	98.4674	99.802	98.9539	99.1347
139.258	98.4669	99.8016	98.954	99.1342
139.422	98.4659	99.8013	98.9541	99.1336
139.601	98.4646	99.801	98.9542	99.1328
139.759	98.4637	99.8007	98.9543	99.1321
139.944	98.4624	99.8003	98.9544	99.1313
140.117	98.4613	99.8	98.9546	99.1306
140.251	98.4608	99.7997	98.9547	99.1302
140.424	98.4596	99.7994	98.955	99.1295
140.593	98.4583	99.799	98.9552	99.1287
140.749	98.4574	99.7987	98.9556	99.128
140.915	98.4565	99.7984	98.9559	99.1274
141.081	98.456	99.7981	98.9563	99.127
141.234	98.4556	99.7977	98.9567	99.1267
141.398	98.4549	99.7974	98.9572	99.1261
141.567	98.4541	99.7971	98.9577	99.1256
141.725	98.4535	99.7968	98.9582	99.1251
141.909	98.4526	99.7964	98.9588	99.1245
142.044	98.4523	99.7961	98.9594	99.1242
142.205	98.4515	99.7958	98.96	99.1237
142.378	98.4507	99.7955	98.9607	99.1231
142.551	98.4499	99.7951	98.9614	99.1225
142.712	98.4493	99.7948	98.9621	99.1221
142.887	98.4485	99.7945	98.9628	99.1215
143.065	98.447	99.7942	98.9635	99.1206
143.242	98.4452	99.7938	98.9642	99.1195
143.404	98.444	99.7935	98.9649	99.1188
143.589	98.4422	99.7932	98.9656	99.1177
143.747	98.4412	99.7929	98.9663	99.1171
143.857	98.4412	99.7925	98.9669	99.1169
144.049	98.4397	99.7922	98.9675	99.116
144.218	98.4389	99.7919	98.9681	99.1154
144.397	98.4377	99.7916	98.9686	99.1146
144.541	98.4371	99.7912	98.9691	99.1141
144.697	98.4363	99.7909	98.9695	99.1136
144.876	98.4354	99.7906	98.9699	99.113
145.044	98.4348	99.7903	98.9702	99.1125
145.208	98.4343	99.7899	98.9704	99.1121
145.373	98.4341	99.7896	98.9706	99.1119
145.531	98.4339	99.7893	98.9707	99.1116
145.717	98.4333	99.789	98.9708	99.1111
145.842	98.4331	99.7886	98.9709	99.1109
146.031	98.4318	99.7883	98.9708	99.1101
146.208	98.4309	99.788	98.9707	99.1094
146.359	98.4304	99.7877	98.9706	99.109
146.52	98.4298	99.7873	98.9704	99.1086
146.691	98.4289	99.787	98.9702	99.108
146.862	98.4282	99.7867	98.97	99.1075
147.043	98.4271	99.7864	98.9697	99.1067
147.213	98.426	99.786	98.9695	99.106
147.381	98.4249	99.7857	98.9692	99.1053
147.516	98.4245	99.7854	98.9689	99.105
147.69	98.4233	99.7851	98.9687	99.1042
147.853	98.4222	99.7847	98.9684	99.1035
148.042	98.4206	99.7844	98.9682	99.1025
148.204	98.4194	99.7841	98.968	99.1017
148.366	98.4184	99.7838	98.9679	99.1011
148.526	98.4176	99.7834	98.9678	99.1005
148.708	98.4164	99.7831	98.9678	99.0998
148.877	98.4156	99.7828	98.9678	99.0992
149.034	98.4149	99.7825	98.9679	99.0987
149.213	98.4139	99.7821	98.9681	99.098
149.382	98.4133	99.7818	98.9684	99.0975
149.517	98.413	99.7815	98.9687	99.0972
149.689	98.4123	99.7812	98.9691	99.0967
149.863	98.4115	99.7808	98.9696	99.0962
150.025	98.4107	99.7805	98.9702	99.0956
150.187	98.4099	99.7802	98.9709	99.095
150.361	98.4089	99.7799	98.9717	99.0944
150.519	98.4081	99.7796	98.9725	99.0938
150.699	98.4069	99.7792	98.9735	99.0931
150.855	98.4064	99.7789	98.9745	99.0926
151.022	98.4057	99.7786	98.9756	99.0921
151.189	98.4046	99.7782	98.9767	99.0914
151.321	98.4041	99.7779	98.978	99.091
151.491	98.403	99.7776	98.9792	99.0903
151.676	98.4018	99.7773	98.9805	99.0895
151.824	98.4012	99.7769	98.9818	99.0891
151.998	98.4004	99.7766	98.9832	99.0885
152.16	98.4	99.7763	98.9847	99.0881
152.344	98.3993	99.776	98.9861	99.0876
152.502	98.3989	99.7756	98.9875	99.0873
152.681	98.3982	99.7753	98.9889	99.0867
152.836	98.3977	99.775	98.9904	99.0863
153.015	98.3971	99.7747	98.9918	99.0859
153.147	98.3969	99.7743	98.9931	99.0856
153.315	98.396	99.774	98.9945	99.085
153.483	98.395	99.7737	98.9959	99.0843
153.65	98.3941	99.7734	98.9972	99.0837
153.806	98.3933	99.773	98.9984	99.0832
153.95	98.3926	99.7727	98.9996	99.0827
154.117	98.3916	99.7724	99.0008	99.082
154.296	98.3906	99.7721	99.0019	99.0813
154.455	98.3898	99.7717	99.003	99.0808
154.642	98.3885	99.7714	99.004	99.0799
154.777	98.3881	99.7711	99.005	99.0796
154.952	98.3872	99.7708	99.0059	99.079
155.127	98.3861	99.7704	99.0067	99.0783
155.3	98.3848	99.7701	99.0075	99.0774
155.458	98.3837	99.7698	99.0083	99.0768
155.603	98.383	99.7695	99.009	99.0762
155.771	98.3819	99.7692	99.0096	99.0755
155.951	98.3804	99.7688	99.0103	99.0746
156.118	98.3789	99.7685	99.0109	99.0737
156.286	98.3777	99.7682	99.0114	99.0729
156.443	98.3769	99.7679	99.0119	99.0724
156.587	98.3764	99.7675	99.0124	99.0719
156.754	98.3752	99.7672	99.0129	99.0712
156.91	98.3744	99.7669	99.0133	99.0706
157.077	98.3735	99.7666	99.0137	99.07
157.247	98.3725	99.7662	99.0141	99.0694
157.407	98.3717	99.7659	99.0145	99.0688
157.583	98.3705	99.7656	99.0149	99.068
157.746	98.3696	99.7653	99.0153	99.0674
157.922	98.3689	99.7649	99.0157	99.0669
158.112	98.368	99.7646	99.0161	99.0663
158.284	98.3672	99.7643	99.0165	99.0657
158.453	98.3663	99.764	99.0168	99.0651
158.587	98.3659	99.7636	99.0172	99.0648
158.757	98.365	99.7633	99.0176	99.0642
158.915	98.3644	99.763	99.018	99.0637
159.073	98.3637	99.7627	99.0183	99.0632
159.242	98.3629	99.7623	99.0188	99.0626
159.411	98.362	99.762	99.0192	99.062
159.568	98.3611	99.7617	99.0196	99.0614
159.738	98.3601	99.7614	99.02	99.0607
159.907	98.3594	99.761	99.0204	99.0602
160.076	98.3588	99.7607	99.0208	99.0598
160.259	98.3578	99.7604	99.0212	99.0591
160.393	98.3575	99.7601	99.0217	99.0588
160.551	98.3568	99.7597	99.0221	99.0583
160.733	98.3558	99.7594	99.0226	99.0576
160.902	98.3549	99.7591	99.023	99.057
161.048	98.3543	99.7588	99.0235	99.0566
161.207	98.3536	99.7584	99.024	99.056
161.382	98.3529	99.7581	99.0244	99.0555
161.558	98.3523	99.7578	99.0249	99.055
161.748	98.3517	99.7575	99.0254	99.0546
161.926	98.351	99.7571	99.0259	99.0541
162.063	98.3507	99.7568	99.0264	99.0537
162.225	98.35	99.7565	99.0269	99.0533
162.397	98.349	99.7562	99.0274	99.0526
162.579	98.3479	99.7558	99.028	99.0519
162.725	98.3473	99.7555	99.0285	99.0514
162.896	98.3465	99.7552	99.0291	99.0508
163.054	98.3458	99.7549	99.0297	99.0503
163.225	98.3451	99.7545	99.0303	99.0498
163.407	98.3443	99.7542	99.0309	99.0492
163.576	98.3435	99.7539	99.0315	99.0487
163.747	98.3426	99.7536	99.0322	99.0481
163.882	98.3421	99.7532	99.0329	99.0477
164.051	98.3411	99.7529	99.0336	99.047
164.209	98.3401	99.7526	99.0343	99.0464
164.379	98.3389	99.7523	99.035	99.0456
164.549	98.3377	99.7519	99.0358	99.0448
164.707	98.3369	99.7516	99.0366	99.0442
164.877	98.3358	99.7513	99.0374	99.0435
165.048	98.3346	99.751	99.0382	99.0428
165.209	98.3337	99.7506	99.039	99.0422
165.398	98.3328	99.7503	99.0399	99.0416
165.562	98.3324	99.75	99.0407	99.0412
165.739	98.332	99.7497	99.0416	99.0408
165.877	98.3318	99.7494	99.0425	99.0406
166.053	98.3312	99.749	99.0433	99.0401
166.227	98.3307	99.7487	99.0442	99.0397
166.388	98.3303	99.7484	99.0451	99.0393
166.56	98.3299	99.7481	99.0459	99.039
166.733	98.3294	99.7477	99.0468	99.0385
166.892	98.3289	99.7474	99.0476	99.0382
167.074	98.3283	99.7471	99.0484	99.0377
167.233	98.328	99.7468	99.0492	99.0374
167.414	98.3274	99.7464	99.0499	99.0369
167.572	98.3269	99.7461	99.0506	99.0365
167.707	98.3267	99.7458	99.0513	99.0362
167.89	98.3259	99.7455	99.052	99.0357
168.062	98.3253	99.7451	99.0526	99.0352
168.209	98.3249	99.7448	99.0531	99.0348
168.379	98.3242	99.7445	99.0536	99.0343
168.538	98.3236	99.7442	99.0541	99.0339
168.708	98.3226	99.7438	99.0545	99.0332
168.879	98.3217	99.7435	99.0549	99.0326
169.061	98.3205	99.7432	99.0552	99.0318
169.219	98.3196	99.7429	99.0554	99.0312
169.4	98.3185	99.7425	99.0556	99.0305
169.533	98.3182	99.7422	99.0558	99.0302
169.704	98.3173	99.7419	99.0558	99.0296
169.876	98.316	99.7416	99.0559	99.0288
170.051	98.3146	99.7412	99.0558	99.0279
170.214	98.3134	99.7409	99.0558	99.0272
170.365	98.3126	99.7406	99.0557	99.0266
170.543	98.3117	99.7403	99.0555	99.0259
170.734	98.3107	99.7399	99.0553	99.0253
170.896	98.31	99.7396	99.0551	99.0248
171.069	98.3093	99.7393	99.0548	99.0243
171.252	98.3085	99.739	99.0545	99.0238
171.385	98.3084	99.7386	99.0542	99.0235
171.556	98.3081	99.7383	99.0538	99.0232
171.715	98.3077	99.738	99.0535	99.0229
171.875	98.3071	99.7377	99.0532	99.0224
172.059	98.3061	99.7373	99.0528	99.0217
172.215	98.3056	99.737	99.0524	99.0213
172.384	98.3051	99.7367	99.0521	99.0209
172.554	98.3048	99.7364	99.0517	99.0206
172.724	98.3043	99.736	99.0514	99.0202
172.882	98.3041	99.7357	99.0511	99.0199
173.053	98.3038	99.7354	99.0508	99.0196
173.2	98.3036	99.7351	99.0506	99.0193
173.36	98.3033	99.7347	99.0504	99.019
173.544	98.303	99.7344	99.0502	99.0187
173.703	98.3028	99.7341	99.0501	99.0185
173.863	98.3026	99.7338	99.05	99.0182
174.034	98.3021	99.7334	99.0499	99.0178
174.206	98.3013	99.7331	99.0499	99.0172
174.365	98.3009	99.7328	99.05	99.0168
174.538	98.3005	99.7325	99.0501	99.0165
174.711	98.3002	99.7321	99.0503	99.0162
174.884	98.2995	99.7318	99.0506	99.0156
175.021	98.2991	99.7315	99.0508	99.0153
175.207	98.298	99.7312	99.0512	99.0146
175.379	98.2971	99.7308	99.0516	99.014
175.541	98.2965	99.7305	99.052	99.0135
175.703	98.2959	99.7302	99.0526	99.013
175.864	98.2953	99.7299	99.0531	99.0126
176.05	98.2947	99.7296	99.0537	99.0121
176.223	98.2943	99.7292	99.0544	99.0117
176.386	98.294	99.7289	99.0551	99.0115
176.572	98.2933	99.7286	99.0558	99.0109
176.709	98.293	99.7283	99.0566	99.0106
176.883	98.2922	99.7279	99.0574	99.0101
177.057	98.2915	99.7276	99.0582	99.0095
177.231	98.2908	99.7273	99.059	99.009
177.393	98.2902	99.727	99.0599	99.0086
177.543	98.2898	99.7266	99.0608	99.0082
177.717	98.2892	99.7263	99.0617	99.0078
177.903	98.2888	99.726	99.0625	99.0074
178.065	98.2886	99.7257	99.0634	99.0071
178.253	98.2881	99.7253	99.0643	99.0067
178.427	98.2876	99.725	99.0651	99.0063
178.564	98.2874	99.7247	99.066	99.0061
178.737	98.2868	99.7244	99.0668	99.0056
178.914	98.2863	99.724	99.0676	99.0051
179.08	98.2858	99.7237	99.0683	99.0048
179.26	98.2852	99.7234	99.0691	99.0043
179.44	98.2843	99.7231	99.0697	99.0037
179.609	98.2837	99.7227	99.0704	99.0032
179.789	98.2829	99.7224	99.071	99.0027
179.965	98.2823	99.7221	99.0716	99.0022
180.128	98.2818	99.7218	99.0721	99.0018
180.316	98.281	99.7214	99.0725	99.0012
180.452	98.2808	99.7211	99.073	99.0009
180.614	98.2802	99.7208	99.0734	99.0005
180.787	98.2794	99.7204	99.0737	98.9999
180.96	98.2786	99.7201	99.074	98.9994
181.12	98.278	99.7198	99.0742	98.9989
181.293	98.2776	99.7195	99.0744	98.9985
181.466	98.2772	99.7192	99.0746	98.9982
181.638	98.2769	99.7188	99.0747	98.9979
181.799	98.2767	99.7185	99.0748	98.9976
181.984	98.2766	99.7182	99.0749	98.9974
182.144	98.2763	99.7179	99.0749	98.9971
182.327	98.2758	99.7175	99.075	98.9967
182.449	98.2757	99.7172	99.075	98.9964
182.62	98.275	99.7169	99.0749	98.9959
182.805	98.2741	99.7166	99.0749	98.9953
182.978	98.2735	99.7162	99.0749	98.9949
183.125	98.2733	99.7159	99.0748	98.9946
183.296	98.2731	99.7156	99.0748	98.9943
183.455	98.273	99.7153	99.0747	98.9941
183.625	98.2727	99.7149	99.0747	98.9938
183.796	98.2723	99.7146	99.0747	98.9934
183.98	98.2715	99.7143	99.0747	98.9929
184.113	98.2712	99.714	99.0747	98.9926
184.271	98.2706	99.7136	99.0747	98.9921
184.454	98.2698	99.7133	99.0747	98.9915
184.626	98.2691	99.713	99.0748	98.991
184.772	98.2688	99.7127	99.0749	98.9907
184.931	98.2684	99.7123	99.075	98.9904
185.103	98.2681	99.712	99.0751	98.9901
185.274	98.2676	99.7117	99.0753	98.9896
185.447	98.2671	99.7114	99.0755	98.9892
185.631	98.2667	99.711	99.0757	98.9889
185.802	98.2665	99.7107	99.076	98.9886
185.973	98.2664	99.7104	99.0762	98.9884
186.107	98.2664	99.7101	99.0765	98.9882
186.277	98.2662	99.7097	99.0768	98.988
186.449	98.2661	99.7094	99.0772	98.9878
186.609	98.2659	99.7091	99.0776	98.9875
186.782	98.2657	99.7088	99.078	98.9873
186.928	98.2655	99.7084	99.0784	98.987
187.112	98.265	99.7081	99.0788	98.9865
187.284	98.2646	99.7078	99.0793	98.9862
187.457	98.2641	99.7075	99.0797	98.9858
187.629	98.2635	99.7071	99.0802	98.9853
187.764	98.2632	99.7068	99.0807	98.985
187.925	98.2629	99.7065	99.0812	98.9847
188.098	98.2623	99.7062	99.0816	98.9843
188.284	98.2615	99.7058	99.0821	98.9837
188.457	98.2608	99.7055	99.0826	98.9832
188.604	98.2604	99.7052	99.0831	98.9828
188.761	98.2598	99.7049	99.0836	98.9823
188.93	98.2588	99.7045	99.084	98.9817
189.109	98.2579	99.7042	99.0845	98.981
189.265	98.2576	99.7039	99.0849	98.9808
189.433	98.2574	99.7036	99.0854	98.9805
189.604	98.2572	99.7032	99.0858	98.9802
189.74	98.2571	99.7029	99.0862	98.98
189.913	98.2567	99.7026	99.0866	98.9797
190.099	98.2566	99.7023	99.087	98.9794
190.249	98.2566	99.7019	99.0873	98.9792
190.425	98.2564	99.7016	99.0876	98.979
190.587	98.2564	99.7013	99.088	98.9788
190.775	98.2561	99.701	99.0882	98.9785
190.938	98.2561	99.7006	99.0885	98.9784
191.112	98.2558	99.7003	99.0888	98.978
191.287	98.2554	99.7	99.089	98.9777
191.399	98.2554	99.6997	99.0892	98.9775
191.599	98.2548	99.6993	99.0894	98.9771
191.787	98.2545	99.699	99.0896	98.9768
191.962	98.2543	99.6987	99.0898	98.9765
192.138	98.2541	99.6984	99.0899	98.9762
192.301	98.2539	99.698	99.0901	98.976
192.462	98.2536	99.6977	99.0902	98.9757
192.624	98.2535	99.6974	99.0903	98.9754
192.811	98.2531	99.6971	99.0904	98.9751
192.973	98.2526	99.6967	99.0905	98.9747
193.16	98.2519	99.6964	99.0906	98.9742
193.297	98.2518	99.6961	99.0907	98.974
193.472	98.2517	99.6958	99.0907	98.9737
193.644	98.2516	99.6954	99.0908	98.9735
193.818	98.2514	99.6951	99.0909	98.9732
193.98	98.2511	99.6948	99.091	98.973
194.129	98.251	99.6945	99.0911	98.9728
194.302	98.2508	99.6942	99.0912	98.9725
194.488	98.2508	99.6938	99.0913	98.9723
194.65	98.251	99.6935	99.0914	98.9722
194.838	98.2511	99.6932	99.0915	98.9722
195.013	98.2513	99.6929	99.0917	98.9721
195.149	98.2513	99.6925	99.0918	98.9719
195.323	98.2514	99.6922	99.092	98.9718
195.497	98.2511	99.6919	99.0922	98.9715
195.659	98.2507	99.6916	99.0923	98.9711
195.834	98.25	99.6912	99.0926	98.9706
196.008	98.2496	99.6909	99.0928	98.9702
196.169	98.2494	99.6906	99.093	98.97
196.342	98.2493	99.6903	99.0933	98.9698
196.516	98.249	99.6899	99.0935	98.9695
196.678	98.2486	99.6896	99.0938	98.9691
196.851	98.2479	99.6893	99.0941	98.9686
197.038	98.247	99.689	99.0944	98.968
197.174	98.2468	99.6886	99.0947	98.9677
197.348	98.2463	99.6883	99.095	98.9673
197.518	98.2459	99.688	99.0953	98.9669
197.688	98.2454	99.6877	99.0957	98.9665
197.846	98.2449	99.6873	99.096	98.9661
198.004	98.2444	99.687	99.0963	98.9657
198.172	98.2439	99.6867	99.0967	98.9653
198.33	98.2435	99.6864	99.097	98.9649
198.502	98.2431	99.686	99.0973	98.9646
198.674	98.243	99.6857	99.0977	98.9644
198.862	98.243	99.6854	99.098	98.9642
198.999	98.2431	99.6851	99.0983	98.9641
199.162	98.2431	99.6847	99.0986	98.9639
199.35	98.2429	99.6844	99.099	98.9637
199.525	98.2431	99.6841	99.0993	98.9636
199.674	98.2433	99.6838	99.0996	98.9635
199.837	98.2437	99.6834	99.0999	98.9635
200.013	98.2439	99.6831	99.1001	98.9635
200.189	98.2439	99.6828	99.1004	98.9634
200.364	98.244	99.6825	99.1007	98.9632
200.552	98.244	99.6821	99.101	98.9631
200.689	98.244	99.6818	99.1012	98.9629
200.852	98.2439	99.6815	99.1015	98.9627
201.039	98.2437	99.6812	99.1018	98.9625
201.213	98.2438	99.6808	99.102	98.9623
201.375	98.2436	99.6805	99.1023	98.9621
201.538	98.2433	99.6802	99.1025	98.9617
201.714	98.2428	99.6799	99.1028	98.9613
201.889	98.2425	99.6796	99.1031	98.961
202.051	98.2423	99.6792	99.1034	98.9608
202.226	98.2421	99.6789	99.1037	98.9605
202.413	98.2417	99.6786	99.104	98.9602
202.55	98.2415	99.6783	99.1043	98.9599
202.724	98.241	99.6779	99.1046	98.9595
202.886	98.2406	99.6776	99.105	98.9591
203.073	98.2405	99.6773	99.1053	98.9589
203.233	98.2406	99.677	99.1057	98.9588
203.392	98.2406	99.6766	99.1061	98.9586
203.55	98.2406	99.6763	99.1066	98.9584
203.731	98.2402	99.676	99.107	98.9581
203.901	98.2397	99.6757	99.1075	98.9577
204.071	98.2392	99.6753	99.108	98.9573
204.23	98.2387	99.675	99.1085	98.9569
204.378	98.2384	99.6747	99.109	98.9565
204.54	98.2379	99.6744	99.1096	98.9561
204.714	98.2377	99.674	99.1102	98.9558
204.888	98.2376	99.6737	99.1107	98.9556
205.051	98.2378	99.6734	99.1114	98.9556
205.227	98.238	99.6731	99.112	98.9555
205.401	98.2383	99.6727	99.1126	98.9555
205.563	98.2385	99.6724	99.1133	98.9554
205.751	98.2385	99.6721	99.1139	98.9553
205.913	98.2385	99.6718	99.1145	98.9551
206.088	98.2385	99.6714	99.1152	98.9549
206.263	98.2385	99.6711	99.1158	98.9548
206.4	98.2386	99.6708	99.1165	98.9547
206.576	98.2387	99.6705	99.1171	98.9546
206.765	98.239	99.6701	99.1177	98.9546
206.914	98.2391	99.6698	99.1182	98.9544
207.089	98.239	99.6695	99.1188	98.9542
207.251	98.2388	99.6692	99.1193	98.954
207.434	98.2386	99.6688	99.1198	98.9537
207.591	98.2386	99.6685	99.1203	98.9536
207.769	98.2391	99.6682	99.1207	98.9536
207.926	98.2392	99.6679	99.1211	98.9536
208.108	98.2394	99.6675	99.1215	98.9535
208.244	98.2394	99.6672	99.1218	98.9533
208.42	98.239	99.6669	99.1221	98.9529
208.596	98.2383	99.6666	99.1224	98.9524
208.772	98.2378	99.6662	99.1226	98.952
208.935	98.2376	99.6659	99.1228	98.9518
209.084	98.2375	99.6656	99.1229	98.9515
209.259	98.2375	99.6653	99.123	98.9514
209.445	98.2373	99.6649	99.1231	98.9511
209.608	98.237	99.6646	99.1231	98.9508
209.795	98.2366	99.6643	99.1231	98.9505
209.932	98.2365	99.664	99.1231	98.9502
210.107	98.2362	99.6636	99.1231	98.9499
210.27	98.2362	99.6633	99.123	98.9498
210.46	98.2361	99.663	99.1229	98.9496
210.636	98.2362	99.6627	99.1228	98.9494
210.786	98.2362	99.6623	99.1227	98.9493
210.961	98.236	99.662	99.1225	98.949
211.121	98.236	99.6617	99.1224	98.9488
211.303	98.2361	99.6614	99.1223	98.9488
211.471	98.2363	99.661	99.1221	98.9487
211.628	98.2365	99.6607	99.122	98.9486
211.808	98.2367	99.6604	99.1219	98.9486
211.943	98.2367	99.6601	99.1218	98.9484
212.104	98.2367	99.6597	99.1217	98.9482
212.279	98.2365	99.6594	99.1216	98.948
212.453	98.2365	99.6591	99.1215	98.9478
212.616	98.2364	99.6588	99.1214	98.9476
212.79	98.2363	99.6584	99.1214	98.9474
212.966	98.2362	99.6581	99.1214	98.9472
213.141	98.2361	99.6578	99.1213	98.947
213.305	98.2362	99.6575	99.1214	98.9468
213.483	98.2363	99.6571	99.1214	98.9467
213.634	98.2362	99.6568	99.1214	98.9465
213.798	98.2363	99.6565	99.1215	98.9464
213.984	98.2363	99.6562	99.1216	98.9462
214.144	98.2362	99.6558	99.1217	98.946
214.304	98.2361	99.6555	99.1218	98.9458
214.474	98.2361	99.6552	99.1219	98.9456
214.633	98.2361	99.6549	99.122	98.9455
214.814	98.2364	99.6546	99.1222	98.9455
214.987	98.2366	99.6542	99.1223	98.9454
215.161	98.2369	99.6539	99.1225	98.9454
215.337	98.2372	99.6536	99.1226	98.9454
215.475	98.2373	99.6532	99.1227	98.9453
215.639	98.2375	99.6529	99.1229	98.9452
215.829	98.2379	99.6526	99.123	98.9453
216.006	98.2382	99.6523	99.1231	98.9452
216.17	98.2383	99.6519	99.1233	98.9451
216.333	98.2385	99.6516	99.1234	98.9451
216.497	98.2387	99.6513	99.1235	98.945
216.687	98.239	99.651	99.1235	98.945
216.851	98.2392	99.6506	99.1236	98.9449
217.036	98.2396	99.6503	99.1236	98.945
217.207	98.2402	99.65	99.1236	98.9451
217.343	98.2404	99.6497	99.1236	98.945
217.514	98.2409	99.6493	99.1235	98.9451
217.685	98.2411	99.649	99.1235	98.9451
217.844	98.2412	99.6487	99.1234	98.9449
218.029	98.2413	99.6484	99.1233	98.9449
218.191	98.2417	99.648	99.1231	98.9449
218.354	98.2423	99.6477	99.123	98.945
218.517	98.243	99.6474	99.1228	98.9452
218.706	98.2438	99.6471	99.1226	98.9454
218.883	98.2441	99.6467	99.1223	98.9454
219.061	98.2443	99.6464	99.1221	98.9454
219.199	98.2443	99.6461	99.1218	98.9452
219.377	98.2444	99.6458	99.1215	98.9451
219.542	98.2446	99.6454	99.1212	98.945
219.718	98.2447	99.6451	99.1208	98.9449
219.892	98.2449	99.6448	99.1204	98.9448
220.052	98.245	99.6445	99.12	98.9447
220.224	98.2453	99.6442	99.1196	98.9447
220.396	98.2454	99.6438	99.1192	98.9446
220.554	98.2454	99.6435	99.1187	98.9445
220.736	98.2457	99.6432	99.1182	98.9445
220.897	98.2461	99.6429	99.1178	98.9445
221.073	98.2463	99.6425	99.1172	98.9444
221.211	98.2464	99.6422	99.1167	98.9443
221.387	98.2466	99.6419	99.1162	98.9442
221.563	98.247	99.6416	99.1156	98.9443
221.753	98.2478	99.6412	99.115	98.9445
221.904	98.2481	99.6409	99.1144	98.9445
222.081	98.2485	99.6406	99.1138	98.9446
222.246	98.2488	99.6403	99.1132	98.9446
222.423	98.2492	99.6399	99.1126	98.9446
222.601	98.2496	99.6396	99.1119	98.9446
222.789	98.2498	99.6393	99.1113	98.9445
222.926	98.25	99.639	99.1106	98.9445
223.086	98.2505	99.6386	99.11	98.9446
223.269	98.251	99.6383	99.1093	98.9447
223.439	98.2513	99.638	99.1086	98.9447
223.611	98.2515	99.6377	99.1079	98.9446
223.759	98.2516	99.6373	99.1072	98.9445
223.968	98.2517	99.637	99.1065	98.9444
224.162	98.2517	99.6367	99.1058	98.9442
224.348	98.2516	99.6364	99.1051	98.944
224.547	98.2515	99.636	99.1043	98.9437
224.727	98.2516	99.6357	99.1036	98.9437
224.903	98.2518	99.6354	99.1029	98.9436
225.04	98.2519	99.6351	99.1022	98.9435
225.213	98.252	99.6347	99.1014	98.9434
225.386	98.252	99.6344	99.1007	98.9432
225.547	98.2521	99.6341	99.1	98.9431
225.719	98.2519	99.6338	99.0993	98.9429
225.869	98.2521	99.6334	99.0986	98.9428
226.058	98.2525	99.6331	99.0979	98.9428
226.235	98.2533	99.6328	99.0972	98.943
226.411	98.2541	99.6325	99.0965	98.9433
226.588	98.255	99.6321	99.0958	98.9436
226.727	98.2554	99.6318	99.0951	98.9436
226.892	98.2561	99.6315	99.0944	98.9438
227.082	98.2567	99.6312	99.0937	98.9439
227.248	98.2571	99.6308	99.093	98.944
227.414	98.2576	99.6305	99.0923	98.9441
227.606	98.2586	99.6302	99.0915	98.9444
227.77	98.2591	99.6299	99.0908	98.9445
227.944	98.2594	99.6295	99.0901	98.9445
228.116	98.2597	99.6292	99.0894	98.9445
228.287	98.2603	99.6289	99.0886	98.9446
228.447	98.2607	99.6286	99.0878	98.9446
228.62	98.2613	99.6282	99.0871	98.9447
228.769	98.2617	99.6279	99.0863	98.9448
228.932	98.2622	99.6276	99.0854	98.9449
229.123	98.2631	99.6273	99.0846	98.9452
229.288	98.2637	99.6269	99.0837	98.9453
229.453	98.2642	99.6266	99.0829	98.9454
229.631	98.2647	99.6263	99.0819	98.9455
229.807	98.2651	99.626	99.081	98.9455
229.968	98.2658	99.6256	99.08	98.9457
230.14	98.2667	99.6253	99.079	98.946
230.313	98.2673	99.625	99.078	98.9462
230.485	98.2677	99.6247	99.0768	98.9462
230.622	98.2678	99.6244	99.0757	98.9461
230.809	98.2682	99.624	99.0746	98.9461
230.974	98.2684	99.6237	99.0734	98.9461
231.165	98.2688	99.6234	99.0722	98.9461
231.343	98.269	99.6231	99.0709	98.946
231.496	98.2691	99.6227	99.0696	98.9459
231.663	98.2691	99.6224	99.0683	98.9458
231.839	98.2693	99.6221	99.067	98.9457
232.013	98.2697	99.6218	99.0656	98.9457
232.197	98.2705	99.6214	99.0642	98.946
232.369	98.2711	99.6211	99.0628	98.9461
232.506	98.2712	99.6208	99.0613	98.946
232.667	98.2715	99.6205	99.0599	98.946
232.842	98.2715	99.6201	99.0584	98.9458
233.035	98.2717	99.6198	99.0568	98.9457
233.189	98.2717	99.6195	99.0553	98.9456
233.369	98.272	99.6192	99.0537	98.9456
233.533	98.2724	99.6188	99.0522	98.9456
233.71	98.2734	99.6185	99.0506	98.9459
233.896	98.2747	99.6182	99.049	98.9464
234.07	98.2756	99.6179	99.0473	98.9467
234.207	98.2759	99.6175	99.0457	98.9467
234.381	98.2766	99.6172	99.044	98.9469
234.555	98.2771	99.6169	99.0423	98.947
234.719	98.2775	99.6166	99.0406	98.947
234.896	98.2779	99.6162	99.0389	98.947
235.073	98.2782	99.6159	99.0372	98.9471
235.239	98.2787	99.6156	99.0354	98.9471
235.419	98.2794	99.6153	99.0336	98.9473
235.599	98.2801	99.6149	99.0319	98.9475
235.764	98.2806	99.6146	99.03	98.9476
235.951	98.2812	99.6143	99.0281	98.9477
236.089	98.2814	99.614	99.0262	98.9477
236.251	98.2819	99.6136	99.0242	98.9477
236.424	98.2824	99.6133	99.0222	98.9479
236.598	98.2829	99.613	99.0202	98.9479
236.761	98.2834	99.6127	99.0181	98.948
236.938	98.2842	99.6123	99.0159	98.9483
237.104	98.2847	99.612	99.0137	98.9484
237.284	98.2853	99.6117	99.0114	98.9485
237.478	98.286	99.6114	99.009	98.9487
237.655	98.2867	99.611	99.0066	98.9489
237.829	98.2874	99.6107	99.0041	98.9491
237.967	98.2877	99.6104	99.0015	98.949
238.14	98.2883	99.6101	98.9988	98.9492
238.301	98.2887	99.6097	98.996	98.9492
238.486	98.2892	99.6094	98.9931	98.9493
238.661	98.2898	99.6091	98.9901	98.9495
238.813	98.2903	99.6088	98.9871	98.9495
238.977	98.2911	99.6084	98.984	98.9498
239.156	98.2921	99.6081	98.9808	98.9501
239.335	98.2929	99.6078	98.9774	98.9504
239.514	98.2937	99.6075	98.974	98.9506
239.702	98.2947	99.6071	98.9705	98.9509
239.84	98.295	99.6068	98.9669	98.9509
239.953	98.295	99.6065	98.9632	98.9507
240.187	98.2968	99.6062	98.9595	98.9515
240.359	98.2976	99.6058	98.9556	98.9517
240.532	98.2983	99.6055	98.9517	98.9519
240.695	98.299	99.6052	98.9477	98.9521
240.845	98.2995	99.6049	98.9437	98.9522
241.023	98.3004	99.6046	98.9396	98.9525
241.215	98.3011	99.6042	98.9354	98.9527
241.394	98.3017	99.6039	98.9312	98.9528
241.558	98.3021	99.6036	98.927	98.9528
241.732	98.3027	99.6033	98.9227	98.953
241.869	98.3029	99.6029	98.9183	98.9529
242.054	98.3035	99.6026	98.9139	98.9531
242.215	98.3041	99.6023	98.9095	98.9532
242.398	98.3053	99.602	98.9051	98.9536
242.573	98.3063	99.6016	98.9006	98.954
242.712	98.3066	99.6013	98.8962	98.954
242.908	98.3076	99.601	98.8917	98.9543
243.084	98.3085	99.6007	98.8872	98.9546
243.26	98.3095	99.6003	98.8827	98.9549
243.424	98.3101	99.6	98.8782	98.9551
243.573	98.3105	99.5997	98.8736	98.9551
243.735	98.3111	99.5994	98.8691	98.9552
243.907	98.3121	99.599	98.8645	98.9556
244.08	98.3131	99.5987	98.86	98.9559
244.265	98.3142	99.5984	98.8554	98.9563
244.413	98.3147	99.5981	98.8508	98.9564
244.585	98.3154	99.5977	98.8462	98.9566
244.745	98.316	99.5974	98.8416	98.9567
244.929	98.3171	99.5971	98.8369	98.9571
245.089	98.3178	99.5968	98.8323	98.9573
245.26	98.3187	99.5964	98.8275	98.9576
245.433	98.3198	99.5961	98.8228	98.9579
245.571	98.3201	99.5958	98.818	98.958
245.746	98.3209	99.5954	98.8131	98.9582
245.938	98.3219	99.5951	98.8082	98.9585
246.09	98.3223	99.5948	98.8033	98.9586
246.269	98.3229	99.5945	98.7983	98.9587
246.433	98.3233	99.5942	98.7932	98.9587
246.622	98.324	99.5938	98.788	98.9589
246.784	98.3245	99.5935	98.7828	98.959
246.968	98.3253	99.5932	98.7775	98.9593
247.128	98.3259	99.5929	98.772	98.9594
247.313	98.327	99.5925	98.7665	98.9598
247.45	98.3274	99.5922	98.7609	98.9598
247.625	98.3283	99.5919	98.7552	98.9601
247.804	98.3291	99.5916	98.7494	98.9603
247.985	98.3299	99.5912	98.7434	98.9606
248.151	98.3307	99.5909	98.7374	98.9608
248.303	98.3315	99.5906	98.7312	98.961
248.479	98.3327	99.5903	98.725	98.9615
248.666	98.3342	99.5899	98.7186	98.9621
248.827	98.335	99.5896	98.7121	98.9623
249.013	98.3363	99.5893	98.7055	98.9628
249.149	98.3367	99.589	98.6987	98.9628
249.322	98.3381	99.5886	98.6919	98.9634
249.494	98.3395	99.5883	98.6849	98.9639
249.665	98.3409	99.588	98.6778	98.9644
249.825	98.3418	99.5877	98.6706	98.9647
249.998	98.3426	99.5873	98.6633	98.965
250.147	98.3432	99.587	98.6558	98.9651
250.332	98.3444	99.5867	98.6483	98.9655
250.496	98.3453	99.5864	98.6407	98.9658
250.675	98.3463	99.586	98.6329	98.9662
250.868	98.3473	99.5857	98.6251	98.9665
251.007	98.3477	99.5854	98.6171	98.9665
251.187	98.3485	99.5851	98.609	98.9668
251.351	98.3492	99.5847	98.6009	98.967
251.525	98.3501	99.5844	98.5926	98.9672
251.7	98.3511	99.5841	98.5842	98.9676
251.861	98.3519	99.5838	98.5758	98.9678
252.033	98.353	99.5834	98.5672	98.9682
252.207	98.3538	99.5831	98.5585	98.9685
252.379	98.3548	99.5828	98.5498	98.9688
252.539	98.3556	99.5825	98.541	98.969
252.711	98.3567	99.5821	98.532	98.9694
252.86	98.3574	99.5818	98.523	98.9696
253.021	98.3582	99.5815	98.5138	98.9699
253.206	98.3594	99.5812	98.5046	98.9703
253.369	98.3602	99.5808	98.4952	98.9705
253.562	98.3614	99.5805	98.4858	98.971
253.715	98.362	99.5802	98.4762	98.9711
253.895	98.3629	99.5799	98.4665	98.9714
254.061	98.3637	99.5795	98.4567	98.9716
254.239	98.3646	99.5792	98.4467	98.9719
254.414	98.3657	99.5789	98.4367	98.9723
254.587	98.3668	99.5786	98.4265	98.9727
254.773	98.3679	99.5782	98.4161	98.9731
254.909	98.3683	99.5779	98.4056	98.9731
255.081	98.3693	99.5776	98.395	98.9734
255.245	98.37	99.5773	98.3842	98.9737
255.409	98.3707	99.5769	98.3732	98.9738
255.587	98.3717	99.5766	98.3621	98.9741
255.752	98.3723	99.5763	98.3508	98.9743
255.944	98.3734	99.576	98.3393	98.9747
256.109	98.3743	99.5756	98.3277	98.975
256.298	98.3758	99.5753	98.3159	98.9756
256.472	98.3769	99.575	98.3038	98.9759
256.609	98.3773	99.5747	98.2917	98.976
256.783	98.3782	99.5743	98.2793	98.9763
256.956	98.3795	99.574	98.2666	98.9767
257.116	98.3806	99.5737	98.2538	98.9771
257.3	98.3821	99.5734	98.2408	98.9778
257.46	98.3832	99.573	98.2276	98.9781
257.621	98.3845	99.5727	98.2142	98.9786
257.782	98.3857	99.5724	98.2005	98.979
257.968	98.387	99.5721	98.1867	98.9795
258.14	98.3881	99.5717	98.1726	98.98
258.312	98.3894	99.5714	98.1583	98.9804
258.449	98.3899	99.5711	98.1438	98.9805
258.622	98.3912	99.5708	98.129	98.981
258.783	98.3922	99.5704	98.1141	98.9813
258.954	98.3932	99.5701	98.0989	98.9817
259.129	98.3943	99.5698	98.0835	98.9821
259.293	98.3953	99.5695	98.0678	98.9824
259.47	98.3966	99.5692	98.052	98.9829
259.649	98.3979	99.5688	98.0359	98.9834
259.815	98.399	99.5685	98.0196	98.9838
260.007	98.4005	99.5682	98.0031	98.9843
260.17	98.4014	99.5679	97.9863	98.9846
260.344	98.4025	99.5675	97.9693	98.985
260.481	98.4028	99.5672	97.9521	98.985
260.655	98.4036	99.5669	97.9347	98.9852
260.827	98.4046	99.5666	97.917	98.9856
261.012	98.4062	99.5662	97.8991	98.9862
261.161	98.4071	99.5659	97.881	98.9865
261.334	98.4082	99.5656	97.8627	98.9869
261.494	98.4088	99.5653	97.8441	98.987
261.68	98.4097	99.5649	97.8253	98.9873
261.841	98.4104	99.5646	97.8062	98.9875
262.028	98.4118	99.5643	97.787	98.988
262.193	98.4127	99.564	97.7675	98.9883
262.331	98.4132	99.5636	97.7477	98.9884
262.523	98.4148	99.5633	97.7277	98.9891
262.702	98.4159	99.563	97.7075	98.9894
262.881	98.417	99.5627	97.687	98.9898
263.032	98.4179	99.5623	97.6663	98.9901
263.196	98.4188	99.562	97.6453	98.9904
263.371	98.4197	99.5617	97.624	98.9907
263.545	98.4207	99.5614	97.6025	98.9911
263.731	98.4224	99.561	97.5808	98.9917
263.891	98.4234	99.5607	97.5588	98.9921
264.077	98.4247	99.5604	97.5365	98.9926
264.213	98.4251	99.5601	97.5139	98.9926
264.387	98.4261	99.5597	97.491	98.9929
264.56	98.4273	99.5594	97.4679	98.9934
264.732	98.4286	99.5591	97.4445	98.9939
264.893	98.4296	99.5588	97.4208	98.9942
265.041	98.4304	99.5584	97.3969	98.9944
265.214	98.432	99.5581	97.3726	98.995
265.399	98.4334	99.5578	97.348	98.9956
265.571	98.4344	99.5575	97.3231	98.9959
265.745	98.4356	99.5571	97.298	98.9964
265.882	98.4361	99.5568	97.2724	98.9965
266.059	98.4375	99.5565	97.2466	98.997
266.239	98.4391	99.5562	97.2205	98.9976
266.406	98.4401	99.5558	97.1941	98.998
266.586	98.4413	99.5555	97.1673	98.9984
266.765	98.4425	99.5552	97.1402	98.9989
266.929	98.4436	99.5549	97.1127	98.9992
267.105	98.445	99.5546	97.0849	98.9998
267.279	98.4462	99.5542	97.0568	99.0002
267.455	98.447	99.5539	97.0283	99.0005
267.619	98.4477	99.5536	96.9995	99.0007
267.806	98.4489	99.5533	96.9703	99.0011
267.977	98.45	99.5529	96.9408	99.0014
268.113	98.4505	99.5526	96.9109	99.0015
268.285	98.4518	99.5523	96.8806	99.002
268.459	98.4528	99.552	96.85	99.0024
268.62	98.4537	99.5516	96.819	99.0027
268.769	98.4543	99.5513	96.7876	99.0028
268.956	98.4554	99.551	96.7559	99.0032
269.117	98.4563	99.5507	96.7237	99.0035
269.291	98.4575	99.5503	96.6912	99.0039
269.465	98.4588	99.55	96.6583	99.0044
269.638	98.4599	99.5497	96.625	99.0048
269.828	98.4613	99.5494	96.5913	99.0053
269.966	98.4617	99.549	96.5572	99.0054
270.133	98.4627	99.5487	96.5228	99.0057
270.328	98.464	99.5484	96.4879	99.0062
270.508	98.4648	99.5481	96.4527	99.0065
270.661	98.4653	99.5477	96.417	99.0065
270.826	98.4659	99.5474	96.3809	99.0066
271.003	98.4669	99.5471	96.3445	99.007
271.178	98.4681	99.5468	96.3076	99.0074
271.366	98.4694	99.5464	96.2704	99.0079
271.54	98.4703	99.5461	96.2327	99.0082
271.676	98.4707	99.5458	96.1946	99.0083
271.849	98.4717	99.5455	96.1562	99.0086
272.024	98.4727	99.5451	96.1173	99.0089
272.186	98.4737	99.5448	96.078	99.0092
272.348	98.4746	99.5445	96.0383	99.0095
272.51	98.4755	99.5442	95.9982	99.0099
272.697	98.4771	99.5438	95.9577	99.0105
272.859	98.4782	99.5435	95.9168	99.0109
273.044	98.4797	99.5432	95.8755	99.0115
273.217	98.4811	99.5429	95.8337	99.012
273.354	98.4818	99.5425	95.7916	99.0122
273.528	98.4833	99.5422	95.749	99.0127
273.704	98.4844	99.5419	95.706	99.0131
273.871	98.4852	99.5416	95.6626	99.0134
274.064	98.4865	99.5412	95.6188	99.0139
274.23	98.4875	99.5409	95.5745	99.0142
274.398	98.4887	99.5406	95.5299	99.0146
274.565	98.4899	99.5403	95.4847	99.0151
274.756	98.4916	99.5399	95.4392	99.0158
274.931	98.493	99.5396	95.3932	99.0163
275.108	98.4943	99.5393	95.3467	99.0168
275.245	98.4947	99.539	95.2998	99.0169
275.42	98.4957	99.5386	95.2524	99.0172
275.583	98.4964	99.5383	95.2046	99.0173
275.758	98.4971	99.538	95.1563	99.0176
275.933	98.4979	99.5377	95.1075	99.0178
276.095	98.4984	99.5373	95.0582	99.0179
276.268	98.4992	99.537	95.0084	99.0181
276.441	98.5003	99.5367	94.9582	99.0185
276.603	98.5012	99.5364	94.9074	99.0188
276.777	98.5025	99.536	94.8561	99.0192
276.965	98.5041	99.5357	94.8043	99.0199
277.102	98.5046	99.5354	94.752	99.02
277.276	98.5058	99.5351	94.6992	99.0204
277.449	98.5069	99.5347	94.6458	99.0208
277.623	98.508	99.5344	94.5918	99.0212
277.786	98.509	99.5341	94.5374	99.0215
277.948	98.51	99.5338	94.4824	99.0219
278.121	98.5111	99.5334	94.4268	99.0223
278.283	98.512	99.5331	94.3706	99.0225
278.458	98.5131	99.5328	94.3139	99.0229
278.632	98.5141	99.5325	94.2566	99.0233
278.816	98.5152	99.5321	94.1988	99.0237
278.952	98.5155	99.5318	94.1403	99.0237
279.164	98.5175	99.5315	94.0813	99.0245
279.301	98.518	99.5312	94.0217	99.0246
279.474	98.5192	99.5308	93.9615	99.025
279.654	98.5206	99.5305	93.9007	99.0256
279.835	98.5221	99.5302	93.8393	99.0261
279.975	98.5225	99.5299	93.7773	99.0262
280.154	98.5234	99.5296	93.7147	99.0265
280.335	98.5241	99.5292	93.6515	99.0266
280.527	98.525	99.5289	93.5877	99.0269
280.702	98.526	99.5286	93.5233	99.0273
280.878	98.5272	99.5282	93.4582	99.0277
281.015	98.5277	99.5279	93.3926	99.0278
281.191	98.5291	99.5276	93.3263	99.0283
281.355	98.53	99.5273	93.2594	99.0286
281.542	98.5313	99.5269	93.1919	99.0291
281.692	98.5318	99.5266	93.1237	99.0292
281.866	98.5329	99.5263	93.0549	99.0296
282.026	98.5337	99.526	92.9855	99.0298
282.2	98.5344	99.5256	92.9154	99.03
282.387	98.5351	99.5253	92.8446	99.0302
282.561	98.5357	99.525	92.7732	99.0304
282.698	98.5361	99.5247	92.7011	99.0304
282.86	98.5367	99.5243	92.6283	99.0305
283.049	98.5379	99.524	92.5549	99.0309
283.212	98.5387	99.5237	92.4807	99.0312
283.399	98.5399	99.5234	92.4058	99.0316
283.562	98.5406	99.523	92.3302	99.0318
283.724	98.5414	99.5227	92.2539	99.0321
283.899	98.5423	99.5224	92.1768	99.0323
284.075	98.543	99.5221	92.099	99.0325
284.237	98.5437	99.5217	92.0204	99.0327
284.411	98.5447	99.5214	91.941	99.033
284.582	98.5456	99.5211	91.8609	99.0333
284.719	98.5459	99.5208	91.7799	99.0333
284.896	98.5467	99.5204	91.6981	99.0336
285.081	98.5477	99.5201	91.6155	99.0339
285.232	98.5483	99.5198	91.5321	99.0341
285.407	98.5494	99.5195	91.4479	99.0344
285.569	98.5503	99.5192	91.3628	99.0347
285.756	98.5514	99.5188	91.2768	99.0351
285.919	98.552	99.5185	91.1899	99.0352
286.096	98.5527	99.5182	91.1022	99.0354
286.271	98.5536	99.5179	91.0136	99.0357
286.461	98.5545	99.5175	90.9241	99.036
286.574	98.5545	99.5172	90.8337	99.0358
286.784	98.5555	99.5169	90.7424	99.0362
286.967	98.5563	99.5166	90.6502	99.0364
287.148	98.5571	99.5162	90.5571	99.0367
287.315	98.5579	99.5159	90.4631	99.0369
287.478	98.5586	99.5156	90.3682	99.0371
287.639	98.5593	99.5153	90.2724	99.0373
287.824	98.56	99.5149	90.1756	99.0375
287.985	98.5605	99.5146	90.078	99.0375
288.172	98.5612	99.5143	89.9794	99.0378
288.309	98.5615	99.514	89.88	99.0377
288.484	98.5621	99.5136	89.7797	99.0379
288.658	98.5627	99.5133	89.6784	99.038
288.833	98.5634	99.513	89.5763	99.0382
288.994	98.564	99.5127	89.4733	99.0383
289.179	98.5648	99.5123	89.3695	99.0386
289.315	98.565	99.4008	89.2649	98.9829
289.502	98.5659	99.2188	89.1593	98.8923
289.664	98.5666	99.0342	89.0529	98.8004
289.85	98.5675	98.8472	88.9458	98.7074
290.023	98.5682	98.6576	88.8378	98.6129
290.159	98.5685	98.4654	88.729	98.5169
290.321	98.5692	98.2705	88.6194	98.4198
290.507	98.57	98.073	88.509	98.3216
290.68	98.5706	97.873	88.3979	98.2218
290.853	98.5712	97.6702	88.2859	98.1207
291.001	98.5715	97.4647	88.1733	98.0181
291.163	98.5717	97.2565	88.0599	97.9141
291.348	98.5722	97.0456	87.9458	97.8089
291.522	98.5727	96.8319	87.831	97.7023
291.683	98.5731	96.6154	87.7154	97.5943
291.87	98.5735	96.3962	87.5992	97.4848
292.006	98.5737	96.1742	87.4822	97.3739
292.167	98.574	95.9494	87.3646	97.2617
292.341	98.5745	95.7217	87.2463	97.1481
292.515	98.5749	95.4913	87.1274	97.0331
292.701	98.5753	95.258	87.0078	96.9167
292.85	98.5756	95.0219	86.8876	96.7987
293.024	98.576	94.7829	86.7667	96.6795
293.198	98.5765	94.5412	86.6452	96.5588
293.36	98.5768	94.2966	86.5231	96.4367
293.533	98.5772	94.0492	86.4004	96.3132
293.707	98.5775	93.799	86.2771	96.1883
293.894	98.5783	93.5461	86.1532	96.0622
294.03	98.5786	93.2904	86.0288	95.9345
294.192	98.579	93.0319	85.9038	95.8054
294.378	98.5796	92.7707	85.7782	95.6752
294.551	98.5799	92.5068	85.6521	95.5434
294.714	98.5801	92.2403	85.5255	95.4102
294.876	98.5803	91.9711	85.3984	95.2757
295.051	98.5807	91.6993	85.2708	95.14
295.227	98.5812	91.4251	85.1427	95.0031
295.402	98.5817	91.1483	85.0142	94.865
295.565	98.582	90.8691	84.8852	94.7256
295.752	98.5827	90.5875	84.7558	94.5851
295.889	98.5828	90.3036	84.6261	94.4432
296.065	98.5833	90.0174	84.4959	94.3003
296.229	98.5836	89.7291	84.3654	94.1563
296.417	98.5841	89.4386	84.2346	94.0113
296.581	98.5845	89.1461	84.1035	93.8653
296.746	98.585	88.8516	83.9722	93.7183
296.91	98.5853	88.5553	83.8406	93.5703
297.1	98.5855	88.2571	83.7088	93.4213
297.276	98.5857	87.9573	83.5768	93.2715
297.452	98.586	87.6559	83.4446	93.1209
297.591	98.5861	87.353	83.3123	92.9695
297.766	98.5865	87.0486	83.1799	92.8176
297.93	98.5869	86.743	83.0475	92.6649
298.119	98.5874	86.4361	82.9151	92.5118
298.284	98.5878	86.1282	82.7826	92.358
298.45	98.5881	85.8193	82.6501	92.2037
298.615	98.5884	85.5095	82.5178	92.049
298.806	98.5889	85.1989	82.3854	91.8939
298.983	98.5893	84.8877	82.2532	91.7385
299.16	98.5898	84.5759	82.1212	91.5829
299.324	98.59	84.2638	81.9893	91.4269
299.501	98.5901	83.9513	81.8577	91.2707
299.641	98.5902	83.6385	81.7262	91.1144
299.819	98.5902	83.3257	81.595	90.958
299.996	98.5901	83.0129	81.464	90.8015
300.186	98.5899	82.7003	81.3333	90.6451
300.338	98.5898	82.3878	81.203	90.4888
300.516	98.5894	82.0757	81.073	90.3326
300.68	98.5893	81.7641	80.9433	90.1767
300.87	98.5892	81.4529	80.8139	90.021
301.037	98.5893	81.1424	80.685	89.8658
301.22	98.5893	80.8327	80.5564	89.711
301.403	98.5892	80.5237	80.4282	89.5565
301.545	98.5892	80.2157	80.3004	89.4024
301.728	98.5892	79.9087	80.173	89.249
301.922	98.5891	79.6028	80.046	89.096
302.1	98.5889	79.298	79.9195	88.9434
302.253	98.5887	78.9945	79.7934	88.7916
302.417	98.5884	78.6923	79.6678	88.6403
302.606	98.588	78.3915	79.5425	88.4897
302.768	98.5877	78.0921	79.4178	88.3399
302.956	98.5875	77.7942	79.2935	88.1909
303.118	98.5875	77.4979	79.1696	88.0427
303.305	98.5873	77.2032	79.0462	87.8953
303.442	98.5872	76.9103	78.9232	87.7488
303.618	98.587	76.619	78.8007	87.603
303.779	98.5868	76.3295	78.6787	87.4581
303.954	98.5867	76.0418	78.5571	87.3142
304.116	98.5865	75.756	78.436	87.1713
304.289	98.5862	75.472	78.3154	87.0291
304.463	98.5858	75.19	78.1953	86.8879
304.624	98.5857	74.91	78.0757	86.7478
304.81	98.5855	74.6319	77.9566	86.6087
304.984	98.5854	74.3558	77.8379	86.4706
305.12	98.5854	74.0819	77.7197	86.3336
305.294	98.5852	73.81	77.6021	86.1976
305.468	98.585	73.5401	77.485	86.0626
305.629	98.5847	73.2724	77.3685	85.9286
305.803	98.5843	73.0069	77.2524	85.7956
305.978	98.5841	72.7434	77.137	85.6637
306.138	98.5838	72.4822	77.022	85.533
306.311	98.5835	72.2232	76.9077	85.4033
306.485	98.5829	71.9663	76.794	85.2746
306.659	98.5822	71.7117	76.6809	85.1469
306.821	98.5815	71.4592	76.5683	85.0204
307.008	98.5808	71.2091	76.4565	84.8949
307.144	98.5806	70.9612	76.3452	84.7709
307.306	98.5803	70.7155	76.2346	84.6479
307.479	98.5801	70.4721	76.1246	84.5261
307.653	98.5797	70.2309	76.0154	84.4053
307.815	98.5791	69.9921	75.9068	84.2856
307.99	98.5783	69.7555	75.7989	84.1669
308.151	98.5776	69.5212	75.6918	84.0494
308.338	98.5766	69.2892	75.5853	83.9329
308.512	98.5761	69.0595	75.4796	83.8178
308.683	98.5756	68.832	75.3747	83.7038
308.818	98.5754	68.6069	75.2704	83.5911
308.988	98.5745	68.384	75.167	83.4793
309.146	98.5738	68.1634	75.0643	83.3686
309.315	98.573	67.9451	74.9623	83.259
309.495	98.5721	67.729	74.8612	83.1505
309.667	98.5712	67.5151	74.7608	83.0432
309.815	98.5707	67.3035	74.6612	82.9371
309.977	98.57	67.0941	74.5624	82.832
310.152	98.5689	66.8868	74.4644	82.7279
310.327	98.5682	66.6818	74.3671	82.625
310.516	98.5675	66.479	74.2707	82.5232
310.692	98.5669	66.2782	74.175	82.4226
310.83	98.5666	66.0796	74.0801	82.3231
311.006	98.5657	65.8832	73.9859	82.2244
311.183	98.5644	65.6887	73.8925	82.1265
311.346	98.5635	65.4964	73.8	82.0299
311.51	98.5626	65.306	73.7081	81.9343
311.674	98.5617	65.1177	73.617	81.8397
311.865	98.5606	64.9313	73.5267	81.7459
312.03	98.5599	64.7469	73.4371	81.6534
312.221	98.5586	64.5644	73.3482	81.5615
312.399	98.5574	64.3838	73.2601	81.4706
312.538	98.5568	64.2051	73.1727	81.3809
312.716	98.5555	64.0282	73.0859	81.2919
312.893	98.5545	63.8531	72.9999	81.2038
313.057	98.5537	63.6797	72.9146	81.1167
313.248	98.5524	63.5082	72.83	81.0303
313.413	98.5515	63.3383	72.7461	80.9449
313.578	98.5506	63.1702	72.6628	80.8604
313.742	98.5497	63.0037	72.5802	80.7767
313.934	98.5485	62.8388	72.4982	80.6937
314.112	98.5474	62.6756	72.417	80.6115
314.292	98.5462	62.514	72.3363	80.5301
314.432	98.5456	62.354	72.2563	80.4498
314.612	98.5441	62.1955	72.1769	80.3698
314.778	98.5429	62.0385	72.0982	80.2907
314.955	98.5417	61.883	72.0201	80.2124
315.134	98.5407	61.7291	71.9425	80.1349
315.3	98.5396	61.5766	71.8656	80.0581
315.479	98.538	61.4256	71.7894	79.9818
315.658	98.5366	61.2761	71.7137	79.9063
315.824	98.5355	61.128	71.6386	79.8318
316.016	98.5338	60.9813	71.5641	79.7576
316.181	98.5327	60.8361	71.4902	79.6844
316.36	98.5309	60.6922	71.4169	79.6116
316.539	98.529	60.5497	71.3442	79.5394
316.679	98.5282	60.4086	71.272	79.4684
316.857	98.5264	60.2689	71.2005	79.3976
317.047	98.5244	60.1305	71.1295	79.3274
317.211	98.5231	59.9934	71.0591	79.2583
317.363	98.5223	59.8578	70.9892	79.19
317.554	98.5207	59.7235	70.92	79.1221
317.73	98.5192	59.5905	70.8513	79.0548
317.908	98.5175	59.4588	70.7832	78.9882
318.073	98.5163	59.3284	70.7156	78.9224
318.249	98.5147	59.1994	70.6486	78.857
318.439	98.513	59.0716	70.5821	78.7923
318.577	98.5125	58.9452	70.5163	78.7288
318.754	98.511	58.8199	70.451	78.6655
318.931	98.5095	58.696	70.3862	78.6027
319.108	98.5078	58.5733	70.322	78.5406
319.246	98.5072	58.4519	70.2583	78.4796
319.423	98.5055	58.3317	70.1953	78.4186
319.598	98.5036	58.2128	70.1327	78.3582
319.788	98.5014	58.0951	70.0708	78.2982
319.964	98.4993	57.9785	70.0093	78.2389
320.141	98.4972	57.8632	69.9484	78.1802
320.278	98.4965	57.7491	69.888	78.1228
320.453	98.4946	57.6361	69.8282	78.0653
320.629	98.4927	57.5243	69.7689	78.0085
320.791	98.4913	57.4135	69.7101	77.9524
320.967	98.4895	57.304	69.6519	77.8967
321.116	98.4882	57.1955	69.5942	77.8419
321.303	98.4853	57.0881	69.537	77.7867
321.478	98.4829	56.9819	69.4804	77.7324
321.641	98.4812	56.8767	69.4243	77.6789
321.817	98.4789	56.7725	69.3686	77.6257
322.006	98.4765	56.6694	69.3135	77.5729
322.142	98.4756	56.5672	69.2589	77.5214
322.304	98.4735	56.4661	69.2048	77.4698
322.491	98.4705	56.3659	69.1512	77.4182
322.667	98.4683	56.2668	69.098	77.3675
322.83	98.4667	56.1685	69.0454	77.3176
322.992	98.4652	56.0712	68.9932	77.2682
323.164	98.463	55.9749	68.9415	77.219
323.335	98.4606	55.8794	68.8903	77.17
323.493	98.4587	55.7848	68.8395	77.1217
323.662	98.4565	55.6911	68.7892	77.0738
323.831	98.4542	55.5983	68.7394	77.0262
323.966	98.4532	55.5062	68.69	76.9797
324.137	98.4507	55.4151	68.6411	76.9329
324.324	98.4475	55.3247	68.5926	76.8861
324.486	98.4454	55.2351	68.5445	76.8403
324.65	98.4434	55.1463	68.4969	76.7948
324.814	98.4412	55.0583	68.4497	76.7498
325.002	98.4379	54.9711	68.403	76.7045
325.165	98.4357	54.8846	68.3566	76.6602
325.354	98.4325	54.7988	68.3106	76.6157
325.518	98.4305	54.7138	68.2651	76.5722
325.707	98.4274	54.6295	68.2199	76.5285
325.846	98.4262	54.5459	68.1752	76.4861
326.023	98.4231	54.463	68.1308	76.4431
326.2	98.4203	54.3807	68.0869	76.4005
326.377	98.4177	54.2992	68.0433	76.3584
326.54	98.4154	54.2183	68.0001	76.3169
326.691	98.4137	54.138	67.9573	76.2759
326.867	98.4109	54.0584	67.9149	76.2347
327.057	98.4078	53.9795	67.8728	76.1936
327.221	98.4057	53.9011	67.8311	76.1534
327.41	98.4021	53.8235	67.7897	76.1128
327.548	98.4009	53.7464	67.7488	76.0736
327.725	98.3977	53.6699	67.7081	76.0338
327.903	98.3946	53.594	67.6678	75.9943
328.08	98.3919	53.5187	67.6279	75.9553
328.244	98.3895	53.444	67.5883	75.9168
328.421	98.3863	53.3699	67.549	75.8781
328.572	98.3844	53.2964	67.5101	75.8404
328.761	98.3809	53.2234	67.4715	75.8021
328.937	98.3783	53.151	67.4332	75.7646
329.115	98.3752	53.0791	67.3952	75.7272
329.279	98.3726	53.0078	67.3576	75.6902
329.468	98.3686	52.9371	67.3202	75.6529
329.606	98.3674	52.8669	67.2832	75.6171
329.77	98.3651	52.7972	67.2464	75.5811
329.946	98.3622	52.7281	67.21	75.5451
330.122	98.3589	52.6594	67.1738	75.5092
330.286	98.3564	52.5913	67.1379	75.4738
330.462	98.3535	52.5238	67.1023	75.4386
330.637	98.3506	52.4567	67.067	75.4036
330.811	98.3471	52.3902	67.0319	75.3687
330.972	98.344	52.3241	66.9971	75.3341
331.154	98.3397	52.2586	66.9626	75.2991
331.312	98.337	52.1936	66.9283	75.2653
331.448	98.3357	52.129	66.8942	75.2324
331.617	98.3326	52.0649	66.8604	75.1988
331.789	98.3297	52.0014	66.8268	75.1655
331.974	98.326	51.9382	66.7935	75.1321
332.123	98.324	51.8756	66.7604	75.0998
332.3	98.3207	51.8135	66.7275	75.0671
332.475	98.3174	51.7518	66.6948	75.0346
332.638	98.3147	51.6906	66.6624	75.0026
332.814	98.3111	51.6298	66.6301	74.9705
332.99	98.3076	51.5694	66.5981	74.9385
333.177	98.3032	51.5095	66.5663	74.9064
333.314	98.3017	51.4501	66.5347	74.8759
333.478	98.299	51.3911	66.5033	74.8451
333.666	98.2948	51.3325	66.472	74.8137
333.842	98.2912	51.2743	66.441	74.7828
333.993	98.2891	51.2166	66.4102	74.7528
334.156	98.286	51.1593	66.3796	74.7226
334.332	98.2821	51.1023	66.3492	74.6922
334.507	98.2783	51.0458	66.3189	74.6621
334.682	98.2746	50.9897	66.2888	74.6322
334.871	98.27	50.9339	66.259	74.602
335.008	98.2684	50.8786	66.2293	74.5735
335.183	98.2648	50.8236	66.1998	74.5442
335.346	98.262	50.769	66.1705	74.5155
335.533	98.258	50.7148	66.1413	74.4864
335.707	98.2545	50.6609	66.1124	74.4577
335.87	98.2513	50.6074	66.0836	74.4294
336.033	98.2482	50.5542	66.0551	74.4012
336.197	98.2451	50.5014	66.0267	74.3733
336.387	98.2407	50.4489	65.9984	74.3448
336.562	98.2371	50.3967	65.9704	74.3169
336.734	98.2334	50.3449	65.9426	74.2892
336.869	98.2318	50.2934	65.9149	74.2626
337.04	98.2275	50.2422	65.8874	74.2349
337.198	98.2242	50.1914	65.8601	74.2078
337.379	98.2193	50.1408	65.8329	74.18
337.538	98.2158	50.0906	65.806	74.1532
337.698	98.2122	50.0406	65.7792	74.1264
337.86	98.2086	49.9909	65.7526	74.0998
338.048	98.2031	49.9416	65.7262	74.0723
338.224	98.1983	49.8925	65.6999	74.0454
338.401	98.1937	49.8437	65.6738	74.0187
338.564	98.19	49.7953	65.6479	73.9926
338.741	98.1853	49.7471	65.6221	73.9662
338.919	98.1809	49.6992	65.5965	73.94
339.058	98.1792	49.6515	65.5711	73.9154
339.236	98.1749	49.6042	65.5458	73.8895
339.428	98.1689	49.557	65.5207	73.863
339.581	98.1657	49.5102	65.4957	73.838
339.76	98.1606	49.4637	65.4709	73.8121
339.927	98.1565	49.4174	65.4462	73.7869
340.117	98.1504	49.3714	65.4217	73.7609
340.282	98.147	49.3257	65.3974	73.7364
340.46	98.1429	49.2802	65.3731	73.7115
340.638	98.1393	49.235	65.3491	73.6872
340.83	98.1375	49.1901	65.3251	73.6638
340.959	98.1373	49.1454	65.3014	73.6414
341.153	98.1357	49.101	65.2777	73.6184
341.333	98.1305	49.0569	65.2542	73.5937
341.486	98.1261	49.013	65.2308	73.5696
341.651	98.1194	48.9695	65.2075	73.5444
341.838	98.1096	48.9262	65.1844	73.5179
342	98.1038	48.8831	65.1614	73.4934
342.185	98.0962	48.8404	65.1385	73.4683
342.347	98.0922	48.7979	65.1157	73.445
342.532	98.087	48.7557	65.0931	73.4213
342.671	98.0853	48.7137	65.0705	73.3995
342.848	98.0809	48.672	65.0482	73.3765
343.026	98.0765	48.6307	65.0259	73.3536
343.203	98.072	48.5895	65.0037	73.3307
343.368	98.0684	48.5487	64.9816	73.3085
343.52	98.0657	48.5082	64.9596	73.2869
343.697	98.0611	48.4679	64.9378	73.2645
343.887	98.0557	48.4279	64.9161	73.2418
344.051	98.0521	48.3882	64.8945	73.2202
344.241	98.0466	48.3488	64.873	73.1977
344.38	98.0447	48.3096	64.8515	73.1772
344.556	98.04	48.2708	64.8302	73.1554
344.733	98.0352	48.2322	64.809	73.1337
344.908	98.0306	48.194	64.7879	73.1123
345.071	98.0268	48.156	64.7669	73.0914
345.247	98.0218	48.1183	64.7461	73.07
345.396	98.0187	48.0809	64.7253	73.0498
345.584	98.0129	48.0438	64.7046	73.0283
345.758	98.0079	48.007	64.684	73.0075
345.933	98.0027	47.9704	64.6636	72.9865
346.094	97.9981	47.9342	64.6432	72.9661
346.282	97.9913	47.8982	64.623	72.9448
346.418	97.989	47.8625	64.6028	72.9257
346.578	97.9841	47.8271	64.5828	72.9056
346.748	97.9783	47.792	64.5629	72.8852
346.917	97.9725	47.7571	64.543	72.8648
347.073	97.9676	47.7225	64.5233	72.8451
347.241	97.9616	47.6882	64.5036	72.8249
347.409	97.9556	47.6542	64.4841	72.8049
347.579	97.9499	47.6204	64.4647	72.7852
347.738	97.9452	47.5868	64.4453	72.766
347.923	97.9382	47.5536	64.4261	72.7459
348.097	97.9324	47.5205	64.4069	72.7265
348.233	97.93	47.4877	64.3879	72.7089
348.407	97.9243	47.4552	64.3689	72.6897
348.58	97.9185	47.4229	64.3501	72.6707
348.741	97.9138	47.3907	64.3313	72.6523
348.916	97.9081	47.3589	64.3126	72.6335
349.077	97.9037	47.3272	64.294	72.6155
349.239	97.8994	47.2958	64.2755	72.5976
349.414	97.8937	47.2646	64.2571	72.5791
349.589	97.8881	47.2336	64.2388	72.5609
349.763	97.8825	47.2028	64.2206	72.5426
349.951	97.8755	47.1721	64.2024	72.5238
350.087	97.8732	47.1418	64.1843	72.5075
350.247	97.8685	47.1115	64.1663	72.49
350.429	97.8615	47.0815	64.1483	72.4715
350.598	97.856	47.0517	64.1305	72.4539
350.744	97.8526	47.0221	64.1127	72.4373
350.901	97.8477	46.9926	64.095	72.4202
351.068	97.8419	46.9633	64.0773	72.4026
351.237	97.8361	46.9343	64.0597	72.3852
351.421	97.8285	46.9054	64.0422	72.367
351.594	97.8221	46.8767	64.0248	72.3494
351.73	97.8195	46.8482	64.0075	72.3339
351.904	97.8131	46.8199	63.9902	72.3165
352.078	97.8063	46.7918	63.973	72.2991
352.24	97.8008	46.7639	63.9558	72.2824
352.429	97.7928	46.7363	63.9388	72.2645
352.592	97.7877	46.7088	63.9218	72.2482
352.752	97.7827	46.6815	63.9049	72.2321
352.912	97.7775	46.6544	63.888	72.216
353.097	97.7699	46.6276	63.8713	72.1987
353.269	97.7633	46.601	63.8546	72.1821
353.442	97.7564	46.5747	63.8381	72.1655
353.578	97.7537	46.5486	63.8216	72.1511
353.752	97.7469	46.5227	63.8052	72.1348
353.913	97.7416	46.4971	63.7889	72.1193
354.101	97.7338	46.4717	63.7727	72.1028
354.262	97.7285	46.4466	63.7565	72.0875
354.42	97.7232	46.4217	63.7405	72.0725
354.577	97.7182	46.3971	63.7246	72.0577
354.756	97.7105	46.3728	63.7088	72.0417
354.924	97.7036	46.3488	63.693	72.0262
355.093	97.6963	46.325	63.6774	72.0106
355.25	97.6901	46.3015	63.6619	71.9958
355.42	97.6823	46.2782	63.6465	71.9803
355.593	97.675	46.2553	63.6312	71.9651
355.729	97.6722	46.2326	63.6159	71.9524
355.902	97.6653	46.2102	63.6008	71.9378
356.088	97.6573	46.1881	63.5858	71.9227
356.236	97.6531	46.1662	63.5709	71.9097
356.41	97.646	46.1446	63.5561	71.8953
356.571	97.6405	46.1233	63.5413	71.8819
356.745	97.6338	46.1022	63.5266	71.868
356.932	97.6251	46.0814	63.5121	71.8533
357.106	97.6179	46.0609	63.4976	71.8394
357.278	97.6108	46.0406	63.4832	71.8257
357.412	97.608	46.0204	63.4688	71.8142
357.581	97.601	46.0006	63.4545	71.8008
357.739	97.5954	45.981	63.4402	71.7882
357.919	97.5871	45.9616	63.426	71.7743
358.065	97.5828	45.9424	63.4119	71.7626
358.222	97.5773	45.9234	63.3978	71.7503
358.392	97.5705	45.9046	63.3837	71.7375
358.564	97.5639	45.886	63.3697	71.7249
358.748	97.5556	45.8675	63.3557	71.7116
358.908	97.5504	45.8493	63.3417	71.6999
359.094	97.5425	45.8312	63.3277	71.6869
359.23	97.5397	45.8133	63.3138	71.6765
359.405	97.5325	45.7956	63.2998	71.664
359.58	97.5251	45.778	63.2858	71.6515
359.754	97.5176	45.7606	63.2719	71.6391
359.916	97.5115	45.7433	63.258	71.6274
360.065	97.5071	45.7262	63.244	71.6166
360.239	97.5001	45.7092	63.2301	71.6047
360.425	97.4913	45.6924	63.2161	71.5918
360.599	97.4841	45.6757	63.2022	71.5799
360.772	97.4769	45.6592	63.1882	71.568
360.908	97.4741	45.6428	63.1743	71.5584
361.082	97.467	45.6265	63.1603	71.5467
361.24	97.4608	45.6104	63.1463	71.5356
361.421	97.4514	45.5944	63.1323	71.5229
361.589	97.444	45.5785	63.1184	71.5113
361.734	97.4393	45.5629	63.1044	71.5011
361.89	97.433	45.5473	63.0905	71.4901
362.057	97.4252	45.5319	63.0765	71.4786
362.237	97.4163	45.5167	63.0626	71.4665
362.407	97.4086	45.5016	63.0487	71.4551
362.567	97.4022	45.4867	63.0348	71.4445
362.739	97.3946	45.4719	63.0209	71.4333
362.885	97.3899	45.4574	63.007	71.4236
363.045	97.3834	45.4429	62.9932	71.4132
363.229	97.374	45.4287	62.9794	71.4013
363.389	97.3677	45.4146	62.9656	71.3912
363.55	97.3614	45.4007	62.9519	71.381
363.722	97.3537	45.387	62.9382	71.3703
363.895	97.346	45.3734	62.9245	71.3597
364.055	97.3396	45.3601	62.9108	71.3498
364.225	97.3316	45.3469	62.8972	71.3393
364.393	97.3236	45.3339	62.8837	71.3288
364.56	97.3157	45.3211	62.8701	71.3184
364.738	97.3063	45.3085	62.8566	71.3074
364.87	97.3031	45.296	62.8432	71.2996
365.026	97.2966	45.2838	62.8297	71.2902
365.206	97.2868	45.2717	62.8163	71.2792
365.377	97.279	45.2598	62.8029	71.2694
365.524	97.2743	45.2481	62.7895	71.2612
365.683	97.2681	45.2365	62.7761	71.2523
365.855	97.2603	45.2252	62.7628	71.2427
366.028	97.2524	45.214	62.7494	71.2332
366.213	97.2428	45.2029	62.7361	71.2228
366.387	97.2345	45.1921	62.7227	71.2133
366.523	97.2311	45.1814	62.7093	71.2062
366.697	97.2226	45.1708	62.696	71.1967
366.871	97.214	45.1604	62.6825	71.1872
367.03	97.2073	45.1501	62.6691	71.1787
367.189	97.2006	45.14	62.6557	71.1703
367.346	97.1937	45.13	62.6422	71.1618
367.525	97.1838	45.1202	62.6286	71.152
367.681	97.1775	45.1105	62.6151	71.144
367.86	97.1678	45.1008	62.6015	71.1343
368.028	97.1598	45.0914	62.5878	71.1256
368.198	97.1515	45.082	62.5741	71.1167
368.333	97.1481	45.0727	62.5603	71.1104
368.506	97.1394	45.0635	62.5465	71.1015
368.666	97.1323	45.0545	62.5326	71.0934
368.85	97.1218	45.0455	62.5186	71.0837
369.012	97.1151	45.0366	62.5046	71.0759
369.174	97.1086	45.0278	62.4905	71.0682
369.335	97.1021	45.0191	62.4764	71.0606
369.521	97.0921	45.0104	62.4622	71.0513
369.695	97.0836	45.0019	62.4479	71.0427
369.856	97.0766	44.9934	62.4336	71.035
370.04	97.0666	44.9849	62.4192	71.0258
370.175	97.0632	44.9766	62.4047	71.0199
370.343	97.0545	44.9682	62.3902	71.0113
370.511	97.0458	44.96	62.3756	71.0029
370.679	97.0376	44.9518	62.361	70.9947
370.835	97.0308	44.9437	62.3463	70.9872
370.991	97.0238	44.9356	62.3315	70.9797
371.161	97.0148	44.9276	62.3167	70.9712
371.321	97.0075	44.9196	62.3019	70.9635
371.505	96.997	44.9116	62.287	70.9543
371.666	96.9899	44.9037	62.2721	70.9468
371.851	96.9796	44.8959	62.2571	70.9377
372.012	96.9726	44.888	62.2421	70.9303
372.147	96.9691	44.8803	62.227	70.9247
372.333	96.9589	44.8726	62.2119	70.9158
372.508	96.9502	44.8649	62.1968	70.9076
372.657	96.9449	44.8572	62.1816	70.9011
372.83	96.9362	44.8496	62.1665	70.8929
372.989	96.9292	44.8421	62.1512	70.8856
373.159	96.9201	44.8345	62.136	70.8773
373.328	96.911	44.827	62.1207	70.869
373.508	96.9003	44.8195	62.1054	70.8599
373.641	96.8967	44.8121	62.09	70.8544
373.751	96.8967	44.8047	62.0746	70.8507
373.976	96.8783	44.7974	62.0592	70.8378
374.145	96.8691	44.79	62.0438	70.8296
374.304	96.8619	44.7827	62.0283	70.8223
374.464	96.8547	44.7754	62.0127	70.8151
374.637	96.8455	44.7682	61.9971	70.8069
374.811	96.8362	44.761	61.9815	70.7986
374.984	96.8267	44.7538	61.9658	70.7903
375.145	96.8194	44.7467	61.9501	70.7831
375.332	96.8081	44.7396	61.9343	70.7738
375.467	96.8043	44.7324	61.9185	70.7684
375.64	96.7951	44.7254	61.9026	70.7602
375.8	96.7876	44.7183	61.8867	70.7529
375.983	96.7762	44.7113	61.8706	70.7438
376.14	96.769	44.7043	61.8546	70.7366
376.298	96.7616	44.6973	61.8384	70.7294
376.456	96.7539	44.6904	61.8222	70.7221
376.635	96.7422	44.6834	61.8059	70.7128
376.801	96.7327	44.6766	61.7895	70.7047
376.971	96.7234	44.6697	61.773	70.6965
377.141	96.7138	44.6628	61.7565	70.6883
377.301	96.7061	44.656	61.7399	70.6811
377.474	96.6967	44.6492	61.7232	70.6729
377.622	96.691	44.6424	61.7064	70.6667
377.783	96.6834	44.6356	61.6895	70.6595
377.966	96.6719	44.6289	61.6726	70.6504
378.125	96.6639	44.6222	61.6555	70.6431
378.282	96.6561	44.6155	61.6384	70.6358
378.45	96.6463	44.6089	61.6212	70.6276
378.616	96.6363	44.6022	61.6038	70.6193
378.773	96.6283	44.5956	61.5864	70.6119
378.942	96.6183	44.589	61.5689	70.6037
379.113	96.6084	44.5825	61.5513	70.5954
379.285	96.5983	44.5759	61.5336	70.5871
379.422	96.5943	44.5694	61.5159	70.5819
379.608	96.5823	44.5629	61.498	70.5726
379.77	96.5741	44.5564	61.48	70.5652
379.932	96.5658	44.5499	61.462	70.5579
380.095	96.5577	44.5434	61.4439	70.5506
380.282	96.5456	44.537	61.4256	70.5413
380.443	96.5376	44.5305	61.4073	70.5341
380.616	96.5273	44.5241	61.389	70.5257
380.79	96.5169	44.5177	61.3705	70.5173
380.972	96.5047	44.5113	61.3519	70.508
381.142	96.4944	44.5048	61.3333	70.4996
381.276	96.4901	44.4984	61.3146	70.4943
381.444	96.4796	44.492	61.2958	70.4858
381.611	96.4695	44.4856	61.2769	70.4775
381.766	96.4614	44.4792	61.258	70.4703
381.923	96.4535	44.4727	61.2389	70.4631
382.083	96.4454	44.4663	61.2198	70.4558
382.268	96.4331	44.4598	61.2006	70.4465
382.429	96.4253	44.4533	61.1814	70.4393
382.614	96.4131	44.4468	61.162	70.43
382.749	96.4088	44.4403	61.1426	70.4245
382.923	96.3979	44.4337	61.1232	70.4158
383.084	96.3895	44.4271	61.1036	70.4083
383.258	96.3788	44.4205	61.084	70.3997
383.444	96.3665	44.4139	61.0643	70.3902
383.591	96.3601	44.4072	61.0445	70.3837
383.763	96.3493	44.4006	61.0247	70.3749
383.921	96.3406	44.3938	61.0048	70.3672
384.102	96.328	44.3871	60.9848	70.3575
384.269	96.3175	44.3803	60.9648	70.3489
384.425	96.3093	44.3734	60.9447	70.3414
384.603	96.2966	44.3666	60.9245	70.3316
384.735	96.2925	44.3597	60.9043	70.3261
384.89	96.2843	44.3528	60.884	70.3185
385.062	96.2735	44.3459	60.8636	70.3097
385.233	96.2631	44.3389	60.8432	70.301
385.392	96.2549	44.3319	60.8227	70.2934
385.567	96.2445	44.3249	60.8022	70.2847
385.739	96.2342	44.3179	60.7816	70.2761
385.907	96.2238	44.3109	60.7609	70.2674
386.063	96.2151	44.3039	60.7402	70.2595
386.242	96.2023	44.2968	60.7195	70.2495
386.398	96.1937	44.2897	60.6986	70.2417
386.576	96.1808	44.2827	60.6778	70.2317
386.697	96.1787	44.2756	60.6568	70.2271
386.866	96.1677	44.2685	60.6359	70.2181
387.048	96.1546	44.2615	60.6149	70.208
387.195	96.148	44.2544	60.5938	70.2012
387.354	96.1391	44.2474	60.5728	70.1932
387.54	96.1256	44.2403	60.5517	70.183
387.713	96.1142	44.2333	60.5305	70.1737
387.883	96.103	44.2263	60.5093	70.1646
388.051	96.0921	44.2193	60.488	70.1557
388.207	96.0832	44.2123	60.4667	70.1477
388.384	96.0697	44.2053	60.4454	70.1375
388.505	96.0674	44.1983	60.4241	70.1329
388.683	96.0536	44.1914	60.4027	70.1225
388.851	96.0425	44.1844	60.3813	70.1135
388.998	96.0357	44.1775	60.3598	70.1066
389.157	96.0267	44.1706	60.3383	70.0987
389.328	96.0156	44.1637	60.3168	70.0897
389.5	96.0042	44.1568	60.2952	70.0805
389.685	95.9904	44.1499	60.2736	70.0702
389.858	95.9791	44.1431	60.252	70.0611
390.029	95.9678	44.1362	60.2304	70.052
390.163	95.9633	44.1293	60.2086	70.0463
390.336	95.9521	44.1224	60.1869	70.0372
390.496	95.9433	44.1155	60.1651	70.0294
390.679	95.9303	44.1086	60.1433	70.0194
390.835	95.9216	44.1017	60.1214	70.0117
390.991	95.9128	44.0947	60.0994	70.0037
391.146	95.9036	44.0878	60.0775	69.9957
391.323	95.8895	44.0808	60.0555	69.9851
391.488	95.8779	44.0738	60.0334	69.9759
391.656	95.8662	44.0667	60.0113	69.9665
391.788	95.8615	44.0597	59.9891	69.9606
391.958	95.85	44.0526	59.9669	69.9513
392.115	95.841	44.0455	59.9446	69.9433
392.299	95.8275	44.0383	59.9222	69.9329
392.46	95.8185	44.0311	59.8998	69.9248
392.618	95.8093	44.0239	59.8774	69.9166
392.775	95.7999	44.0167	59.8548	69.9082
392.954	95.7853	44.0094	59.8323	69.8974
393.12	95.7738	44.0021	59.8096	69.8879
393.288	95.7619	43.9947	59.7869	69.8783
393.443	95.7524	43.9874	59.7642	69.8699
393.612	95.7402	43.98	59.7414	69.8601
393.781	95.7281	43.9726	59.7185	69.8503
393.913	95.7234	43.9651	59.6956	69.8443
394.083	95.7119	43.9577	59.6727	69.8348
394.267	95.6977	43.9502	59.6497	69.8239
394.414	95.6904	43.9427	59.6266	69.8166
394.585	95.6782	43.9352	59.6035	69.8067
394.742	95.6687	43.9277	59.5804	69.7982
394.921	95.6541	43.9202	59.5573	69.7872
395.077	95.6445	43.9127	59.5341	69.7786
395.243	95.6325	43.9052	59.5109	69.7689
395.41	95.6204	43.8977	59.4876	69.7591
395.52	95.6204	43.8902	59.4644	69.7553
395.714	95.6038	43.8828	59.4411	69.7433
395.898	95.5898	43.8753	59.4178	69.7326
396.058	95.5806	43.8679	59.3945	69.7242
396.23	95.5687	43.8604	59.3711	69.7145
396.39	95.5589	43.853	59.3478	69.706
396.563	95.5469	43.8456	59.3245	69.6963
396.737	95.535	43.8383	59.3011	69.6867
396.897	95.5256	43.8309	59.2778	69.6782
397.069	95.5135	43.8236	59.2544	69.6685
397.255	95.499	43.8163	59.2311	69.6576
397.389	95.4943	43.809	59.2078	69.6516
397.559	95.4823	43.8017	59.1844	69.642
397.728	95.4699	43.7944	59.1611	69.6322
397.897	95.4575	43.7872	59.1378	69.6223
398.053	95.4473	43.78	59.1144	69.6137
398.197	95.4398	43.7728	59.0912	69.6063
398.364	95.4274	43.7656	59.0678	69.5965
398.544	95.4129	43.7584	59.0445	69.5856
398.714	95.4007	43.7513	59.0212	69.576
398.886	95.3886	43.7441	58.9979	69.5663
399.044	95.3789	43.737	58.9746	69.5579
399.191	95.3715	43.7298	58.9512	69.5506
399.362	95.3591	43.7226	58.9279	69.5409
399.52	95.3491	43.7155	58.9046	69.5323
399.688	95.3368	43.7083	58.8812	69.5226
399.855	95.3244	43.7012	58.8578	69.5128
400.009	95.3143	43.694	58.8344	69.5041
400.175	95.3016	43.6868	58.811	69.4942
400.329	95.2918	43.6796	58.7875	69.4857
400.498	95.2793	43.6724	58.7641	69.4759
400.681	95.2639	43.6652	58.7406	69.4646
400.814	95.2588	43.658	58.717	69.4584
401.023	95.2383	43.6508	58.6934	69.4446
401.157	95.2333	43.6436	58.6698	69.4384
401.327	95.2205	43.6363	58.6461	69.4284
401.483	95.21	43.6291	58.6224	69.4195
401.639	95.1998	43.6218	58.5987	69.4108
401.805	95.1873	43.6145	58.5749	69.4009
401.972	95.1745	43.6072	58.551	69.3909
402.127	95.1642	43.5999	58.5271	69.382
402.294	95.1512	43.5926	58.5031	69.3719
402.463	95.1386	43.5853	58.4791	69.3619
402.634	95.1257	43.578	58.455	69.3518
402.818	95.1103	43.5706	58.4309	69.3405
402.952	95.1053	43.5633	58.4068	69.3343
403.111	95.0952	43.5559	58.3825	69.3256
403.294	95.0796	43.5486	58.3583	69.3141
403.462	95.0664	43.5412	58.334	69.3038
403.606	95.0583	43.5338	58.3096	69.2961
403.762	95.0475	43.5265	58.2852	69.287
403.929	95.0345	43.5191	58.2607	69.2768
404.096	95.0212	43.5117	58.2362	69.2665
404.276	95.0055	43.5043	58.2117	69.2549
404.447	94.9921	43.4969	58.1872	69.2445
404.581	94.9868	43.4895	58.1626	69.2382
404.752	94.9738	43.4821	58.138	69.2279
404.923	94.9607	43.4746	58.1134	69.2177
405.082	94.9502	43.4672	58.0888	69.2087
405.241	94.9397	43.4597	58.0641	69.1997
405.399	94.9293	43.4523	58.0395	69.1908
405.579	94.9134	43.4448	58.0148	69.1791
405.735	94.9029	43.4373	57.9902	69.1701
405.913	94.8875	43.4298	57.9656	69.1586
406.08	94.8742	43.4223	57.9409	69.1482
406.249	94.8607	43.4147	57.9163	69.1377
406.383	94.8554	43.4071	57.8917	69.1312
406.554	94.8418	43.3995	57.8671	69.1207
406.714	94.831	43.3919	57.8426	69.1115
406.9	94.815	43.3843	57.8181	69.0996
407.06	94.8041	43.3766	57.7936	69.0903
407.219	94.7931	43.3689	57.7691	69.081
407.375	94.7821	43.3611	57.7447	69.0716
407.555	94.7656	43.3533	57.7203	69.0594
407.722	94.7518	43.3455	57.696	69.0486
407.89	94.7377	43.3377	57.6716	69.0377
408.045	94.7265	43.3298	57.6474	69.0282
408.19	94.7181	43.3218	57.6231	69.02
408.347	94.707	43.3139	57.5989	69.0105
408.518	94.6929	43.3059	57.5748	68.9994
408.69	94.6789	43.2979	57.5506	68.9884
408.85	94.6678	43.2898	57.5265	68.9788
409.008	94.6567	43.2818	57.5025	68.9693
409.178	94.6428	43.2736	57.4784	68.9582
409.358	94.6261	43.2655	57.4544	68.9458
409.525	94.6124	43.2573	57.4303	68.9348
409.68	94.6011	43.2492	57.4064	68.9251
409.858	94.5842	43.2409	57.3824	68.9126
410.012	94.5727	43.2327	57.3584	68.9027
410.144	94.5669	43.2245	57.3344	68.8957
410.326	94.5498	43.2162	57.3104	68.883
410.498	94.5352	43.2079	57.2864	68.8716
410.645	94.5264	43.1996	57.2624	68.863
410.816	94.5121	43.1913	57.2383	68.8517
410.975	94.501	43.183	57.2143	68.842
411.145	94.4873	43.1747	57.1902	68.831
411.313	94.4735	43.1664	57.166	68.8199
411.491	94.4559	43.158	57.1419	68.807
411.624	94.45	43.1497	57.1177	68.7998
411.826	94.4267	43.1413	57.0934	68.784
411.958	94.421	43.133	57.0691	68.777
412.127	94.4068	43.1246	57.0448	68.7657
412.298	94.3927	43.1163	57.0204	68.7545
412.469	94.3782	43.1079	56.9959	68.7431
412.603	94.3723	43.0996	56.9714	68.7359
412.776	94.3578	43.0912	56.9468	68.7245
412.949	94.3433	43.0829	56.9222	68.7131
413.131	94.3258	43.0745	56.8975	68.7002
413.289	94.3141	43.0661	56.8727	68.6901
413.457	94.2994	43.0577	56.8479	68.6786
413.637	94.2818	43.0493	56.8231	68.6656
413.77	94.2758	43.0409	56.7981	68.6584
413.936	94.2606	43.0325	56.7732	68.6466
414.093	94.2485	43.024	56.7482	68.6363
414.251	94.2366	43.0155	56.7231	68.6261
414.411	94.2244	43.0071	56.698	68.6157
414.596	94.2061	42.9986	56.6729	68.6023
414.769	94.1908	42.99	56.6477	68.5904
414.941	94.1752	42.9815	56.6225	68.5784
415.111	94.1602	42.9729	56.5973	68.5666
415.269	94.1481	42.9643	56.572	68.5562
415.437	94.1328	42.9556	56.5467	68.5442
415.581	94.1236	42.947	56.5214	68.5353
415.737	94.1115	42.9382	56.4961	68.5249
415.916	94.0935	42.9295	56.4707	68.5115
416.074	94.0813	42.9207	56.4453	68.501
416.232	94.0691	42.9119	56.42	68.4905
416.404	94.0541	42.9029	56.3946	68.4785
416.576	94.0392	42.8941	56.3692	68.4666
416.737	94.0269	42.8851	56.3437	68.456
416.91	94.0115	42.8761	56.3183	68.4438
417.08	93.9962	42.8671	56.2928	68.4316
417.248	93.9809	42.858	56.2674	68.4195
417.381	93.9747	42.849	56.2419	68.4118
417.56	93.956	42.8398	56.2164	68.3979
417.715	93.9434	42.8307	56.1908	68.3871
417.871	93.9308	42.8215	56.1653	68.3761
418.028	93.9181	42.8123	56.1397	68.3652
418.212	93.8987	42.803	56.114	68.3509
418.372	93.8861	42.7938	56.0883	68.3399
418.544	93.8703	42.7845	56.0627	68.3274
418.717	93.8541	42.7752	56.0369	68.3147
418.901	93.8345	42.7659	56.0111	68.3003
419.071	93.818	42.7566	55.9852	68.2873
419.203	93.8113	42.7473	55.9593	68.2793
419.371	93.7949	42.7379	55.9333	68.2665
419.538	93.7785	42.7286	55.9073	68.2536
419.693	93.7656	42.7193	55.8812	68.2424
419.848	93.7526	42.7099	55.855	68.2313
420.003	93.7396	42.7005	55.8288	68.2201
420.18	93.72	42.6912	55.8025	68.2056
420.336	93.7069	42.6818	55.776	68.1944
420.514	93.6871	42.6725	55.7496	68.1798
420.645	93.6804	42.6632	55.723	68.1718
420.812	93.6637	42.6539	55.6963	68.1588
420.982	93.6469	42.6445	55.6696	68.1457
421.153	93.6298	42.6352	55.6428	68.1325
421.312	93.6163	42.6258	55.6159	68.1211
421.497	93.5962	42.6165	55.589	68.1064
421.631	93.5895	42.6072	55.5619	68.0983
421.815	93.5692	42.5979	55.5348	68.0835
421.972	93.5555	42.5885	55.5076	68.072
422.152	93.5349	42.5792	55.4804	68.057
422.319	93.5178	42.5698	55.4531	68.0438
422.489	93.5004	42.5605	55.4257	68.0304
422.621	93.4934	42.5511	55.3983	68.0222
422.79	93.4764	42.5417	55.3708	68.009
422.949	93.4626	42.5322	55.3433	67.9974
423.121	93.4456	42.5228	55.3157	67.9842
423.293	93.4287	42.5133	55.2881	67.971
423.453	93.4146	42.5038	55.2604	67.9592
423.626	93.3971	42.4943	55.2327	67.9457
423.797	93.3794	42.4848	55.205	67.9321
423.954	93.3649	42.4752	55.1772	67.9201
424.134	93.3432	42.4656	55.1494	67.9044
424.289	93.329	42.4559	55.1216	67.8924
424.455	93.3113	42.4462	55.0937	67.8787
424.587	93.304	42.4365	55.0658	67.8702
424.756	93.286	42.4267	55.038	67.8563
424.938	93.2649	42.4168	55.01	67.8409
425.085	93.2542	42.407	54.9821	67.8306
425.258	93.2362	42.3971	54.9541	67.8166
425.432	93.2181	42.3871	54.9261	67.8026
425.593	93.2032	42.3771	54.8981	67.7901
425.765	93.1847	42.367	54.87	67.7759
425.935	93.166	42.357	54.842	67.7615
426.116	93.1435	42.3469	54.8138	67.7452
426.249	93.136	42.3367	54.7857	67.7364
426.405	93.1211	42.3265	54.7575	67.7238
426.585	93.0989	42.3163	54.7293	67.7076
426.754	93.0803	42.306	54.7011	67.6931
426.9	93.0688	42.2957	54.6728	67.6822
427.057	93.0535	42.2854	54.6444	67.6694
427.225	93.0347	42.275	54.616	67.6548
427.393	93.0156	42.2646	54.5876	67.6401
427.563	92.9963	42.2542	54.5591	67.6252
427.748	92.9733	42.2437	54.5305	67.6085
427.921	92.9539	42.2333	54.5019	67.5936
428.095	92.9342	42.2228	54.4733	67.5785
428.231	92.9264	42.2123	54.4445	67.5693
428.406	92.907	42.2017	54.4158	67.5544
428.579	92.8875	42.1912	54.3869	67.5394
428.738	92.8718	42.1807	54.358	67.5263
428.884	92.86	42.1701	54.329	67.5151
429.054	92.8401	42.1596	54.2999	67.4998
429.236	92.8162	42.149	54.2708	67.4826
429.406	92.796	42.1385	54.2416	67.4672
429.579	92.7758	42.1279	54.2123	67.4518
429.714	92.7677	42.1174	54.183	67.4425
429.889	92.7471	42.1069	54.1536	67.427
430.052	92.7307	42.0963	54.1241	67.4135
430.241	92.7057	42.0858	54.0946	67.3958
430.403	92.6892	42.0753	54.0649	67.3822
430.562	92.6729	42.0648	54.0353	67.3688
430.721	92.6562	42.0544	54.0055	67.3553
430.903	92.631	42.044	53.9757	67.3375
431.072	92.6102	42.0336	53.9458	67.3219
431.242	92.5893	42.0232	53.9158	67.3062
431.413	92.5684	42.0129	53.8858	67.2906
431.574	92.5515	42.0026	53.8557	67.2771
431.75	92.5307	41.9923	53.8255	67.2615
431.899	92.5182	41.9821	53.7953	67.2501
432.062	92.5013	41.9719	53.765	67.2366
432.251	92.4756	41.9617	53.7347	67.2186
432.412	92.458	41.9515	53.7042	67.2048
432.571	92.4404	41.9413	53.6737	67.1909
432.742	92.4186	41.9312	53.6431	67.1749
432.913	92.3968	41.9211	53.6124	67.159
433.071	92.3794	41.911	53.5817	67.1452
433.241	92.3579	41.9008	53.5509	67.1294
433.411	92.3358	41.8907	53.52	67.1133
433.582	92.3136	41.8806	53.489	67.0971
433.717	92.3048	41.8704	53.4579	67.0876
433.9	92.2779	41.8602	53.4268	67.0691
434.058	92.2602	41.8499	53.3955	67.0551
434.216	92.2424	41.8396	53.3642	67.041
434.375	92.2245	41.8292	53.3327	67.0268
434.549	92.2018	41.8187	53.3012	67.0103
434.738	92.1743	41.8081	53.2696	66.9912
434.914	92.1517	41.7975	53.2379	66.9746
435.091	92.1288	41.7866	53.206	66.9577
435.253	92.1103	41.7757	53.1741	66.943
435.402	92.0965	41.7645	53.142	66.9305
435.561	92.0782	41.7533	53.1099	66.9157
435.744	92.0507	41.7418	53.0777	66.8962
435.914	92.0275	41.7302	53.0453	66.8788
436.072	92.0091	41.7183	53.0128	66.8637
436.218	91.9955	41.7062	52.9802	66.8508
436.392	91.9723	41.6939	52.9475	66.8331
436.58	91.9442	41.6814	52.9147	66.8128
436.743	91.9252	41.6686	52.8818	66.7969
436.934	91.8965	41.6555	52.8488	66.776
437.108	91.8721	41.6422	52.8156	66.7571
437.242	91.8622	41.6286	52.7824	66.7454
437.412	91.8378	41.6148	52.749	66.7263
437.583	91.8133	41.6007	52.7156	66.707
437.743	91.7933	41.5863	52.682	66.6898
437.913	91.7687	41.5716	52.6483	66.6702
438.059	91.7539	41.5566	52.6146	66.6553
438.241	91.7241	41.5414	52.5807	66.6327
438.41	91.6993	41.5258	52.5467	66.6126
438.581	91.6744	41.51	52.5127	66.5922
438.739	91.6542	41.494	52.4785	66.5741
438.909	91.6285	41.4776	52.4442	66.5531
439.094	91.5981	41.4609	52.4099	66.5295
439.229	91.588	41.444	52.3755	66.516
439.403	91.5625	41.4268	52.341	66.4947
439.579	91.5369	41.4093	52.3064	66.4731
439.755	91.5113	41.3915	52.2717	66.4514
439.891	91.5009	41.3735	52.2369	66.4372
440.078	91.4699	41.3551	52.202	66.4125
440.249	91.4438	41.3365	52.1671	66.3901
440.408	91.4228	41.3175	52.1321	66.3701
[truncated: 2,853 more rows]
