# Supplementary material for: Thermogravimetric analysis of the co-combustion of coal and polyvinyl chloride
Source: PLoS One. 2019 Oct 28;14(10):e0224401. doi: 10.1371/journal.pone.0224401 (PMC6816570; doi:10.1371/journal.pone.0224401)
Supplement: S18 Fig — (XLS) [file pone.0224401.s018.xls]

## Sheet: Sheet1
106.81	98.7472	99.8672	99.8506	98.9712
106.97	98.745	99.8669	99.8503	98.9694
107.131	98.7429	99.8666	99.8499	98.9676
107.293	98.7406	99.8662	99.8496	98.9657
107.432	98.7391	99.8659	99.8493	98.9645
107.583	98.7373	99.8656	99.849	98.963
107.756	98.7351	99.8653	99.8488	98.9612
107.907	98.7339	99.8649	99.8485	98.9601
108.08	98.732	99.8646	99.8483	98.9585
108.241	98.7303	99.8643	99.8481	98.9571
108.369	98.7295	99.864	99.8479	98.9564
108.53	98.7275	99.8636	99.8477	98.9547
108.693	98.7255	99.8633	99.8476	98.9531
108.846	98.7242	99.863	99.8474	98.952
109.022	98.7222	99.8627	99.8473	98.9503
109.15	98.7215	99.8623	99.8472	98.9496
109.326	98.7191	99.862	99.8471	98.9477
109.479	98.7175	99.8617	99.847	98.9463
109.653	98.7154	99.8614	99.847	98.9446
109.815	98.7134	99.861	99.847	98.9429
109.978	98.7113	99.8607	99.8469	98.9412
110.106	98.7105	99.8604	99.8469	98.9405
110.27	98.7086	99.8601	99.8469	98.9389
110.422	98.7073	99.8597	99.8468	98.9378
110.597	98.7053	99.8594	99.8468	98.9361
110.748	98.7037	99.8591	99.8469	98.9348
110.899	98.7022	99.8588	99.8469	98.9335
111.062	98.7003	99.8584	99.8469	98.9319
111.226	98.6984	99.8581	99.8469	98.9303
111.378	98.6969	99.8578	99.847	98.9291
111.553	98.6948	99.8575	99.847	98.9274
111.717	98.6932	99.8571	99.8471	98.926
111.844	98.6927	99.8568	99.8471	98.9255
112.008	98.6911	99.8565	99.8472	98.9242
112.171	98.6892	99.8562	99.8473	98.9226
112.332	98.6875	99.8558	99.8474	98.9211
112.483	98.6861	99.8555	99.8474	98.92
112.623	98.6849	99.8552	99.8475	98.919
112.8	98.6828	99.8549	99.8476	98.9172
112.962	98.6812	99.8546	99.8477	98.9159
113.122	98.6795	99.8542	99.8478	98.9145
113.286	98.6776	99.8539	99.8479	98.9128
113.438	98.676	99.8536	99.8481	98.9115
113.576	98.6748	99.8533	99.8482	98.9105
113.739	98.6725	99.8529	99.8483	98.9086
113.889	98.6708	99.8526	99.8484	98.9072
114.052	98.6691	99.8523	99.8485	98.9057
114.216	98.6675	99.852	99.8486	98.9044
114.367	98.666	99.8516	99.8487	98.9032
114.532	98.6642	99.8513	99.8488	98.9016
114.696	98.6625	99.851	99.8489	98.9002
114.859	98.6611	99.8507	99.849	98.899
115.012	98.6598	99.8503	99.849	98.8979
115.187	98.6578	99.85	99.8491	98.8963
115.316	98.6573	99.8497	99.8491	98.8958
115.467	98.6563	99.8494	99.8491	98.8949
115.645	98.6548	99.849	99.8491	98.8936
115.798	98.6538	99.8487	99.849	98.8927
115.95	98.6528	99.8484	99.849	98.8919
116.114	98.6513	99.8481	99.8489	98.8907
116.279	98.6495	99.8477	99.8487	98.8892
116.444	98.6477	99.8474	99.8485	98.8876
116.598	98.6464	99.8471	99.8483	98.8866
116.764	98.6451	99.8468	99.8481	98.8854
116.93	98.6438	99.8464	99.8478	98.8843
117.104	98.6422	99.8461	99.8475	98.883
117.232	98.6417	99.8458	99.8471	98.8825
117.393	98.6404	99.8454	99.8467	98.8814
117.554	98.6391	99.8451	99.8462	98.8803
117.713	98.6376	99.8448	99.8457	98.879
117.853	98.6367	99.8445	99.8452	98.8782
118.003	98.6356	99.8442	99.8447	98.8773
118.176	98.6342	99.8438	99.844	98.8761
118.33	98.6333	99.8435	99.8434	98.8754
118.509	98.6319	99.8432	99.8427	98.8741
118.677	98.6307	99.8429	99.842	98.8731
118.809	98.6301	99.8425	99.8413	98.8726
118.976	98.6286	99.8422	99.8406	98.8713
119.144	98.6269	99.8419	99.8398	98.8699
119.3	98.6255	99.8416	99.8391	98.8687
119.479	98.6234	99.8412	99.8383	98.8669
119.634	98.6219	99.8409	99.8375	98.8657
119.789	98.6204	99.8406	99.8367	98.8644
119.945	98.6191	99.8403	99.836	98.8633
120.123	98.6167	99.8399	99.8352	98.8614
120.291	98.615	99.8396	99.8345	98.8599
120.459	98.6136	99.8393	99.8338	98.8587
120.59	98.6129	99.839	99.8332	98.8581
120.757	98.6107	99.8386	99.8325	98.8563
120.912	98.6094	99.8383	99.8319	98.8551
121.092	98.6075	99.838	99.8314	98.8536
121.247	98.6063	99.8377	99.8309	98.8525
121.402	98.605	99.8373	99.8304	98.8515
121.569	98.6035	99.837	99.83	98.8502
121.736	98.602	99.8367	99.8296	98.8489
121.891	98.6004	99.8364	99.8293	98.8476
122.069	98.5981	99.836	99.829	98.8457
122.223	98.5967	99.8357	99.8288	98.8445
122.404	98.5944	99.8354	99.8286	98.8426
122.535	98.5937	99.8351	99.8285	98.8419
122.703	98.5918	99.8347	99.8285	98.8404
122.858	98.5902	99.8344	99.8285	98.8391
123.013	98.5887	99.8341	99.8285	98.8378
123.191	98.5867	99.8338	99.8285	98.8361
123.344	98.5855	99.8334	99.8286	98.8351
123.51	98.5841	99.8331	99.8287	98.8339
123.676	98.5825	99.8328	99.8289	98.8326
123.841	98.5808	99.8325	99.829	98.8312
123.993	98.5795	99.8321	99.8292	98.83
124.166	98.5775	99.8318	99.8294	98.8284
124.294	98.5769	99.8315	99.8296	98.8278
124.455	98.5755	99.8312	99.8298	98.8266
124.615	98.5742	99.8308	99.83	98.8255
124.775	98.573	99.8305	99.8302	98.8245
124.904	98.5726	99.8302	99.8303	98.8241
125.08	98.5713	99.8299	99.8304	98.823
125.235	98.5703	99.8295	99.8306	98.8222
125.413	98.5689	99.8292	99.8306	98.821
125.58	98.5676	99.8289	99.8307	98.8198
125.749	98.566	99.8286	99.8307	98.8185
125.881	98.5653	99.8282	99.8307	98.8179
126.051	98.5636	99.8279	99.8307	98.8165
126.207	98.5623	99.8276	99.8306	98.8154
126.387	98.5603	99.8273	99.8305	98.8137
126.544	98.5589	99.8269	99.8303	98.8126
126.7	98.5577	99.8266	99.8302	98.8115
126.856	98.5566	99.8263	99.8299	98.8105
127.037	98.5545	99.826	99.8297	98.8088
127.205	98.5529	99.8256	99.8294	98.8075
127.362	98.5519	99.8253	99.8291	98.8066
127.544	98.5508	99.825	99.8288	98.8056
127.676	98.5503	99.8247	99.8284	98.8052
127.842	98.549	99.8243	99.828	98.8041
128.005	98.5474	99.824	99.8277	98.8027
128.168	98.5462	99.8237	99.8273	98.8017
128.32	98.5453	99.8234	99.8269	98.801
128.471	98.5445	99.823	99.8265	98.8002
128.634	98.5436	99.8227	99.8261	98.7995
128.787	98.5429	99.8224	99.8257	98.7988
128.966	98.5417	99.8221	99.8253	98.7977
129.123	98.5408	99.8217	99.8249	98.797
129.304	98.5393	99.8214	99.8246	98.7958
129.463	98.5384	99.8211	99.8242	98.7949
129.596	98.5379	99.8208	99.8239	98.7945
129.778	98.5365	99.8204	99.8237	98.7933
129.948	98.5353	99.8201	99.8234	98.7922
130.093	98.5345	99.8198	99.8232	98.7916
130.264	98.5332	99.8195	99.823	98.7904
130.424	98.532	99.8192	99.8228	98.7894
130.608	98.5302	99.8188	99.8227	98.7879
130.765	98.529	99.8185	99.8226	98.7869
130.942	98.5272	99.8182	99.8225	98.7854
131.095	98.5259	99.8179	99.8225	98.7843
131.27	98.5238	99.8175	99.8225	98.7826
131.4	98.5231	99.8172	99.8225	98.7819
131.564	98.5214	99.8169	99.8225	98.7805
131.718	98.5203	99.8166	99.8225	98.7796
131.875	98.5193	99.8162	99.8226	98.7787
132.046	98.5182	99.8159	99.8226	98.7778
132.216	98.5173	99.8156	99.8227	98.7769
132.386	98.5159	99.8153	99.8228	98.7758
132.545	98.5149	99.8149	99.8228	98.7749
132.727	98.5138	99.8146	99.8229	98.774
132.899	98.5125	99.8143	99.823	98.7729
133.033	98.5119	99.814	99.823	98.7724
133.204	98.5103	99.8136	99.823	98.7709
133.376	98.5086	99.8133	99.8231	98.7695
133.536	98.5076	99.813	99.823	98.7686
133.694	98.5065	99.8127	99.823	98.7677
133.873	98.5046	99.8123	99.823	98.7662
134.027	98.5033	99.812	99.8229	98.7651
134.193	98.5016	99.8117	99.8228	98.7636
134.358	98.5003	99.8114	99.8226	98.7625
134.523	98.499	99.811	99.8225	98.7614
134.678	98.4981	99.8107	99.8222	98.7606
134.86	98.4966	99.8104	99.822	98.7593
134.994	98.4962	99.8101	99.8217	98.7589
135.154	98.4953	99.8097	99.8215	98.7582
135.338	98.4938	99.8094	99.8211	98.7569
135.498	98.4926	99.8091	99.8208	98.7559
135.658	98.4914	99.8088	99.8204	98.7549
135.829	98.4897	99.8084	99.82	98.7535
136.002	98.488	99.8081	99.8196	98.752
136.175	98.4866	99.8078	99.8191	98.7508
136.334	98.4856	99.8075	99.8187	98.7499
136.506	98.4843	99.8071	99.8183	98.7489
136.652	98.4836	99.8068	99.8178	98.7483
136.809	98.4828	99.8065	99.8173	98.7476
136.987	98.4816	99.8062	99.8168	98.7465
137.153	98.4804	99.8058	99.8163	98.7455
137.296	98.4796	99.8055	99.8158	98.7447
137.451	98.4785	99.8052	99.8154	98.7438
137.63	98.4768	99.8049	99.8149	98.7424
137.789	98.4757	99.8046	99.8145	98.7415
137.974	98.4743	99.8042	99.8141	98.7403
138.133	98.4734	99.8039	99.8136	98.7395
138.319	98.4721	99.8036	99.8133	98.7384
138.455	98.4716	99.8033	99.8129	98.738
138.626	98.4703	99.8029	99.8126	98.7369
138.794	98.469	99.8026	99.8123	98.7357
138.961	98.4681	99.8023	99.812	98.7349
139.116	98.4674	99.802	99.8118	98.7343
139.258	98.4669	99.8016	99.8115	98.7338
139.422	98.4659	99.8013	99.8114	98.733
139.601	98.4646	99.801	99.8112	98.7319
139.759	98.4637	99.8007	99.8111	98.7311
139.944	98.4624	99.8003	99.811	98.73
140.117	98.4613	99.8	99.811	98.729
140.251	98.4608	99.7997	99.811	98.7285
140.424	98.4596	99.7994	99.811	98.7276
140.593	98.4583	99.799	99.811	98.7264
140.749	98.4574	99.7987	99.8111	98.7256
140.915	98.4565	99.7984	99.8112	98.7249
141.081	98.456	99.7981	99.8113	98.7244
141.234	98.4556	99.7977	99.8115	98.7241
141.398	98.4549	99.7974	99.8116	98.7234
141.567	98.4541	99.7971	99.8118	98.7227
141.725	98.4535	99.7968	99.812	98.7222
141.909	98.4526	99.7964	99.8123	98.7214
142.044	98.4523	99.7961	99.8125	98.721
142.205	98.4515	99.7958	99.8128	98.7204
142.378	98.4507	99.7955	99.8131	98.7196
142.551	98.4499	99.7951	99.8134	98.7189
142.712	98.4493	99.7948	99.8137	98.7184
142.887	98.4485	99.7945	99.814	98.7177
143.065	98.447	99.7942	99.8143	98.7165
143.242	98.4452	99.7938	99.8147	98.7149
143.404	98.444	99.7935	99.815	98.7139
143.589	98.4422	99.7932	99.8153	98.7124
143.747	98.4412	99.7929	99.8157	98.7116
143.857	98.4412	99.7925	99.816	98.7115
144.049	98.4397	99.7922	99.8164	98.7102
144.218	98.4389	99.7919	99.8167	98.7095
144.397	98.4377	99.7916	99.817	98.7085
144.541	98.4371	99.7912	99.8174	98.7079
144.697	98.4363	99.7909	99.8177	98.7073
144.876	98.4354	99.7906	99.818	98.7065
145.044	98.4348	99.7903	99.8183	98.7059
145.208	98.4343	99.7899	99.8185	98.7054
145.373	98.4341	99.7896	99.8188	98.7052
145.531	98.4339	99.7893	99.819	98.705
145.717	98.4333	99.789	99.8192	98.7044
145.842	98.4331	99.7886	99.8194	98.7042
146.031	98.4318	99.7883	99.8196	98.7031
146.208	98.4309	99.788	99.8197	98.7023
146.359	98.4304	99.7877	99.8198	98.7018
146.52	98.4298	99.7873	99.8199	98.7013
146.691	98.4289	99.787	99.8199	98.7006
146.862	98.4282	99.7867	99.8199	98.6999
147.043	98.4271	99.7864	99.8199	98.6989
147.213	98.426	99.786	99.8198	98.698
147.381	98.4249	99.7857	99.8197	98.6971
147.516	98.4245	99.7854	99.8196	98.6967
147.69	98.4233	99.7851	99.8194	98.6956
147.853	98.4222	99.7847	99.8191	98.6947
148.042	98.4206	99.7844	99.8188	98.6933
148.204	98.4194	99.7841	99.8185	98.6924
148.366	98.4184	99.7838	99.8181	98.6915
148.526	98.4176	99.7834	99.8177	98.6908
148.708	98.4164	99.7831	99.8172	98.6898
148.877	98.4156	99.7828	99.8166	98.6891
149.034	98.4149	99.7825	99.8161	98.6884
149.213	98.4139	99.7821	99.8155	98.6876
149.382	98.4133	99.7818	99.8148	98.687
149.517	98.413	99.7815	99.8141	98.6867
149.689	98.4123	99.7812	99.8135	98.686
149.863	98.4115	99.7808	99.8127	98.6853
150.025	98.4107	99.7805	99.812	98.6847
150.187	98.4099	99.7802	99.8112	98.6839
150.361	98.4089	99.7799	99.8104	98.6831
150.519	98.4081	99.7796	99.8096	98.6824
150.699	98.4069	99.7792	99.8088	98.6814
150.855	98.4064	99.7789	99.808	98.6809
151.022	98.4057	99.7786	99.8072	98.6803
151.189	98.4046	99.7782	99.8064	98.6793
151.321	98.4041	99.7779	99.8056	98.6788
151.491	98.403	99.7776	99.8048	98.6779
151.676	98.4018	99.7773	99.8041	98.6769
151.824	98.4012	99.7769	99.8034	98.6763
151.998	98.4004	99.7766	99.8028	98.6756
152.16	98.4	99.7763	99.8021	98.6752
152.344	98.3993	99.776	99.8016	98.6746
152.502	98.3989	99.7756	99.8011	98.6742
152.681	98.3982	99.7753	99.8006	98.6736
152.836	98.3977	99.775	99.8002	98.6731
153.015	98.3971	99.7747	99.7998	98.6726
153.147	98.3969	99.7743	99.7995	98.6723
153.315	98.396	99.774	99.7993	98.6716
153.483	98.395	99.7737	99.7992	98.6707
153.65	98.3941	99.7734	99.7991	98.6699
153.806	98.3933	99.773	99.7991	98.6693
153.95	98.3926	99.7727	99.7991	98.6686
154.117	98.3916	99.7724	99.7992	98.6677
154.296	98.3906	99.7721	99.7994	98.6669
154.455	98.3898	99.7717	99.7996	98.6662
154.642	98.3885	99.7714	99.7999	98.6651
154.777	98.3881	99.7711	99.8002	98.6647
154.952	98.3872	99.7708	99.8006	98.6639
155.127	98.3861	99.7704	99.8011	98.663
155.3	98.3848	99.7701	99.8016	98.6618
155.458	98.3837	99.7698	99.802	98.6609
155.603	98.383	99.7695	99.8026	98.6603
155.771	98.3819	99.7692	99.8032	98.6594
155.951	98.3804	99.7688	99.8038	98.6581
156.118	98.3789	99.7685	99.8044	98.6569
156.286	98.3777	99.7682	99.805	98.6558
156.443	98.3769	99.7679	99.8056	98.6551
156.587	98.3764	99.7675	99.8062	98.6546
156.754	98.3752	99.7672	99.8068	98.6536
156.91	98.3744	99.7669	99.8074	98.6529
157.077	98.3735	99.7666	99.808	98.6521
157.247	98.3725	99.7662	99.8085	98.6513
157.407	98.3717	99.7659	99.809	98.6505
157.583	98.3705	99.7656	99.8094	98.6495
157.746	98.3696	99.7653	99.8098	98.6488
157.922	98.3689	99.7649	99.8102	98.6481
158.112	98.368	99.7646	99.8105	98.6473
158.284	98.3672	99.7643	99.8108	98.6466
158.453	98.3663	99.764	99.811	98.6458
158.587	98.3659	99.7636	99.8111	98.6455
158.757	98.365	99.7633	99.8112	98.6447
158.915	98.3644	99.763	99.8112	98.6441
159.073	98.3637	99.7627	99.8111	98.6435
159.242	98.3629	99.7623	99.811	98.6428
159.411	98.362	99.762	99.8108	98.642
159.568	98.3611	99.7617	99.8106	98.6412
159.738	98.3601	99.7614	99.8103	98.6404
159.907	98.3594	99.761	99.8099	98.6397
160.076	98.3588	99.7607	99.8094	98.6392
160.259	98.3578	99.7604	99.8089	98.6384
160.393	98.3575	99.7601	99.8084	98.638
160.551	98.3568	99.7597	99.8078	98.6373
160.733	98.3558	99.7594	99.8072	98.6365
160.902	98.3549	99.7591	99.8066	98.6357
161.048	98.3543	99.7588	99.8059	98.6352
161.207	98.3536	99.7584	99.8051	98.6346
161.382	98.3529	99.7581	99.8044	98.634
161.558	98.3523	99.7578	99.8036	98.6334
161.748	98.3517	99.7575	99.8028	98.6328
161.926	98.351	99.7571	99.802	98.6322
162.063	98.3507	99.7568	99.8013	98.6319
162.225	98.35	99.7565	99.8005	98.6313
162.397	98.349	99.7562	99.7997	98.6305
162.579	98.3479	99.7558	99.799	98.6295
162.725	98.3473	99.7555	99.7983	98.629
162.896	98.3465	99.7552	99.7976	98.6282
163.054	98.3458	99.7549	99.797	98.6276
163.225	98.3451	99.7545	99.7964	98.627
163.407	98.3443	99.7542	99.7958	98.6262
163.576	98.3435	99.7539	99.7953	98.6256
163.747	98.3426	99.7536	99.7948	98.6248
163.882	98.3421	99.7532	99.7944	98.6244
164.051	98.3411	99.7529	99.7941	98.6235
164.209	98.3401	99.7526	99.7938	98.6226
164.379	98.3389	99.7523	99.7936	98.6215
164.549	98.3377	99.7519	99.7934	98.6206
164.707	98.3369	99.7516	99.7933	98.6198
164.877	98.3358	99.7513	99.7933	98.6189
165.048	98.3346	99.751	99.7933	98.6179
165.209	98.3337	99.7506	99.7934	98.6171
165.398	98.3328	99.7503	99.7935	98.6163
165.562	98.3324	99.75	99.7937	98.6159
165.739	98.332	99.7497	99.794	98.6155
165.877	98.3318	99.7494	99.7943	98.6153
166.053	98.3312	99.749	99.7946	98.6148
166.227	98.3307	99.7487	99.795	98.6143
166.388	98.3303	99.7484	99.7953	98.6139
166.56	98.3299	99.7481	99.7958	98.6135
166.733	98.3294	99.7477	99.7962	98.613
166.892	98.3289	99.7474	99.7967	98.6126
167.074	98.3283	99.7471	99.7972	98.6121
167.233	98.328	99.7468	99.7977	98.6118
167.414	98.3274	99.7464	99.7981	98.6112
167.572	98.3269	99.7461	99.7986	98.6107
167.707	98.3267	99.7458	99.799	98.6105
167.89	98.3259	99.7455	99.7994	98.6098
168.062	98.3253	99.7451	99.7999	98.6093
168.209	98.3249	99.7448	99.8002	98.6089
168.379	98.3242	99.7445	99.8005	98.6082
168.538	98.3236	99.7442	99.8008	98.6077
168.708	98.3226	99.7438	99.8011	98.6069
168.879	98.3217	99.7435	99.8012	98.6061
169.061	98.3205	99.7432	99.8014	98.605
169.219	98.3196	99.7429	99.8015	98.6043
169.4	98.3185	99.7425	99.8015	98.6033
169.533	98.3182	99.7422	99.8015	98.603
169.704	98.3173	99.7419	99.8014	98.6022
169.876	98.316	99.7416	99.8012	98.6011
170.051	98.3146	99.7412	99.801	98.5999
170.214	98.3134	99.7409	99.8008	98.5989
170.365	98.3126	99.7406	99.8005	98.5982
170.543	98.3117	99.7403	99.8002	98.5974
170.734	98.3107	99.7399	99.7998	98.5965
170.896	98.31	99.7396	99.7994	98.5959
171.069	98.3093	99.7393	99.799	98.5953
171.252	98.3085	99.739	99.7985	98.5946
171.385	98.3084	99.7386	99.798	98.5944
171.556	98.3081	99.7383	99.7976	98.5941
171.715	98.3077	99.738	99.7971	98.5938
171.875	98.3071	99.7377	99.7966	98.5932
172.059	98.3061	99.7373	99.7961	98.5924
172.215	98.3056	99.737	99.7957	98.5919
172.384	98.3051	99.7367	99.7953	98.5914
172.554	98.3048	99.7364	99.7948	98.5911
172.724	98.3043	99.736	99.7945	98.5907
172.882	98.3041	99.7357	99.7942	98.5904
173.053	98.3038	99.7354	99.7939	98.5901
173.2	98.3036	99.7351	99.7936	98.5899
173.36	98.3033	99.7347	99.7935	98.5896
173.544	98.303	99.7344	99.7933	98.5893
173.703	98.3028	99.7341	99.7933	98.5891
173.863	98.3026	99.7338	99.7933	98.5888
174.034	98.3021	99.7334	99.7933	98.5884
174.206	98.3013	99.7331	99.7934	98.5877
174.365	98.3009	99.7328	99.7936	98.5873
174.538	98.3005	99.7325	99.7938	98.5869
174.711	98.3002	99.7321	99.7941	98.5866
174.884	98.2995	99.7318	99.7944	98.5859
175.021	98.2991	99.7315	99.7948	98.5856
175.207	98.298	99.7312	99.7952	98.5847
175.379	98.2971	99.7308	99.7956	98.5839
175.541	98.2965	99.7305	99.7961	98.5833
175.703	98.2959	99.7302	99.7966	98.5828
175.864	98.2953	99.7299	99.7972	98.5822
176.05	98.2947	99.7296	99.7977	98.5816
176.223	98.2943	99.7292	99.7983	98.5812
176.386	98.294	99.7289	99.7988	98.581
176.572	98.2933	99.7286	99.7994	98.5803
176.709	98.293	99.7283	99.7999	98.58
176.883	98.2922	99.7279	99.8005	98.5793
177.057	98.2915	99.7276	99.801	98.5787
177.231	98.2908	99.7273	99.8015	98.5781
177.393	98.2902	99.727	99.8019	98.5775
177.543	98.2898	99.7266	99.8023	98.5772
177.717	98.2892	99.7263	99.8027	98.5767
177.903	98.2888	99.726	99.803	98.5762
178.065	98.2886	99.7257	99.8033	98.576
178.253	98.2881	99.7253	99.8035	98.5755
178.427	98.2876	99.725	99.8037	98.5751
178.564	98.2874	99.7247	99.8039	98.5749
178.737	98.2868	99.7244	99.804	98.5743
178.914	98.2863	99.724	99.804	98.5738
179.08	98.2858	99.7237	99.804	98.5734
179.26	98.2852	99.7234	99.8039	98.5728
179.44	98.2843	99.7231	99.8037	98.572
179.609	98.2837	99.7227	99.8036	98.5715
179.789	98.2829	99.7224	99.8034	98.5708
179.965	98.2823	99.7221	99.8031	98.5702
180.128	98.2818	99.7218	99.8029	98.5698
180.316	98.281	99.7214	99.8025	98.5691
180.452	98.2808	99.7211	99.8022	98.5688
180.614	98.2802	99.7208	99.8018	98.5683
180.787	98.2794	99.7204	99.8014	98.5676
180.96	98.2786	99.7201	99.801	98.5669
181.12	98.278	99.7198	99.8006	98.5664
181.293	98.2776	99.7195	99.8002	98.5659
181.466	98.2772	99.7192	99.7998	98.5656
181.638	98.2769	99.7188	99.7993	98.5653
181.799	98.2767	99.7185	99.7989	98.5651
181.984	98.2766	99.7182	99.7985	98.5649
182.144	98.2763	99.7179	99.7981	98.5646
182.327	98.2758	99.7175	99.7977	98.5642
182.449	98.2757	99.7172	99.7973	98.564
182.62	98.275	99.7169	99.7969	98.5633
182.805	98.2741	99.7166	99.7966	98.5626
182.978	98.2735	99.7162	99.7962	98.562
183.125	98.2733	99.7159	99.7959	98.5618
183.296	98.2731	99.7156	99.7956	98.5616
183.455	98.273	99.7153	99.7953	98.5614
183.625	98.2727	99.7149	99.7951	98.5611
183.796	98.2723	99.7146	99.7949	98.5607
183.98	98.2715	99.7143	99.7947	98.5601
184.113	98.2712	99.714	99.7945	98.5597
184.271	98.2706	99.7136	99.7943	98.5592
184.454	98.2698	99.7133	99.7942	98.5585
184.626	98.2691	99.713	99.7941	98.5579
184.772	98.2688	99.7127	99.794	98.5575
184.931	98.2684	99.7123	99.7939	98.5572
185.103	98.2681	99.712	99.7939	98.5569
185.274	98.2676	99.7117	99.7939	98.5564
185.447	98.2671	99.7114	99.7939	98.5559
185.631	98.2667	99.711	99.794	98.5556
185.802	98.2665	99.7107	99.794	98.5554
185.973	98.2664	99.7104	99.7941	98.5552
186.107	98.2664	99.7101	99.7942	98.5551
186.277	98.2662	99.7097	99.7944	98.5549
186.449	98.2661	99.7094	99.7946	98.5547
186.609	98.2659	99.7091	99.7948	98.5545
186.782	98.2657	99.7088	99.795	98.5543
186.928	98.2655	99.7084	99.7953	98.5541
187.112	98.265	99.7081	99.7956	98.5536
187.284	98.2646	99.7078	99.7959	98.5532
187.457	98.2641	99.7075	99.7963	98.5528
187.629	98.2635	99.7071	99.7967	98.5522
187.764	98.2632	99.7068	99.7971	98.552
187.925	98.2629	99.7065	99.7976	98.5516
188.098	98.2623	99.7062	99.7981	98.5511
188.284	98.2615	99.7058	99.7986	98.5503
188.457	98.2608	99.7055	99.7991	98.5497
188.604	98.2604	99.7052	99.7998	98.5494
188.761	98.2598	99.7049	99.8004	98.5488
188.93	98.2588	99.7045	99.801	98.548
189.109	98.2579	99.7042	99.8017	98.5472
189.265	98.2576	99.7039	99.8024	98.5469
189.433	98.2574	99.7036	99.8031	98.5466
189.604	98.2572	99.7032	99.8038	98.5464
189.74	98.2571	99.7029	99.8046	98.5462
189.913	98.2567	99.7026	99.8053	98.5459
190.099	98.2566	99.7023	99.8061	98.5457
190.249	98.2566	99.7019	99.8068	98.5456
190.425	98.2564	99.7016	99.8076	98.5454
190.587	98.2564	99.7013	99.8083	98.5454
190.775	98.2561	99.701	99.809	98.5451
190.938	98.2561	99.7006	99.8097	98.545
191.112	98.2558	99.7003	99.8104	98.5447
191.287	98.2554	99.7	99.811	98.5443
191.399	98.2554	99.6997	99.8116	98.5442
191.599	98.2548	99.6993	99.8122	98.5437
191.787	98.2545	99.699	99.8128	98.5434
191.962	98.2543	99.6987	99.8133	98.5432
192.138	98.2541	99.6984	99.8137	98.543
192.301	98.2539	99.698	99.8141	98.5427
192.462	98.2536	99.6977	99.8145	98.5425
192.624	98.2535	99.6974	99.8148	98.5423
192.811	98.2531	99.6971	99.815	98.5419
192.973	98.2526	99.6967	99.8152	98.5415
193.16	98.2519	99.6964	99.8154	98.5408
193.297	98.2518	99.6961	99.8155	98.5407
193.472	98.2517	99.6958	99.8155	98.5405
193.644	98.2516	99.6954	99.8155	98.5403
193.818	98.2514	99.6951	99.8155	98.5401
193.98	98.2511	99.6948	99.8154	98.5399
194.129	98.251	99.6945	99.8152	98.5397
194.302	98.2508	99.6942	99.8151	98.5395
194.488	98.2508	99.6938	99.8149	98.5394
194.65	98.251	99.6935	99.8147	98.5395
194.838	98.2511	99.6932	99.8144	98.5396
195.013	98.2513	99.6929	99.8142	98.5396
195.149	98.2513	99.6925	99.814	98.5396
195.323	98.2514	99.6922	99.8137	98.5395
195.497	98.2511	99.6919	99.8134	98.5393
195.659	98.2507	99.6916	99.8132	98.5388
195.834	98.25	99.6912	99.813	98.5382
196.008	98.2496	99.6909	99.8127	98.5378
196.169	98.2494	99.6906	99.8125	98.5377
196.342	98.2493	99.6903	99.8124	98.5375
196.516	98.249	99.6899	99.8122	98.5372
196.678	98.2486	99.6896	99.8121	98.5368
196.851	98.2479	99.6893	99.812	98.5362
197.038	98.247	99.689	99.812	98.5354
197.174	98.2468	99.6886	99.812	98.5352
197.348	98.2463	99.6883	99.8121	98.5347
197.518	98.2459	99.688	99.8122	98.5343
197.688	98.2454	99.6877	99.8123	98.5338
197.846	98.2449	99.6873	99.8125	98.5334
198.004	98.2444	99.687	99.8127	98.5329
198.172	98.2439	99.6867	99.813	98.5324
198.33	98.2435	99.6864	99.8133	98.5321
198.502	98.2431	99.686	99.8137	98.5317
198.674	98.243	99.6857	99.8141	98.5315
198.862	98.243	99.6854	99.8144	98.5315
198.999	98.2431	99.6851	99.8149	98.5315
199.162	98.2431	99.6847	99.8153	98.5314
199.35	98.2429	99.6844	99.8158	98.5312
199.525	98.2431	99.6841	99.8162	98.5313
199.674	98.2433	99.6838	99.8167	98.5314
199.837	98.2437	99.6834	99.8172	98.5316
200.013	98.2439	99.6831	99.8176	98.5317
200.189	98.2439	99.6828	99.818	98.5317
200.364	98.244	99.6825	99.8185	98.5317
200.552	98.244	99.6821	99.8189	98.5316
200.689	98.244	99.6818	99.8193	98.5316
200.852	98.2439	99.6815	99.8196	98.5314
201.039	98.2437	99.6812	99.82	98.5312
201.213	98.2438	99.6808	99.8203	98.5312
201.375	98.2436	99.6805	99.8206	98.531
201.538	98.2433	99.6802	99.8208	98.5307
201.714	98.2428	99.6799	99.821	98.5302
201.889	98.2425	99.6796	99.8212	98.5299
202.051	98.2423	99.6792	99.8213	98.5297
202.226	98.2421	99.6789	99.8215	98.5295
202.413	98.2417	99.6786	99.8216	98.5291
202.55	98.2415	99.6783	99.8216	98.5289
202.724	98.241	99.6779	99.8216	98.5284
202.886	98.2406	99.6776	99.8216	98.528
203.073	98.2405	99.6773	99.8216	98.5279
203.233	98.2406	99.677	99.8216	98.5279
203.392	98.2406	99.6766	99.8216	98.5278
203.55	98.2406	99.6763	99.8216	98.5277
203.731	98.2402	99.676	99.8215	98.5273
203.901	98.2397	99.6757	99.8215	98.5269
204.071	98.2392	99.6753	99.8215	98.5264
204.23	98.2387	99.675	99.8215	98.526
204.378	98.2384	99.6747	99.8216	98.5256
204.54	98.2379	99.6744	99.8216	98.5252
204.714	98.2377	99.674	99.8217	98.525
204.888	98.2376	99.6737	99.8218	98.5248
205.051	98.2378	99.6734	99.8219	98.5249
205.227	98.238	99.6731	99.8221	98.525
205.401	98.2383	99.6727	99.8223	98.5252
205.563	98.2385	99.6724	99.8226	98.5252
205.751	98.2385	99.6721	99.8229	98.5252
205.913	98.2385	99.6718	99.8233	98.5251
206.088	98.2385	99.6714	99.8237	98.525
206.263	98.2385	99.6711	99.8242	98.525
206.4	98.2386	99.6708	99.8247	98.525
206.576	98.2387	99.6705	99.8252	98.5251
206.765	98.239	99.6701	99.8257	98.5252
206.914	98.2391	99.6698	99.8264	98.5252
207.089	98.239	99.6695	99.827	98.5251
207.251	98.2388	99.6692	99.8277	98.5249
207.434	98.2386	99.6688	99.8284	98.5246
207.591	98.2386	99.6685	99.8291	98.5246
207.769	98.2391	99.6682	99.8298	98.5249
207.926	98.2392	99.6679	99.8306	98.525
208.108	98.2394	99.6675	99.8314	98.525
208.244	98.2394	99.6672	99.8321	98.5249
208.42	98.239	99.6669	99.8329	98.5245
208.596	98.2383	99.6666	99.8337	98.524
208.772	98.2378	99.6662	99.8345	98.5235
208.935	98.2376	99.6659	99.8352	98.5233
209.084	98.2375	99.6656	99.836	98.5231
209.259	98.2375	99.6653	99.8367	98.523
209.445	98.2373	99.6649	99.8375	98.5228
209.608	98.237	99.6646	99.8382	98.5225
209.795	98.2366	99.6643	99.8389	98.5222
209.932	98.2365	99.664	99.8396	98.522
210.107	98.2362	99.6636	99.8402	98.5217
210.27	98.2362	99.6633	99.8409	98.5216
210.46	98.2361	99.663	99.8415	98.5215
210.636	98.2362	99.6627	99.8421	98.5215
210.786	98.2362	99.6623	99.8426	98.5214
210.961	98.236	99.662	99.8432	98.5212
211.121	98.236	99.6617	99.8437	98.5211
211.303	98.2361	99.6614	99.8442	98.5212
211.471	98.2363	99.661	99.8447	98.5212
211.628	98.2365	99.6607	99.8452	98.5213
211.808	98.2367	99.6604	99.8456	98.5215
211.943	98.2367	99.6601	99.8461	98.5214
212.104	98.2367	99.6597	99.8465	98.5213
212.279	98.2365	99.6594	99.847	98.5211
212.453	98.2365	99.6591	99.8474	98.521
212.616	98.2364	99.6588	99.8479	98.5209
212.79	98.2363	99.6584	99.8483	98.5207
212.966	98.2362	99.6581	99.8488	98.5206
213.141	98.2361	99.6578	99.8492	98.5205
213.305	98.2362	99.6575	99.8497	98.5205
213.483	98.2363	99.6571	99.8502	98.5204
213.634	98.2362	99.6568	99.8507	98.5204
213.798	98.2363	99.6565	99.8512	98.5203
213.984	98.2363	99.6562	99.8517	98.5203
214.144	98.2362	99.6558	99.8522	98.5202
214.304	98.2361	99.6555	99.8528	98.52
214.474	98.2361	99.6552	99.8534	98.5199
214.633	98.2361	99.6549	99.8539	98.5199
214.814	98.2364	99.6546	99.8545	98.52
214.987	98.2366	99.6542	99.8551	98.5201
215.161	98.2369	99.6539	99.8557	98.5203
215.337	98.2372	99.6536	99.8563	98.5205
215.475	98.2373	99.6532	99.8569	98.5205
215.639	98.2375	99.6529	99.8575	98.5206
215.829	98.2379	99.6526	99.8582	98.5208
216.006	98.2382	99.6523	99.8588	98.521
216.17	98.2383	99.6519	99.8594	98.521
216.333	98.2385	99.6516	99.86	98.5212
216.497	98.2387	99.6513	99.8606	98.5212
216.687	98.239	99.651	99.8612	98.5214
216.851	98.2392	99.6506	99.8618	98.5215
217.036	98.2396	99.6503	99.8624	98.5218
217.207	98.2402	99.65	99.8629	98.5221
217.343	98.2404	99.6497	99.8635	98.5223
217.514	98.2409	99.6493	99.864	98.5226
217.685	98.2411	99.649	99.8645	98.5227
217.844	98.2412	99.6487	99.8651	98.5227
218.029	98.2413	99.6484	99.8656	98.5227
218.191	98.2417	99.648	99.866	98.523
218.354	98.2423	99.6477	99.8665	98.5234
218.517	98.243	99.6474	99.867	98.5239
218.706	98.2438	99.6471	99.8674	98.5244
218.883	98.2441	99.6467	99.8679	98.5247
219.061	98.2443	99.6464	99.8683	98.5247
219.199	98.2443	99.6461	99.8687	98.5247
219.377	98.2444	99.6458	99.8692	98.5247
219.542	98.2446	99.6454	99.8696	98.5247
219.718	98.2447	99.6451	99.8701	98.5248
219.892	98.2449	99.6448	99.8705	98.5249
220.052	98.245	99.6445	99.871	98.5249
220.224	98.2453	99.6442	99.8714	98.5251
220.396	98.2454	99.6438	99.8719	98.5251
220.554	98.2454	99.6435	99.8724	98.525
220.736	98.2457	99.6432	99.8729	98.5252
220.897	98.2461	99.6429	99.8734	98.5255
221.073	98.2463	99.6425	99.874	98.5255
221.211	98.2464	99.6422	99.8745	98.5255
221.387	98.2466	99.6419	99.8751	98.5257
221.563	98.247	99.6416	99.8758	98.5259
221.753	98.2478	99.6412	99.8764	98.5265
221.904	98.2481	99.6409	99.8771	98.5267
222.081	98.2485	99.6406	99.8778	98.5269
222.246	98.2488	99.6403	99.8785	98.5271
222.423	98.2492	99.6399	99.8793	98.5273
222.601	98.2496	99.6396	99.88	98.5276
222.789	98.2498	99.6393	99.8808	98.5277
222.926	98.25	99.639	99.8817	98.5278
223.086	98.2505	99.6386	99.8825	98.5281
223.269	98.251	99.6383	99.8834	98.5285
223.439	98.2513	99.638	99.8843	98.5287
223.611	98.2515	99.6377	99.8852	98.5288
223.759	98.2516	99.6373	99.8861	98.5288
223.968	98.2517	99.637	99.887	98.5288
224.162	98.2517	99.6367	99.8879	98.5287
224.348	98.2516	99.6364	99.8889	98.5285
224.547	98.2515	99.636	99.8898	98.5284
224.727	98.2516	99.6357	99.8907	98.5284
224.903	98.2518	99.6354	99.8916	98.5285
225.04	98.2519	99.6351	99.8925	98.5285
225.213	98.252	99.6347	99.8934	98.5286
225.386	98.252	99.6344	99.8943	98.5285
225.547	98.2521	99.6341	99.8952	98.5285
225.719	98.2519	99.6338	99.896	98.5283
225.869	98.2521	99.6334	99.8968	98.5283
226.058	98.2525	99.6331	99.8975	98.5286
226.235	98.2533	99.6328	99.8983	98.5292
226.411	98.2541	99.6325	99.899	98.5298
226.588	98.255	99.6321	99.8996	98.5305
226.727	98.2554	99.6318	99.9003	98.5307
226.892	98.2561	99.6315	99.9009	98.5311
227.082	98.2567	99.6312	99.9014	98.5316
227.248	98.2571	99.6308	99.9018	98.5319
227.414	98.2576	99.6305	99.9023	98.5322
227.606	98.2586	99.6302	99.9027	98.5329
227.77	98.2591	99.6299	99.903	98.5332
227.944	98.2594	99.6295	99.9034	98.5335
228.116	98.2597	99.6292	99.9036	98.5336
228.287	98.2603	99.6289	99.9038	98.534
228.447	98.2607	99.6286	99.904	98.5343
228.62	98.2613	99.6282	99.9042	98.5346
228.769	98.2617	99.6279	99.9042	98.5349
228.932	98.2622	99.6276	99.9043	98.5353
229.123	98.2631	99.6273	99.9043	98.536
229.288	98.2637	99.6269	99.9043	98.5363
229.453	98.2642	99.6266	99.9043	98.5367
229.631	98.2647	99.6263	99.9042	98.537
229.807	98.2651	99.626	99.9042	98.5373
229.968	98.2658	99.6256	99.9041	98.5378
230.14	98.2667	99.6253	99.904	98.5385
230.313	98.2673	99.625	99.9039	98.5389
230.485	98.2677	99.6247	99.9038	98.5391
230.622	98.2678	99.6244	99.9036	98.5391
230.809	98.2682	99.624	99.9035	98.5393
230.974	98.2684	99.6237	99.9034	98.5395
231.165	98.2688	99.6234	99.9033	98.5397
231.343	98.269	99.6231	99.9032	98.5398
231.496	98.2691	99.6227	99.9032	98.5398
231.663	98.2691	99.6224	99.9031	98.5398
231.839	98.2693	99.6221	99.9031	98.5399
232.013	98.2697	99.6218	99.9031	98.5401
232.197	98.2705	99.6214	99.9031	98.5407
232.369	98.2711	99.6211	99.9032	98.5411
232.506	98.2712	99.6208	99.9033	98.5411
232.667	98.2715	99.6205	99.9034	98.5413
232.842	98.2715	99.6201	99.9036	98.5413
233.035	98.2717	99.6198	99.9037	98.5413
233.189	98.2717	99.6195	99.9039	98.5413
233.369	98.272	99.6192	99.9042	98.5414
233.533	98.2724	99.6188	99.9045	98.5417
233.71	98.2734	99.6185	99.9048	98.5424
233.896	98.2747	99.6182	99.9051	98.5434
234.07	98.2756	99.6179	99.9055	98.544
234.207	98.2759	99.6175	99.9059	98.5443
234.381	98.2766	99.6172	99.9063	98.5447
234.555	98.2771	99.6169	99.9067	98.5451
234.719	98.2775	99.6166	99.9071	98.5453
234.896	98.2779	99.6162	99.9076	98.5455
235.073	98.2782	99.6159	99.908	98.5458
235.239	98.2787	99.6156	99.9085	98.5461
235.419	98.2794	99.6153	99.9089	98.5466
235.599	98.2801	99.6149	99.9094	98.5471
235.764	98.2806	99.6146	99.9098	98.5474
235.951	98.2812	99.6143	99.9102	98.5478
236.089	98.2814	99.614	99.9106	98.5479
236.251	98.2819	99.6136	99.9109	98.5482
236.424	98.2824	99.6133	99.9113	98.5486
236.598	98.2829	99.613	99.9116	98.5489
236.761	98.2834	99.6127	99.9118	98.5492
236.938	98.2842	99.6123	99.912	98.5498
237.104	98.2847	99.612	99.9122	98.5502
237.284	98.2853	99.6117	99.9123	98.5505
237.478	98.286	99.6114	99.9124	98.5511
237.655	98.2867	99.611	99.9125	98.5516
237.829	98.2874	99.6107	99.9124	98.5521
237.967	98.2877	99.6104	99.9123	98.5522
238.14	98.2883	99.6101	99.9122	98.5526
238.301	98.2887	99.6097	99.912	98.5529
238.486	98.2892	99.6094	99.9117	98.5532
238.661	98.2898	99.6091	99.9115	98.5537
238.813	98.2903	99.6088	99.9111	98.554
238.977	98.2911	99.6084	99.9107	98.5546
239.156	98.2921	99.6081	99.9102	98.5553
239.335	98.2929	99.6078	99.9097	98.5559
239.514	98.2937	99.6075	99.9091	98.5564
239.702	98.2947	99.6071	99.9085	98.5572
239.84	98.295	99.6068	99.9078	98.5574
239.953	98.295	99.6065	99.9071	98.5573
240.187	98.2968	99.6062	99.9064	98.5587
240.359	98.2976	99.6058	99.9056	98.5592
240.532	98.2983	99.6055	99.9047	98.5598
240.695	98.299	99.6052	99.9039	98.5602
240.845	98.2995	99.6049	99.903	98.5606
241.023	98.3004	99.6046	99.9021	98.5612
241.215	98.3011	99.6042	99.9011	98.5618
241.394	98.3017	99.6039	99.9001	98.5621
241.558	98.3021	99.6036	99.8991	98.5624
241.732	98.3027	99.6033	99.8981	98.5628
241.869	98.3029	99.6029	99.897	98.5629
242.054	98.3035	99.6026	99.8959	98.5633
242.215	98.3041	99.6023	99.8949	98.5637
242.398	98.3053	99.602	99.8937	98.5646
242.573	98.3063	99.6016	99.8926	98.5654
242.712	98.3066	99.6013	99.8915	98.5656
242.908	98.3076	99.601	99.8903	98.5663
243.084	98.3085	99.6007	99.8891	98.567
243.26	98.3095	99.6003	99.8879	98.5677
243.424	98.3101	99.6	99.8867	98.5681
243.573	98.3105	99.5997	99.8854	98.5684
243.735	98.3111	99.5994	99.8842	98.5688
243.907	98.3121	99.599	99.8829	98.5695
244.08	98.3131	99.5987	99.8815	98.5703
244.265	98.3142	99.5984	99.8802	98.5711
244.413	98.3147	99.5981	99.8788	98.5714
244.585	98.3154	99.5977	99.8774	98.5719
244.745	98.316	99.5974	99.876	98.5723
244.929	98.3171	99.5971	99.8745	98.5731
245.089	98.3178	99.5968	99.873	98.5735
245.26	98.3187	99.5964	99.8715	98.5743
245.433	98.3198	99.5961	99.8699	98.5751
245.571	98.3201	99.5958	99.8683	98.5753
245.746	98.3209	99.5954	99.8667	98.5758
245.938	98.3219	99.5951	99.865	98.5765
246.09	98.3223	99.5948	99.8633	98.5768
246.269	98.3229	99.5945	99.8616	98.5772
246.433	98.3233	99.5942	99.8599	98.5775
246.622	98.324	99.5938	99.8581	98.578
246.784	98.3245	99.5935	99.8564	98.5783
246.968	98.3253	99.5932	99.8545	98.5789
247.128	98.3259	99.5929	99.8527	98.5793
247.313	98.327	99.5925	99.8508	98.5801
247.45	98.3274	99.5922	99.849	98.5804
247.625	98.3283	99.5919	99.8471	98.581
247.804	98.3291	99.5916	99.8452	98.5816
247.985	98.3299	99.5912	99.8433	98.5822
248.151	98.3307	99.5909	99.8414	98.5828
248.303	98.3315	99.5906	99.8395	98.5833
248.479	98.3327	99.5903	99.8376	98.5842
248.666	98.3342	99.5899	99.8358	98.5853
248.827	98.335	99.5896	99.8339	98.5859
249.013	98.3363	99.5893	99.832	98.5868
249.149	98.3367	99.589	99.8302	98.5872
249.322	98.3381	99.5886	99.8283	98.5882
249.494	98.3395	99.5883	99.8265	98.5893
249.665	98.3409	99.588	99.8247	98.5903
249.825	98.3418	99.5877	99.8229	98.5909
249.998	98.3426	99.5873	99.8211	98.5916
250.147	98.3432	99.587	99.8194	98.5919
250.332	98.3444	99.5867	99.8176	98.5929
250.496	98.3453	99.5864	99.8158	98.5935
250.675	98.3463	99.586	99.8141	98.5943
250.868	98.3473	99.5857	99.8124	98.595
251.007	98.3477	99.5854	99.8106	98.5952
251.187	98.3485	99.5851	99.8089	98.5958
251.351	98.3492	99.5847	99.8071	98.5963
251.525	98.3501	99.5844	99.8053	98.5969
251.7	98.3511	99.5841	99.8035	98.5977
251.861	98.3519	99.5838	99.8017	98.5983
252.033	98.353	99.5834	99.7998	98.5991
252.207	98.3538	99.5831	99.7979	98.5997
252.379	98.3548	99.5828	99.7959	98.6004
252.539	98.3556	99.5825	99.7939	98.601
252.711	98.3567	99.5821	99.7918	98.6018
252.86	98.3574	99.5818	99.7896	98.6023
253.021	98.3582	99.5815	99.7874	98.6029
253.206	98.3594	99.5812	99.7851	98.6038
253.369	98.3602	99.5808	99.7826	98.6043
253.562	98.3614	99.5805	99.7801	98.6052
253.715	98.362	99.5802	99.7775	98.6056
253.895	98.3629	99.5799	99.7748	98.6063
254.061	98.3637	99.5795	99.772	98.6068
254.239	98.3646	99.5792	99.769	98.6075
254.414	98.3657	99.5789	99.766	98.6083
254.587	98.3668	99.5786	99.7628	98.6091
254.773	98.3679	99.5782	99.7596	98.61
254.909	98.3683	99.5779	99.7562	98.6102
255.081	98.3693	99.5776	99.7527	98.6109
255.245	98.37	99.5773	99.7491	98.6115
255.409	98.3707	99.5769	99.7454	98.612
255.587	98.3717	99.5766	99.7416	98.6127
255.752	98.3723	99.5763	99.7376	98.6131
255.944	98.3734	99.576	99.7336	98.6139
256.109	98.3743	99.5756	99.7295	98.6146
256.298	98.3758	99.5753	99.7253	98.6157
256.472	98.3769	99.575	99.721	98.6165
256.609	98.3773	99.5747	99.7166	98.6167
256.783	98.3782	99.5743	99.7122	98.6175
256.956	98.3795	99.574	99.7078	98.6184
257.116	98.3806	99.5737	99.7032	98.6192
257.3	98.3821	99.5734	99.6986	98.6204
257.46	98.3832	99.573	99.694	98.6212
257.621	98.3845	99.5727	99.6893	98.6221
257.782	98.3857	99.5724	99.6847	98.623
257.968	98.387	99.5721	99.6799	98.624
258.14	98.3881	99.5717	99.6752	98.6249
258.312	98.3894	99.5714	99.6704	98.6258
258.449	98.3899	99.5711	99.6657	98.6261
258.622	98.3912	99.5708	99.6609	98.6271
258.783	98.3922	99.5704	99.6561	98.6278
258.954	98.3932	99.5701	99.6513	98.6286
259.129	98.3943	99.5698	99.6466	98.6294
259.293	98.3953	99.5695	99.6418	98.6301
259.47	98.3966	99.5692	99.6369	98.6311
259.649	98.3979	99.5688	99.6321	98.6321
259.815	98.399	99.5685	99.6273	98.6329
260.007	98.4005	99.5682	99.6224	98.634
260.17	98.4014	99.5679	99.6175	98.6347
260.344	98.4025	99.5675	99.6126	98.6355
260.481	98.4028	99.5672	99.6076	98.6357
260.655	98.4036	99.5669	99.6026	98.6363
260.827	98.4046	99.5666	99.5976	98.637
261.012	98.4062	99.5662	99.5925	98.6382
261.161	98.4071	99.5659	99.5873	98.6389
261.334	98.4082	99.5656	99.582	98.6397
261.494	98.4088	99.5653	99.5766	98.6401
261.68	98.4097	99.5649	99.5712	98.6407
261.841	98.4104	99.5646	99.5656	98.6413
262.028	98.4118	99.5643	99.5599	98.6423
262.193	98.4127	99.564	99.5541	98.643
262.331	98.4132	99.5636	99.5482	98.6433
262.523	98.4148	99.5633	99.5421	98.6445
262.702	98.4159	99.563	99.5359	98.6453
262.881	98.417	99.5627	99.5295	98.6462
263.032	98.4179	99.5623	99.5229	98.6467
263.196	98.4188	99.562	99.5162	98.6475
263.371	98.4197	99.5617	99.5093	98.6481
263.545	98.4207	99.5614	99.5022	98.6489
263.731	98.4224	99.561	99.4949	98.6501
263.891	98.4234	99.5607	99.4875	98.6509
264.077	98.4247	99.5604	99.4798	98.6519
264.213	98.4251	99.5601	99.472	98.6521
264.387	98.4261	99.5597	99.464	98.6528
264.56	98.4273	99.5594	99.4557	98.6537
264.732	98.4286	99.5591	99.4473	98.6547
264.893	98.4296	99.5588	99.4387	98.6554
265.041	98.4304	99.5584	99.4299	98.656
265.214	98.432	99.5581	99.421	98.6572
265.399	98.4334	99.5578	99.4118	98.6583
265.571	98.4344	99.5575	99.4025	98.659
265.745	98.4356	99.5571	99.393	98.6599
265.882	98.4361	99.5568	99.3834	98.6603
266.059	98.4375	99.5565	99.3735	98.6613
266.239	98.4391	99.5562	99.3635	98.6625
266.406	98.4401	99.5558	99.3534	98.6633
266.586	98.4413	99.5555	99.3431	98.6642
266.765	98.4425	99.5552	99.3327	98.665
266.929	98.4436	99.5549	99.3221	98.6658
267.105	98.445	99.5546	99.3114	98.6669
267.279	98.4462	99.5542	99.3006	98.6678
267.455	98.447	99.5539	99.2896	98.6684
267.619	98.4477	99.5536	99.2785	98.6689
267.806	98.4489	99.5533	99.2673	98.6697
267.977	98.45	99.5529	99.256	98.6706
268.113	98.4505	99.5526	99.2446	98.6709
268.285	98.4518	99.5523	99.233	98.6719
268.459	98.4528	99.552	99.2214	98.6727
268.62	98.4537	99.5516	99.2096	98.6733
268.769	98.4543	99.5513	99.1977	98.6737
268.956	98.4554	99.551	99.1857	98.6745
269.117	98.4563	99.5507	99.1735	98.6752
269.291	98.4575	99.5503	99.1613	98.6761
269.465	98.4588	99.55	99.1489	98.677
269.638	98.4599	99.5497	99.1364	98.6779
269.828	98.4613	99.5494	99.1238	98.6789
269.966	98.4617	99.549	99.111	98.6792
270.133	98.4627	99.5487	99.0981	98.6799
270.328	98.464	99.5484	99.085	98.6809
270.508	98.4648	99.5481	99.0718	98.6815
270.661	98.4653	99.5477	99.0584	98.6818
270.826	98.4659	99.5474	99.0449	98.6822
271.003	98.4669	99.5471	99.0312	98.6829
271.178	98.4681	99.5468	99.0173	98.6838
271.366	98.4694	99.5464	99.0033	98.6848
271.54	98.4703	99.5461	98.9891	98.6855
271.676	98.4707	99.5458	98.9746	98.6857
271.849	98.4717	99.5455	98.9601	98.6864
272.024	98.4727	99.5451	98.9452	98.6872
272.186	98.4737	99.5448	98.9302	98.6879
272.348	98.4746	99.5445	98.915	98.6886
272.51	98.4755	99.5442	98.8996	98.6893
272.697	98.4771	99.5438	98.8839	98.6905
272.859	98.4782	99.5435	98.8681	98.6913
273.044	98.4797	99.5432	98.8521	98.6924
273.217	98.4811	99.5429	98.8358	98.6935
273.354	98.4818	99.5425	98.8192	98.6939
273.528	98.4833	99.5422	98.8025	98.695
273.704	98.4844	99.5419	98.7856	98.6959
273.871	98.4852	99.5416	98.7684	98.6964
274.064	98.4865	99.5412	98.751	98.6974
274.23	98.4875	99.5409	98.7333	98.6982
274.398	98.4887	99.5406	98.7155	98.699
274.565	98.4899	99.5403	98.6974	98.7
274.756	98.4916	99.5399	98.6791	98.7013
274.931	98.493	99.5396	98.6606	98.7023
275.108	98.4943	99.5393	98.6419	98.7033
275.245	98.4947	99.539	98.6229	98.7036
275.42	98.4957	99.5386	98.6038	98.7043
275.583	98.4964	99.5383	98.5844	98.7048
275.758	98.4971	99.538	98.5648	98.7053
275.933	98.4979	99.5377	98.5451	98.7058
276.095	98.4984	99.5373	98.5251	98.7062
276.268	98.4992	99.537	98.5049	98.7068
276.441	98.5003	99.5367	98.4845	98.7076
276.603	98.5012	99.5364	98.4639	98.7082
276.777	98.5025	99.536	98.4431	98.7092
276.965	98.5041	99.5357	98.4221	98.7104
277.102	98.5046	99.5354	98.4009	98.7108
277.276	98.5058	99.5351	98.3796	98.7117
277.449	98.5069	99.5347	98.358	98.7125
277.623	98.508	99.5344	98.3362	98.7133
277.786	98.509	99.5341	98.3143	98.714
277.948	98.51	99.5338	98.2921	98.7148
278.121	98.5111	99.5334	98.2698	98.7156
278.283	98.512	99.5331	98.2473	98.7162
278.458	98.5131	99.5328	98.2246	98.717
278.632	98.5141	99.5325	98.2017	98.7178
278.816	98.5152	99.5321	98.1786	98.7186
278.952	98.5155	99.5318	98.1553	98.7188
279.164	98.5175	99.5315	98.1318	98.7203
279.301	98.518	99.5312	98.1081	98.7206
279.474	98.5192	99.5308	98.0842	98.7215
279.654	98.5206	99.5305	98.0601	98.7226
279.835	98.5221	99.5302	98.0359	98.7237
279.975	98.5225	99.5299	98.0114	98.724
280.154	98.5234	99.5296	97.9867	98.7246
280.335	98.5241	99.5292	97.9617	98.7251
280.527	98.525	99.5289	97.9366	98.7258
280.702	98.526	99.5286	97.9113	98.7265
280.878	98.5272	99.5282	97.8858	98.7274
281.015	98.5277	99.5279	97.86	98.7278
281.191	98.5291	99.5276	97.834	98.7288
281.355	98.53	99.5273	97.8077	98.7295
281.542	98.5313	99.5269	97.7812	98.7304
281.692	98.5318	99.5266	97.7545	98.7308
281.866	98.5329	99.5263	97.7276	98.7316
282.026	98.5337	99.526	97.7004	98.7321
282.2	98.5344	99.5256	97.6729	98.7326
282.387	98.5351	99.5253	97.6452	98.7331
282.561	98.5357	99.525	97.6173	98.7336
282.698	98.5361	99.5247	97.5891	98.7338
282.86	98.5367	99.5243	97.5606	98.7343
283.049	98.5379	99.524	97.5318	98.7351
283.212	98.5387	99.5237	97.5028	98.7357
283.399	98.5399	99.5234	97.4735	98.7366
283.562	98.5406	99.523	97.444	98.7371
283.724	98.5414	99.5227	97.4142	98.7377
283.899	98.5423	99.5224	97.384	98.7383
284.075	98.543	99.5221	97.3537	98.7388
284.237	98.5437	99.5217	97.323	98.7393
284.411	98.5447	99.5214	97.292	98.74
284.582	98.5456	99.5211	97.2607	98.7407
284.719	98.5459	99.5208	97.2292	98.7409
284.896	98.5467	99.5204	97.1973	98.7414
285.081	98.5477	99.5201	97.1652	98.7422
285.232	98.5483	99.5198	97.1328	98.7426
285.407	98.5494	99.5195	97.1	98.7434
285.569	98.5503	99.5192	97.067	98.744
285.756	98.5514	99.5188	97.0336	98.7449
285.919	98.552	99.5185	97	98.7453
286.096	98.5527	99.5182	96.966	98.7458
286.271	98.5536	99.5179	96.9318	98.7464
286.461	98.5545	99.5175	96.8972	98.7471
286.574	98.5545	99.5172	96.8623	98.747
286.784	98.5555	99.5169	96.8272	98.7478
286.967	98.5563	99.5166	96.7917	98.7484
287.148	98.5571	99.5162	96.7558	98.749
287.315	98.5579	99.5159	96.7197	98.7495
287.478	98.5586	99.5156	96.6833	98.75
287.639	98.5593	99.5153	96.6465	98.7505
287.824	98.56	99.5149	96.6094	98.751
287.985	98.5605	99.5146	96.5721	98.7513
288.172	98.5612	99.5143	96.5343	98.7519
288.309	98.5615	99.514	96.4963	98.752
288.484	98.5621	99.5136	96.4579	98.7524
288.658	98.5627	99.5133	96.4192	98.7528
288.833	98.5634	99.513	96.3802	98.7533
288.994	98.564	99.5127	96.3409	98.7538
289.179	98.5648	99.5123	96.3011	98.7543
289.315	98.565	99.4008	96.2611	98.7322
289.502	98.5659	99.2188	96.2208	98.6965
289.664	98.5666	99.0342	96.1801	98.6601
289.85	98.5675	98.8472	96.139	98.6235
290.023	98.5682	98.6576	96.0977	98.5861
290.159	98.5685	98.4654	96.0559	98.5479
290.321	98.5692	98.2705	96.0139	98.5094
290.507	98.57	98.073	95.9714	98.4707
290.68	98.5706	97.873	95.9287	98.4311
290.853	98.5712	97.6702	95.8855	98.391
291.001	98.5715	97.4647	95.8421	98.3501
291.163	98.5717	97.2565	95.7982	98.3087
291.348	98.5722	97.0456	95.754	98.2669
291.522	98.5727	96.8319	95.7094	98.2245
291.683	98.5731	96.6154	95.6645	98.1816
291.87	98.5735	96.3962	95.6192	98.138
292.006	98.5737	96.1742	95.5736	98.0938
292.167	98.574	95.9494	95.5276	98.0491
292.341	98.5745	95.7217	95.4812	98.004
292.515	98.5749	95.4913	95.4345	97.9582
292.701	98.5753	95.258	95.3874	97.9119
292.85	98.5756	95.0219	95.34	97.8648
293.024	98.576	94.7829	95.2922	97.8174
293.198	98.5765	94.5412	95.244	97.7695
293.36	98.5768	94.2966	95.1955	97.7207
293.533	98.5772	94.0492	95.1467	97.6716
293.707	98.5775	93.799	95.0975	97.6218
293.894	98.5783	93.5461	95.048	97.5719
294.03	98.5786	93.2904	94.9981	97.5209
294.192	98.579	93.0319	94.9479	97.4696
294.378	98.5796	92.7707	94.8974	97.4178
294.551	98.5799	92.5068	94.8465	97.3653
294.714	98.5801	92.2403	94.7954	97.3121
294.876	98.5803	91.9711	94.744	97.2584
295.051	98.5807	91.6993	94.6922	97.2044
295.227	98.5812	91.4251	94.6402	97.1499
295.402	98.5817	91.1483	94.5879	97.095
295.565	98.582	90.8691	94.5353	97.0394
295.752	98.5827	90.5875	94.4824	96.9836
295.889	98.5828	90.3036	94.4293	96.927
296.065	98.5833	90.0174	94.3759	96.8701
296.229	98.5836	89.7291	94.3223	96.8127
296.417	98.5841	89.4386	94.2684	96.755
296.581	98.5845	89.1461	94.2143	96.6968
296.746	98.585	88.8516	94.16	96.6383
296.91	98.5853	88.5553	94.1055	96.5793
297.1	98.5855	88.2571	94.0507	96.5198
297.276	98.5857	87.9573	93.9958	96.46
297.452	98.586	87.6559	93.9406	96.4
297.591	98.5861	87.353	93.8853	96.3395
297.766	98.5865	87.0486	93.8298	96.2789
297.93	98.5869	86.743	93.7741	96.2181
298.119	98.5874	86.4361	93.7182	96.1572
298.284	98.5878	86.1282	93.6622	96.0959
298.45	98.5881	85.8193	93.606	96.0344
298.615	98.5884	85.5095	93.5496	95.9727
298.806	98.5889	85.1989	93.4931	95.9109
298.983	98.5893	84.8877	93.4364	95.849
299.16	98.5898	84.5759	93.3796	95.787
299.324	98.59	84.2638	93.3226	95.7248
299.501	98.5901	83.9513	93.2655	95.6624
299.641	98.5902	83.6385	93.2083	95.5999
299.819	98.5902	83.3257	93.1509	95.5373
299.996	98.5901	83.0129	93.0934	95.4747
300.186	98.5899	82.7003	93.0358	95.412
300.338	98.5898	82.3878	92.978	95.3494
300.516	98.5894	82.0757	92.9201	95.2867
300.68	98.5893	81.7641	92.8621	95.2242
300.87	98.5892	81.4529	92.804	95.1619
301.037	98.5893	81.1424	92.7458	95.0999
301.22	98.5893	80.8327	92.6875	95.0379
301.403	98.5892	80.5237	92.6291	94.9761
301.545	98.5892	80.2157	92.5706	94.9145
301.728	98.5892	79.9087	92.512	94.8531
301.922	98.5891	79.6028	92.4533	94.7918
302.1	98.5889	79.298	92.3945	94.7307
302.253	98.5887	78.9945	92.3357	94.6699
302.417	98.5884	78.6923	92.2768	94.6092
302.606	98.588	78.3915	92.2179	94.5486
302.768	98.5877	78.0921	92.1589	94.4886
302.956	98.5875	77.7942	92.0999	94.4289
303.118	98.5875	77.4979	92.0409	94.3696
303.305	98.5873	77.2032	91.9818	94.3105
303.442	98.5872	76.9103	91.9227	94.2518
303.618	98.587	76.619	91.8637	94.1934
303.779	98.5868	76.3295	91.8046	94.1353
303.954	98.5867	76.0418	91.7456	94.0777
304.116	98.5865	75.756	91.6866	94.0204
304.289	98.5862	75.472	91.6277	93.9633
304.463	98.5858	75.19	91.5688	93.9067
304.624	98.5857	74.91	91.51	93.8505
304.81	98.5855	74.6319	91.4513	93.7948
304.984	98.5854	74.3558	91.3927	93.7395
305.12	98.5854	74.0819	91.3342	93.6847
305.294	98.5852	73.81	91.2758	93.6302
305.468	98.585	73.5401	91.2176	93.5761
305.629	98.5847	73.2724	91.1595	93.5223
305.803	98.5843	73.0069	91.1016	93.4688
305.978	98.5841	72.7434	91.0438	93.4159
306.138	98.5838	72.4822	90.9862	93.3635
306.311	98.5835	72.2232	90.9288	93.3114
306.485	98.5829	71.9663	90.8717	93.2596
306.659	98.5822	71.7117	90.8148	93.2081
306.821	98.5815	71.4592	90.758	93.1571
307.008	98.5808	71.2091	90.7016	93.1065
307.144	98.5806	70.9612	90.6454	93.0567
307.306	98.5803	70.7155	90.5895	93.0074
307.479	98.5801	70.4721	90.5338	92.9585
307.653	98.5797	70.2309	90.4784	92.9099
307.815	98.5791	69.9921	90.4234	92.8617
307.99	98.5783	69.7555	90.3686	92.8137
308.151	98.5776	69.5212	90.3141	92.7663
308.338	98.5766	69.2892	90.26	92.7191
308.512	98.5761	69.0595	90.2062	92.6728
308.683	98.5756	68.832	90.1528	92.6269
308.818	98.5754	68.6069	90.0996	92.5817
308.988	98.5745	68.384	90.0469	92.5364
309.146	98.5738	68.1634	89.9944	92.4918
309.315	98.573	67.9451	89.9424	92.4474
309.495	98.5721	67.729	89.8907	92.4034
309.667	98.5712	67.5151	89.8393	92.36
309.815	98.5707	67.3035	89.7884	92.3172
309.977	98.57	67.0941	89.7378	92.2748
310.152	98.5689	66.8868	89.6875	92.2325
310.327	98.5682	66.6818	89.6377	92.1909
310.516	98.5675	66.479	89.5883	92.1498
310.692	98.5669	66.2782	89.5392	92.1092
310.83	98.5666	66.0796	89.4904	92.0692
311.006	98.5657	65.8832	89.4421	92.0292
311.183	98.5644	65.6887	89.3941	91.9892
311.346	98.5635	65.4964	89.3466	91.95
311.51	98.5626	65.306	89.2994	91.9112
311.674	98.5617	65.1177	89.2526	91.8729
311.865	98.5606	64.9313	89.2061	91.8347
312.03	98.5599	64.7469	89.1601	91.7973
312.221	98.5586	64.5644	89.1144	91.7598
312.399	98.5574	64.3838	89.069	91.7227
312.538	98.5568	64.2051	89.024	91.6865
312.716	98.5555	64.0282	88.9794	91.6501
312.893	98.5545	63.8531	88.9351	91.6142
313.057	98.5537	63.6797	88.8913	91.5789
313.248	98.5524	63.5082	88.8477	91.5436
313.413	98.5515	63.3383	88.8044	91.5088
313.578	98.5506	63.1702	88.7616	91.4745
313.742	98.5497	63.0037	88.719	91.4405
313.934	98.5485	62.8388	88.6768	91.4066
314.112	98.5474	62.6756	88.6349	91.373
314.292	98.5462	62.514	88.5934	91.3397
314.432	98.5456	62.354	88.5522	91.3073
314.612	98.5441	62.1955	88.5112	91.2744
314.778	98.5429	62.0385	88.4706	91.2421
314.955	98.5417	61.883	88.4303	91.21
315.134	98.5407	61.7291	88.3903	91.1783
315.3	98.5396	61.5766	88.3507	91.147
315.479	98.538	61.4256	88.3113	91.1155
315.658	98.5366	61.2761	88.2722	91.0845
315.824	98.5355	61.128	88.2335	91.054
316.016	98.5338	60.9813	88.195	91.0233
316.181	98.5327	60.8361	88.1568	90.9934
316.36	98.5309	60.6922	88.1189	90.9632
316.539	98.529	60.5497	88.0814	90.9331
316.679	98.5282	60.4086	88.0441	90.9043
316.857	98.5264	60.2689	88.0071	90.8749
317.047	98.5244	60.1305	87.9703	90.8456
317.211	98.5231	59.9934	87.9339	90.8171
317.363	98.5223	59.8578	87.8978	90.7894
317.554	98.5207	59.7235	87.862	90.7613
317.73	98.5192	59.5905	87.8264	90.7334
317.908	98.5175	59.4588	87.7911	90.7058
318.073	98.5163	59.3284	87.7562	90.6787
318.249	98.5147	59.1994	87.7215	90.6516
318.439	98.513	59.0716	87.6871	90.6247
318.577	98.5125	58.9452	87.653	90.599
318.754	98.511	58.8199	87.6191	90.5728
318.931	98.5095	58.696	87.5856	90.5468
319.108	98.5078	58.5733	87.5523	90.5209
319.246	98.5072	58.4519	87.5193	90.4961
319.423	98.5055	58.3317	87.4865	90.4708
319.598	98.5036	58.2128	87.4541	90.4454
319.788	98.5014	58.0951	87.422	90.4201
319.964	98.4993	57.9785	87.3901	90.3951
320.141	98.4972	57.8632	87.3585	90.3704
320.278	98.4965	57.7491	87.3271	90.347
320.453	98.4946	57.6361	87.296	90.3229
320.629	98.4927	57.5243	87.2652	90.299
320.791	98.4913	57.4135	87.2347	90.2758
320.967	98.4895	57.304	87.2044	90.2524
321.116	98.4882	57.1955	87.1744	90.2297
321.303	98.4853	57.0881	87.1446	90.2059
321.478	98.4829	56.9819	87.1151	90.1827
321.641	98.4812	56.8767	87.0858	90.1603
321.817	98.4789	56.7725	87.0568	90.1376
322.006	98.4765	56.6694	87.028	90.1151
322.142	98.4756	56.5672	86.9995	90.0939
322.304	98.4735	56.4661	86.9711	90.0721
322.491	98.4705	56.3659	86.943	90.0496
322.667	98.4683	56.2668	86.9152	90.028
322.83	98.4667	56.1685	86.8875	90.0071
322.992	98.4652	56.0712	86.8601	89.9864
323.164	98.463	55.9749	86.8328	89.9654
323.335	98.4606	55.8794	86.8058	89.9444
323.493	98.4587	55.7848	86.779	89.9239
323.662	98.4565	55.6911	86.7524	89.9034
323.831	98.4542	55.5983	86.7259	89.883
323.966	98.4532	55.5062	86.6997	89.8638
324.137	98.4507	55.4151	86.6736	89.8435
324.324	98.4475	55.3247	86.6477	89.8229
324.486	98.4454	55.2351	86.6219	89.8034
324.65	98.4434	55.1463	86.5964	89.784
324.814	98.4412	55.0583	86.5709	89.7647
325.002	98.4379	54.9711	86.5457	89.7445
325.165	98.4357	54.8846	86.5206	89.7255
325.354	98.4325	54.7988	86.4956	89.7058
325.518	98.4305	54.7138	86.4708	89.6872
325.707	98.4274	54.6295	86.4461	89.6678
325.846	98.4262	54.5459	86.4215	89.6502
326.023	98.4231	54.463	86.3971	89.6311
326.2	98.4203	54.3807	86.3728	89.6124
326.377	98.4177	54.2992	86.3486	89.594
326.54	98.4154	54.2183	86.3246	89.576
326.691	98.4137	54.138	86.3006	89.5585
326.867	98.4109	54.0584	86.2768	89.5404
327.057	98.4078	53.9795	86.253	89.5221
327.221	98.4057	53.9011	86.2294	89.5048
327.41	98.4021	53.8235	86.2058	89.4863
327.548	98.4009	53.7464	86.1824	89.47
327.725	98.3977	53.6699	86.1591	89.4521
327.903	98.3946	53.594	86.1358	89.4345
328.08	98.3919	53.5187	86.1126	89.4173
328.244	98.3895	53.444	86.0896	89.4004
328.421	98.3863	53.3699	86.0666	89.383
328.572	98.3844	53.2964	86.0436	89.3668
328.761	98.3809	53.2234	86.0208	89.3494
328.937	98.3783	53.151	85.9981	89.3328
329.115	98.3752	53.0791	85.9754	89.316
329.279	98.3726	53.0078	85.9529	89.2996
329.468	98.3686	52.9371	85.9304	89.2823
329.606	98.3674	52.8669	85.908	89.2673
329.77	98.3651	52.7972	85.8856	89.2515
329.946	98.3622	52.7281	85.8634	89.2354
330.122	98.3589	52.6594	85.8412	89.219
330.286	98.3564	52.5913	85.8191	89.2034
330.462	98.3535	52.5238	85.7972	89.1876
330.637	98.3506	52.4567	85.7753	89.1718
330.811	98.3471	52.3902	85.7535	89.1557
330.972	98.344	52.3241	85.7317	89.1401
331.154	98.3397	52.2586	85.7101	89.1234
331.312	98.337	52.1936	85.6885	89.1083
331.448	98.3357	52.129	85.6671	89.0944
331.617	98.3326	52.0649	85.6457	89.0791
331.789	98.3297	52.0014	85.6245	89.064
331.974	98.326	51.9382	85.6033	89.0484
332.123	98.324	51.8756	85.5823	89.0343
332.3	98.3207	51.8135	85.5613	89.0192
332.475	98.3174	51.7518	85.5404	89.0043
332.638	98.3147	51.6906	85.5197	88.9899
332.814	98.3111	51.6298	85.4991	88.9749
332.99	98.3076	51.5694	85.4785	88.9599
333.177	98.3032	51.5095	85.4581	88.9445
333.314	98.3017	51.4501	85.4378	88.9314
333.478	98.299	51.3911	85.4175	88.9174
333.666	98.2948	51.3325	85.3975	88.9024
333.842	98.2912	51.2743	85.3775	88.8878
333.993	98.2891	51.2166	85.3576	88.8746
334.156	98.286	51.1593	85.3378	88.8607
334.332	98.2821	51.1023	85.3182	88.8461
334.507	98.2783	51.0458	85.2986	88.8318
334.682	98.2746	50.9897	85.2792	88.8177
334.871	98.27	50.9339	85.2598	88.8028
335.008	98.2684	50.8786	85.2406	88.7904
335.183	98.2648	50.8236	85.2214	88.7766
335.346	98.262	50.769	85.2024	88.7634
335.533	98.258	50.7148	85.1834	88.7493
335.707	98.2545	50.6609	85.1646	88.7358
335.87	98.2513	50.6074	85.1458	88.7225
336.033	98.2482	50.5542	85.1272	88.7094
336.197	98.2451	50.5014	85.1086	88.6964
336.387	98.2407	50.4489	85.0901	88.6823
336.562	98.2371	50.3967	85.0717	88.669
336.734	98.2334	50.3449	85.0533	88.6557
336.869	98.2318	50.2934	85.0351	88.6441
337.04	98.2275	50.2422	85.0169	88.6305
337.198	98.2242	50.1914	84.9987	88.6176
337.379	98.2193	50.1408	84.9806	88.6036
337.538	98.2158	50.0906	84.9626	88.5907
337.698	98.2122	50.0406	84.9447	88.5779
337.86	98.2086	49.9909	84.9267	88.5651
338.048	98.2031	49.9416	84.9089	88.5508
338.224	98.1983	49.8925	84.8911	88.5371
338.401	98.1937	49.8437	84.8734	88.5237
338.564	98.19	49.7953	84.8556	88.5111
338.741	98.1853	49.7471	84.838	88.4976
338.919	98.1809	49.6992	84.8204	88.4846
339.058	98.1792	49.6515	84.8028	88.4737
339.236	98.1749	49.6042	84.7853	88.4607
339.428	98.1689	49.557	84.7678	88.4465
339.581	98.1657	49.5102	84.7503	88.4346
339.76	98.1606	49.4637	84.733	88.4212
339.927	98.1565	49.4174	84.7156	88.4086
340.117	98.1504	49.3714	84.6983	88.3946
340.282	98.147	49.3257	84.681	88.3828
340.46	98.1429	49.2802	84.6639	88.3703
340.638	98.1393	49.235	84.6467	88.3585
340.83	98.1375	49.1901	84.6296	88.348
340.959	98.1373	49.1454	84.6126	88.3389
341.153	98.1357	49.101	84.5957	88.3288
341.333	98.1305	49.0569	84.5788	88.3158
341.486	98.1261	49.013	84.562	88.3034
341.651	98.1194	48.9695	84.5452	88.2894
341.838	98.1096	48.9262	84.5285	88.2729
342	98.1038	48.8831	84.5119	88.2596
342.185	98.0962	48.8404	84.4954	88.245
342.347	98.0922	48.7979	84.479	88.2333
342.532	98.087	48.7557	84.4627	88.2207
342.671	98.0853	48.7137	84.4464	88.211
342.848	98.0809	48.672	84.4303	88.1991
343.026	98.0765	48.6307	84.4142	88.1873
343.203	98.072	48.5895	84.3983	88.1755
343.368	98.0684	48.5487	84.3824	88.1644
343.52	98.0657	48.5082	84.3666	88.1542
343.697	98.0611	48.4679	84.351	88.1425
343.887	98.0557	48.4279	84.3354	88.1302
344.051	98.0521	48.3882	84.32	88.1194
344.241	98.0466	48.3488	84.3046	88.1071
344.38	98.0447	48.3096	84.2893	88.0977
344.556	98.04	48.2708	84.2742	88.0862
344.733	98.0352	48.2322	84.2591	88.0746
344.908	98.0306	48.194	84.2441	88.0632
345.071	98.0268	48.156	84.2292	88.0527
345.247	98.0218	48.1183	84.2144	88.0411
345.396	98.0187	48.0809	84.1996	88.0311
345.584	98.0129	48.0438	84.185	88.0191
345.758	98.0079	48.007	84.1704	88.0078
345.933	98.0027	47.9704	84.1559	87.9962
346.094	97.9981	47.9342	84.1414	87.9853
346.282	97.9913	47.8982	84.127	87.9727
346.418	97.989	47.8625	84.1127	87.9637
346.578	97.9841	47.8271	84.0984	87.9527
346.748	97.9783	47.792	84.0842	87.9411
346.917	97.9725	47.7571	84.07	87.9294
347.073	97.9676	47.7225	84.0559	87.9186
347.241	97.9616	47.6882	84.0417	87.9069
347.409	97.9556	47.6542	84.0277	87.8953
347.579	97.9499	47.6204	84.0136	87.884
347.738	97.9452	47.5868	83.9996	87.8736
347.923	97.9382	47.5536	83.9856	87.8613
348.097	97.9324	47.5205	83.9717	87.85
348.233	97.93	47.4877	83.9578	87.8416
348.407	97.9243	47.4552	83.9438	87.8304
348.58	97.9185	47.4229	83.9299	87.8194
348.741	97.9138	47.3907	83.916	87.8092
348.916	97.9081	47.3589	83.9022	87.7983
349.077	97.9037	47.3272	83.8883	87.7884
349.239	97.8994	47.2958	83.8745	87.7787
349.414	97.8937	47.2646	83.8607	87.7679
349.589	97.8881	47.2336	83.847	87.7572
349.763	97.8825	47.2028	83.8332	87.7465
349.951	97.8755	47.1721	83.8195	87.7348
350.087	97.8732	47.1418	83.8058	87.7269
350.247	97.8685	47.1115	83.7922	87.7171
350.429	97.8615	47.0815	83.7785	87.7055
350.598	97.856	47.0517	83.765	87.6951
350.744	97.8526	47.0221	83.7514	87.6865
350.901	97.8477	46.9926	83.7379	87.6767
351.068	97.8419	46.9633	83.7245	87.6662
351.237	97.8361	46.9343	83.7111	87.6557
351.421	97.8285	46.9054	83.6977	87.6439
351.594	97.8221	46.8767	83.6844	87.633
351.73	97.8195	46.8482	83.6712	87.6253
351.904	97.8131	46.8199	83.658	87.6144
352.078	97.8063	46.7918	83.6448	87.6034
352.24	97.8008	46.7639	83.6317	87.5934
352.429	97.7928	46.7363	83.6187	87.5815
352.592	97.7877	46.7088	83.6058	87.5719
352.752	97.7827	46.6815	83.5929	87.5624
352.912	97.7775	46.6544	83.5801	87.5529
353.097	97.7699	46.6276	83.5673	87.5414
353.269	97.7633	46.601	83.5546	87.5308
353.442	97.7564	46.5747	83.542	87.5201
353.578	97.7537	46.5486	83.5294	87.5126
353.752	97.7469	46.5227	83.5168	87.5021
353.913	97.7416	46.4971	83.5044	87.4927
354.101	97.7338	46.4717	83.4919	87.4814
354.262	97.7285	46.4466	83.4796	87.4721
354.42	97.7232	46.4217	83.4673	87.4629
354.577	97.7182	46.3971	83.455	87.454
354.756	97.7105	46.3728	83.4427	87.443
354.924	97.7036	46.3488	83.4305	87.4326
355.093	97.6963	46.325	83.4184	87.422
355.25	97.6901	46.3015	83.4062	87.4124
355.42	97.6823	46.2782	83.3941	87.4015
355.593	97.675	46.2553	83.3821	87.3911
355.729	97.6722	46.2326	83.37	87.3843
355.902	97.6653	46.2102	83.358	87.3743
356.088	97.6573	46.1881	83.3459	87.3634
356.236	97.6531	46.1662	83.3339	87.3557
356.41	97.646	46.1446	83.3219	87.3457
356.571	97.6405	46.1233	83.3099	87.337
356.745	97.6338	46.1022	83.2979	87.3274
356.932	97.6251	46.0814	83.2859	87.3164
357.106	97.6179	46.0609	83.2739	87.3064
357.278	97.6108	46.0406	83.262	87.2968
357.412	97.608	46.0204	83.25	87.2905
357.581	97.601	46.0006	83.2379	87.281
357.739	97.5954	45.981	83.2259	87.2725
357.919	97.5871	45.9616	83.2139	87.2619
358.065	97.5828	45.9424	83.2019	87.2547
358.222	97.5773	45.9234	83.1898	87.2465
358.392	97.5705	45.9046	83.1778	87.2373
358.564	97.5639	45.886	83.1657	87.2283
358.748	97.5556	45.8675	83.1536	87.218
358.908	97.5504	45.8493	83.1415	87.2102
359.094	97.5425	45.8312	83.1293	87.2003
359.23	97.5397	45.8133	83.1172	87.1944
359.405	97.5325	45.7956	83.105	87.1851
359.58	97.5251	45.778	83.0929	87.1757
359.754	97.5176	45.7606	83.0806	87.1662
359.916	97.5115	45.7433	83.0684	87.1579
360.065	97.5071	45.7262	83.0562	87.1509
360.239	97.5001	45.7092	83.044	87.1419
360.425	97.4913	45.6924	83.0317	87.1315
360.599	97.4841	45.6757	83.0194	87.1224
360.772	97.4769	45.6592	83.0071	87.1134
360.908	97.4741	45.6428	82.9948	87.1078
361.082	97.467	45.6265	82.9825	87.0989
361.24	97.4608	45.6104	82.9702	87.0907
361.421	97.4514	45.5944	82.9578	87.08
361.589	97.444	45.5785	82.9454	87.0709
361.734	97.4393	45.5629	82.933	87.064
361.89	97.433	45.5473	82.9206	87.0558
362.057	97.4252	45.5319	82.9082	87.0466
362.237	97.4163	45.5167	82.8958	87.0364
362.407	97.4086	45.5016	82.8833	87.0272
362.567	97.4022	45.4867	82.8709	87.0191
362.739	97.3946	45.4719	82.8584	87.0101
362.885	97.3899	45.4574	82.8459	87.0034
363.045	97.3834	45.4429	82.8334	86.9953
363.229	97.374	45.4287	82.8208	86.9849
363.389	97.3677	45.4146	82.8083	86.9771
363.55	97.3614	45.4007	82.7958	86.9692
363.722	97.3537	45.387	82.7832	86.9604
363.895	97.346	45.3734	82.7706	86.9515
364.055	97.3396	45.3601	82.758	86.9437
364.225	97.3316	45.3469	82.7454	86.9347
364.393	97.3236	45.3339	82.7327	86.9257
364.56	97.3157	45.3211	82.7201	86.9168
364.738	97.3063	45.3085	82.7074	86.9067
364.87	97.3031	45.296	82.6947	86.9017
365.026	97.2966	45.2838	82.682	86.8941
365.206	97.2868	45.2717	82.6692	86.8838
365.377	97.279	45.2598	82.6565	86.8751
365.524	97.2743	45.2481	82.6437	86.869
365.683	97.2681	45.2365	82.6309	86.8618
365.855	97.2603	45.2252	82.6181	86.8533
366.028	97.2524	45.214	82.6053	86.8447
366.213	97.2428	45.2029	82.5924	86.8348
366.387	97.2345	45.1921	82.5795	86.826
366.523	97.2311	45.1814	82.5666	86.8212
366.697	97.2226	45.1708	82.5537	86.8122
366.871	97.214	45.1604	82.5407	86.8033
367.03	97.2073	45.1501	82.5277	86.7959
367.189	97.2006	45.14	82.5147	86.7885
367.346	97.1937	45.13	82.5017	86.7809
367.525	97.1838	45.1202	82.4886	86.7711
367.681	97.1775	45.1105	82.4755	86.7641
367.86	97.1678	45.1008	82.4624	86.7544
368.028	97.1598	45.0914	82.4492	86.7461
368.198	97.1515	45.082	82.436	86.7376
368.333	97.1481	45.0727	82.4228	86.733
368.506	97.1394	45.0635	82.4096	86.7243
368.666	97.1323	45.0545	82.3962	86.7167
368.85	97.1218	45.0455	82.3829	86.7065
369.012	97.1151	45.0366	82.3695	86.6994
369.174	97.1086	45.0278	82.3561	86.6924
369.335	97.1021	45.0191	82.3426	86.6855
369.521	97.0921	45.0104	82.3291	86.6758
369.695	97.0836	45.0019	82.3155	86.6673
369.856	97.0766	44.9934	82.3019	86.66
370.04	97.0666	44.9849	82.2882	86.6503
370.175	97.0632	44.9766	82.2745	86.6459
370.343	97.0545	44.9682	82.2607	86.6372
370.511	97.0458	44.96	82.2468	86.6286
370.679	97.0376	44.9518	82.2329	86.6204
370.835	97.0308	44.9437	82.2189	86.6134
370.991	97.0238	44.9356	82.2049	86.6062
371.161	97.0148	44.9276	82.1908	86.5974
371.321	97.0075	44.9196	82.1766	86.5899
371.505	96.997	44.9116	82.1623	86.5799
371.666	96.9899	44.9037	82.148	86.5727
371.851	96.9796	44.8959	82.1336	86.5628
372.012	96.9726	44.888	82.1191	86.5557
372.147	96.9691	44.8803	82.1046	86.5513
372.333	96.9589	44.8726	82.0899	86.5417
372.508	96.9502	44.8649	82.0752	86.5332
372.657	96.9449	44.8572	82.0604	86.5274
372.83	96.9362	44.8496	82.0455	86.5189
372.989	96.9292	44.8421	82.0305	86.5118
373.159	96.9201	44.8345	82.0155	86.503
373.328	96.911	44.827	82.0003	86.4942
373.508	96.9003	44.8195	81.9851	86.4842
373.641	96.8967	44.8121	81.9698	86.4798
373.751	96.8967	44.8047	81.9544	86.4783
373.976	96.8783	44.7974	81.9389	86.4621
374.145	96.8691	44.79	81.9234	86.4533
374.304	96.8619	44.7827	81.9077	86.4461
374.464	96.8547	44.7754	81.892	86.4388
374.637	96.8455	44.7682	81.8762	86.4301
374.811	96.8362	44.761	81.8603	86.4211
374.984	96.8267	44.7538	81.8444	86.4121
375.145	96.8194	44.7467	81.8283	86.4049
375.332	96.8081	44.7396	81.8122	86.3944
375.467	96.8043	44.7324	81.796	86.3899
375.64	96.7951	44.7254	81.7798	86.3812
375.8	96.7876	44.7183	81.7635	86.3737
375.983	96.7762	44.7113	81.7471	86.3632
376.14	96.769	44.7043	81.7307	86.3561
376.298	96.7616	44.6973	81.7142	86.3487
376.456	96.7539	44.6904	81.6976	86.3412
376.635	96.7422	44.6834	81.681	86.3305
376.801	96.7327	44.6766	81.6644	86.3215
376.971	96.7234	44.6697	81.6476	86.3126
377.141	96.7138	44.6628	81.6308	86.3036
377.301	96.7061	44.656	81.614	86.2961
377.474	96.6967	44.6492	81.5972	86.2872
377.622	96.691	44.6424	81.5803	86.2812
377.783	96.6834	44.6356	81.5633	86.2738
377.966	96.6719	44.6289	81.5463	86.2633
378.125	96.6639	44.6222	81.5293	86.2556
378.282	96.6561	44.6155	81.5122	86.248
378.45	96.6463	44.6089	81.4951	86.2388
378.616	96.6363	44.6022	81.478	86.2295
378.773	96.6283	44.5956	81.4608	86.2218
378.942	96.6183	44.589	81.4436	86.2125
379.113	96.6084	44.5825	81.4263	86.2032
379.285	96.5983	44.5759	81.409	86.1938
379.422	96.5943	44.5694	81.3917	86.1893
379.608	96.5823	44.5629	81.3744	86.1784
379.77	96.5741	44.5564	81.357	86.1705
379.932	96.5658	44.5499	81.3396	86.1627
380.095	96.5577	44.5434	81.3221	86.1549
380.282	96.5456	44.537	81.3046	86.1439
380.443	96.5376	44.5305	81.2871	86.1362
380.616	96.5273	44.5241	81.2696	86.1267
380.79	96.5169	44.5177	81.252	86.117
380.972	96.5047	44.5113	81.2344	86.106
381.142	96.4944	44.5048	81.2168	86.0965
381.276	96.4901	44.4984	81.1991	86.0918
381.444	96.4796	44.492	81.1813	86.0821
381.611	96.4695	44.4856	81.1636	86.0727
381.766	96.4614	44.4792	81.1458	86.065
381.923	96.4535	44.4727	81.1279	86.0573
382.083	96.4454	44.4663	81.11	86.0496
382.268	96.4331	44.4598	81.0921	86.0385
382.429	96.4253	44.4533	81.0742	86.0309
382.614	96.4131	44.4468	81.0561	86.0198
382.749	96.4088	44.4403	81.0381	86.0151
382.923	96.3979	44.4337	81.02	86.0051
383.084	96.3895	44.4271	81.0019	85.997
383.258	96.3788	44.4205	80.9837	85.9872
383.444	96.3665	44.4139	80.9655	85.9759
383.591	96.3601	44.4072	80.9472	85.9695
383.763	96.3493	44.4006	80.9289	85.9595
383.921	96.3406	44.3938	80.9105	85.9513
384.102	96.328	44.3871	80.8921	85.9398
384.269	96.3175	44.3803	80.8736	85.9301
384.425	96.3093	44.3734	80.8551	85.9221
384.603	96.2966	44.3666	80.8366	85.9106
384.735	96.2925	44.3597	80.818	85.906
384.89	96.2843	44.3528	80.7994	85.898
385.062	96.2735	44.3459	80.7806	85.888
385.233	96.2631	44.3389	80.7619	85.8782
385.392	96.2549	44.3319	80.7431	85.8703
385.567	96.2445	44.3249	80.7242	85.8606
385.739	96.2342	44.3179	80.7053	85.851
385.907	96.2238	44.3109	80.6864	85.8412
386.063	96.2151	44.3039	80.6674	85.8329
386.242	96.2023	44.2968	80.6483	85.8212
386.398	96.1937	44.2897	80.6292	85.8129
386.576	96.1808	44.2827	80.61	85.8012
386.697	96.1787	44.2756	80.5908	85.798
386.866	96.1677	44.2685	80.5715	85.7879
387.048	96.1546	44.2615	80.5521	85.776
387.195	96.148	44.2544	80.5327	85.7693
387.354	96.1391	44.2474	80.5132	85.7607
387.54	96.1256	44.2403	80.4937	85.7485
387.713	96.1142	44.2333	80.474	85.738
387.883	96.103	44.2263	80.4544	85.7277
388.051	96.0921	44.2193	80.4346	85.7175
388.207	96.0832	44.2123	80.4147	85.709
388.384	96.0697	44.2053	80.3948	85.6969
388.505	96.0674	44.1983	80.3748	85.6936
388.683	96.0536	44.1914	80.3547	85.6812
388.851	96.0425	44.1844	80.3345	85.6709
388.998	96.0357	44.1775	80.3142	85.6641
389.157	96.0267	44.1706	80.2939	85.6555
389.328	96.0156	44.1637	80.2734	85.6452
389.5	96.0042	44.1568	80.2529	85.6347
389.685	95.9904	44.1499	80.2322	85.6223
389.858	95.9791	44.1431	80.2115	85.6119
390.029	95.9678	44.1362	80.1906	85.6014
390.163	95.9633	44.1293	80.1697	85.5965
390.336	95.9521	44.1224	80.1486	85.5861
390.496	95.9433	44.1155	80.1275	85.5777
390.679	95.9303	44.1086	80.1062	85.5659
390.835	95.9216	44.1017	80.0849	85.5576
390.991	95.9128	44.0947	80.0634	85.5492
391.146	95.9036	44.0878	80.0418	85.5404
391.323	95.8895	44.0808	80.0201	85.5277
391.488	95.8779	44.0738	79.9983	85.5171
391.656	95.8662	44.0667	79.9765	85.5063
391.788	95.8615	44.0597	79.9545	85.5011
391.958	95.85	44.0526	79.9324	85.4905
392.115	95.841	44.0455	79.9103	85.4819
392.299	95.8275	44.0383	79.888	85.4697
392.46	95.8185	44.0311	79.8657	85.461
392.618	95.8093	44.0239	79.8433	85.4522
392.775	95.7999	44.0167	79.8208	85.4432
392.954	95.7853	44.0094	79.7982	85.4302
393.12	95.7738	44.0021	79.7756	85.4194
393.288	95.7619	43.9947	79.7529	85.4085
393.443	95.7524	43.9874	79.7302	85.3994
393.612	95.7402	43.98	79.7074	85.3881
393.781	95.7281	43.9726	79.6846	85.377
393.913	95.7234	43.9651	79.6617	85.3718
394.083	95.7119	43.9577	79.6388	85.3611
394.267	95.6977	43.9502	79.6159	85.3482
394.414	95.6904	43.9427	79.593	85.3409
394.585	95.6782	43.9352	79.57	85.3296
394.742	95.6687	43.9277	79.5471	85.3205
394.921	95.6541	43.9202	79.5241	85.3073
395.077	95.6445	43.9127	79.5012	85.2981
395.243	95.6325	43.9052	79.4783	85.287
395.41	95.6204	43.8977	79.4553	85.2759
395.52	95.6204	43.8902	79.4325	85.2744
395.714	95.6038	43.8828	79.4096	85.2596
395.898	95.5898	43.8753	79.3868	85.2469
396.058	95.5806	43.8679	79.364	85.238
396.23	95.5687	43.8604	79.3413	85.227
396.39	95.5589	43.853	79.3185	85.2178
396.563	95.5469	43.8456	79.2959	85.2067
396.737	95.535	43.8383	79.2733	85.1957
396.897	95.5256	43.8309	79.2507	85.1866
397.069	95.5135	43.8236	79.2282	85.1755
397.255	95.499	43.8163	79.2057	85.1625
397.389	95.4943	43.809	79.1833	85.1573
397.559	95.4823	43.8017	79.1609	85.1462
397.728	95.4699	43.7944	79.1385	85.1348
397.897	95.4575	43.7872	79.1162	85.1234
398.053	95.4473	43.78	79.094	85.1139
398.197	95.4398	43.7728	79.0718	85.1064
398.364	95.4274	43.7656	79.0496	85.095
398.544	95.4129	43.7584	79.0275	85.082
398.714	95.4007	43.7513	79.0054	85.0708
398.886	95.3886	43.7441	78.9832	85.0597
399.044	95.3789	43.737	78.9612	85.0505
399.191	95.3715	43.7298	78.9391	85.0431
399.362	95.3591	43.7226	78.9171	85.0318
399.52	95.3491	43.7155	78.895	85.0224
399.688	95.3368	43.7083	78.873	85.0111
399.855	95.3244	43.7012	78.8509	84.9997
400.009	95.3143	43.694	78.8289	84.9902
400.175	95.3016	43.6868	78.8067	84.9787
400.329	95.2918	43.6796	78.7846	84.9694
400.498	95.2793	43.6724	78.7625	84.9579
400.681	95.2639	43.6652	78.7404	84.9442
400.814	95.2588	43.658	78.7181	84.9386
401.023	95.2383	43.6508	78.6959	84.9208
401.157	95.2333	43.6436	78.6736	84.9154
401.327	95.2205	43.6363	78.6512	84.9037
401.483	95.21	43.6291	78.6288	84.8938
401.639	95.1998	43.6218	78.6064	84.8842
401.805	95.1873	43.6145	78.5838	84.8727
401.972	95.1745	43.6072	78.5612	84.8611
402.127	95.1642	43.5999	78.5385	84.8513
402.294	95.1512	43.5926	78.5158	84.8395
402.463	95.1386	43.5853	78.493	84.8279
402.634	95.1257	43.578	78.4702	84.8162
402.818	95.1103	43.5706	78.4472	84.8024
402.952	95.1053	43.5633	78.4242	84.7969
403.111	95.0952	43.5559	78.4011	84.7874
403.294	95.0796	43.5486	78.3779	84.7734
403.462	95.0664	43.5412	78.3547	84.7614
403.606	95.0583	43.5338	78.3314	84.7534
403.762	95.0475	43.5265	78.3081	84.7433
403.929	95.0345	43.5191	78.2847	84.7314
404.096	95.0212	43.5117	78.2612	84.7193
404.276	95.0055	43.5043	78.2378	84.7053
404.447	94.9921	43.4969	78.2142	84.6931
404.581	94.9868	43.4895	78.1906	84.6873
404.752	94.9738	43.4821	78.167	84.6755
404.923	94.9607	43.4746	78.1433	84.6635
405.082	94.9502	43.4672	78.1196	84.6536
405.241	94.9397	43.4597	78.0959	84.6437
405.399	94.9293	43.4523	78.0722	84.6339
405.579	94.9134	43.4448	78.0485	84.6197
405.735	94.9029	43.4373	78.0248	84.6098
405.913	94.8875	43.4298	78.0011	84.5959
406.08	94.8742	43.4223	77.9774	84.5838
406.249	94.8607	43.4147	77.9537	84.5715
406.383	94.8554	43.4071	77.93	84.5657
406.554	94.8418	43.3995	77.9064	84.5534
406.714	94.831	43.3919	77.8828	84.5432
406.9	94.815	43.3843	77.8591	84.5288
407.06	94.8041	43.3766	77.8356	84.5186
407.219	94.7931	43.3689	77.8121	84.5082
407.375	94.7821	43.3611	77.7886	84.4979
407.555	94.7656	43.3533	77.7652	84.4831
407.722	94.7518	43.3455	77.7417	84.4706
407.89	94.7377	43.3377	77.7184	84.4577
408.045	94.7265	43.3298	77.6951	84.4472
408.19	94.7181	43.3218	77.6718	84.4389
408.347	94.707	43.3139	77.6486	84.4284
408.518	94.6929	43.3059	77.6254	84.4155
408.69	94.6789	43.2979	77.6023	84.4027
408.85	94.6678	43.2898	77.5792	84.3922
409.008	94.6567	43.2818	77.5561	84.3817
409.178	94.6428	43.2736	77.5331	84.369
409.358	94.6261	43.2655	77.5101	84.354
409.525	94.6124	43.2573	77.4871	84.3414
409.68	94.6011	43.2492	77.4642	84.3307
409.858	94.5842	43.2409	77.4412	84.3156
410.012	94.5727	43.2327	77.4183	84.3047
410.144	94.5669	43.2245	77.3953	84.2984
410.326	94.5498	43.2162	77.3724	84.283
410.498	94.5352	43.2079	77.3495	84.2697
410.645	94.5264	43.1996	77.3265	84.261
410.816	94.5121	43.1913	77.3036	84.2479
410.975	94.501	43.183	77.2806	84.2374
411.145	94.4873	43.1747	77.2577	84.2248
411.313	94.4735	43.1664	77.2347	84.2121
411.491	94.4559	43.158	77.2117	84.1963
411.624	94.45	43.1497	77.1886	84.1899
411.826	94.4267	43.1413	77.1656	84.1697
411.958	94.421	43.133	77.1425	84.1634
412.127	94.4068	43.1246	77.1193	84.1504
412.298	94.3927	43.1163	77.0961	84.1374
412.469	94.3782	43.1079	77.0729	84.1241
412.603	94.3723	43.0996	77.0497	84.1177
412.776	94.3578	43.0912	77.0264	84.1045
412.949	94.3433	43.0829	77.0031	84.0912
413.131	94.3258	43.0745	76.9798	84.0756
413.289	94.3141	43.0661	76.9564	84.0645
413.457	94.2994	43.0577	76.933	84.0511
413.637	94.2818	43.0493	76.9096	84.0353
413.77	94.2758	43.0409	76.8862	84.0289
413.936	94.2606	43.0325	76.8627	84.015
414.093	94.2485	43.024	76.8392	84.0036
414.251	94.2366	43.0155	76.8158	83.9924
414.411	94.2244	43.0071	76.7922	83.9809
414.596	94.2061	42.9986	76.7687	83.9646
414.769	94.1908	42.99	76.7452	83.9506
414.941	94.1752	42.9815	76.7217	83.9365
415.111	94.1602	42.9729	76.6982	83.9227
415.269	94.1481	42.9643	76.6747	83.9114
415.437	94.1328	42.9556	76.6512	83.8973
415.581	94.1236	42.947	76.6277	83.8883
415.737	94.1115	42.9382	76.6042	83.8768
415.916	94.0935	42.9295	76.5807	83.8607
416.074	94.0813	42.9207	76.5572	83.8492
416.232	94.0691	42.9119	76.5337	83.8376
416.404	94.0541	42.9029	76.5102	83.8239
416.576	94.0392	42.8941	76.4868	83.8101
416.737	94.0269	42.8851	76.4633	83.7986
416.91	94.0115	42.8761	76.4399	83.7844
417.08	93.9962	42.8671	76.4164	83.7704
417.248	93.9809	42.858	76.393	83.7563
417.381	93.9747	42.849	76.3695	83.7495
417.56	93.956	42.8398	76.3461	83.7327
417.715	93.9434	42.8307	76.3226	83.7209
417.871	93.9308	42.8215	76.2992	83.7089
418.028	93.9181	42.8123	76.2757	83.6969
418.212	93.8987	42.803	76.2522	83.6796
418.372	93.8861	42.7938	76.2287	83.6676
418.544	93.8703	42.7845	76.2051	83.6532
418.717	93.8541	42.7752	76.1815	83.6383
418.901	93.8345	42.7659	76.1579	83.6208
419.071	93.818	42.7566	76.1342	83.6057
419.203	93.8113	42.7473	76.1105	83.5985
419.371	93.7949	42.7379	76.0867	83.5835
419.538	93.7785	42.7286	76.063	83.5686
419.693	93.7656	42.7193	76.0391	83.5563
419.848	93.7526	42.7099	76.0152	83.5441
420.003	93.7396	42.7005	75.9911	83.5318
420.18	93.72	42.6912	75.9671	83.5142
420.336	93.7069	42.6818	75.9429	83.5019
420.514	93.6871	42.6725	75.9188	83.4842
420.645	93.6804	42.6632	75.8945	83.477
420.812	93.6637	42.6539	75.8701	83.4617
420.982	93.6469	42.6445	75.8457	83.4465
421.153	93.6298	42.6352	75.8212	83.4309
421.312	93.6163	42.6258	75.7966	83.4183
421.497	93.5962	42.6165	75.7719	83.4003
421.631	93.5895	42.6072	75.7472	83.3931
421.815	93.5692	42.5979	75.7224	83.3749
421.972	93.5555	42.5885	75.6975	83.3621
422.152	93.5349	42.5792	75.6725	83.3438
422.319	93.5178	42.5698	75.6475	83.3282
422.489	93.5004	42.5605	75.6223	83.3124
422.621	93.4934	42.5511	75.5971	83.305
422.79	93.4764	42.5417	75.5718	83.2894
422.949	93.4626	42.5322	75.5465	83.2766
423.121	93.4456	42.5228	75.5211	83.261
423.293	93.4287	42.5133	75.4956	83.2456
423.453	93.4146	42.5038	75.4701	83.2325
423.626	93.3971	42.4943	75.4445	83.2166
423.797	93.3794	42.4848	75.4189	83.2005
423.954	93.3649	42.4752	75.3932	83.187
424.134	93.3432	42.4656	75.3675	83.1677
424.289	93.329	42.4559	75.3417	83.1544
424.455	93.3113	42.4462	75.3159	83.1382
424.587	93.304	42.4365	75.29	83.1305
424.756	93.286	42.4267	75.2642	83.1141
424.938	93.2649	42.4168	75.2382	83.0953
425.085	93.2542	42.407	75.2122	83.0847
425.258	93.2362	42.3971	75.1863	83.0684
425.432	93.2181	42.3871	75.1603	83.0519
425.593	93.2032	42.3771	75.1342	83.0379
425.765	93.1847	42.367	75.1082	83.0212
425.935	93.166	42.357	75.0821	83.0042
426.116	93.1435	42.3469	75.0561	82.9842
426.249	93.136	42.3367	75.03	82.9762
426.405	93.1211	42.3265	75.0039	82.9622
426.585	93.0989	42.3163	74.9778	82.9423
426.754	93.0803	42.306	74.9516	82.9254
426.9	93.0688	42.2957	74.9255	82.9142
427.057	93.0535	42.2854	74.8993	82.8999
427.225	93.0347	42.275	74.8732	82.8827
427.393	93.0156	42.2646	74.847	82.8654
427.563	92.9963	42.2542	74.8208	82.8479
427.748	92.9733	42.2437	74.7947	82.8273
427.921	92.9539	42.2333	74.7685	82.8098
428.095	92.9342	42.2228	74.7422	82.7919
428.231	92.9264	42.2123	74.716	82.7836
428.406	92.907	42.2017	74.6897	82.766
428.579	92.8875	42.1912	74.6634	82.7483
428.738	92.8718	42.1807	74.6371	82.7336
428.884	92.86	42.1701	74.6108	82.722
429.054	92.8401	42.1596	74.5844	82.704
429.236	92.8162	42.149	74.558	82.6828
429.406	92.796	42.1385	74.5316	82.6645
429.579	92.7758	42.1279	74.5051	82.6462
429.714	92.7677	42.1174	74.4786	82.6376
429.889	92.7471	42.1069	74.452	82.6191
430.052	92.7307	42.0963	74.4254	82.6038
430.241	92.7057	42.0858	74.3987	82.5817
430.403	92.6892	42.0753	74.372	82.5664
430.562	92.6729	42.0648	74.3452	82.5513
430.721	92.6562	42.0544	74.3183	82.5358
430.903	92.631	42.044	74.2913	82.5136
431.072	92.6102	42.0336	74.2644	82.4949
431.242	92.5893	42.0232	74.2373	82.4761
431.413	92.5684	42.0129	74.2101	82.4573
431.574	92.5515	42.0026	74.1829	82.4417
431.75	92.5307	41.9923	74.1556	82.423
431.899	92.5182	41.9821	74.1282	82.4109
432.062	92.5013	41.9719	74.1008	82.3954
432.251	92.4756	41.9617	74.0733	82.3728
432.412	92.458	41.9515	74.0457	82.3567
432.571	92.4404	41.9413	74.018	82.3406
432.742	92.4186	41.9312	73.9903	82.3211
432.913	92.3968	41.9211	73.9624	82.3017
433.071	92.3794	41.911	73.9345	82.2857
433.241	92.3579	41.9008	73.9065	82.2665
433.411	92.3358	41.8907	73.8785	82.2468
433.582	92.3136	41.8806	73.8504	82.227
433.717	92.3048	41.8704	73.8222	82.2179
433.9	92.2779	41.8602	73.7939	82.1944
434.058	92.2602	41.8499	73.7656	82.1781
434.216	92.2424	41.8396	73.7372	82.1618
434.375	92.2245	41.8292	73.7088	82.1454
434.549	92.2018	41.8187	73.6803	82.1252
434.738	92.1743	41.8081	73.6517	82.1011
434.914	92.1517	41.7975	73.6231	82.0808
435.091	92.1288	41.7866	73.5944	82.0604
435.253	92.1103	41.7757	73.5657	82.0434
435.402	92.0965	41.7645	73.5369	82.0301
435.561	92.0782	41.7533	73.508	82.0132
435.744	92.0507	41.7418	73.4792	81.9889
435.914	92.0275	41.7302	73.4502	81.9681
436.072	92.0091	41.7183	73.4212	81.951
436.218	91.9955	41.7062	73.3921	81.9376
436.392	91.9723	41.6939	73.363	81.9166
436.58	91.9442	41.6814	73.3338	81.8916
436.743	91.9252	41.6686	73.3045	81.8739
436.934	91.8965	41.6555	73.2752	81.8483
437.108	91.8721	41.6422	73.2458	81.8261
437.242	91.8622	41.6286	73.2164	81.8155
437.412	91.8378	41.6148	73.1868	81.7932
437.583	91.8133	41.6007	73.1572	81.7707
437.743	91.7933	41.5863	73.1275	81.7519
437.913	91.7687	41.5716	73.0977	81.7293
438.059	91.7539	41.5566	73.0678	81.7145
438.241	91.7241	41.5414	73.0379	81.6875
438.41	91.6993	41.5258	73.0078	81.6646
438.581	91.6744	41.51	72.9776	81.6415
438.739	91.6542	41.494	72.9474	81.6221
438.909	91.6285	41.4776	72.917	81.5983
439.094	91.5981	41.4609	72.8865	81.5706
439.229	91.588	41.444	72.8559	81.5592
439.403	91.5625	41.4268	72.8252	81.5354
439.579	91.5369	41.4093	72.7943	81.5114
439.755	91.5113	41.3915	72.7634	81.4873
439.891	91.5009	41.3735	72.7323	81.4754
440.078	91.4699	41.3551	72.7011	81.4469
440.249	91.4438	41.3365	72.6698	81.4223
440.408	91.4228	41.3175	72.6384	81.4018
[truncated: 2,853 more rows]
