# Supplementary material for: Thermogravimetric analysis of the co-combustion of coal and polyvinyl chloride
Source: PLoS One. 2019 Oct 28;14(10):e0224401. doi: 10.1371/journal.pone.0224401 (PMC6816570; doi:10.1371/journal.pone.0224401)
Supplement: S19 Fig — (XLS) [file pone.0224401.s019.xls]

## Sheet: Sheet1
106.81	98.7472	99.8672	99.8578	99.6432
106.97	98.745	99.8669	99.8571	99.6425
107.131	98.7429	99.8666	99.8564	99.6418
107.293	98.7406	99.8662	99.8556	99.6411
107.432	98.7391	99.8659	99.8548	99.6406
107.583	98.7373	99.8656	99.854	99.6399
107.756	98.7351	99.8653	99.8533	99.6392
107.907	98.7339	99.8649	99.8524	99.6387
108.08	98.732	99.8646	99.8517	99.6381
108.241	98.7303	99.8643	99.8508	99.6375
108.369	98.7295	99.864	99.85	99.6371
108.53	98.7275	99.8636	99.8492	99.6364
108.693	98.7255	99.8633	99.8483	99.6358
108.846	98.7242	99.863	99.8475	99.6352
109.022	98.7222	99.8627	99.8466	99.6346
109.15	98.7215	99.8623	99.8458	99.6342
109.326	98.7191	99.862	99.8449	99.6334
109.479	98.7175	99.8617	99.8441	99.6329
109.653	98.7154	99.8614	99.8432	99.6322
109.815	98.7134	99.861	99.8423	99.6315
109.978	98.7113	99.8607	99.8414	99.6308
110.106	98.7105	99.8604	99.8406	99.6304
110.27	98.7086	99.8601	99.8397	99.6298
110.422	98.7073	99.8597	99.8388	99.6293
110.597	98.7053	99.8594	99.8379	99.6286
110.748	98.7037	99.8591	99.837	99.628
110.899	98.7022	99.8588	99.836	99.6274
111.062	98.7003	99.8584	99.8351	99.6268
111.226	98.6984	99.8581	99.8342	99.6262
111.378	98.6969	99.8578	99.8332	99.6256
111.553	98.6948	99.8575	99.8322	99.6249
111.717	98.6932	99.8571	99.8312	99.6244
111.844	98.6927	99.8568	99.8302	99.624
112.008	98.6911	99.8565	99.8292	99.6234
112.171	98.6892	99.8562	99.8282	99.6228
112.332	98.6875	99.8558	99.8271	99.6222
112.483	98.6861	99.8555	99.826	99.6216
112.623	98.6849	99.8552	99.8249	99.6211
112.8	98.6828	99.8549	99.8238	99.6205
112.962	98.6812	99.8546	99.8226	99.6199
113.122	98.6795	99.8542	99.8214	99.6193
113.286	98.6776	99.8539	99.8202	99.6186
113.438	98.676	99.8536	99.819	99.618
113.576	98.6748	99.8533	99.8178	99.6175
113.739	98.6725	99.8529	99.8166	99.6168
113.889	98.6708	99.8526	99.8153	99.6162
114.052	98.6691	99.8523	99.814	99.6156
114.216	98.6675	99.852	99.8127	99.6151
114.367	98.666	99.8516	99.8113	99.6145
114.532	98.6642	99.8513	99.81	99.6139
114.696	98.6625	99.851	99.8086	99.6133
114.859	98.6611	99.8507	99.8072	99.6127
115.012	98.6598	99.8503	99.8059	99.6122
115.187	98.6578	99.85	99.8045	99.6116
115.316	98.6573	99.8497	99.8031	99.6112
115.467	98.6563	99.8494	99.8016	99.6107
115.645	98.6548	99.849	99.8002	99.6102
115.798	98.6538	99.8487	99.7988	99.6097
115.95	98.6528	99.8484	99.7974	99.6093
116.114	98.6513	99.8481	99.7959	99.6087
116.279	98.6495	99.8477	99.7945	99.6081
116.444	98.6477	99.8474	99.793	99.6075
116.598	98.6464	99.8471	99.7915	99.6069
116.764	98.6451	99.8468	99.7901	99.6064
116.93	98.6438	99.8464	99.7886	99.6059
117.104	98.6422	99.8461	99.7871	99.6053
117.232	98.6417	99.8458	99.7856	99.605
117.393	98.6404	99.8454	99.7841	99.6044
117.554	98.6391	99.8451	99.7826	99.6039
117.713	98.6376	99.8448	99.7811	99.6034
117.853	98.6367	99.8445	99.7796	99.6029
118.003	98.6356	99.8442	99.7781	99.6024
118.176	98.6342	99.8438	99.7766	99.6019
118.33	98.6333	99.8435	99.775	99.6015
118.509	98.6319	99.8432	99.7734	99.6009
118.677	98.6307	99.8429	99.7719	99.6004
118.809	98.6301	99.8425	99.7703	99.6
118.976	98.6286	99.8422	99.7687	99.5995
119.144	98.6269	99.8419	99.7671	99.5989
119.3	98.6255	99.8416	99.7655	99.5983
119.479	98.6234	99.8412	99.7638	99.5977
119.634	98.6219	99.8409	99.7621	99.5971
119.789	98.6204	99.8406	99.7604	99.5965
119.945	98.6191	99.8403	99.7588	99.596
120.123	98.6167	99.8399	99.757	99.5953
120.291	98.615	99.8396	99.7553	99.5947
120.459	98.6136	99.8393	99.7535	99.5941
120.59	98.6129	99.839	99.7517	99.5938
120.757	98.6107	99.8386	99.7499	99.5931
120.912	98.6094	99.8383	99.7481	99.5925
121.092	98.6075	99.838	99.7462	99.5919
121.247	98.6063	99.8377	99.7443	99.5914
121.402	98.605	99.8373	99.7425	99.5909
121.569	98.6035	99.837	99.7405	99.5903
121.736	98.602	99.8367	99.7386	99.5897
121.891	98.6004	99.8364	99.7367	99.5892
122.069	98.5981	99.836	99.7348	99.5885
122.223	98.5967	99.8357	99.7328	99.5879
122.404	98.5944	99.8354	99.7308	99.5872
122.535	98.5937	99.8351	99.7288	99.5868
122.703	98.5918	99.8347	99.7268	99.5862
122.858	98.5902	99.8344	99.7248	99.5856
123.013	98.5887	99.8341	99.7228	99.585
123.191	98.5867	99.8338	99.7207	99.5844
123.344	98.5855	99.8334	99.7187	99.5838
123.51	98.5841	99.8331	99.7166	99.5833
123.676	98.5825	99.8328	99.7146	99.5827
123.841	98.5808	99.8325	99.7125	99.5821
123.993	98.5795	99.8321	99.7104	99.5816
124.166	98.5775	99.8318	99.7083	99.581
124.294	98.5769	99.8315	99.7062	99.5806
124.455	98.5755	99.8312	99.7041	99.58
124.615	98.5742	99.8308	99.702	99.5795
124.775	98.573	99.8305	99.6999	99.579
124.904	98.5726	99.8302	99.6978	99.5787
125.08	98.5713	99.8299	99.6957	99.5781
125.235	98.5703	99.8295	99.6936	99.5777
125.413	98.5689	99.8292	99.6915	99.5772
125.58	98.5676	99.8289	99.6893	99.5766
125.749	98.566	99.8286	99.6872	99.576
125.881	98.5653	99.8282	99.685	99.5757
126.051	98.5636	99.8279	99.6829	99.5751
126.207	98.5623	99.8276	99.6807	99.5745
126.387	98.5603	99.8273	99.6785	99.5739
126.544	98.5589	99.8269	99.6763	99.5734
126.7	98.5577	99.8266	99.6741	99.5729
126.856	98.5566	99.8263	99.6718	99.5724
127.037	98.5545	99.826	99.6696	99.5717
127.205	98.5529	99.8256	99.6673	99.5711
127.362	98.5519	99.8253	99.665	99.5706
127.544	98.5508	99.825	99.6627	99.5702
127.676	98.5503	99.8247	99.6603	99.5698
127.842	98.549	99.8243	99.658	99.5693
128.005	98.5474	99.824	99.6556	99.5687
128.168	98.5462	99.8237	99.6532	99.5682
128.32	98.5453	99.8234	99.6507	99.5678
128.471	98.5445	99.823	99.6482	99.5673
128.634	98.5436	99.8227	99.6457	99.5669
128.787	98.5429	99.8224	99.6431	99.5665
128.966	98.5417	99.8221	99.6405	99.566
129.123	98.5408	99.8217	99.6378	99.5656
129.304	98.5393	99.8214	99.6351	99.565
129.463	98.5384	99.8211	99.6324	99.5646
129.596	98.5379	99.8208	99.6296	99.5642
129.778	98.5365	99.8204	99.6268	99.5637
129.948	98.5353	99.8201	99.6239	99.5632
130.093	98.5345	99.8198	99.621	99.5627
130.264	98.5332	99.8195	99.618	99.5622
130.424	98.532	99.8192	99.615	99.5617
130.608	98.5302	99.8188	99.612	99.5611
130.765	98.529	99.8185	99.6089	99.5606
130.942	98.5272	99.8182	99.6057	99.56
131.095	98.5259	99.8179	99.6025	99.5595
131.27	98.5238	99.8175	99.5992	99.5588
131.4	98.5231	99.8172	99.596	99.5584
131.564	98.5214	99.8169	99.5926	99.5578
131.718	98.5203	99.8166	99.5893	99.5573
131.875	98.5193	99.8162	99.5858	99.5568
132.046	98.5182	99.8159	99.5824	99.5564
132.216	98.5173	99.8156	99.5789	99.5559
132.386	98.5159	99.8153	99.5754	99.5554
132.545	98.5149	99.8149	99.5718	99.5549
132.727	98.5138	99.8146	99.5682	99.5545
132.899	98.5125	99.8143	99.5646	99.5539
133.033	98.5119	99.814	99.561	99.5536
133.204	98.5103	99.8136	99.5573	99.553
133.376	98.5086	99.8133	99.5537	99.5524
133.536	98.5076	99.813	99.55	99.5519
133.694	98.5065	99.8127	99.5464	99.5514
133.873	98.5046	99.8123	99.5427	99.5508
134.027	98.5033	99.812	99.539	99.5503
134.193	98.5016	99.8117	99.5353	99.5497
134.358	98.5003	99.8114	99.5316	99.5491
134.523	98.499	99.811	99.528	99.5486
134.678	98.4981	99.8107	99.5243	99.5482
134.86	98.4966	99.8104	99.5207	99.5476
134.994	98.4962	99.8101	99.5171	99.5473
135.154	98.4953	99.8097	99.5135	99.5469
135.338	98.4938	99.8094	99.51	99.5463
135.498	98.4926	99.8091	99.5065	99.5458
135.658	98.4914	99.8088	99.503	99.5453
135.829	98.4897	99.8084	99.4995	99.5447
136.002	98.488	99.8081	99.4961	99.5441
136.175	98.4866	99.8078	99.4928	99.5435
136.334	98.4856	99.8075	99.4894	99.5431
136.506	98.4843	99.8071	99.4861	99.5426
136.652	98.4836	99.8068	99.4828	99.5422
136.809	98.4828	99.8065	99.4796	99.5418
136.987	98.4816	99.8062	99.4764	99.5413
137.153	98.4804	99.8058	99.4733	99.5408
137.296	98.4796	99.8055	99.4702	99.5403
137.451	98.4785	99.8052	99.4671	99.5399
137.63	98.4768	99.8049	99.464	99.5393
137.789	98.4757	99.8046	99.461	99.5388
137.974	98.4743	99.8042	99.458	99.5382
138.133	98.4734	99.8039	99.455	99.5378
138.319	98.4721	99.8036	99.452	99.5373
138.455	98.4716	99.8033	99.4491	99.5369
138.626	98.4703	99.8029	99.4461	99.5364
138.794	98.469	99.8026	99.4431	99.5359
138.961	98.4681	99.8023	99.4402	99.5354
139.116	98.4674	99.802	99.4372	99.535
139.258	98.4669	99.8016	99.4342	99.5347
139.422	98.4659	99.8013	99.4312	99.5342
139.601	98.4646	99.801	99.4282	99.5337
139.759	98.4637	99.8007	99.4251	99.5332
139.944	98.4624	99.8003	99.422	99.5327
140.117	98.4613	99.8	99.4189	99.5323
140.251	98.4608	99.7997	99.4157	99.5319
140.424	98.4596	99.7994	99.4125	99.5314
140.593	98.4583	99.799	99.4092	99.5309
140.749	98.4574	99.7987	99.4058	99.5304
140.915	98.4565	99.7984	99.4025	99.53
141.081	98.456	99.7981	99.399	99.5296
141.234	98.4556	99.7977	99.3955	99.5293
141.398	98.4549	99.7974	99.3919	99.5289
141.567	98.4541	99.7971	99.3882	99.5285
141.725	98.4535	99.7968	99.3845	99.5281
141.909	98.4526	99.7964	99.3807	99.5277
142.044	98.4523	99.7961	99.3769	99.5273
142.205	98.4515	99.7958	99.3729	99.5269
142.378	98.4507	99.7955	99.3689	99.5265
142.551	98.4499	99.7951	99.3648	99.5261
142.712	98.4493	99.7948	99.3606	99.5257
142.887	98.4485	99.7945	99.3563	99.5253
143.065	98.447	99.7942	99.352	99.5247
143.242	98.4452	99.7938	99.3476	99.5241
143.404	98.444	99.7935	99.3431	99.5236
143.589	98.4422	99.7932	99.3386	99.523
143.747	98.4412	99.7929	99.334	99.5225
143.857	98.4412	99.7925	99.3294	99.5223
144.049	98.4397	99.7922	99.3246	99.5217
144.218	98.4389	99.7919	99.3198	99.5213
144.397	98.4377	99.7916	99.315	99.5208
144.541	98.4371	99.7912	99.3102	99.5204
144.697	98.4363	99.7909	99.3052	99.52
144.876	98.4354	99.7906	99.3002	99.5195
145.044	98.4348	99.7903	99.2952	99.5192
145.208	98.4343	99.7899	99.2902	99.5188
145.373	98.4341	99.7896	99.2851	99.5185
145.531	98.4339	99.7893	99.28	99.5182
145.717	98.4333	99.789	99.2748	99.5178
145.842	98.4331	99.7886	99.2696	99.5175
146.031	98.4318	99.7883	99.2644	99.517
146.208	98.4309	99.788	99.2591	99.5166
146.359	98.4304	99.7877	99.2539	99.5162
146.52	98.4298	99.7873	99.2486	99.5158
146.691	98.4289	99.787	99.2433	99.5154
146.862	98.4282	99.7867	99.238	99.515
147.043	98.4271	99.7864	99.2326	99.5145
147.213	98.426	99.786	99.2272	99.514
147.381	98.4249	99.7857	99.2219	99.5136
147.516	98.4245	99.7854	99.2165	99.5132
147.69	98.4233	99.7851	99.2111	99.5127
147.853	98.4222	99.7847	99.2057	99.5122
148.042	98.4206	99.7844	99.2002	99.5117
148.204	98.4194	99.7841	99.1947	99.5112
148.366	98.4184	99.7838	99.1893	99.5107
148.526	98.4176	99.7834	99.1837	99.5103
148.708	98.4164	99.7831	99.1782	99.5098
148.877	98.4156	99.7828	99.1727	99.5094
149.034	98.4149	99.7825	99.1671	99.5089
149.213	98.4139	99.7821	99.1615	99.5085
149.382	98.4133	99.7818	99.1559	99.5081
149.517	98.413	99.7815	99.1503	99.5078
149.689	98.4123	99.7812	99.1447	99.5074
149.863	98.4115	99.7808	99.139	99.507
150.025	98.4107	99.7805	99.1333	99.5066
150.187	98.4099	99.7802	99.1276	99.5061
150.361	98.4089	99.7799	99.1218	99.5057
150.519	98.4081	99.7796	99.1161	99.5053
150.699	98.4069	99.7792	99.1103	99.5048
150.855	98.4064	99.7789	99.1045	99.5044
151.022	98.4057	99.7786	99.0987	99.504
151.189	98.4046	99.7782	99.0928	99.5035
151.321	98.4041	99.7779	99.0869	99.5032
151.491	98.403	99.7776	99.0811	99.5027
151.676	98.4018	99.7773	99.0752	99.5022
151.824	98.4012	99.7769	99.0692	99.5018
151.998	98.4004	99.7766	99.0633	99.5014
152.16	98.4	99.7763	99.0574	99.501
152.344	98.3993	99.776	99.0515	99.5006
152.502	98.3989	99.7756	99.0455	99.5003
152.681	98.3982	99.7753	99.0395	99.4999
152.836	98.3977	99.775	99.0336	99.4995
153.015	98.3971	99.7747	99.0276	99.4992
153.147	98.3969	99.7743	99.0216	99.4989
153.315	98.396	99.774	99.0156	99.4984
153.483	98.395	99.7737	99.0096	99.498
153.65	98.3941	99.7734	99.0037	99.4975
153.806	98.3933	99.773	98.9977	99.4971
153.95	98.3926	99.7727	98.9917	99.4967
154.117	98.3916	99.7724	98.9858	99.4962
154.296	98.3906	99.7721	98.9798	99.4958
154.455	98.3898	99.7717	98.9738	99.4954
154.642	98.3885	99.7714	98.9679	99.4948
154.777	98.3881	99.7711	98.9619	99.4945
154.952	98.3872	99.7708	98.956	99.4941
155.127	98.3861	99.7704	98.95	99.4936
155.3	98.3848	99.7701	98.9441	99.4931
155.458	98.3837	99.7698	98.9381	99.4926
155.603	98.383	99.7695	98.9322	99.4922
155.771	98.3819	99.7692	98.9262	99.4917
155.951	98.3804	99.7688	98.9202	99.4911
156.118	98.3789	99.7685	98.9143	99.4906
156.286	98.3777	99.7682	98.9083	99.4901
156.443	98.3769	99.7679	98.9023	99.4897
156.587	98.3764	99.7675	98.8963	99.4893
156.754	98.3752	99.7672	98.8902	99.4888
156.91	98.3744	99.7669	98.8842	99.4884
157.077	98.3735	99.7666	98.8781	99.4879
157.247	98.3725	99.7662	98.872	99.4875
157.407	98.3717	99.7659	98.8659	99.4871
157.583	98.3705	99.7656	98.8598	99.4866
157.746	98.3696	99.7653	98.8536	99.4861
157.922	98.3689	99.7649	98.8473	99.4857
158.112	98.368	99.7646	98.8411	99.4853
158.284	98.3672	99.7643	98.8347	99.4849
158.453	98.3663	99.764	98.8284	99.4844
158.587	98.3659	99.7636	98.822	99.4841
158.757	98.365	99.7633	98.8155	99.4836
158.915	98.3644	99.763	98.809	99.4833
159.073	98.3637	99.7627	98.8025	99.4829
159.242	98.3629	99.7623	98.7959	99.4824
159.411	98.362	99.762	98.7892	99.482
159.568	98.3611	99.7617	98.7826	99.4816
159.738	98.3601	99.7614	98.7758	99.4811
159.907	98.3594	99.761	98.769	99.4807
160.076	98.3588	99.7607	98.7622	99.4803
160.259	98.3578	99.7604	98.7553	99.4799
160.393	98.3575	99.7601	98.7484	99.4796
160.551	98.3568	99.7597	98.7414	99.4791
160.733	98.3558	99.7594	98.7344	99.4787
160.902	98.3549	99.7591	98.7273	99.4783
161.048	98.3543	99.7588	98.7202	99.4779
161.207	98.3536	99.7584	98.7131	99.4775
161.382	98.3529	99.7581	98.7059	99.4771
161.558	98.3523	99.7578	98.6987	99.4767
161.748	98.3517	99.7575	98.6915	99.4763
161.926	98.351	99.7571	98.6842	99.4759
162.063	98.3507	99.7568	98.6769	99.4756
162.225	98.35	99.7565	98.6696	99.4752
162.397	98.349	99.7562	98.6622	99.4747
162.579	98.3479	99.7558	98.6549	99.4742
162.725	98.3473	99.7555	98.6475	99.4739
162.896	98.3465	99.7552	98.6401	99.4734
163.054	98.3458	99.7549	98.6328	99.4731
163.225	98.3451	99.7545	98.6253	99.4727
163.407	98.3443	99.7542	98.6179	99.4722
163.576	98.3435	99.7539	98.6105	99.4718
163.747	98.3426	99.7536	98.6031	99.4714
163.882	98.3421	99.7532	98.5957	99.471
164.051	98.3411	99.7529	98.5882	99.4706
164.209	98.3401	99.7526	98.5808	99.4701
164.379	98.3389	99.7523	98.5734	99.4696
164.549	98.3377	99.7519	98.566	99.4691
164.707	98.3369	99.7516	98.5585	99.4687
164.877	98.3358	99.7513	98.5511	99.4682
165.048	98.3346	99.751	98.5436	99.4677
165.209	98.3337	99.7506	98.5362	99.4673
165.398	98.3328	99.7503	98.5288	99.4668
165.562	98.3324	99.75	98.5214	99.4665
165.739	98.332	99.7497	98.514	99.4661
165.877	98.3318	99.7494	98.5066	99.4658
166.053	98.3312	99.749	98.4991	99.4655
166.227	98.3307	99.7487	98.4917	99.4651
166.388	98.3303	99.7484	98.4843	99.4648
166.56	98.3299	99.7481	98.4768	99.4644
166.733	98.3294	99.7477	98.4694	99.4641
166.892	98.3289	99.7474	98.462	99.4637
167.074	98.3283	99.7471	98.4545	99.4633
167.233	98.328	99.7468	98.4471	99.463
167.414	98.3274	99.7464	98.4397	99.4626
167.572	98.3269	99.7461	98.4322	99.4623
167.707	98.3267	99.7458	98.4247	99.462
167.89	98.3259	99.7455	98.4172	99.4616
168.062	98.3253	99.7451	98.4097	99.4612
168.209	98.3249	99.7448	98.4022	99.4608
168.379	98.3242	99.7445	98.3948	99.4604
168.538	98.3236	99.7442	98.3872	99.46
168.708	98.3226	99.7438	98.3797	99.4596
168.879	98.3217	99.7435	98.3722	99.4591
169.061	98.3205	99.7432	98.3646	99.4586
169.219	98.3196	99.7429	98.357	99.4582
169.4	98.3185	99.7425	98.3494	99.4577
169.533	98.3182	99.7422	98.3418	99.4574
169.704	98.3173	99.7419	98.3342	99.457
169.876	98.316	99.7416	98.3266	99.4565
170.051	98.3146	99.7412	98.3189	99.4559
170.214	98.3134	99.7409	98.3113	99.4554
170.365	98.3126	99.7406	98.3037	99.455
170.543	98.3117	99.7403	98.296	99.4545
170.734	98.3107	99.7399	98.2883	99.4541
170.896	98.31	99.7396	98.2806	99.4537
171.069	98.3093	99.7393	98.2729	99.4533
171.252	98.3085	99.739	98.2652	99.4529
171.385	98.3084	99.7386	98.2575	99.4526
171.556	98.3081	99.7383	98.2498	99.4523
171.715	98.3077	99.738	98.242	99.4519
171.875	98.3071	99.7377	98.2343	99.4515
172.059	98.3061	99.7373	98.2266	99.4511
172.215	98.3056	99.737	98.2189	99.4507
172.384	98.3051	99.7367	98.2112	99.4504
172.554	98.3048	99.7364	98.2035	99.4501
172.724	98.3043	99.736	98.1958	99.4497
172.882	98.3041	99.7357	98.1881	99.4494
173.053	98.3038	99.7354	98.1804	99.4491
173.2	98.3036	99.7351	98.1727	99.4488
173.36	98.3033	99.7347	98.1651	99.4485
173.544	98.303	99.7344	98.1574	99.4481
173.703	98.3028	99.7341	98.1498	99.4478
173.863	98.3026	99.7338	98.1422	99.4475
174.034	98.3021	99.7334	98.1346	99.4472
174.206	98.3013	99.7331	98.1271	99.4468
174.365	98.3009	99.7328	98.1196	99.4464
174.538	98.3005	99.7325	98.1121	99.4461
174.711	98.3002	99.7321	98.1046	99.4458
174.884	98.2995	99.7318	98.0972	99.4454
175.021	98.2991	99.7315	98.0898	99.445
175.207	98.298	99.7312	98.0824	99.4445
175.379	98.2971	99.7308	98.0751	99.4441
175.541	98.2965	99.7305	98.0678	99.4437
175.703	98.2959	99.7302	98.0605	99.4433
175.864	98.2953	99.7299	98.0533	99.4429
176.05	98.2947	99.7296	98.0462	99.4426
176.223	98.2943	99.7292	98.039	99.4422
176.386	98.294	99.7289	98.032	99.4419
176.572	98.2933	99.7286	98.0249	99.4415
176.709	98.293	99.7283	98.0179	99.4412
176.883	98.2922	99.7279	98.011	99.4408
177.057	98.2915	99.7276	98.0041	99.4404
177.231	98.2908	99.7273	97.9972	99.44
177.393	98.2902	99.727	97.9904	99.4396
177.543	98.2898	99.7266	97.9837	99.4393
177.717	98.2892	99.7263	97.977	99.4389
177.903	98.2888	99.726	97.9703	99.4385
178.065	98.2886	99.7257	97.9637	99.4382
178.253	98.2881	99.7253	97.9571	99.4379
178.427	98.2876	99.725	97.9506	99.4375
178.564	98.2874	99.7247	97.9442	99.4372
178.737	98.2868	99.7244	97.9377	99.4368
178.914	98.2863	99.724	97.9314	99.4365
179.08	98.2858	99.7237	97.925	99.4361
179.26	98.2852	99.7234	97.9188	99.4357
179.44	98.2843	99.7231	97.9125	99.4353
179.609	98.2837	99.7227	97.9063	99.4349
179.789	98.2829	99.7224	97.9002	99.4345
179.965	98.2823	99.7221	97.8941	99.4341
180.128	98.2818	99.7218	97.888	99.4338
180.316	98.281	99.7214	97.882	99.4334
180.452	98.2808	99.7211	97.876	99.433
180.614	98.2802	99.7208	97.8701	99.4327
180.787	98.2794	99.7204	97.8642	99.4322
180.96	98.2786	99.7201	97.8583	99.4318
181.12	98.278	99.7198	97.8525	99.4314
181.293	98.2776	99.7195	97.8467	99.4311
181.466	98.2772	99.7192	97.841	99.4308
181.638	98.2769	99.7188	97.8353	99.4304
181.799	98.2767	99.7185	97.8296	99.4301
181.984	98.2766	99.7182	97.824	99.4299
182.144	98.2763	99.7179	97.8183	99.4296
182.327	98.2758	99.7175	97.8128	99.4292
182.449	98.2757	99.7172	97.8072	99.4289
182.62	98.275	99.7169	97.8018	99.4285
182.805	98.2741	99.7166	97.7963	99.4281
182.978	98.2735	99.7162	97.7909	99.4277
183.125	98.2733	99.7159	97.7855	99.4274
183.296	98.2731	99.7156	97.7801	99.4271
183.455	98.273	99.7153	97.7748	99.4268
183.625	98.2727	99.7149	97.7695	99.4265
183.796	98.2723	99.7146	97.7643	99.4261
183.98	98.2715	99.7143	97.7591	99.4257
184.113	98.2712	99.714	97.7539	99.4254
184.271	98.2706	99.7136	97.7488	99.425
184.454	98.2698	99.7133	97.7436	99.4246
184.626	98.2691	99.713	97.7386	99.4242
184.772	98.2688	99.7127	97.7335	99.4239
184.931	98.2684	99.7123	97.7285	99.4236
185.103	98.2681	99.712	97.7236	99.4232
185.274	98.2676	99.7117	97.7186	99.4229
185.447	98.2671	99.7114	97.7138	99.4225
185.631	98.2667	99.711	97.7089	99.4222
185.802	98.2665	99.7107	97.7041	99.4219
185.973	98.2664	99.7104	97.6994	99.4216
186.107	98.2664	99.7101	97.6946	99.4213
186.277	98.2662	99.7097	97.69	99.421
186.449	98.2661	99.7094	97.6853	99.4207
186.609	98.2659	99.7091	97.6808	99.4205
186.782	98.2657	99.7088	97.6762	99.4202
186.928	98.2655	99.7084	97.6717	99.4198
187.112	98.265	99.7081	97.6672	99.4195
187.284	98.2646	99.7078	97.6628	99.4192
187.457	98.2641	99.7075	97.6584	99.4188
187.629	98.2635	99.7071	97.654	99.4184
187.764	98.2632	99.7068	97.6497	99.4181
187.925	98.2629	99.7065	97.6454	99.4178
188.098	98.2623	99.7062	97.6412	99.4174
188.284	98.2615	99.7058	97.6371	99.417
188.457	98.2608	99.7055	97.6329	99.4166
188.604	98.2604	99.7052	97.6288	99.4162
188.761	98.2598	99.7049	97.6247	99.4159
188.93	98.2588	99.7045	97.6207	99.4154
189.109	98.2579	99.7042	97.6167	99.415
189.265	98.2576	99.7039	97.6127	99.4146
189.433	98.2574	99.7036	97.6088	99.4143
189.604	98.2572	99.7032	97.6048	99.414
189.74	98.2571	99.7029	97.6009	99.4137
189.913	98.2567	99.7026	97.5971	99.4134
190.099	98.2566	99.7023	97.5932	99.4131
190.249	98.2566	99.7019	97.5894	99.4129
190.425	98.2564	99.7016	97.5857	99.4126
190.587	98.2564	99.7013	97.5819	99.4123
190.775	98.2561	99.701	97.5781	99.412
190.938	98.2561	99.7006	97.5744	99.4117
191.112	98.2558	99.7003	97.5707	99.4114
191.287	98.2554	99.7	97.567	99.4111
191.399	98.2554	99.6997	97.5633	99.4108
191.599	98.2548	99.6993	97.5597	99.4104
191.787	98.2545	99.699	97.556	99.4101
191.962	98.2543	99.6987	97.5524	99.4098
192.138	98.2541	99.6984	97.5487	99.4095
192.301	98.2539	99.698	97.5451	99.4092
192.462	98.2536	99.6977	97.5415	99.4089
192.624	98.2535	99.6974	97.5379	99.4086
192.811	98.2531	99.6971	97.5343	99.4083
192.973	98.2526	99.6967	97.5307	99.4079
193.16	98.2519	99.6964	97.5271	99.4075
193.297	98.2518	99.6961	97.5236	99.4073
193.472	98.2517	99.6958	97.52	99.407
193.644	98.2516	99.6954	97.5165	99.4067
193.818	98.2514	99.6951	97.5129	99.4064
193.98	98.2511	99.6948	97.5094	99.4061
194.129	98.251	99.6945	97.5059	99.4058
194.302	98.2508	99.6942	97.5024	99.4055
194.488	98.2508	99.6938	97.4989	99.4052
194.65	98.251	99.6935	97.4955	99.405
194.838	98.2511	99.6932	97.492	99.4048
195.013	98.2513	99.6929	97.4885	99.4045
195.149	98.2513	99.6925	97.4851	99.4043
195.323	98.2514	99.6922	97.4817	99.404
195.497	98.2511	99.6919	97.4783	99.4037
195.659	98.2507	99.6916	97.4749	99.4034
195.834	98.25	99.6912	97.4716	99.403
196.008	98.2496	99.6909	97.4682	99.4026
196.169	98.2494	99.6906	97.4649	99.4023
196.342	98.2493	99.6903	97.4616	99.4021
196.516	98.249	99.6899	97.4583	99.4018
196.678	98.2486	99.6896	97.4551	99.4014
196.851	98.2479	99.6893	97.4519	99.401
197.038	98.247	99.689	97.4487	99.4006
197.174	98.2468	99.6886	97.4456	99.4003
197.348	98.2463	99.6883	97.4424	99.3999
197.518	98.2459	99.688	97.4393	99.3996
197.688	98.2454	99.6877	97.4363	99.3992
197.846	98.2449	99.6873	97.4332	99.3988
198.004	98.2444	99.687	97.4302	99.3985
198.172	98.2439	99.6867	97.4272	99.3981
198.33	98.2435	99.6864	97.4243	99.3978
198.502	98.2431	99.686	97.4213	99.3975
198.674	98.243	99.6857	97.4184	99.3972
198.862	98.243	99.6854	97.4156	99.3969
198.999	98.2431	99.6851	97.4128	99.3967
199.162	98.2431	99.6847	97.4099	99.3964
199.35	98.2429	99.6844	97.4071	99.3961
199.525	98.2431	99.6841	97.4043	99.3959
199.674	98.2433	99.6838	97.4016	99.3957
199.837	98.2437	99.6834	97.3989	99.3955
200.013	98.2439	99.6831	97.3962	99.3953
200.189	98.2439	99.6828	97.3935	99.395
200.364	98.244	99.6825	97.3908	99.3948
200.552	98.244	99.6821	97.3882	99.3945
200.689	98.244	99.6818	97.3855	99.3942
200.852	98.2439	99.6815	97.3829	99.394
201.039	98.2437	99.6812	97.3802	99.3937
201.213	98.2438	99.6808	97.3777	99.3934
201.375	98.2436	99.6805	97.375	99.3931
201.538	98.2433	99.6802	97.3724	99.3928
201.714	98.2428	99.6799	97.3698	99.3925
201.889	98.2425	99.6796	97.3672	99.3921
202.051	98.2423	99.6792	97.3646	99.3918
202.226	98.2421	99.6789	97.362	99.3915
202.413	98.2417	99.6786	97.3594	99.3912
202.55	98.2415	99.6783	97.3568	99.3909
202.724	98.241	99.6779	97.3541	99.3905
202.886	98.2406	99.6776	97.3515	99.3902
203.073	98.2405	99.6773	97.3488	99.3899
203.233	98.2406	99.677	97.3462	99.3897
203.392	98.2406	99.6766	97.3435	99.3894
203.55	98.2406	99.6763	97.3408	99.3892
203.731	98.2402	99.676	97.3382	99.3888
203.901	98.2397	99.6757	97.3354	99.3885
204.071	98.2392	99.6753	97.3327	99.3881
204.23	98.2387	99.675	97.33	99.3877
204.378	98.2384	99.6747	97.3272	99.3874
204.54	98.2379	99.6744	97.3245	99.3871
204.714	98.2377	99.674	97.3217	99.3868
204.888	98.2376	99.6737	97.3189	99.3865
205.051	98.2378	99.6734	97.316	99.3863
205.227	98.238	99.6731	97.3132	99.386
205.401	98.2383	99.6727	97.3103	99.3859
205.563	98.2385	99.6724	97.3074	99.3856
205.751	98.2385	99.6721	97.3045	99.3854
205.913	98.2385	99.6718	97.3016	99.3851
206.088	98.2385	99.6714	97.2986	99.3848
206.263	98.2385	99.6711	97.2956	99.3846
206.4	98.2386	99.6708	97.2926	99.3843
206.576	98.2387	99.6705	97.2896	99.3841
206.765	98.239	99.6701	97.2866	99.3839
206.914	98.2391	99.6698	97.2835	99.3837
207.089	98.239	99.6695	97.2804	99.3834
207.251	98.2388	99.6692	97.2773	99.3831
207.434	98.2386	99.6688	97.2742	99.3828
207.591	98.2386	99.6685	97.271	99.3825
207.769	98.2391	99.6682	97.2678	99.3824
207.926	98.2392	99.6679	97.2646	99.3821
208.108	98.2394	99.6675	97.2614	99.3819
208.244	98.2394	99.6672	97.2582	99.3816
208.42	98.239	99.6669	97.2549	99.3813
208.596	98.2383	99.6666	97.2517	99.3809
208.772	98.2378	99.6662	97.2485	99.3805
208.935	98.2376	99.6659	97.2452	99.3803
209.084	98.2375	99.6656	97.2419	99.38
209.259	98.2375	99.6653	97.2387	99.3797
209.445	98.2373	99.6649	97.2354	99.3794
209.608	98.237	99.6646	97.2321	99.3791
209.795	98.2366	99.6643	97.2289	99.3788
209.932	98.2365	99.664	97.2257	99.3785
210.107	98.2362	99.6636	97.2224	99.3782
210.27	98.2362	99.6633	97.2192	99.3779
210.46	98.2361	99.663	97.216	99.3776
210.636	98.2362	99.6627	97.2129	99.3774
210.786	98.2362	99.6623	97.2098	99.3771
210.961	98.236	99.662	97.2066	99.3768
211.121	98.236	99.6617	97.2036	99.3765
211.303	98.2361	99.6614	97.2006	99.3763
211.471	98.2363	99.661	97.1976	99.3761
211.628	98.2365	99.6607	97.1946	99.3759
211.808	98.2367	99.6604	97.1917	99.3757
211.943	98.2367	99.6601	97.1889	99.3754
212.104	98.2367	99.6597	97.186	99.3751
212.279	98.2365	99.6594	97.1833	99.3748
212.453	98.2365	99.6591	97.1805	99.3746
212.616	98.2364	99.6588	97.1778	99.3743
212.79	98.2363	99.6584	97.1752	99.374
212.966	98.2362	99.6581	97.1726	99.3737
213.141	98.2361	99.6578	97.1701	99.3735
213.305	98.2362	99.6575	97.1676	99.3732
213.483	98.2363	99.6571	97.1651	99.373
213.634	98.2362	99.6568	97.1627	99.3727
213.798	98.2363	99.6565	97.1603	99.3725
213.984	98.2363	99.6562	97.1579	99.3722
214.144	98.2362	99.6558	97.1556	99.3719
214.304	98.2361	99.6555	97.1532	99.3716
214.474	98.2361	99.6552	97.1509	99.3714
214.633	98.2361	99.6549	97.1486	99.3711
214.814	98.2364	99.6546	97.1463	99.3709
214.987	98.2366	99.6542	97.144	99.3707
215.161	98.2369	99.6539	97.1417	99.3705
215.337	98.2372	99.6536	97.1394	99.3703
215.475	98.2373	99.6532	97.137	99.3701
215.639	98.2375	99.6529	97.1347	99.3698
215.829	98.2379	99.6526	97.1323	99.3697
216.006	98.2382	99.6523	97.1298	99.3695
216.17	98.2383	99.6519	97.1274	99.3692
216.333	98.2385	99.6516	97.1249	99.369
216.497	98.2387	99.6513	97.1223	99.3688
216.687	98.239	99.651	97.1197	99.3686
216.851	98.2392	99.6506	97.117	99.3684
217.036	98.2396	99.6503	97.1143	99.3682
217.207	98.2402	99.65	97.1115	99.368
217.343	98.2404	99.6497	97.1086	99.3678
217.514	98.2409	99.6493	97.1057	99.3676
217.685	98.2411	99.649	97.1027	99.3674
217.844	98.2412	99.6487	97.0996	99.3672
218.029	98.2413	99.6484	97.0965	99.367
218.191	98.2417	99.648	97.0932	99.3668
218.354	98.2423	99.6477	97.09	99.3667
218.517	98.243	99.6474	97.0866	99.3665
218.706	98.2438	99.6471	97.0832	99.3664
218.883	98.2441	99.6467	97.0797	99.3662
219.061	98.2443	99.6464	97.0761	99.366
219.199	98.2443	99.6461	97.0725	99.3658
219.377	98.2444	99.6458	97.0687	99.3655
219.542	98.2446	99.6454	97.065	99.3653
219.718	98.2447	99.6451	97.0612	99.365
219.892	98.2449	99.6448	97.0573	99.3648
220.052	98.245	99.6445	97.0533	99.3646
220.224	98.2453	99.6442	97.0493	99.3644
220.396	98.2454	99.6438	97.0453	99.3641
220.554	98.2454	99.6435	97.0413	99.3639
220.736	98.2457	99.6432	97.0371	99.3637
220.897	98.2461	99.6429	97.0329	99.3635
221.073	98.2463	99.6425	97.0288	99.3633
221.211	98.2464	99.6422	97.0246	99.363
221.387	98.2466	99.6419	97.0203	99.3628
221.563	98.247	99.6416	97.016	99.3626
221.753	98.2478	99.6412	97.0117	99.3625
221.904	98.2481	99.6409	97.0074	99.3624
222.081	98.2485	99.6406	97.0031	99.3622
222.246	98.2488	99.6403	96.9987	99.362
222.423	98.2492	99.6399	96.9943	99.3618
222.601	98.2496	99.6396	96.99	99.3616
222.789	98.2498	99.6393	96.9856	99.3614
222.926	98.25	99.639	96.9812	99.3612
223.086	98.2505	99.6386	96.9768	99.361
223.269	98.251	99.6383	96.9724	99.3608
223.439	98.2513	99.638	96.968	99.3607
223.611	98.2515	99.6377	96.9637	99.3604
223.759	98.2516	99.6373	96.9592	99.3602
223.968	98.2517	99.637	96.9549	99.36
224.162	98.2517	99.6367	96.9505	99.3597
224.348	98.2516	99.6364	96.9461	99.3594
224.547	98.2515	99.636	96.9417	99.3591
224.727	98.2516	99.6357	96.9373	99.3589
224.903	98.2518	99.6354	96.933	99.3587
225.04	98.2519	99.6351	96.9286	99.3584
225.213	98.252	99.6347	96.9242	99.3582
225.386	98.252	99.6344	96.9199	99.3579
225.547	98.2521	99.6341	96.9155	99.3577
225.719	98.2519	99.6338	96.9111	99.3574
225.869	98.2521	99.6334	96.9068	99.3572
226.058	98.2525	99.6331	96.9024	99.357
226.235	98.2533	99.6328	96.898	99.3569
226.411	98.2541	99.6325	96.8936	99.3568
226.588	98.255	99.6321	96.8893	99.3567
226.727	98.2554	99.6318	96.8849	99.3565
226.892	98.2561	99.6315	96.8804	99.3564
227.082	98.2567	99.6312	96.876	99.3563
227.248	98.2571	99.6308	96.8716	99.3561
227.414	98.2576	99.6305	96.8671	99.3559
227.606	98.2586	99.6302	96.8626	99.3559
227.77	98.2591	99.6299	96.858	99.3557
227.944	98.2594	99.6295	96.8535	99.3555
228.116	98.2597	99.6292	96.8489	99.3553
228.287	98.2603	99.6289	96.8443	99.3552
228.447	98.2607	99.6286	96.8396	99.355
228.62	98.2613	99.6282	96.8349	99.3548
228.769	98.2617	99.6279	96.8301	99.3547
228.932	98.2622	99.6276	96.8252	99.3545
229.123	98.2631	99.6273	96.8204	99.3544
229.288	98.2637	99.6269	96.8154	99.3543
229.453	98.2642	99.6266	96.8104	99.3541
229.631	98.2647	99.6263	96.8054	99.354
229.807	98.2651	99.626	96.8003	99.3538
229.968	98.2658	99.6256	96.7951	99.3537
230.14	98.2667	99.6253	96.7898	99.3536
230.313	98.2673	99.625	96.7845	99.3535
230.485	98.2677	99.6247	96.7791	99.3533
230.622	98.2678	99.6244	96.7736	99.353
230.809	98.2682	99.624	96.768	99.3529
230.974	98.2684	99.6237	96.7623	99.3526
231.165	98.2688	99.6234	96.7566	99.3525
231.343	98.269	99.6231	96.7509	99.3522
231.496	98.2691	99.6227	96.745	99.352
231.663	98.2691	99.6224	96.739	99.3517
231.839	98.2693	99.6221	96.733	99.3515
232.013	98.2697	99.6218	96.7269	99.3513
232.197	98.2705	99.6214	96.7207	99.3512
232.369	98.2711	99.6211	96.7145	99.3511
232.506	98.2712	99.6208	96.7082	99.3509
232.667	98.2715	99.6205	96.7018	99.3507
232.842	98.2715	99.6201	96.6953	99.3504
233.035	98.2717	99.6198	96.6887	99.3502
233.189	98.2717	99.6195	96.6822	99.3499
233.369	98.272	99.6192	96.6755	99.3497
233.533	98.2724	99.6188	96.6688	99.3495
233.71	98.2734	99.6185	96.662	99.3495
233.896	98.2747	99.6182	96.6551	99.3495
234.07	98.2756	99.6179	96.6482	99.3494
234.207	98.2759	99.6175	96.6412	99.3492
234.381	98.2766	99.6172	96.6342	99.3491
234.555	98.2771	99.6169	96.6271	99.3489
234.719	98.2775	99.6166	96.62	99.3487
234.896	98.2779	99.6162	96.6128	99.3486
235.073	98.2782	99.6159	96.6055	99.3484
235.239	98.2787	99.6156	96.5982	99.3482
235.419	98.2794	99.6153	96.5909	99.3481
235.599	98.2801	99.6149	96.5834	99.348
235.764	98.2806	99.6146	96.5759	99.3478
235.951	98.2812	99.6143	96.5684	99.3477
236.089	98.2814	99.614	96.5607	99.3474
236.251	98.2819	99.6136	96.5531	99.3473
236.424	98.2824	99.6133	96.5453	99.3471
236.598	98.2829	99.613	96.5375	99.347
236.761	98.2834	99.6127	96.5295	99.3468
236.938	98.2842	99.6123	96.5216	99.3467
237.104	98.2847	99.612	96.5135	99.3466
237.284	98.2853	99.6117	96.5053	99.3464
237.478	98.286	99.6114	96.497	99.3463
237.655	98.2867	99.611	96.4887	99.3462
237.829	98.2874	99.6107	96.4802	99.3461
237.967	98.2877	99.6104	96.4716	99.3458
238.14	98.2883	99.6101	96.463	99.3457
238.301	98.2887	99.6097	96.4542	99.3455
238.486	98.2892	99.6094	96.4453	99.3454
238.661	98.2898	99.6091	96.4362	99.3452
238.813	98.2903	99.6088	96.427	99.3451
238.977	98.2911	99.6084	96.4177	99.345
239.156	98.2921	99.6081	96.4083	99.3449
239.335	98.2929	99.6078	96.3987	99.3448
239.514	98.2937	99.6075	96.389	99.3447
239.702	98.2947	99.6071	96.3791	99.3447
239.84	98.295	99.6068	96.3691	99.3444
239.953	98.295	99.6065	96.3589	99.3442
240.187	98.2968	99.6062	96.3486	99.3443
240.359	98.2976	99.6058	96.3381	99.3442
240.532	98.2983	99.6055	96.3274	99.3441
240.695	98.299	99.6052	96.3166	99.344
240.845	98.2995	99.6049	96.3057	99.3438
241.023	98.3004	99.6046	96.2946	99.3437
241.215	98.3011	99.6042	96.2832	99.3436
241.394	98.3017	99.6039	96.2718	99.3435
241.558	98.3021	99.6036	96.2602	99.3433
241.732	98.3027	99.6033	96.2484	99.3431
241.869	98.3029	99.6029	96.2364	99.3429
242.054	98.3035	99.6026	96.2243	99.3428
242.215	98.3041	99.6023	96.212	99.3426
242.398	98.3053	99.602	96.1996	99.3426
242.573	98.3063	99.6016	96.1869	99.3426
242.712	98.3066	99.6013	96.1742	99.3424
242.908	98.3076	99.601	96.1612	99.3423
243.084	98.3085	99.6007	96.1482	99.3422
243.26	98.3095	99.6003	96.1349	99.3422
243.424	98.3101	99.6	96.1215	99.342
243.573	98.3105	99.5997	96.1079	99.3418
243.735	98.3111	99.5994	96.0942	99.3417
243.907	98.3121	99.599	96.0803	99.3416
244.08	98.3131	99.5987	96.0663	99.3416
244.265	98.3142	99.5984	96.0521	99.3415
244.413	98.3147	99.5981	96.0377	99.3414
244.585	98.3154	99.5977	96.0232	99.3413
244.745	98.316	99.5974	96.0085	99.3411
244.929	98.3171	99.5971	95.9937	99.3411
245.089	98.3178	99.5968	95.9788	99.341
245.26	98.3187	99.5964	95.9636	99.3409
245.433	98.3198	99.5961	95.9483	99.3408
245.571	98.3201	99.5958	95.9328	99.3406
245.746	98.3209	99.5954	95.9172	99.3405
245.938	98.3219	99.5951	95.9014	99.3405
246.09	98.3223	99.5948	95.8854	99.3403
246.269	98.3229	99.5945	95.8692	99.3402
246.433	98.3233	99.5942	95.8529	99.34
246.622	98.324	99.5938	95.8363	99.3399
246.784	98.3245	99.5935	95.8196	99.3397
246.968	98.3253	99.5932	95.8026	99.3396
247.128	98.3259	99.5929	95.7855	99.3395
247.313	98.327	99.5925	95.7681	99.3394
247.45	98.3274	99.5922	95.7506	99.3393
247.625	98.3283	99.5919	95.7327	99.3392
247.804	98.3291	99.5916	95.7147	99.3391
247.985	98.3299	99.5912	95.6964	99.339
248.151	98.3307	99.5909	95.6779	99.3389
248.303	98.3315	99.5906	95.6591	99.3388
248.479	98.3327	99.5903	95.6401	99.3388
248.666	98.3342	99.5899	95.6208	99.3388
248.827	98.335	99.5896	95.6012	99.3387
249.013	98.3363	99.5893	95.5814	99.3387
249.149	98.3367	99.589	95.5613	99.3385
249.322	98.3381	99.5886	95.5408	99.3385
249.494	98.3395	99.5883	95.5201	99.3385
249.665	98.3409	99.588	95.499	99.3386
249.825	98.3418	99.5877	95.4776	99.3385
249.998	98.3426	99.5873	95.456	99.3384
250.147	98.3432	99.587	95.434	99.3383
250.332	98.3444	99.5867	95.4116	99.3382
250.496	98.3453	99.5864	95.389	99.3381
250.675	98.3463	99.586	95.366	99.3381
250.868	98.3473	99.5857	95.3426	99.338
251.007	98.3477	99.5854	95.319	99.3378
251.187	98.3485	99.5851	95.2949	99.3377
251.351	98.3492	99.5847	95.2706	99.3376
251.525	98.3501	99.5844	95.2459	99.3375
251.7	98.3511	99.5841	95.2208	99.3375
251.861	98.3519	99.5838	95.1954	99.3374
252.033	98.353	99.5834	95.1697	99.3374
252.207	98.3538	99.5831	95.1435	99.3373
252.379	98.3548	99.5828	95.1171	99.3372
252.539	98.3556	99.5825	95.0903	99.3371
252.711	98.3567	99.5821	95.0631	99.3371
252.86	98.3574	99.5818	95.0357	99.3369
253.021	98.3582	99.5815	95.0078	99.3368
253.206	98.3594	99.5812	94.9797	99.3368
253.369	98.3602	99.5808	94.9512	99.3367
253.562	98.3614	99.5805	94.9224	99.3367
253.715	98.362	99.5802	94.8932	99.3366
253.895	98.3629	99.5799	94.8638	99.3365
254.061	98.3637	99.5795	94.834	99.3364
254.239	98.3646	99.5792	94.804	99.3363
254.414	98.3657	99.5789	94.7736	99.3363
254.587	98.3668	99.5786	94.7429	99.3362
254.773	98.3679	99.5782	94.712	99.3362
254.909	98.3683	99.5779	94.6807	99.336
255.081	98.3693	99.5776	94.6492	99.3359
255.245	98.37	99.5773	94.6174	99.3358
255.409	98.3707	99.5769	94.5853	99.3357
255.587	98.3717	99.5766	94.5529	99.3356
255.752	98.3723	99.5763	94.5202	99.3355
255.944	98.3734	99.576	94.4873	99.3354
256.109	98.3743	99.5756	94.4542	99.3354
256.298	98.3758	99.5753	94.4207	99.3354
256.472	98.3769	99.575	94.387	99.3354
256.609	98.3773	99.5747	94.3531	99.3352
256.783	98.3782	99.5743	94.3189	99.3351
256.956	98.3795	99.574	94.2845	99.3351
257.116	98.3806	99.5737	94.2498	99.3351
257.3	98.3821	99.5734	94.2149	99.3351
257.46	98.3832	99.573	94.1797	99.3351
257.621	98.3845	99.5727	94.1443	99.3351
257.782	98.3857	99.5724	94.1086	99.335
257.968	98.387	99.5721	94.0727	99.3351
258.14	98.3881	99.5717	94.0366	99.335
258.312	98.3894	99.5714	94.0002	99.335
258.449	98.3899	99.5711	93.9635	99.3349
258.622	98.3912	99.5708	93.9266	99.3349
258.783	98.3922	99.5704	93.8894	99.3348
258.954	98.3932	99.5701	93.852	99.3347
259.129	98.3943	99.5698	93.8144	99.3347
259.293	98.3953	99.5695	93.7764	99.3346
259.47	98.3966	99.5692	93.7382	99.3346
259.649	98.3979	99.5688	93.6997	99.3347
259.815	98.399	99.5685	93.661	99.3346
260.007	98.4005	99.5682	93.622	99.3346
260.17	98.4014	99.5679	93.5827	99.3346
260.344	98.4025	99.5675	93.5431	99.3345
260.481	98.4028	99.5672	93.5032	99.3343
260.655	98.4036	99.5669	93.4631	99.3342
260.827	98.4046	99.5666	93.4226	99.3342
261.012	98.4062	99.5662	93.3818	99.3342
261.161	98.4071	99.5659	93.3407	99.3341
261.334	98.4082	99.5656	93.2994	99.3341
261.494	98.4088	99.5653	93.2576	99.334
261.68	98.4097	99.5649	93.2156	99.3339
261.841	98.4104	99.5646	93.1733	99.3338
262.028	98.4118	99.5643	93.1306	99.3338
262.193	98.4127	99.564	93.0876	99.3337
262.331	98.4132	99.5636	93.0443	99.3336
262.523	98.4148	99.5633	93.0006	99.3336
262.702	98.4159	99.563	92.9565	99.3336
262.881	98.417	99.5627	92.9122	99.3335
263.032	98.4179	99.5623	92.8675	99.3334
263.196	98.4188	99.562	92.8224	99.3334
263.371	98.4197	99.5617	92.777	99.3333
263.545	98.4207	99.5614	92.7313	99.3332
263.731	98.4224	99.561	92.6851	99.3333
263.891	98.4234	99.5607	92.6387	99.3333
264.077	98.4247	99.5604	92.5919	99.3333
264.213	98.4251	99.5601	92.5447	99.3331
264.387	98.4261	99.5597	92.4972	99.333
264.56	98.4273	99.5594	92.4493	99.333
264.732	98.4286	99.5591	92.4011	99.333
264.893	98.4296	99.5588	92.3525	99.3329
265.041	98.4304	99.5584	92.3036	99.3328
265.214	98.432	99.5581	92.2543	99.3329
265.399	98.4334	99.5578	92.2046	99.3329
265.571	98.4344	99.5575	92.1546	99.3328
265.745	98.4356	99.5571	92.1042	99.3328
265.882	98.4361	99.5568	92.0535	99.3327
266.059	98.4375	99.5565	92.0024	99.3327
266.239	98.4391	99.5562	91.9509	99.3328
266.406	98.4401	99.5558	91.8991	99.3327
266.586	98.4413	99.5555	91.8469	99.3327
266.765	98.4425	99.5552	91.7943	99.3327
266.929	98.4436	99.5549	91.7413	99.3326
267.105	98.445	99.5546	91.6879	99.3326
267.279	98.4462	99.5542	91.6342	99.3326
267.455	98.447	99.5539	91.58	99.3325
267.619	98.4477	99.5536	91.5255	99.3324
267.806	98.4489	99.5533	91.4705	99.3324
267.977	98.45	99.5529	91.4151	99.3323
268.113	98.4505	99.5526	91.3593	99.3322
268.285	98.4518	99.5523	91.3031	99.3322
268.459	98.4528	99.552	91.2464	99.3321
268.62	98.4537	99.5516	91.1893	99.332
268.769	98.4543	99.5513	91.1318	99.3319
268.956	98.4554	99.551	91.0737	99.3319
269.117	98.4563	99.5507	91.0152	99.3318
269.291	98.4575	99.5503	90.9562	99.3318
269.465	98.4588	99.55	90.8968	99.3318
269.638	98.4599	99.5497	90.8369	99.3317
269.828	98.4613	99.5494	90.7764	99.3317
269.966	98.4617	99.549	90.7155	99.3316
270.133	98.4627	99.5487	90.654	99.3315
270.328	98.464	99.5484	90.592	99.3315
270.508	98.4648	99.5481	90.5295	99.3314
270.661	98.4653	99.5477	90.4665	99.3312
270.826	98.4659	99.5474	90.4029	99.3311
271.003	98.4669	99.5471	90.3389	99.331
271.178	98.4681	99.5468	90.2743	99.331
271.366	98.4694	99.5464	90.2091	99.331
271.54	98.4703	99.5461	90.1435	99.331
271.676	98.4707	99.5458	90.0773	99.3308
271.849	98.4717	99.5455	90.0105	99.3307
272.024	98.4727	99.5451	89.9432	99.3306
272.186	98.4737	99.5448	89.8754	99.3306
272.348	98.4746	99.5445	89.807	99.3305
272.51	98.4755	99.5442	89.7381	99.3304
272.697	98.4771	99.5438	89.6687	99.3305
272.859	98.4782	99.5435	89.5988	99.3304
273.044	98.4797	99.5432	89.5284	99.3305
273.217	98.4811	99.5429	89.4574	99.3305
273.354	98.4818	99.5425	89.386	99.3304
273.528	98.4833	99.5422	89.314	99.3304
273.704	98.4844	99.5419	89.2416	99.3304
273.871	98.4852	99.5416	89.1687	99.3303
274.064	98.4865	99.5412	89.0952	99.3303
274.23	98.4875	99.5409	89.0214	99.3302
274.398	98.4887	99.5406	88.947	99.3302
274.565	98.4899	99.5403	88.8722	99.3302
274.756	98.4916	99.5399	88.7969	99.3303
274.931	98.493	99.5396	88.7212	99.3303
275.108	98.4943	99.5393	88.6451	99.3303
275.245	98.4947	99.539	88.5685	99.3301
275.42	98.4957	99.5386	88.4915	99.33
275.583	98.4964	99.5383	88.414	99.3299
275.758	98.4971	99.538	88.3361	99.3298
275.933	98.4979	99.5377	88.2578	99.3297
276.095	98.4984	99.5373	88.1791	99.3296
276.268	98.4992	99.537	88.0999	99.3295
276.441	98.5003	99.5367	88.0203	99.3294
276.603	98.5012	99.5364	87.9404	99.3293
276.777	98.5025	99.536	87.86	99.3293
276.965	98.5041	99.5357	87.7792	99.3294
277.102	98.5046	99.5354	87.698	99.3292
277.276	98.5058	99.5351	87.6163	99.3292
277.449	98.5069	99.5347	87.5343	99.3292
277.623	98.508	99.5344	87.4518	99.3291
277.786	98.509	99.5341	87.369	99.3291
277.948	98.51	99.5338	87.2857	99.329
278.121	98.5111	99.5334	87.202	99.329
278.283	98.512	99.5331	87.1179	99.3289
278.458	98.5131	99.5328	87.0333	99.3288
278.632	98.5141	99.5325	86.9484	99.3288
278.816	98.5152	99.5321	86.863	99.3287
278.952	98.5155	99.5318	86.7772	99.3286
279.164	98.5175	99.5315	86.6911	99.3287
279.301	98.518	99.5312	86.6044	99.3285
279.474	98.5192	99.5308	86.5174	99.3285
279.654	98.5206	99.5305	86.4299	99.3285
279.835	98.5221	99.5302	86.342	99.3286
279.975	98.5225	99.5299	86.2538	99.3284
280.154	98.5234	99.5296	86.1651	99.3283
280.335	98.5241	99.5292	86.076	99.3282
280.527	98.525	99.5289	85.9864	99.3281
280.702	98.526	99.5286	85.8965	99.3281
280.878	98.5272	99.5282	85.8062	99.328
281.015	98.5277	99.5279	85.7155	99.3279
281.191	98.5291	99.5276	85.6244	99.3279
281.355	98.53	99.5273	85.5329	99.3278
281.542	98.5313	99.5269	85.441	99.3278
281.692	98.5318	99.5266	85.3488	99.3277
281.866	98.5329	99.5263	85.2562	99.3276
282.026	98.5337	99.526	85.1631	99.3275
282.2	98.5344	99.5256	85.0698	99.3274
282.387	98.5351	99.5253	84.9761	99.3273
282.561	98.5357	99.525	84.882	99.3272
282.698	98.5361	99.5247	84.7876	99.3269
282.86	98.5367	99.5243	84.6929	99.3268
283.049	98.5379	99.524	84.5978	99.3268
283.212	98.5387	99.5237	84.5024	99.3267
283.399	98.5399	99.5234	84.4066	99.3267
283.562	98.5406	99.523	84.3105	99.3266
283.724	98.5414	99.5227	84.2141	99.3265
283.899	98.5423	99.5224	84.1174	99.3264
284.075	98.543	99.5221	84.0204	99.3263
284.237	98.5437	99.5217	83.9231	99.3261
284.411	98.5447	99.5214	83.8254	99.3261
284.582	98.5456	99.5211	83.7275	99.326
284.719	98.5459	99.5208	83.6292	99.3258
284.896	98.5467	99.5204	83.5307	99.3257
285.081	98.5477	99.5201	83.4319	99.3256
285.232	98.5483	99.5198	83.3328	99.3255
285.407	98.5494	99.5195	83.2333	99.3255
285.569	98.5503	99.5192	83.1337	99.3254
285.756	98.5514	99.5188	83.0336	99.3254
285.919	98.552	99.5185	82.9334	99.3252
286.096	98.5527	99.5182	82.8329	99.3251
286.271	98.5536	99.5179	82.7321	99.325
286.461	98.5545	99.5175	82.631	99.3249
286.574	98.5545	99.5172	82.5297	99.3247
286.784	98.5555	99.5169	82.4281	99.3246
286.967	98.5563	99.5166	82.3262	99.3245
287.148	98.5571	99.5162	82.2241	99.3244
287.315	98.5579	99.5159	82.1218	99.3243
287.478	98.5586	99.5156	82.0192	99.3242
287.639	98.5593	99.5153	81.9163	99.3241
287.824	98.56	99.5149	81.8133	99.324
287.985	98.5605	99.5146	81.71	99.3238
288.172	98.5612	99.5143	81.6065	99.3237
288.309	98.5615	99.514	81.5028	99.3235
288.484	98.5621	99.5136	81.3989	99.3233
288.658	98.5627	99.5133	81.2947	99.3232
288.833	98.5634	99.513	81.1905	99.3231
288.994	98.564	99.5127	81.086	99.3229
289.179	98.5648	99.5123	80.9813	99.3228
289.315	98.565	99.4008	80.8765	99.2336
289.502	98.5659	99.2188	80.7716	99.0882
289.664	98.5666	99.0342	80.6665	98.9407
289.85	98.5675	98.8472	80.5613	98.7913
290.023	98.5682	98.6576	80.4559	98.6397
290.159	98.5685	98.4654	80.3504	98.486
290.321	98.5692	98.2705	80.2449	98.3303
290.507	98.57	98.073	80.1391	98.1724
290.68	98.5706	97.873	80.0334	98.0125
290.853	98.5712	97.6702	79.9275	97.8504
291.001	98.5715	97.4647	79.8216	97.686
291.163	98.5717	97.2565	79.7155	97.5195
291.348	98.5722	97.0456	79.6094	97.3509
291.522	98.5727	96.8319	79.5033	97.18
291.683	98.5731	96.6154	79.3971	97.007
291.87	98.5735	96.3962	79.2909	96.8317
292.006	98.5737	96.1742	79.1846	96.6541
292.167	98.574	95.9494	79.0782	96.4743
292.341	98.5745	95.7217	78.9719	96.2923
292.515	98.5749	95.4913	78.8655	96.108
292.701	98.5753	95.258	78.7591	95.9215
292.85	98.5756	95.0219	78.6527	95.7326
293.024	98.576	94.7829	78.5462	95.5416
293.198	98.5765	94.5412	78.4398	95.3482
293.36	98.5768	94.2966	78.3333	95.1526
293.533	98.5772	94.0492	78.2268	94.9548
293.707	98.5775	93.799	78.1204	94.7547
293.894	98.5783	93.5461	78.0139	94.5525
294.03	98.5786	93.2904	77.9074	94.348
294.192	98.579	93.0319	77.8009	94.1413
294.378	98.5796	92.7707	77.6945	93.9325
294.551	98.5799	92.5068	77.5881	93.7214
294.714	98.5801	92.2403	77.4817	93.5082
294.876	98.5803	91.9711	77.3753	93.2929
295.051	98.5807	91.6993	77.269	93.0756
295.227	98.5812	91.4251	77.1627	92.8563
295.402	98.5817	91.1483	77.0565	92.635
295.565	98.582	90.8691	76.9503	92.4117
295.752	98.5827	90.5875	76.8442	92.1865
295.889	98.5828	90.3036	76.7382	91.9594
296.065	98.5833	90.0174	76.6323	91.7306
296.229	98.5836	89.7291	76.5264	91.5
296.417	98.5841	89.4386	76.4207	91.2677
296.581	98.5845	89.1461	76.3151	91.0338
296.746	98.585	88.8516	76.2096	90.7983
296.91	98.5853	88.5553	76.1042	90.5613
297.1	98.5855	88.2571	75.999	90.3228
297.276	98.5857	87.9573	75.8939	90.083
297.452	98.586	87.6559	75.789	89.8419
297.591	98.5861	87.353	75.6843	89.5996
297.766	98.5865	87.0486	75.5798	89.3562
297.93	98.5869	86.743	75.4755	89.1118
298.119	98.5874	86.4361	75.3714	88.8664
298.284	98.5878	86.1282	75.2675	88.6201
298.45	98.5881	85.8193	75.1639	88.3731
298.615	98.5884	85.5095	75.0606	88.1253
298.806	98.5889	85.1989	74.9574	87.8769
298.983	98.5893	84.8877	74.8546	87.628
299.16	98.5898	84.5759	74.752	87.3787
299.324	98.59	84.2638	74.6498	87.129
299.501	98.5901	83.9513	74.5478	86.879
299.641	98.5902	83.6385	74.4462	86.6289
299.819	98.5902	83.3257	74.3448	86.3786
299.996	98.5901	83.0129	74.2438	86.1284
300.186	98.5899	82.7003	74.1431	85.8782
300.338	98.5898	82.3878	74.0429	85.6282
300.516	98.5894	82.0757	73.9429	85.3785
300.68	98.5893	81.7641	73.8433	85.1291
300.87	98.5892	81.4529	73.7442	84.8802
301.037	98.5893	81.1424	73.6453	84.6318
301.22	98.5893	80.8327	73.5469	84.384
301.403	98.5892	80.5237	73.4489	84.1368
301.545	98.5892	80.2157	73.3513	83.8904
301.728	98.5892	79.9087	73.2541	83.6448
301.922	98.5891	79.6028	73.1573	83.4
302.1	98.5889	79.298	73.061	83.1562
302.253	98.5887	78.9945	72.9651	82.9133
302.417	98.5884	78.6923	72.8696	82.6715
302.606	98.588	78.3915	72.7746	82.4308
302.768	98.5877	78.0921	72.6801	82.1912
302.956	98.5875	77.7942	72.586	81.9529
303.118	98.5875	77.4979	72.4924	81.7158
303.305	98.5873	77.2032	72.3993	81.4801
303.442	98.5872	76.9103	72.3067	81.2456
303.618	98.587	76.619	72.2146	81.0126
303.779	98.5868	76.3295	72.123	80.7809
303.954	98.5867	76.0418	72.0318	80.5508
304.116	98.5865	75.756	71.9412	80.3221
304.289	98.5862	75.472	71.8512	80.0948
304.463	98.5858	75.19	71.7617	79.8692
304.624	98.5857	74.91	71.6726	79.6451
304.81	98.5855	74.6319	71.5842	79.4226
304.984	98.5854	74.3558	71.4963	79.2018
305.12	98.5854	74.0819	71.4089	78.9826
305.294	98.5852	73.81	71.3221	78.765
305.468	98.585	73.5401	71.2358	78.5491
305.629	98.5847	73.2724	71.1501	78.3349
305.803	98.5843	73.0069	71.065	78.1223
305.978	98.5841	72.7434	70.9804	77.9116
306.138	98.5838	72.4822	70.8964	77.7025
306.311	98.5835	72.2232	70.8129	77.4952
306.485	98.5829	71.9663	70.73	77.2896
306.659	98.5822	71.7117	70.6478	77.0858
306.821	98.5815	71.4592	70.566	76.8837
307.008	98.5808	71.2091	70.4848	76.6834
307.144	98.5806	70.9612	70.4042	76.4851
307.306	98.5803	70.7155	70.3242	76.2885
307.479	98.5801	70.4721	70.2447	76.0937
307.653	98.5797	70.2309	70.1657	75.9007
307.815	98.5791	69.9921	70.0873	75.7095
307.99	98.5783	69.7555	70.0095	75.52
308.151	98.5776	69.5212	69.9322	75.3325
308.338	98.5766	69.2892	69.8555	75.1467
308.512	98.5761	69.0595	69.7793	74.9628
308.683	98.5756	68.832	69.7036	74.7807
308.818	98.5754	68.6069	69.6286	74.6006
308.988	98.5745	68.384	69.554	74.4221
309.146	98.5738	68.1634	69.48	74.2455
309.315	98.573	67.9451	69.4064	74.0707
309.495	98.5721	67.729	69.3335	73.8976
309.667	98.5712	67.5151	69.2611	73.7263
309.815	98.5707	67.3035	69.1892	73.5569
309.977	98.57	67.0941	69.1178	73.3893
310.152	98.5689	66.8868	69.047	73.2233
310.327	98.5682	66.6818	68.9767	73.0591
310.516	98.5675	66.479	68.9069	72.8967
310.692	98.5669	66.2782	68.8377	72.736
310.83	98.5666	66.0796	68.7691	72.577
311.006	98.5657	65.8832	68.7009	72.4197
311.183	98.5644	65.6887	68.6333	72.2638
311.346	98.5635	65.4964	68.5662	72.1098
311.51	98.5626	65.306	68.4998	71.9573
311.674	98.5617	65.1177	68.4338	71.8065
311.865	98.5606	64.9313	68.3684	71.6572
312.03	98.5599	64.7469	68.3036	71.5095
312.221	98.5586	64.5644	68.2393	71.3632
312.399	98.5574	64.3838	68.1756	71.2185
312.538	98.5568	64.2051	68.1124	71.0754
312.716	98.5555	64.0282	68.0498	70.9337
312.893	98.5545	63.8531	67.9877	70.7934
313.057	98.5537	63.6797	67.9262	70.6545
313.248	98.5524	63.5082	67.8653	70.517
313.413	98.5515	63.3383	67.8049	70.3809
313.578	98.5506	63.1702	67.7451	70.2463
313.742	98.5497	63.0037	67.6858	70.1129
313.934	98.5485	62.8388	67.6271	69.9808
314.112	98.5474	62.6756	67.5689	69.85
314.292	98.5462	62.514	67.5112	69.7204
314.432	98.5456	62.354	67.454	69.5923
314.612	98.5441	62.1955	67.3973	69.4652
314.778	98.5429	62.0385	67.3412	69.3394
314.955	98.5417	61.883	67.2855	69.2148
315.134	98.5407	61.7291	67.2304	69.0914
315.3	98.5396	61.5766	67.1757	68.9692
315.479	98.538	61.4256	67.1214	68.8481
315.658	98.5366	61.2761	67.0676	68.7282
315.824	98.5355	61.128	67.0142	68.6095
316.016	98.5338	60.9813	66.9613	68.4918
316.181	98.5327	60.8361	66.9087	68.3754
316.36	98.5309	60.6922	66.8566	68.26
316.539	98.529	60.5497	66.8048	68.1456
316.679	98.5282	60.4086	66.7534	68.0325
316.857	98.5264	60.2689	66.7024	67.9204
317.047	98.5244	60.1305	66.6517	67.8093
317.211	98.5231	59.9934	66.6013	67.6994
317.363	98.5223	59.8578	66.5513	67.5907
317.554	98.5207	59.7235	66.5016	67.4829
317.73	98.5192	59.5905	66.4522	67.3762
317.908	98.5175	59.4588	66.4031	67.2706
318.073	98.5163	59.3284	66.3543	67.166
318.249	98.5147	59.1994	66.3058	67.0624
318.439	98.513	59.0716	66.2575	66.9599
318.577	98.5125	58.9452	66.2095	66.8586
318.754	98.511	58.8199	66.1618	66.7582
318.931	98.5095	58.696	66.1143	66.6587
319.108	98.5078	58.5733	66.0671	66.5602
319.246	98.5072	58.4519	66.0202	66.463
319.423	98.5055	58.3317	65.9735	66.3665
319.598	98.5036	58.2128	65.9271	66.2709
319.788	98.5014	58.0951	65.8809	66.1763
319.964	98.4993	57.9785	65.835	66.0827
320.141	98.4972	57.8632	65.7894	65.99
320.278	98.4965	57.7491	65.744	65.8986
320.453	98.4946	57.6361	65.6989	65.8078
320.629	98.4927	57.5243	65.654	65.718
320.791	98.4913	57.4135	65.6094	65.6291
320.967	98.4895	57.304	65.565	65.5411
321.116	98.4882	57.1955	65.5209	65.4541
321.303	98.4853	57.0881	65.4771	65.3676
321.478	98.4829	56.9819	65.4336	65.2821
321.641	98.4812	56.8767	65.3903	65.1976
321.817	98.4789	56.7725	65.3474	65.1138
322.006	98.4765	56.6694	65.3047	65.0308
322.142	98.4756	56.5672	65.2622	64.9489
322.304	98.4735	56.4661	65.2201	64.8676
322.491	98.4705	56.3659	65.1782	64.7869
322.667	98.4683	56.2668	65.1366	64.7071
322.83	98.4667	56.1685	65.0952	64.6282
322.992	98.4652	56.0712	65.0542	64.55
323.164	98.463	55.9749	65.0135	64.4725
323.335	98.4606	55.8794	64.9729	64.3957
323.493	98.4587	55.7848	64.9327	64.3196
323.662	98.4565	55.6911	64.8927	64.2442
323.831	98.4542	55.5983	64.853	64.1694
323.966	98.4532	55.5062	64.8136	64.0956
324.137	98.4507	55.4151	64.7743	64.0222
324.324	98.4475	55.3247	64.7354	63.9492
324.486	98.4454	55.2351	64.6967	63.8772
324.65	98.4434	55.1463	64.6582	63.8057
324.814	98.4412	55.0583	64.62	63.7349
325.002	98.4379	54.9711	64.582	63.6644
325.165	98.4357	54.8846	64.5442	63.5948
325.354	98.4325	54.7988	64.5066	63.5256
325.518	98.4305	54.7138	64.4693	63.4571
325.707	98.4274	54.6295	64.4322	63.3891
325.846	98.4262	54.5459	64.3953	63.322
326.023	98.4231	54.463	64.3586	63.255
326.2	98.4203	54.3807	64.3222	63.1887
326.377	98.4177	54.2992	64.2859	63.1229
326.54	98.4154	54.2183	64.2498	63.0577
326.691	98.4137	54.138	64.214	62.9931
326.867	98.4109	54.0584	64.1783	62.9289
327.057	98.4078	53.9795	64.1429	62.8651
327.221	98.4057	53.9011	64.1076	62.802
327.41	98.4021	53.8235	64.0726	62.7392
327.548	98.4009	53.7464	64.0377	62.6773
327.725	98.3977	53.6699	64.003	62.6155
327.903	98.3946	53.594	63.9686	62.5541
328.08	98.3919	53.5187	63.9343	62.4934
328.244	98.3895	53.444	63.9003	62.4331
328.421	98.3863	53.3699	63.8664	62.3732
328.572	98.3844	53.2964	63.8328	62.314
328.761	98.3809	53.2234	63.7993	62.2549
328.937	98.3783	53.151	63.7661	62.1964
329.115	98.3752	53.0791	63.7331	62.1384
329.279	98.3726	53.0078	63.7003	62.0808
329.468	98.3686	52.9371	63.6677	62.0234
329.606	98.3674	52.8669	63.6352	61.967
329.77	98.3651	52.7972	63.6031	61.9108
329.946	98.3622	52.7281	63.5711	61.8549
330.122	98.3589	52.6594	63.5393	61.7993
330.286	98.3564	52.5913	63.5077	61.7443
330.462	98.3535	52.5238	63.4763	61.6897
330.637	98.3506	52.4567	63.4452	61.6355
330.811	98.3471	52.3902	63.4142	61.5816
330.972	98.344	52.3241	63.3835	61.5281
331.154	98.3397	52.2586	63.3529	61.4748
331.312	98.337	52.1936	63.3225	61.4223
331.448	98.3357	52.129	63.2923	61.3704
331.617	98.3326	52.0649	63.2623	61.3185
331.789	98.3297	52.0014	63.2325	61.267
331.974	98.326	51.9382	63.2029	61.2158
332.123	98.324	51.8756	63.1734	61.1653
332.3	98.3207	51.8135	63.1441	61.1149
332.475	98.3174	51.7518	63.115	61.0649
332.638	98.3147	51.6906	63.086	61.0154
332.814	98.3111	51.6298	63.0572	60.9661
332.99	98.3076	51.5694	63.0286	60.917
333.177	98.3032	51.5095	63.0001	60.8683
333.314	98.3017	51.4501	62.9718	60.8204
333.478	98.299	51.3911	62.9436	60.7727
333.666	98.2948	51.3325	62.9155	60.725
333.842	98.2912	51.2743	62.8876	60.6777
333.993	98.2891	51.2166	62.8598	60.6311
334.156	98.286	51.1593	62.8322	60.5846
334.332	98.2821	51.1023	62.8047	60.5383
334.507	98.2783	51.0458	62.7773	60.4923
334.682	98.2746	50.9897	62.7501	60.4467
334.871	98.27	50.9339	62.723	60.4011
335.008	98.2684	50.8786	62.696	60.3566
335.183	98.2648	50.8236	62.6691	60.3119
335.346	98.262	50.769	62.6424	60.2676
335.533	98.258	50.7148	62.6158	60.2234
335.707	98.2545	50.6609	62.5893	60.1796
335.87	98.2513	50.6074	62.563	60.1362
336.033	98.2482	50.5542	62.5368	60.093
336.197	98.2451	50.5014	62.5107	60.0501
336.387	98.2407	50.4489	62.4848	60.0073
336.562	98.2371	50.3967	62.459	59.9648
336.734	98.2334	50.3449	62.4333	59.9226
336.869	98.2318	50.2934	62.4078	59.8811
337.04	98.2275	50.2422	62.3824	59.8393
337.198	98.2242	50.1914	62.3571	59.7979
337.379	98.2193	50.1408	62.332	59.7565
337.538	98.2158	50.0906	62.3071	59.7156
337.698	98.2122	50.0406	62.2822	59.6749
337.86	98.2086	49.9909	62.2575	59.6345
338.048	98.2031	49.9416	62.233	59.5939
338.224	98.1983	49.8925	62.2086	59.5537
338.401	98.1937	49.8437	62.1844	59.5137
338.564	98.19	49.7953	62.1603	59.4742
338.741	98.1853	49.7471	62.1364	59.4347
338.919	98.1809	49.6992	62.1126	59.3955
339.058	98.1792	49.6515	62.0889	59.3571
339.236	98.1749	49.6042	62.0654	59.3183
339.428	98.1689	49.557	62.0421	59.2794
339.581	98.1657	49.5102	62.0189	59.2413
339.76	98.1606	49.4637	61.9958	59.203
339.927	98.1565	49.4174	61.9729	59.1652
340.117	98.1504	49.3714	61.9501	59.1272
340.282	98.147	49.3257	61.9275	59.09
340.46	98.1429	49.2802	61.9049	59.0527
340.638	98.1393	49.235	61.8826	59.0159
340.83	98.1375	49.1901	61.8603	58.9796
340.959	98.1373	49.1454	61.8381	58.9438
341.153	98.1357	49.101	61.8161	58.908
341.333	98.1305	49.0569	61.7942	58.8716
341.486	98.1261	49.013	61.7724	58.8357
341.651	98.1194	48.9695	61.7507	58.7995
341.838	98.1096	48.9262	61.7291	58.7629
342	98.1038	48.8831	61.7076	58.7272
342.185	98.0962	48.8404	61.6862	58.6915
342.347	98.0922	48.7979	61.6649	58.6567
342.532	98.087	48.7557	61.6437	58.6219
342.671	98.0853	48.7137	61.6225	58.588
342.848	98.0809	48.672	61.6015	58.5538
343.026	98.0765	48.6307	61.5805	58.5198
343.203	98.072	48.5895	61.5596	58.486
343.368	98.0684	48.5487	61.5388	58.4526
343.52	98.0657	48.5082	61.5181	58.4197
343.697	98.0611	48.4679	61.4975	58.3865
343.887	98.0557	48.4279	61.4769	58.3535
344.051	98.0521	48.3882	61.4564	58.321
344.241	98.0466	48.3488	61.4359	58.2883
344.38	98.0447	48.3096	61.4155	58.2567
344.556	98.04	48.2708	61.3952	58.2246
344.733	98.0352	48.2322	61.375	58.1928
344.908	98.0306	48.194	61.3548	58.1613
345.071	98.0268	48.156	61.3347	58.1302
345.247	98.0218	48.1183	61.3146	58.099
345.396	98.0187	48.0809	61.2947	58.0685
345.584	98.0129	48.0438	61.2748	58.0376
345.758	98.0079	48.007	61.2549	58.0072
345.933	98.0027	47.9704	61.2352	57.9769
346.094	97.9981	47.9342	61.2155	57.947
346.282	97.9913	47.8982	61.1958	57.9168
346.418	97.989	47.8625	61.1763	57.8878
346.578	97.9841	47.8271	61.1568	57.8585
346.748	97.9783	47.792	61.1375	57.8293
346.917	97.9725	47.7571	61.1181	57.8002
347.073	97.9676	47.7225	61.0989	57.7715
347.241	97.9616	47.6882	61.0797	57.7429
347.409	97.9556	47.6542	61.0606	57.7145
347.579	97.9499	47.6204	61.0416	57.6863
347.738	97.9452	47.5868	61.0227	57.6585
347.923	97.9382	47.5536	61.0039	57.6305
348.097	97.9324	47.5205	60.9851	57.6029
348.233	97.93	47.4877	60.9665	57.5762
348.407	97.9243	47.4552	60.9479	57.549
348.58	97.9185	47.4229	60.9294	57.522
348.741	97.9138	47.3907	60.911	57.4954
348.916	97.9081	47.3589	60.8927	57.4687
349.077	97.9037	47.3272	60.8744	57.4425
349.239	97.8994	47.2958	60.8563	57.4165
349.414	97.8937	47.2646	60.8382	57.3904
349.589	97.8881	47.2336	60.8202	57.3645
349.763	97.8825	47.2028	60.8023	57.3387
349.951	97.8755	47.1721	60.7845	57.3128
350.087	97.8732	47.1418	60.7668	57.288
350.247	97.8685	47.1115	60.7491	57.2629
350.429	97.8615	47.0815	60.7316	57.2375
350.598	97.856	47.0517	60.7141	57.2126
350.744	97.8526	47.0221	60.6967	57.1882
350.901	97.8477	46.9926	60.6794	57.1636
351.068	97.8419	46.9633	60.6622	57.139
351.237	97.8361	46.9343	60.645	57.1146
351.421	97.8285	46.9054	60.6279	57.09
351.594	97.8221	46.8767	60.6109	57.0658
351.73	97.8195	46.8482	60.594	57.0425
351.904	97.8131	46.8199	60.5771	57.0186
352.078	97.8063	46.7918	60.5603	56.9947
352.24	97.8008	46.7639	60.5436	56.9713
352.429	97.7928	46.7363	60.527	56.9476
352.592	97.7877	46.7088	60.5104	56.9246
352.752	97.7827	46.6815	60.4938	56.9017
352.912	97.7775	46.6544	60.4774	56.8791
353.097	97.7699	46.6276	60.461	56.8561
353.269	97.7633	46.601	60.4447	56.8335
353.442	97.7564	46.5747	60.4284	56.811
353.578	97.7537	46.5486	60.4121	56.7896
353.752	97.7469	46.5227	60.396	56.7675
353.913	97.7416	46.4971	60.3798	56.746
354.101	97.7338	46.4717	60.3638	56.7241
354.262	97.7285	46.4466	60.3477	56.703
354.42	97.7232	46.4217	60.3317	56.682
354.577	97.7182	46.3971	60.3158	56.6614
354.756	97.7105	46.3728	60.2999	56.6403
354.924	97.7036	46.3488	60.284	56.6197
355.093	97.6963	46.325	60.2682	56.5992
355.25	97.6901	46.3015	60.2525	56.5792
355.42	97.6823	46.2782	60.2368	56.5591
355.593	97.675	46.2553	60.2211	56.5392
355.729	97.6722	46.2326	60.2054	56.5205
355.902	97.6653	46.2102	60.1898	56.5012
356.088	97.6573	46.1881	60.1742	56.4819
356.236	97.6531	46.1662	60.1586	56.4636
356.41	97.646	46.1446	60.1431	56.4449
356.571	97.6405	46.1233	60.1277	56.4267
356.745	97.6338	46.1022	60.1122	56.4085
356.932	97.6251	46.0814	60.0969	56.3902
357.106	97.6179	46.0609	60.0815	56.3723
357.278	97.6108	46.0406	60.0662	56.3546
357.412	97.608	46.0204	60.0509	56.338
357.581	97.601	46.0006	60.0357	56.3207
357.739	97.5954	45.981	60.0206	56.3039
357.919	97.5871	45.9616	60.0055	56.2867
358.065	97.5828	45.9424	59.9904	56.2704
358.222	97.5773	45.9234	59.9754	56.2542
358.392	97.5705	45.9046	59.9604	56.2378
358.564	97.5639	45.886	59.9455	56.2216
358.748	97.5556	45.8675	59.9307	56.2052
358.908	97.5504	45.8493	59.9159	56.1895
359.094	97.5425	45.8312	59.9012	56.1735
359.23	97.5397	45.8133	59.8865	56.1586
359.405	97.5325	45.7956	59.872	56.143
359.58	97.5251	45.778	59.8574	56.1274
359.754	97.5176	45.7606	59.843	56.112
359.916	97.5115	45.7433	59.8286	56.0969
360.065	97.5071	45.7262	59.8143	56.0824
360.239	97.5001	45.7092	59.8	56.0674
360.425	97.4913	45.6924	59.7858	56.0522
360.599	97.4841	45.6757	59.7718	56.0374
360.772	97.4769	45.6592	59.7577	56.0227
360.908	97.4741	45.6428	59.7437	56.009
361.082	97.467	45.6265	59.7298	55.9946
361.24	97.4608	45.6104	59.716	55.9804
361.421	97.4514	45.5944	59.7022	55.9658
361.589	97.444	45.5785	59.6884	55.9516
361.734	97.4393	45.5629	59.6748	55.9382
361.89	97.433	45.5473	59.6611	55.9244
362.057	97.4252	45.5319	59.6475	55.9106
362.237	97.4163	45.5167	59.634	55.8966
362.407	97.4086	45.5016	59.6205	55.883
362.567	97.4022	45.4867	59.607	55.8698
362.739	97.3946	45.4719	59.5936	55.8565
362.885	97.3899	45.4574	59.5802	55.8439
363.045	97.3834	45.4429	59.5668	55.831
363.229	97.374	45.4287	59.5534	55.8177
363.389	97.3677	45.4146	59.5401	55.8052
363.55	97.3614	45.4007	59.5267	55.7928
363.722	97.3537	45.387	59.5134	55.7803
363.895	97.346	45.3734	59.5001	55.768
364.055	97.3396	45.3601	59.4868	55.756
364.225	97.3316	45.3469	59.4734	55.7439
364.393	97.3236	45.3339	59.4601	55.7319
364.56	97.3157	45.3211	59.4468	55.72
364.738	97.3063	45.3085	59.4335	55.708
364.87	97.3031	45.296	59.4201	55.6975
365.026	97.2966	45.2838	59.4068	55.6863
365.206	97.2868	45.2717	59.3934	55.6747
365.377	97.279	45.2598	59.38	55.6636
365.524	97.2743	45.2481	59.3667	55.6533
365.683	97.2681	45.2365	59.3533	55.6428
365.855	97.2603	45.2252	59.3399	55.6322
366.028	97.2524	45.214	59.3265	55.6217
366.213	97.2428	45.2029	59.3131	55.6109
366.387	97.2345	45.1921	59.2997	55.6006
366.523	97.2311	45.1814	59.2863	55.5913
366.697	97.2226	45.1708	59.2729	55.5811
366.871	97.214	45.1604	59.2595	55.5711
367.03	97.2073	45.1501	59.2462	55.5616
367.189	97.2006	45.14	59.2328	55.5521
367.346	97.1937	45.13	59.2195	55.5428
367.525	97.1838	45.1202	59.2062	55.5329
367.681	97.1775	45.1105	59.1929	55.5239
367.86	97.1678	45.1008	59.1796	55.5142
368.028	97.1598	45.0914	59.1664	55.5051
368.198	97.1515	45.082	59.1532	55.4959
368.333	97.1481	45.0727	59.14	55.4878
368.506	97.1394	45.0635	59.1269	55.4787
368.666	97.1323	45.0545	59.1138	55.47
368.85	97.1218	45.0455	59.1007	55.4608
369.012	97.1151	45.0366	59.0877	55.4523
369.174	97.1086	45.0278	59.0748	55.444
369.335	97.1021	45.0191	59.0618	55.4357
369.521	97.0921	45.0104	59.049	55.4268
369.695	97.0836	45.0019	59.0361	55.4182
369.856	97.0766	44.9934	59.0233	55.41
370.04	97.0666	44.9849	59.0106	55.4013
370.175	97.0632	44.9766	58.9978	55.3939
370.343	97.0545	44.9682	58.9852	55.3855
370.511	97.0458	44.96	58.9725	55.3772
370.679	97.0376	44.9518	58.96	55.369
370.835	97.0308	44.9437	58.9474	55.3611
370.991	97.0238	44.9356	58.9349	55.3532
371.161	97.0148	44.9276	58.9224	55.345
371.321	97.0075	44.9196	58.9099	55.3372
371.505	96.997	44.9116	58.8974	55.3287
371.666	96.9899	44.9037	58.885	55.321
371.851	96.9796	44.8959	58.8725	55.3126
372.012	96.9726	44.888	58.8602	55.305
372.147	96.9691	44.8803	58.8478	55.2981
372.333	96.9589	44.8726	58.8354	55.2898
372.508	96.9502	44.8649	58.823	55.2819
372.657	96.9449	44.8572	58.8107	55.2748
372.83	96.9362	44.8496	58.7983	55.267
372.989	96.9292	44.8421	58.786	55.2595
373.159	96.9201	44.8345	58.7736	55.2516
373.328	96.911	44.827	58.7612	55.2438
373.508	96.9003	44.8195	58.7489	55.2357
373.641	96.8967	44.8121	58.7365	55.2291
373.751	96.8967	44.8047	58.7241	55.2231
373.976	96.8783	44.7974	58.7117	55.2135
374.145	96.8691	44.79	58.6993	55.2058
374.304	96.8619	44.7827	58.6869	55.1986
374.464	96.8547	44.7754	58.6745	55.1913
374.637	96.8455	44.7682	58.662	55.1837
374.811	96.8362	44.761	58.6496	55.176
374.984	96.8267	44.7538	58.6371	55.1684
375.145	96.8194	44.7467	58.6246	55.1612
375.332	96.8081	44.7396	58.6121	55.1532
375.467	96.8043	44.7324	58.5996	55.1468
375.64	96.7951	44.7254	58.5871	55.1393
375.8	96.7876	44.7183	58.5746	55.1322
375.983	96.7762	44.7113	58.562	55.1243
376.14	96.769	44.7043	58.5495	55.1172
376.298	96.7616	44.6973	58.5369	55.1102
376.456	96.7539	44.6904	58.5243	55.1031
376.635	96.7422	44.6834	58.5117	55.0952
376.801	96.7327	44.6766	58.4991	55.0878
376.971	96.7234	44.6697	58.4865	55.0804
377.141	96.7138	44.6628	58.4739	55.073
377.301	96.7061	44.656	58.4612	55.066
377.474	96.6967	44.6492	58.4486	55.0587
377.622	96.691	44.6424	58.4359	55.0521
377.783	96.6834	44.6356	58.4233	55.0452
377.966	96.6719	44.6289	58.4106	55.0375
378.125	96.6639	44.6222	58.3978	55.0306
378.282	96.6561	44.6155	58.3851	55.0236
378.45	96.6463	44.6089	58.3724	55.0164
378.616	96.6363	44.6022	58.3597	55.0091
378.773	96.6283	44.5956	58.3469	55.0022
378.942	96.6183	44.589	58.3341	54.9949
379.113	96.6084	44.5825	58.3214	54.9877
379.285	96.5983	44.5759	58.3085	54.9804
379.422	96.5943	44.5694	58.2958	54.9744
379.608	96.5823	44.5629	58.2829	54.9667
379.77	96.5741	44.5564	58.2701	54.9599
379.932	96.5658	44.5499	58.2572	54.9531
380.095	96.5577	44.5434	58.2444	54.9463
380.282	96.5456	44.537	58.2315	54.9387
380.443	96.5376	44.5305	58.2187	54.932
380.616	96.5273	44.5241	58.2058	54.9248
380.79	96.5169	44.5177	58.1929	54.9175
380.972	96.5047	44.5113	58.18	54.91
381.142	96.4944	44.5048	58.1671	54.9027
381.276	96.4901	44.4984	58.1542	54.8968
381.444	96.4796	44.492	58.1412	54.8895
381.611	96.4695	44.4856	58.1283	54.8824
381.766	96.4614	44.4792	58.1153	54.8756
381.923	96.4535	44.4727	58.1024	54.8689
382.083	96.4454	44.4663	58.0894	54.8621
382.268	96.4331	44.4598	58.0764	54.8545
382.429	96.4253	44.4533	58.0635	54.8477
382.614	96.4131	44.4468	58.0505	54.8401
382.749	96.4088	44.4403	58.0375	54.834
382.923	96.3979	44.4337	58.0245	54.8266
383.084	96.3895	44.4271	58.0115	54.8196
383.258	96.3788	44.4205	57.9984	54.8122
383.444	96.3665	44.4139	57.9854	54.8044
383.591	96.3601	44.4072	57.9723	54.7978
383.763	96.3493	44.4006	57.9593	54.7903
383.921	96.3406	44.3938	57.9462	54.7832
384.102	96.328	44.3871	57.9331	54.7753
384.269	96.3175	44.3803	57.92	54.7677
384.425	96.3093	44.3734	57.9068	54.7606
384.603	96.2966	44.3666	57.8937	54.7526
384.735	96.2925	44.3597	57.8804	54.7463
384.89	96.2843	44.3528	57.8672	54.7391
385.062	96.2735	44.3459	57.8539	54.7314
385.233	96.2631	44.3389	57.8406	54.7238
385.392	96.2549	44.3319	57.8273	54.7165
385.567	96.2445	44.3249	57.8139	54.7088
385.739	96.2342	44.3179	57.8005	54.7012
385.907	96.2238	44.3109	57.787	54.6935
386.063	96.2151	44.3039	57.7735	54.6861
386.242	96.2023	44.2968	57.76	54.6779
386.398	96.1937	44.2897	57.7463	54.6705
386.576	96.1808	44.2827	57.7327	54.6623
386.697	96.1787	44.2756	57.719	54.6562
386.866	96.1677	44.2685	57.7053	54.6484
387.048	96.1546	44.2615	57.6915	54.6401
387.195	96.148	44.2544	57.6776	54.6331
387.354	96.1391	44.2474	57.6638	54.6257
387.54	96.1256	44.2403	57.6498	54.6174
387.713	96.1142	44.2333	57.6359	54.6095
387.883	96.103	44.2263	57.6219	54.6016
388.051	96.0921	44.2193	57.6078	54.5938
388.207	96.0832	44.2123	57.5938	54.5864
388.384	96.0697	44.2053	57.5797	54.5782
388.505	96.0674	44.1983	57.5655	54.5722
388.683	96.0536	44.1914	57.5513	54.5638
388.851	96.0425	44.1844	57.5371	54.556
388.998	96.0357	44.1775	57.5229	54.5492
389.157	96.0267	44.1706	57.5087	54.5418
389.328	96.0156	44.1637	57.4944	54.5341
389.5	96.0042	44.1568	57.4802	54.5263
389.685	95.9904	44.1499	57.4659	54.518
389.858	95.9791	44.1431	57.4516	54.5103
390.029	95.9678	44.1362	57.4373	54.5025
390.163	95.9633	44.1293	57.4231	54.4961
390.336	95.9521	44.1224	57.4088	54.4883
390.496	95.9433	44.1155	57.3946	54.4811
390.679	95.9303	44.1086	57.3803	54.4729
390.835	95.9216	44.1017	57.3661	54.4656
390.991	95.9128	44.0947	57.3519	54.4583
391.146	95.9036	44.0878	57.3376	54.4509
391.323	95.8895	44.0808	57.3235	54.4425
391.488	95.8779	44.0738	57.3093	54.4346
391.656	95.8662	44.0667	57.2952	54.4267
391.788	95.8615	44.0597	57.281	54.42
391.958	95.85	44.0526	57.2669	54.4121
392.115	95.841	44.0455	57.2528	54.4046
392.299	95.8275	44.0383	57.2387	54.3961
392.46	95.8185	44.0311	57.2246	54.3886
392.618	95.8093	44.0239	57.2105	54.381
392.775	95.7999	44.0167	57.1965	54.3733
392.954	95.7853	44.0094	57.1824	54.3646
393.12	95.7738	44.0021	57.1684	54.3564
393.288	95.7619	43.9947	57.1544	54.3482
393.443	95.7524	43.9874	57.1403	54.3404
393.612	95.7402	43.98	57.1262	54.332
393.781	95.7281	43.9726	57.1121	54.3237
393.913	95.7234	43.9651	57.098	54.3168
394.083	95.7119	43.9577	57.0839	54.3085
394.267	95.6977	43.9502	57.0698	54.2997
394.414	95.6904	43.9427	57.0556	54.2923
394.585	95.6782	43.9352	57.0414	54.2838
394.742	95.6687	43.9277	57.0272	54.2759
394.921	95.6541	43.9202	57.0129	54.267
395.077	95.6445	43.9127	56.9986	54.2591
395.243	95.6325	43.9052	56.9842	54.2507
395.41	95.6204	43.8977	56.9698	54.2423
395.52	95.6204	43.8902	56.9553	54.2363
395.714	95.6038	43.8828	56.9408	54.227
395.898	95.5898	43.8753	56.9263	54.2182
396.058	95.5806	43.8679	56.9116	54.2104
396.23	95.5687	43.8604	56.8969	54.2021
396.39	95.5589	43.853	56.8822	54.1942
396.563	95.5469	43.8456	56.8674	54.1859
396.737	95.535	43.8383	56.8525	54.1776
396.897	95.5256	43.8309	56.8376	54.1698
397.069	95.5135	43.8236	56.8226	54.1616
397.255	95.499	43.8163	56.8075	54.1528
397.389	95.4943	43.809	56.7924	54.146
397.559	95.4823	43.8017	56.7772	54.1378
397.728	95.4699	43.7944	56.762	54.1295
397.897	95.4575	43.7872	56.7467	54.1213
398.053	95.4473	43.78	56.7313	54.1135
398.197	95.4398	43.7728	56.7159	54.1062
398.364	95.4274	43.7656	56.7005	54.0979
398.544	95.4129	43.7584	56.685	54.0893
398.714	95.4007	43.7513	56.6694	54.0812
398.886	95.3886	43.7441	56.6538	54.073
399.044	95.3789	43.737	56.6382	54.0653
399.191	95.3715	43.7298	56.6225	54.0581
399.362	95.3591	43.7226	56.6068	54.0499
399.52	95.3491	43.7155	56.591	54.0422
399.688	95.3368	43.7083	56.5752	54.034
399.855	95.3244	43.7012	56.5594	54.0258
400.009	95.3143	43.694	56.5436	54.0181
400.175	95.3016	43.6868	56.5277	54.0098
400.329	95.2918	43.6796	56.5118	54.0021
400.498	95.2793	43.6724	56.4958	53.9938
400.681	95.2639	43.6652	56.4799	53.985
400.814	95.2588	43.658	56.4639	53.9782
401.023	95.2383	43.6508	56.448	53.9683
401.157	95.2333	43.6436	56.432	53.9615
401.327	95.2205	43.6363	56.4159	53.9532
401.483	95.21	43.6291	56.3999	53.9453
401.639	95.1998	43.6218	56.3838	53.9374
401.805	95.1873	43.6145	56.3678	53.9291
401.972	95.1745	43.6072	56.3517	53.9207
402.127	95.1642	43.5999	56.3357	53.9128
402.294	95.1512	43.5926	56.3195	53.9043
402.463	95.1386	43.5853	56.3034	53.8959
402.634	95.1257	43.578	56.2873	53.8875
402.818	95.1103	43.5706	56.2712	53.8786
402.952	95.1053	43.5633	56.255	53.8717
403.111	95.0952	43.5559	56.2388	53.8638
403.294	95.0796	43.5486	56.2226	53.8548
403.462	95.0664	43.5412	56.2064	53.8462
403.606	95.0583	43.5338	56.1902	53.8387
403.762	95.0475	43.5265	56.174	53.8307
403.929	95.0345	43.5191	56.1577	53.8221
404.096	95.0212	43.5117	56.1414	53.8136
404.276	95.0055	43.5043	56.1251	53.8045
404.447	94.9921	43.4969	56.1088	53.7959
404.581	94.9868	43.4895	56.0924	53.7889
404.752	94.9738	43.4821	56.076	53.7804
404.923	94.9607	43.4746	56.0595	53.7719
405.082	94.9502	43.4672	56.043	53.7638
405.241	94.9397	43.4597	56.0265	53.7557
405.399	94.9293	43.4523	56.01	53.7477
405.579	94.9134	43.4448	55.9933	53.7385
405.735	94.9029	43.4373	55.9767	53.7304
405.913	94.8875	43.4298	55.96	53.7213
406.08	94.8742	43.4223	55.9433	53.7127
406.249	94.8607	43.4147	55.9265	53.7039
406.383	94.8554	43.4071	55.9097	53.6968
406.554	94.8418	43.3995	55.8928	53.688
406.714	94.831	43.3919	55.8759	53.6797
406.9	94.815	43.3843	55.8589	53.6704
407.06	94.8041	43.3766	55.8418	53.6621
407.219	94.7931	43.3689	55.8248	53.6537
407.375	94.7821	43.3611	55.8076	53.6453
407.555	94.7656	43.3533	55.7904	53.6358
407.722	94.7518	43.3455	55.7732	53.6268
407.89	94.7377	43.3377	55.7559	53.6177
408.045	94.7265	43.3298	55.7385	53.6091
408.19	94.7181	43.3218	55.7211	53.6011
408.347	94.707	43.3139	55.7037	53.5925
408.518	94.6929	43.3059	55.6862	53.5833
408.69	94.6789	43.2979	55.6687	53.5741
408.85	94.6678	43.2898	55.6511	53.5654
409.008	94.6567	43.2818	55.6334	53.5568
409.178	94.6428	43.2736	55.6157	53.5475
409.358	94.6261	43.2655	55.598	53.5376
409.525	94.6124	43.2573	55.5802	53.5283
409.68	94.6011	43.2492	55.5624	53.5195
409.858	94.5842	43.2409	55.5446	53.5096
410.012	94.5727	43.2327	55.5267	53.5007
410.144	94.5669	43.2245	55.5088	53.493
410.326	94.5498	43.2162	55.4908	53.4829
410.498	94.5352	43.2079	55.4729	53.4734
410.645	94.5264	43.1996	55.4549	53.465
410.816	94.5121	43.1913	55.4368	53.4555
410.975	94.501	43.183	55.4188	53.4466
411.145	94.4873	43.1747	55.4007	53.4372
411.313	94.4735	43.1664	55.3826	53.4278
411.491	94.4559	43.158	55.3644	53.4176
411.624	94.45	43.1497	55.3462	53.4097
411.826	94.4267	43.1413	55.328	53.3984
411.958	94.421	43.133	55.3098	53.3906
412.127	94.4068	43.1246	55.2916	53.3811
412.298	94.3927	43.1163	55.2733	53.3716
412.469	94.3782	43.1079	55.255	53.362
412.603	94.3723	43.0996	55.2367	53.3541
412.776	94.3578	43.0912	55.2184	53.3445
412.949	94.3433	43.0829	55.2	53.3349
413.131	94.3258	43.0745	55.1816	53.3248
413.289	94.3141	43.0661	55.1631	53.3157
413.457	94.2994	43.0577	55.1446	53.306
413.637	94.2818	43.0493	55.1261	53.2958
413.77	94.2758	43.0409	55.1075	53.2879
413.936	94.2606	43.0325	55.0888	53.2781
414.093	94.2485	43.024	55.0702	53.2689
414.251	94.2366	43.0155	55.0514	53.2598
414.411	94.2244	43.0071	55.0326	53.2505
414.596	94.2061	42.9986	55.0137	53.2401
414.769	94.1908	42.99	54.9948	53.2302
414.941	94.1752	42.9815	54.9758	53.2202
415.111	94.1602	42.9729	54.9567	53.2103
415.269	94.1481	42.9643	54.9375	53.2011
415.437	94.1328	42.9556	54.9183	53.191
415.581	94.1236	42.947	54.8989	53.1823
415.737	94.1115	42.9382	54.8795	53.1729
415.916	94.0935	42.9295	54.86	53.1623
416.074	94.0813	42.9207	54.8405	53.1528
416.232	94.0691	42.9119	54.8208	53.1433
416.404	94.0541	42.9029	54.801	53.1332
416.576	94.0392	42.8941	54.7812	53.1231
416.737	94.0269	42.8851	54.7612	53.1135
416.91	94.0115	42.8761	54.7412	53.1032
417.08	93.9962	42.8671	54.7211	53.0929
417.248	93.9809	42.858	54.7009	53.0826
417.381	93.9747	42.849	54.6806	53.0741
417.56	93.956	42.8398	54.6602	53.0631
417.715	93.9434	42.8307	54.6397	53.0532
417.871	93.9308	42.8215	54.6192	53.0433
418.028	93.9181	42.8123	54.5986	53.0335
418.212	93.8987	42.803	54.5779	53.0222
418.372	93.8861	42.7938	54.5571	53.0123
418.544	93.8703	42.7845	54.5363	53.0017
418.717	93.8541	42.7752	54.5154	52.991
418.901	93.8345	42.7659	54.4945	52.9797
419.071	93.818	42.7566	54.4734	52.9689
419.203	93.8113	42.7473	54.4524	52.9601
419.371	93.7949	42.7379	54.4313	52.9494
419.538	93.7785	42.7286	54.4102	52.9386
419.693	93.7656	42.7193	54.3889	52.9285
419.848	93.7526	42.7099	54.3677	52.9184
420.003	93.7396	42.7005	54.3464	52.9084
420.18	93.72	42.6912	54.3251	52.897
420.336	93.7069	42.6818	54.3037	52.8869
420.514	93.6871	42.6725	54.2824	52.8755
420.645	93.6804	42.6632	54.2609	52.8666
420.812	93.6637	42.6539	54.2394	52.8558
420.982	93.6469	42.6445	54.2179	52.845
421.153	93.6298	42.6352	54.1964	52.8341
421.312	93.6163	42.6258	54.1748	52.824
421.497	93.5962	42.6165	54.1531	52.8125
421.631	93.5895	42.6072	54.1315	52.8036
421.815	93.5692	42.5979	54.1097	52.7921
421.972	93.5555	42.5885	54.0879	52.7819
422.152	93.5349	42.5792	54.0661	52.7703
422.319	93.5178	42.5698	54.0442	52.7594
422.489	93.5004	42.5605	54.0222	52.7484
422.621	93.4934	42.5511	54.0002	52.7395
422.79	93.4764	42.5417	53.9781	52.7286
422.949	93.4626	42.5322	53.9559	52.7183
423.121	93.4456	42.5228	53.9337	52.7073
423.293	93.4287	42.5133	53.9113	52.6964
423.453	93.4146	42.5038	53.8889	52.686
423.626	93.3971	42.4943	53.8663	52.6749
423.797	93.3794	42.4848	53.8437	52.6637
423.954	93.3649	42.4752	53.821	52.6531
424.134	93.3432	42.4656	53.7982	52.6411
424.289	93.329	42.4559	53.7752	52.6305
424.455	93.3113	42.4462	53.7522	52.6192
424.587	93.304	42.4365	53.7291	52.61
424.756	93.286	42.4267	53.7058	52.5985
424.938	93.2649	42.4168	53.6824	52.5865
425.085	93.2542	42.407	53.6589	52.5764
425.258	93.2362	42.3971	53.6353	52.5649
425.432	93.2181	42.3871	53.6116	52.5533
425.593	93.2032	42.3771	53.5878	52.5423
425.765	93.1847	42.367	53.5638	52.5306
425.935	93.166	42.357	53.5398	52.5188
426.116	93.1435	42.3469	53.5156	52.5062
426.249	93.136	42.3367	53.4913	52.4966
426.405	93.1211	42.3265	53.467	52.4854
426.585	93.0989	42.3163	53.4425	52.4728
426.754	93.0803	42.306	53.4179	52.4609
426.9	93.0688	42.2957	53.3933	52.4503
427.057	93.0535	42.2854	53.3685	52.439
427.225	93.0347	42.275	53.3437	52.4269
427.393	93.0156	42.2646	53.3188	52.4148
427.563	92.9963	42.2542	53.2938	52.4026
427.748	92.9733	42.2437	53.2687	52.3896
427.921	92.9539	42.2333	53.2436	52.3774
428.095	92.9342	42.2228	53.2184	52.3651
428.231	92.9264	42.2123	53.1932	52.3551
428.406	92.907	42.2017	53.1679	52.3428
428.579	92.8875	42.1912	53.1425	52.3305
428.738	92.8718	42.1807	53.1171	52.3189
428.884	92.86	42.1701	53.0917	52.3081
429.054	92.8401	42.1596	53.0662	52.2957
429.236	92.8162	42.149	53.0406	52.2825
429.406	92.796	42.1385	53.015	52.27
429.579	92.7758	42.1279	52.9894	52.2575
429.714	92.7677	42.1174	52.9638	52.2474
429.889	92.7471	42.1069	52.938	52.2349
430.052	92.7307	42.0963	52.9123	52.2232
430.241	92.7057	42.0858	52.8865	52.2098
430.403	92.6892	42.0753	52.8607	52.1981
430.562	92.6729	42.0648	52.8348	52.1864
430.721	92.6562	42.0544	52.8089	52.1748
430.903	92.631	42.044	52.7829	52.1614
431.072	92.6102	42.0336	52.7569	52.1489
431.242	92.5893	42.0232	52.7309	52.1364
431.413	92.5684	42.0129	52.7048	52.124
431.574	92.5515	42.0026	52.6786	52.1124
431.75	92.5307	41.9923	52.6524	52.1
431.899	92.5182	41.9821	52.6261	52.0893
432.062	92.5013	41.9719	52.5997	52.0777
432.251	92.4756	41.9617	52.5733	52.0644
432.412	92.458	41.9515	52.5468	52.0528
432.571	92.4404	41.9413	52.5203	52.0412
432.742	92.4186	41.9312	52.4937	52.0287
432.913	92.3968	41.9211	52.4669	52.0162
433.071	92.3794	41.911	52.4402	52.0047
433.241	92.3579	41.9008	52.4133	51.9922
433.411	92.3358	41.8907	52.3864	51.9797
433.582	92.3136	41.8806	52.3593	51.9672
433.717	92.3048	41.8704	52.3322	51.9573
433.9	92.2779	41.8602	52.3051	51.9437
434.058	92.2602	41.8499	52.2778	51.932
434.216	92.2424	41.8396	52.2504	51.9202
434.375	92.2245	41.8292	52.223	51.9083
434.549	92.2018	41.8187	52.1955	51.8954
434.738	92.1743	41.8081	52.168	51.8814
434.914	92.1517	41.7975	52.1403	51.8683
435.091	92.1288	41.7866	52.1126	51.8551
435.253	92.1103	41.7757	52.0849	51.8426
435.402	92.0965	41.7645	52.057	51.8309
435.561	92.0782	41.7533	52.0291	51.8183
435.744	92.0507	41.7418	52.0012	51.8036
435.914	92.0275	41.7302	51.9731	51.7896
436.072	92.0091	41.7183	51.9451	51.7764
436.218	91.9955	41.7062	51.9169	51.7641
436.392	91.9723	41.6939	51.8888	51.7496
436.58	91.9442	41.6814	51.8606	51.7339
436.743	91.9252	41.6686	51.8323	51.7199
436.934	91.8965	41.6555	51.804	51.7037
437.108	91.8721	41.6422	51.7756	51.6882
437.242	91.8622	41.6286	51.7472	51.6754
437.412	91.8378	41.6148	51.7188	51.6594
437.583	91.8133	41.6007	51.6902	51.6432
437.743	91.7933	41.5863	51.6617	51.6277
437.913	91.7687	41.5716	51.6331	51.611
438.059	91.7539	41.5566	51.6044	51.5961
438.241	91.7241	41.5414	51.5757	51.5779
438.41	91.6993	41.5258	51.5469	51.5605
438.581	91.6744	41.51	51.518	51.5429
438.739	91.6542	41.494	51.489	51.526
438.909	91.6285	41.4776	51.46	51.5078
439.094	91.5981	41.4609	51.4308	51.4884
439.229	91.588	41.444	51.4015	51.4728
439.403	91.5625	41.4268	51.3721	51.454
439.579	91.5369	41.4093	51.3425	51.4348
439.755	91.5113	41.3915	51.3128	51.4155
439.891	91.5009	41.3735	51.2829	51.399
440.078	91.4699	41.3551	51.2529	51.3781
440.249	91.4438	41.3365	51.2226	51.3579
440.408	91.4228	41.3175	51.1922	51.3385
[truncated: 2,853 more rows]
