# Supplementary material for: Thermogravimetric analysis of the co-combustion of coal and polyvinyl chloride
Source: PLoS One. 2019 Oct 28;14(10):e0224401. doi: 10.1371/journal.pone.0224401 (PMC6816570; doi:10.1371/journal.pone.0224401)
Supplement: S21 Fig — (XLS) [file pone.0224401.s021.xls]

## Sheet: Sheet1
101.518	6.06088e-08
101.715	5.9492e-08
101.949	5.79537e-08
102.226	5.75629e-08
102.533	5.83868e-08
102.849	5.94945e-08
103.15	5.9933e-08
103.429	6.07338e-08
103.709	6.17825e-08
103.99	6.22698e-08
104.273	6.16625e-08
104.56	6.15823e-08
104.83	6.26788e-08
105.074	6.48173e-08
105.292	6.71178e-08
105.522	6.83901e-08
105.761	6.89457e-08
106.005	6.95897e-08
106.22	6.90759e-08
106.383	6.83508e-08
106.538	6.72075e-08
106.757	6.59476e-08
107.078	6.4617e-08
107.418	6.26052e-08
107.691	6.03848e-08
107.864	5.8677e-08
107.967	5.76955e-08
108.094	5.75007e-08
108.312	5.81278e-08
108.616	5.93518e-08
108.94	6.01483e-08
109.239	6.02684e-08
109.533	6.04687e-08
109.816	6.16763e-08
110.09	6.42097e-08
110.3	6.79352e-08
110.444	7.11571e-08
110.565	7.38331e-08
110.74	7.6019e-08
111.004	7.68757e-08
111.292	7.67415e-08
111.56	7.59332e-08
111.782	7.57552e-08
112.015	7.63855e-08
112.298	7.63868e-08
112.579	7.49103e-08
112.792	7.25236e-08
112.921	7.15196e-08
113.033	7.22186e-08
113.215	7.3627e-08
113.489	7.52271e-08
113.804	7.71616e-08
114.101	7.94876e-08
114.349	8.13357e-08
114.575	8.16623e-08
114.779	8.01342e-08
114.965	8.02736e-08
115.15	8.18979e-08
115.366	8.38678e-08
115.65	8.3303e-08
115.954	8.04143e-08
116.26	7.7712e-08
116.55	7.6627e-08
116.841	7.68076e-08
117.122	7.76682e-08
117.387	7.91289e-08
117.633	8.27441e-08
117.858	8.62971e-08
118.081	8.84169e-08
118.328	8.75007e-08
118.553	8.568e-08
118.775	8.47304e-08
119.007	8.47788e-08
119.235	8.48266e-08
119.436	8.50164e-08
119.605	8.56832e-08
119.761	8.73599e-08
119.931	8.89562e-08
120.162	9.01263e-08
120.458	9.04202e-08
120.77	9.12552e-08
121.056	9.30366e-08
121.308	9.51865e-08
121.538	9.68541e-08
121.766	9.78213e-08
121.994	9.77723e-08
122.226	9.76715e-08
122.477	9.76728e-08
122.724	9.6962e-08
122.958	9.6002e-08
123.177	9.55484e-08
123.363	9.6964e-08
123.511	9.97225e-08
123.647	1.02781e-07
123.818	1.04459e-07
124.026	1.04143e-07
124.26	1.02938e-07
124.482	1.01791e-07
124.668	9.97232e-08
124.823	9.79306e-08
124.974	9.79306e-08
125.143	1.00858e-07
125.325	1.05094e-07
125.521	1.0877e-07
125.711	1.10336e-07
125.888	1.12677e-07
126.035	1.17319e-07
126.173	1.23999e-07
126.316	1.30568e-07
126.475	1.34964e-07
126.654	1.37916e-07
126.849	1.40289e-07
127.06	1.40963e-07
127.285	1.38893e-07
127.527	1.34498e-07
127.749	1.30172e-07
127.928	1.2638e-07
128.047	1.23158e-07
128.128	1.19751e-07
128.193	1.17171e-07
128.279	1.16558e-07
128.412	1.19074e-07
128.603	1.23156e-07
128.837	1.26843e-07
129.066	1.30349e-07
129.275	1.32653e-07
129.462	1.34858e-07
129.637	1.37565e-07
129.795	1.41645e-07
129.927	1.46657e-07
130.044	1.50933e-07
130.15	1.54438e-07
130.289	1.5566e-07
130.456	1.54957e-07
130.617	1.52851e-07
130.745	1.50062e-07
130.848	1.47988e-07
130.965	1.4755e-07
131.123	1.49308e-07
131.308	1.5171e-07
131.49	1.53556e-07
131.651	1.55798e-07
131.814	1.5916e-07
131.993	1.64138e-07
132.196	1.69395e-07
132.4	1.75279e-07
132.586	1.80989e-07
132.736	1.8665e-07
132.86	1.90687e-07
132.992	1.92688e-07
133.13	1.9305e-07
133.275	1.92839e-07
133.401	1.90987e-07
133.501	1.88505e-07
133.593	1.84988e-07
133.713	1.82197e-07
133.889	1.79565e-07
134.106	1.7613e-07
134.301	1.7463e-07
134.454	1.75652e-07
134.584	1.79428e-07
134.723	1.82964e-07
134.878	1.8408e-07
135.033	1.83311e-07
135.181	1.83031e-07
135.311	1.83658e-07
135.438	1.84707e-07
135.583	1.87096e-07
135.745	1.9292e-07
135.909	2.00364e-07
136.062	2.06021e-07
136.175	2.09067e-07
136.244	2.10488e-07
136.313	2.1387e-07
136.429	2.20174e-07
136.621	2.27347e-07
136.84	2.33294e-07
137.028	2.38761e-07
137.166	2.43084e-07
137.288	2.43569e-07
137.446	2.39646e-07
137.642	2.34411e-07
137.856	2.31894e-07
138.036	2.32366e-07
138.174	2.34334e-07
138.287	2.35915e-07
138.412	2.37183e-07
138.545	2.38693e-07
138.677	2.38932e-07
138.782	2.38215e-07
138.844	2.3742e-07
138.9	2.39567e-07
138.975	2.45022e-07
139.096	2.525e-07
139.24	2.59509e-07
139.415	2.64935e-07
139.606	2.69654e-07
139.791	2.73989e-07
139.945	2.77243e-07
140.071	2.78363e-07
140.205	2.78539e-07
140.356	2.78112e-07
140.511	2.77686e-07
140.617	2.7829e-07
140.671	2.79239e-07
140.714	2.80707e-07
140.799	2.81573e-07
140.943	2.81747e-07
141.131	2.81836e-07
141.33	2.83917e-07
141.518	2.88451e-07
141.676	2.95141e-07
141.792	3.02536e-07
141.866	3.08934e-07
141.934	3.13662e-07
142.025	3.17599e-07
142.124	3.20453e-07
142.221	3.2332e-07
142.328	3.27225e-07
142.463	3.32844e-07
142.635	3.38132e-07
142.821	3.40412e-07
142.988	3.40699e-07
143.114	3.40511e-07
143.217	3.41751e-07
143.334	3.44331e-07
143.45	3.47402e-07
143.537	3.50005e-07
143.585	3.5194e-07
143.622	3.54074e-07
143.707	3.56505e-07
143.873	3.59139e-07
144.1	3.63647e-07
144.331	3.70561e-07
144.515	3.8045e-07
144.644	3.92205e-07
144.752	4.02793e-07
144.853	4.10592e-07
144.975	4.13315e-07
145.117	4.13317e-07
145.26	4.1154e-07
145.379	4.07993e-07
145.455	4.04461e-07
145.523	4.01666e-07
145.595	4.02595e-07
145.712	4.06532e-07
145.866	4.10906e-07
146.05	4.14149e-07
146.252	4.173e-07
146.442	4.20675e-07
146.597	4.25552e-07
146.699	4.29283e-07
146.765	4.32602e-07
146.822	4.35827e-07
146.888	4.39065e-07
146.981	4.4004e-07
147.094	4.39503e-07
147.209	4.37238e-07
147.308	4.35408e-07
147.394	4.34332e-07
147.493	4.36158e-07
147.617	4.43941e-07
147.754	4.56516e-07
147.874	4.72287e-07
147.948	4.87304e-07
147.983	5.01288e-07
148.01	5.13484e-07
148.056	5.24176e-07
148.138	5.30102e-07
148.246	5.31299e-07
148.363	5.30121e-07
148.471	5.28825e-07
148.552	5.25283e-07
148.622	5.17753e-07
148.703	5.09812e-07
148.832	5.05865e-07
148.999	5.06447e-07
149.169	5.09351e-07
149.314	5.12381e-07
149.416	5.1694e-07
149.487	5.24822e-07
149.528	5.37294e-07
149.537	5.48099e-07
149.53	5.5743e-07
149.54	5.6549e-07
149.59	5.73855e-07
149.699	5.81162e-07
149.841	5.85392e-07
150.01	5.88386e-07
150.186	5.92014e-07
150.363	5.97794e-07
150.521	6.0487e-07
150.632	6.1046e-07
150.703	6.15181e-07
150.736	6.2262e-07
150.761	6.34513e-07
150.794	6.48749e-07
150.855	6.63141e-07
150.952	6.73279e-07
151.082	6.82003e-07
151.228	6.87814e-07
151.363	6.93102e-07
151.478	6.96918e-07
151.575	6.98554e-07
151.644	6.99378e-07
151.71	7.00746e-07
151.758	7.01433e-07
151.806	7.01296e-07
151.885	7.01983e-07
152.009	7.08554e-07
152.166	7.18194e-07
152.311	7.26924e-07
152.43	7.31518e-07
152.499	7.31106e-07
152.537	7.29018e-07
152.567	7.29444e-07
152.594	7.31813e-07
152.613	7.35589e-07
152.659	7.37827e-07
152.746	7.38946e-07
152.869	7.37821e-07
153.022	7.3712e-07
153.174	7.42441e-07
153.31	7.54287e-07
153.414	7.7036e-07
153.495	7.88639e-07
153.566	8.06983e-07
153.649	8.26577e-07
153.757	8.45812e-07
153.876	8.60118e-07
153.982	8.72723e-07
154.056	8.83115e-07
154.104	8.94038e-07
154.147	9.02552e-07
154.196	9.05969e-07
154.254	9.06597e-07
154.333	9.0909e-07
154.423	9.13763e-07
154.517	9.19385e-07
154.616	9.20949e-07
154.712	9.24241e-07
154.817	9.31459e-07
154.918	9.43619e-07
155.016	9.55052e-07
155.113	9.64319e-07
155.207	9.71538e-07
155.301	9.81368e-07
155.386	9.90923e-07
155.477	9.98894e-07
155.579	1.00363e-06
155.704	1.01033e-06
155.863	1.01986e-06
156.032	1.03042e-06
156.155	1.03788e-06
156.202	1.04353e-06
156.195	1.0437e-06
156.197	1.04753e-06
156.258	1.05321e-06
156.381	1.06092e-06
156.519	1.06798e-06
156.627	1.07694e-06
156.714	1.08628e-06
156.809	1.09362e-06
156.924	1.09619e-06
157.034	1.09382e-06
157.088	1.09196e-06
157.094	1.09795e-06
157.099	1.10652e-06
157.155	1.11185e-06
157.288	1.11014e-06
157.472	1.10654e-06
157.659	1.10603e-06
157.813	1.10997e-06
157.935	1.11358e-06
158.033	1.11978e-06
158.122	1.13154e-06
158.209	1.1479e-06
158.276	1.15963e-06
158.325	1.16385e-06
158.372	1.16508e-06
158.455	1.17125e-06
158.58	1.18346e-06
158.733	1.19751e-06
158.876	1.20342e-06
158.974	1.20272e-06
159.017	1.2004e-06
159.039	1.19791e-06
159.068	1.19613e-06
159.114	1.1931e-06
159.178	1.19151e-06
159.247	1.19293e-06
159.341	1.19436e-06
159.468	1.19401e-06
159.635	1.19151e-06
159.826	1.18493e-06
160	1.17679e-06
160.111	1.17202e-06
160.138	1.17149e-06
160.118	1.16973e-06
160.113	1.16603e-06
160.177	1.15988e-06
160.304	1.15724e-06
160.454	1.15795e-06
160.578	1.15918e-06
160.655	1.15463e-06
160.717	1.14677e-06
160.779	1.14276e-06
160.852	1.148e-06
160.926	1.15658e-06
161.005	1.16836e-06
161.113	1.17986e-06
161.233	1.18998e-06
161.358	1.19604e-06
161.489	1.19499e-06
161.634	1.18645e-06
161.785	1.17884e-06
161.908	1.17955e-06
161.993	1.18666e-06
162.032	1.19094e-06
162.074	1.19006e-06
162.163	1.1819e-06
162.288	1.1706e-06
162.419	1.15953e-06
162.525	1.15078e-06
162.615	1.14259e-06
162.701	1.13858e-06
162.806	1.13928e-06
162.922	1.14312e-06
163.021	1.148e-06
163.087	1.15291e-06
163.125	1.15642e-06
163.163	1.15994e-06
163.23	1.16365e-06
163.343	1.16736e-06
163.493	1.16967e-06
163.65	1.17109e-06
163.781	1.16952e-06
163.891	1.16391e-06
164.002	1.15445e-06
164.114	1.14555e-06
164.216	1.13721e-06
164.319	1.13098e-06
164.421	1.1251e-06
164.516	1.11631e-06
164.59	1.10514e-06
164.656	1.0937e-06
164.724	1.08468e-06
164.813	1.07959e-06
164.942	1.07925e-06
165.083	1.08062e-06
165.222	1.07977e-06
165.337	1.0774e-06
165.44	1.07504e-06
165.526	1.07301e-06
165.607	1.07115e-06
165.697	1.07031e-06
165.803	1.07336e-06
165.928	1.08064e-06
166.037	1.08983e-06
166.133	1.09565e-06
166.241	1.09601e-06
166.376	1.09125e-06
166.506	1.08345e-06
166.601	1.07061e-06
166.66	1.05532e-06
166.713	1.04164e-06
166.792	1.03369e-06
166.912	1.02956e-06
167.048	1.02313e-06
167.162	1.01048e-06
167.26	9.95301e-07
167.353	9.80884e-07
167.468	9.71865e-07
167.581	9.64326e-07
167.68	9.57618e-07
167.753	9.51728e-07
167.811	9.47441e-07
167.895	9.40321e-07
168.018	9.30543e-07
168.159	9.19103e-07
168.29	9.07729e-07
168.387	8.98436e-07
168.453	8.92421e-07
168.515	8.91191e-07
168.583	8.9305e-07
168.66	8.95216e-07
168.742	8.95687e-07
168.834	8.93069e-07
168.941	8.90157e-07
169.048	8.85864e-07
169.159	8.78521e-07
169.252	8.72729e-07
169.333	8.72893e-07
169.417	8.76564e-07
169.539	8.75504e-07
169.707	8.6623e-07
169.884	8.49169e-07
170.016	8.31531e-07
170.073	8.17323e-07
170.095	8.07042e-07
170.135	8.01191e-07
170.235	8.00327e-07
170.377	8.02958e-07
170.523	8.03403e-07
170.646	7.95969e-07
170.736	7.8409e-07
170.807	7.72729e-07
170.874	7.66158e-07
170.952	7.64738e-07
171.042	7.66747e-07
171.149	7.7019e-07
171.27	7.71342e-07
171.405	7.66918e-07
171.544	7.5625e-07
171.661	7.42703e-07
171.746	7.32624e-07
171.834	7.28593e-07
171.961	7.30831e-07
172.126	7.37271e-07
172.301	7.4303e-07
172.455	7.42055e-07
172.567	7.32264e-07
172.642	7.15753e-07
172.729	6.98606e-07
172.826	6.84234e-07
172.932	6.75353e-07
173.065	6.7214e-07
173.224	6.74018e-07
173.383	6.77768e-07
173.496	6.77232e-07
173.561	6.70805e-07
173.591	6.65877e-07
173.638	6.63619e-07
173.747	6.65753e-07
173.908	6.67487e-07
174.067	6.72035e-07
174.184	6.78076e-07
174.267	6.83874e-07
174.342	6.83887e-07
174.426	6.74751e-07
174.533	6.63017e-07
174.654	6.54279e-07
174.78	6.50196e-07
174.894	6.48223e-07
174.993	6.48876e-07
175.098	6.53611e-07
175.239	6.58364e-07
175.433	6.58887e-07
175.636	6.54123e-07
175.798	6.46618e-07
175.905	6.41768e-07
175.978	6.4281e-07
176.068	6.44378e-07
176.185	6.44768e-07
176.309	6.42281e-07
176.421	6.36413e-07
176.511	6.28503e-07
176.597	6.20256e-07
176.671	6.16666e-07
176.748	6.16283e-07
176.841	6.16156e-07
176.978	6.17054e-07
177.169	6.16287e-07
177.378	6.16161e-07
177.571	6.13987e-07
177.705	6.12838e-07
177.794	6.12965e-07
177.879	6.16035e-07
177.983	6.19882e-07
178.111	6.20654e-07
178.24	6.20785e-07
178.358	6.21431e-07
178.469	6.22205e-07
178.566	6.18994e-07
178.656	6.14256e-07
178.746	6.11321e-07
178.855	6.10048e-07
178.998	6.08268e-07
179.182	6.04839e-07
179.38	5.9927e-07
179.556	5.96368e-07
179.683	5.93348e-07
179.784	5.8783e-07
179.88	5.79726e-07
179.991	5.76871e-07
180.127	5.77613e-07
180.259	5.81086e-07
180.386	5.83574e-07
180.494	5.88566e-07
180.595	5.95089e-07
180.69	6.02282e-07
180.793	6.04308e-07
180.924	6.02914e-07
181.074	5.98867e-07
181.25	5.97729e-07
181.439	5.94828e-07
181.619	5.90679e-07
181.759	5.84673e-07
181.849	5.81307e-07
181.904	5.7733e-07
181.962	5.73491e-07
182.056	5.68804e-07
182.198	5.66711e-07
182.361	5.67321e-07
182.511	5.71624e-07
182.636	5.76438e-07
182.746	5.80902e-07
182.872	5.84387e-07
183.026	5.85883e-07
183.193	5.84259e-07
183.353	5.82265e-07
183.493	5.7891e-07
183.615	5.76552e-07
183.734	5.72717e-07
183.861	5.68772e-07
184.001	5.63128e-07
184.138	5.56416e-07
184.279	5.50956e-07
184.42	5.47331e-07
184.554	5.47091e-07
184.679	5.48781e-07
184.787	5.49989e-07
184.886	5.4926e-07
184.959	5.4877e-07
185.027	5.47558e-07
185.114	5.45864e-07
185.237	5.45017e-07
185.386	5.46703e-07
185.541	5.50083e-07
185.68	5.52382e-07
185.799	5.52137e-07
185.922	5.49714e-07
186.068	5.49592e-07
186.243	5.51771e-07
186.43	5.53591e-07
186.617	5.52258e-07
186.771	5.48026e-07
186.885	5.44531e-07
186.964	5.40086e-07
187.038	5.34941e-07
187.137	5.2887e-07
187.27	5.22953e-07
187.424	5.17421e-07
187.57	5.10986e-07
187.713	5.02277e-07
187.84	4.91926e-07
187.95	4.82929e-07
188.048	4.76713e-07
188.143	4.73787e-07
188.241	4.73224e-07
188.36	4.71992e-07
188.509	4.69084e-07
188.69	4.62185e-07
188.889	4.53355e-07
189.08	4.43197e-07
189.228	4.34656e-07
189.31	4.26837e-07
189.356	4.20567e-07
189.404	4.16447e-07
189.513	4.12661e-07
189.685	4.07433e-07
189.894	4.00171e-07
190.101	3.93793e-07
190.274	3.89092e-07
190.416	3.86648e-07
190.538	3.87252e-07
190.667	3.89586e-07
190.807	3.91519e-07
190.939	3.91619e-07
191.063	3.87444e-07
191.18	3.79363e-07
191.307	3.69281e-07
191.451	3.60118e-07
191.597	3.53197e-07
191.74	3.50193e-07
191.861	3.51444e-07
191.973	3.5551e-07
192.093	3.58721e-07
192.236	3.59108e-07
192.405	3.56276e-07
192.566	3.53553e-07
192.722	3.52969e-07
192.869	3.54618e-07
193.016	3.57245e-07
193.177	3.58027e-07
193.347	3.54235e-07
193.516	3.44693e-07
193.671	3.30951e-07
193.834	3.15285e-07
194.004	2.99819e-07
194.159	2.86223e-07
194.277	2.76187e-07
194.353	2.69793e-07
194.412	2.65319e-07
194.491	2.60715e-07
194.592	2.54173e-07
194.713	2.48772e-07
194.831	2.45202e-07
194.963	2.43345e-07
195.124	2.41255e-07
195.318	2.36391e-07
195.524	2.31107e-07
195.714	2.26503e-07
195.893	2.22329e-07
196.048	2.17813e-07
196.195	2.13795e-07
196.33	2.10787e-07
196.456	2.08246e-07
196.579	2.03582e-07
196.702	1.96723e-07
196.829	1.89058e-07
196.956	1.8231e-07
197.09	1.77054e-07
197.245	1.73026e-07
197.419	1.68777e-07
197.604	1.63591e-07
197.769	1.5706e-07
197.909	1.49526e-07
198.038	1.41563e-07
198.182	1.35374e-07
198.35	1.30676e-07
198.52	1.26872e-07
198.673	1.23181e-07
198.809	1.2045e-07
198.943	1.18815e-07
199.086	1.17079e-07
199.231	1.14858e-07
199.377	1.11022e-07
199.522	1.06611e-07
199.67	1.0344e-07
199.816	1.00989e-07
199.957	9.86695e-08
200.09	9.59221e-08
200.225	9.29647e-08
200.364	8.91263e-08
200.497	8.42762e-08
200.62	7.89653e-08
200.726	7.44928e-08
200.829	7.11041e-08
200.938	6.94175e-08
201.064	6.8176e-08
201.21	6.59797e-08
201.364	6.23853e-08
201.509	5.81818e-08
201.644	5.46193e-08
201.773	5.19468e-08
201.906	5.01051e-08
202.049	4.83327e-08
202.202	4.56472e-08
202.353	4.20967e-08
202.488	3.86577e-08
202.612	3.56109e-08
202.74	3.2955e-08
202.883	3.0744e-08
203.042	2.87203e-08
203.193	2.62346e-08
203.341	2.33604e-08
203.49	1.9956e-08
203.659	1.68407e-08
203.832	1.41636e-08
203.992	1.24166e-08
204.13	1.10227e-08
204.242	9.63174e-09
204.358	7.95209e-09
204.48	6.0978e-09
204.608	4.26288e-09
204.741	2.83309e-09
204.87	1.76216e-09
204.992	1.04187e-09
205.106	5.70366e-10
205.226	2.76486e-10
205.365	9.56688e-11
205.521	5.97923e-12
205.686	4.04194e-11
205.853	2.68406e-10
206.017	7.1911e-10
206.174	1.27454e-09
206.318	1.78267e-09
206.451	2.25041e-09
206.576	2.92924e-09
206.703	3.9802e-09
206.845	5.66018e-09
207.007	7.95177e-09
207.194	1.06152e-08
207.391	1.36436e-08
207.573	1.68182e-08
207.714	2.03477e-08
207.819	2.45696e-08
207.911	2.97489e-08
208.015	3.62874e-08
208.14	4.27304e-08
208.289	4.94093e-08
208.458	5.59545e-08
208.645	6.32344e-08
208.834	7.17866e-08
209.008	8.25124e-08
209.15	9.48364e-08
209.264	1.07589e-07
209.374	1.20127e-07
209.506	1.31221e-07
209.673	1.41332e-07
209.868	1.52135e-07
210.062	1.64988e-07
210.219	1.79743e-07
210.342	1.96066e-07
210.461	2.12873e-07
210.598	2.29433e-07
210.745	2.46129e-07
210.885	2.6291e-07
211.001	2.80245e-07
211.1	2.98758e-07
211.205	3.19153e-07
211.328	3.42987e-07
211.462	3.68967e-07
211.601	3.96512e-07
211.743	4.2399e-07
211.897	4.51294e-07
212.055	4.77986e-07
212.221	5.07187e-07
212.393	5.3833e-07
212.568	5.74226e-07
212.74	6.14856e-07
212.891	6.59385e-07
213.02	7.04241e-07
213.134	7.47611e-07
213.257	7.89228e-07
213.41	8.32716e-07
213.585	8.79666e-07
213.762	9.32304e-07
213.911	9.88901e-07
214.039	1.05001e-06
214.168	1.10866e-06
214.309	1.16591e-06
214.447	1.22243e-06
214.573	1.28011e-06
214.692	1.34213e-06
214.823	1.40563e-06
214.976	1.47158e-06
215.149	1.53561e-06
215.309	1.59955e-06
215.433	1.66482e-06
215.531	1.73031e-06
215.63	1.79991e-06
215.746	1.87714e-06
215.886	1.96307e-06
216.039	2.05022e-06
216.2	2.13903e-06
216.345	2.22778e-06
216.475	2.31884e-06
216.588	2.41098e-06
216.691	2.50595e-06
216.791	2.60618e-06
216.905	2.70703e-06
217.04	2.81062e-06
217.198	2.91141e-06
217.381	3.0038e-06
217.56	3.09535e-06
217.725	3.19149e-06
217.849	3.29798e-06
217.95	3.41466e-06
218.047	3.54533e-06
218.171	3.68378e-06
218.33	3.82233e-06
218.511	3.96018e-06
218.702	4.09848e-06
218.888	4.23279e-06
219.064	4.3669e-06
219.209	4.49654e-06
219.31	4.62073e-06
219.376	4.74771e-06
219.452	4.875e-06
219.565	5.00181e-06
219.715	5.12326e-06
219.877	5.24655e-06
220.037	5.37889e-06
220.195	5.51942e-06
220.359	5.67694e-06
220.527	5.85285e-06
220.681	6.05111e-06
220.808	6.17069e-06
220.918	6.2692e-06
221.036	6.38038e-06
221.177	6.5092e-06
221.328	6.66459e-06
221.487	6.83613e-06
221.643	7.0089e-06
221.8	7.15713e-06
221.954	7.28004e-06
222.092	7.38233e-06
222.216	7.48331e-06
222.33	7.60196e-06
222.449	7.7377e-06
222.585	7.88999e-06
222.744	8.05144e-06
222.913	8.21099e-06
223.085	8.34908e-06
223.259	8.46086e-06
223.435	8.56322e-06
223.588	8.67644e-06
223.711	8.81675e-06
223.816	8.97938e-06
223.925	9.15955e-06
224.051	9.33933e-06
224.185	9.51309e-06
224.321	9.68619e-06
224.448	9.84948e-06
224.575	1.00003e-05
224.711	1.01529e-05
224.855	1.03136e-05
224.985	1.0478e-05
225.107	1.06461e-05
225.236	1.07988e-05
225.389	1.09315e-05
225.556	1.10531e-05
225.721	1.11972e-05
225.858	1.13484e-05
225.955	1.15179e-05
226.044	1.16955e-05
226.155	1.18827e-05
226.295	1.20815e-05
226.456	1.22898e-05
226.614	1.25024e-05
226.748	1.27091e-05
226.86	1.2926e-05
226.968	1.31647e-05
227.096	1.33976e-05
227.232	1.36057e-05
227.379	1.37816e-05
227.51	1.39363e-05
227.618	1.4089e-05
227.719	1.42687e-05
227.825	1.44642e-05
227.959	1.46673e-05
228.108	1.48768e-05
228.263	1.50821e-05
228.415	1.52769e-05
228.553	1.54571e-05
228.689	1.56304e-05
228.828	1.58098e-05
228.978	1.60215e-05
229.137	1.62662e-05
229.294	1.65136e-05
229.427	1.67457e-05
229.547	1.69556e-05
229.659	1.71525e-05
229.788	1.73474e-05
229.936	1.75573e-05
230.082	1.77769e-05
230.209	1.80064e-05
230.3	1.82523e-05
230.392	1.85054e-05
230.503	1.87524e-05
230.644	1.89741e-05
230.796	1.91948e-05
230.919	1.94175e-05
230.999	1.96673e-05
231.063	1.99334e-05
231.155	2.02039e-05
231.301	2.04878e-05
231.484	2.07805e-05
231.658	2.10853e-05
231.793	2.13748e-05
231.893	2.16417e-05
231.983	2.19129e-05
232.089	2.21893e-05
232.226	2.2483e-05
232.386	2.27674e-05
232.551	2.30361e-05
232.713	2.32906e-05
232.876	2.35554e-05
233.026	2.38109e-05
233.155	2.40588e-05
233.257	2.42935e-05
233.345	2.45276e-05
233.438	2.47793e-05
233.55	2.50486e-05
233.679	2.53214e-05
233.817	2.55891e-05
233.957	2.58668e-05
234.102	2.6159e-05
234.252	2.64471e-05
234.404	2.67578e-05
234.554	2.7096e-05
234.703	2.74777e-05
234.85	2.78874e-05
235.002	2.83061e-05
235.154	2.86957e-05
235.309	2.90666e-05
235.468	2.94241e-05
235.617	2.97861e-05
235.737	3.01684e-05
235.825	3.05746e-05
235.895	3.09684e-05
235.968	3.13187e-05
236.053	3.16205e-05
236.163	3.1904e-05
236.293	3.22054e-05
236.426	3.25509e-05
236.563	3.29066e-05
236.71	3.32906e-05
236.867	3.36918e-05
237.016	3.41071e-05
237.153	3.44991e-05
237.276	3.48685e-05
237.38	3.5241e-05
237.475	3.56441e-05
237.577	3.60915e-05
237.694	3.6545e-05
237.823	3.69759e-05
237.96	3.74116e-05
238.093	3.78521e-05
238.208	3.83065e-05
238.311	3.87489e-05
238.415	3.91801e-05
238.538	3.95976e-05
238.689	4.00384e-05
238.862	4.04641e-05
239.037	4.08745e-05
239.192	4.12944e-05
239.319	4.17404e-05
239.424	4.22092e-05
239.522	4.26724e-05
239.625	4.31421e-05
239.746	4.35795e-05
239.882	4.40387e-05
240.034	4.45249e-05
240.197	4.50149e-05
240.356	4.55128e-05
240.491	4.60421e-05
240.6	4.65906e-05
240.7	4.71423e-05
240.809	4.76771e-05
240.932	4.81997e-05
241.065	4.87149e-05
241.192	4.92639e-05
241.31	4.98069e-05
241.432	5.03425e-05
241.559	5.08588e-05
241.686	5.13927e-05
241.798	5.19295e-05
241.89	5.24894e-05
241.969	5.30526e-05
242.048	5.35946e-05
242.141	5.41355e-05
242.257	5.46995e-05
242.394	5.52789e-05
242.541	5.58944e-05
242.685	5.65439e-05
242.821	5.72142e-05
242.945	5.78899e-05
243.059	5.85526e-05
243.171	5.91723e-05
243.287	5.97668e-05
243.403	6.03904e-05
243.537	6.10821e-05
243.696	6.1791e-05
243.856	6.24825e-05
243.991	6.31194e-05
244.094	6.37126e-05
244.179	6.43354e-05
244.276	6.50132e-05
244.39	6.57559e-05
244.523	6.65229e-05
244.653	6.73004e-05
244.78	6.80615e-05
244.906	6.87408e-05
245.026	6.94012e-05
245.133	7.0055e-05
245.228	7.07552e-05
245.337	7.15046e-05
245.466	7.22723e-05
245.608	7.3038e-05
245.745	7.37984e-05
245.861	7.4551e-05
245.97	7.52991e-05
246.084	7.60524e-05
246.216	7.68312e-05
246.358	7.76545e-05
246.489	7.84954e-05
246.609	7.93593e-05
246.716	8.025e-05
246.821	8.11276e-05
246.933	8.19935e-05
247.054	8.28266e-05
247.186	8.36813e-05
247.322	8.45537e-05
247.466	8.5464e-05
247.616	8.63881e-05
247.755	8.73364e-05
247.881	8.82965e-05
247.991	8.9231e-05
248.098	9.01348e-05
248.21	9.10314e-05
248.331	9.19784e-05
248.454	9.29967e-05
248.575	9.40216e-05
248.693	9.50262e-05
248.804	9.60079e-05
248.911	9.70183e-05
249.022	9.80504e-05
249.141	9.90864e-05
249.267	0.000100119
249.396	0.000101164
249.525	0.000102243
249.643	0.00010331
249.757	0.000104366
249.877	0.000105389
250.007	0.000106437
250.147	0.000107518
250.286	0.000108668
250.413	0.000109841
250.515	0.000111015
250.595	0.0001122
250.672	0.000113377
250.769	0.000114561
250.897	0.000115759
251.043	0.000116954
251.193	0.000118132
251.335	0.000119338
251.471	0.000120607
251.611	0.000121891
251.75	0.000123183
251.87	0.000124401
251.954	0.0001256
252.022	0.000126832
252.103	0.000128146
252.215	0.000129514
252.358	0.00013093
252.507	0.000132384
252.64	0.000133868
252.753	0.000135338
252.864	0.000136689
252.976	0.000137976
253.091	0.000139245
253.204	0.000140588
253.312	0.000142027
253.407	0.000143539
253.488	0.000145111
253.571	0.000146682
253.675	0.000148262
253.817	0.000149759
253.984	0.000151249
254.146	0.000152789
254.273	0.000154427
254.369	0.000156145
254.474	0.000157907
254.606	0.000159666
254.764	0.000161356
254.924	0.00016301
255.06	0.00016464
255.168	0.000166246
255.253	0.000167904
255.331	0.000169618
255.408	0.000171353
255.488	0.000173067
255.58	0.000174783
255.687	0.000176527
255.807	0.000178305
255.932	0.000180125
256.067	0.000181919
256.206	0.000183697
256.347	0.000185494
256.489	0.000187401
256.639	0.0001894
256.783	0.000191449
256.911	0.000193489
257.025	0.000195457
257.127	0.000197422
257.225	0.000199355
257.328	0.000201312
257.442	0.000203255
257.565	0.000205276
257.691	0.000207372
257.814	0.000209473
257.922	0.000211561
258.02	0.000213558
258.112	0.000215525
258.21	0.000217522
258.314	0.000219615
258.428	0.000221772
258.548	0.000223966
258.673	0.00022619
258.811	0.000228453
258.959	0.00023081
259.12	0.000233141
259.296	0.000235477
259.474	0.000237754
259.627	0.000240054
259.733	0.000242375
259.803	0.000244645
259.87	0.000246915
259.962	0.000249211
260.08	0.000251613
260.202	0.000254179
260.314	0.000256849
260.421	0.000259565
260.541	0.000262312
260.687	0.000265166
260.839	0.000268082
260.963	0.000271054
261.042	0.00027397
261.105	0.000276779
261.193	0.00027946
261.335	0.000282098
261.515	0.000284648
261.687	0.000287131
261.819	0.000289564
261.922	0.000291987
262.024	0.00029445
262.147	0.000296958
262.292	0.000299551
262.442	0.000302332
262.586	0.000305368
262.716	0.000308599
262.822	0.000311789
262.905	0.000314927
262.976	0.000318054
263.057	0.000321255
263.155	0.000324526
263.271	0.000327809
263.404	0.000331083
263.538	0.000334316
263.669	0.000337522
263.787	0.000340661
263.898	0.000343789
264.016	0.000346937
264.142	0.000350195
264.276	0.000353448
264.406	0.000356596
264.53	0.000359677
264.64	0.000362724
264.739	0.00036588
264.816	0.000369129
264.891	0.000372516
264.982	0.000376012
265.109	0.000379605
265.263	0.000383194
265.416	0.000386726
265.546	0.000390268
265.645	0.000393827
265.742	0.000397431
265.84	0.00040103
265.942	0.000404692
266.052	0.000408528
266.164	0.000412459
266.284	0.000416452
266.408	0.000420353
266.534	0.000424369
266.656	0.000428494
266.77	0.000432764
266.884	0.000436954
267.005	0.000441032
267.146	0.00044512
267.301	0.000449196
267.456	0.000453187
267.594	0.000456927
267.71	0.000460629
267.812	0.000464405
267.91	0.000468298
268.012	0.000472262
268.123	0.000476174
268.235	0.000480285
268.362	0.000484603
268.494	0.000489069
268.627	0.000493476
268.758	0.000497897
268.886	0.00050243
269.013	0.000507018
269.125	0.000511414
269.231	0.000515577
269.325	0.000519611
269.413	0.000523764
269.515	0.000528096
269.635	0.00053255
269.776	0.000537082
269.92	0.000541768
270.058	0.000546539
270.19	0.000551309
270.321	0.000555984
270.453	0.000560701
270.583	0.000565538
270.707	0.000570561
270.832	0.000575619
270.966	0.000580552
271.104	0.000585324
271.241	0.000590033
271.359	0.000594763
271.457	0.000599584
271.552	0.000604482
271.65	0.000609474
271.756	0.000614499
271.868	0.000619663
271.991	0.000624839
272.122	0.000630057
272.245	0.000635228
272.366	0.000640476
272.478	0.000645743
272.596	0.000650994
272.733	0.00065445
272.896	0.000660995
273.072	0.000667539
273.234	0.000674084
273.374	0.000674084
273.485	0.000680628
273.579	0.000687173
273.68	0.000693717
273.793	0.000700262
273.908	0.000700262
274.004	0.000706806
274.076	0.000713351
274.147	0.000719895
274.236	0.00072644
274.363	0.000732984
274.521	0.000739529
274.687	0.000746073
274.846	0.000752618
274.967	0.000759162
275.063	0.000765707
275.151	0.000772251
275.25	0.000778796
275.377	0.00078534
275.521	0.00078534
275.666	0.000791885
275.786	0.000798429
275.883	0.000804974
275.984	0.000811518
276.103	0.000818063
276.244	0.000824607
276.394	0.000831152
276.527	0.000837696
276.636	0.000844241
276.731	0.000850785
276.829	0.00085733
276.936	0.000863874
277.047	0.000870419
277.16	0.000876963
277.284	0.000883508
277.417	0.000890052
277.558	0.000896597
277.697	0.000903141
277.825	0.000903141
277.946	0.000909686
278.057	0.00091623
278.175	0.000922775
278.299	0.000929319
278.42	0.000935864
278.521	0.000942408
278.61	0.000948953
278.698	0.000955497
278.802	0.000962042
278.93	0.000968586
279.073	0.000975131
279.217	0.00098822
279.359	0.000994764
279.506	0.001
279.649	0.00101
279.787	0.00101
279.926	0.00102
280.054	0.00103
280.175	0.00103
280.283	0.00105
280.389	0.00105
280.504	0.00106
280.632	0.00107
280.767	0.00107
280.887	0.00108
280.999	0.00109
281.113	0.00109
281.23	0.0011
281.351	0.00111
281.465	0.00111
281.563	0.00112
281.659	0.00113
281.777	0.00114
281.935	0.00115
282.108	0.00115
282.272	0.00116
282.404	0.00117
282.497	0.00118
282.589	0.00118
282.705	0.00119
282.845	0.0012
282.977	0.0012
283.089	0.00122
283.19	0.00122
283.291	0.00123
283.401	0.00124
283.524	0.00124
283.647	0.00125
283.763	0.00126
283.884	0.00127
284.013	0.00128
284.158	0.00128
284.313	0.00129
284.467	0.0013
284.601	0.00131
284.708	0.00132
284.813	0.00132
284.931	0.00133
285.071	0.00134
285.214	0.00135
285.34	0.00135
285.452	0.00136
285.566	0.00137
285.695	0.00138
285.828	0.00139
285.951	0.00139
286.056	0.00141
286.152	0.00141
286.266	0.00142
286.406	0.00143
286.561	0.00144
286.707	0.00145
286.828	0.00145
286.925	0.00146
287.013	0.00147
287.105	0.00148
287.218	0.00149
287.354	0.00149
287.494	0.00151
287.631	0.00151
287.754	0.00152
287.872	0.00152
287.987	0.00154
288.112	0.00154
288.258	0.00155
288.415	0.00156
288.57	0.00157
288.717	0.00158
288.852	0.00159
288.981	0.0016
289.112	0.0016
289.242	0.00162
289.367	0.00162
289.478	0.00163
289.584	0.00164
289.694	0.00165
289.801	0.00166
289.904	0.00167
290.003	0.00168
290.105	0.00168
290.214	0.0017
290.341	0.0017
290.477	0.00171
290.616	0.00172
290.749	0.00173
290.881	0.00173
291.015	0.00175
291.145	0.00175
291.276	0.00177
291.412	0.00177
291.555	0.00178
291.696	0.00179
291.816	0.0018
291.908	0.00181
291.984	0.00182
292.08	0.00183
292.212	0.00183
292.375	0.00185
292.539	0.00185
292.681	0.00186
292.804	0.00187
292.926	0.00188
293.064	0.00189
293.215	0.0019
293.365	0.00191
293.494	0.00192
293.603	0.00192
293.702	0.00194
293.802	0.00194
293.909	0.00196
294.018	0.00196
294.132	0.00197
294.252	0.00198
294.376	0.00199
294.496	0.002
294.61	0.00201
294.72	0.00202
294.831	0.00203
294.947	0.00204
295.072	0.00205
295.201	0.00206
295.338	0.00207
295.486	0.00207
295.626	0.00209
295.755	0.00209
295.863	0.0021
295.969	0.00211
296.084	0.00212
296.221	0.00213
296.378	0.00214
296.535	0.00215
296.682	0.00216
296.811	0.00217
296.929	0.00218
297.039	0.00219
297.147	0.0022
297.252	0.00221
297.356	0.00222
297.466	0.00223
297.586	0.00224
297.721	0.00225
297.868	0.00226
298.017	0.00226
298.155	0.00228
298.283	0.00228
298.403	0.00229
298.527	0.0023
298.66	0.00231
298.788	0.00232
298.895	0.00233
298.98	0.00234
299.052	0.00235
299.136	0.00236
299.252	0.00237
299.411	0.00238
299.587	0.00238
299.755	0.0024
299.895	0.0024
300.009	0.00241
300.115	0.00242
300.237	0.00243
300.379	0.00243
300.534	0.00245
300.694	0.00245
300.825	0.00246
300.925	0.00247
301	0.00247
301.083	0.00249
301.187	0.00249
301.323	0.0025
301.48	0.00251
301.642	0.00251
301.796	0.00252
301.939	0.00253
302.066	0.00253
302.168	0.00254
302.267	0.00255
302.369	0.00255
302.481	0.00255
302.605	0.00256
302.746	0.00257
302.904	0.00257
303.062	0.00258
303.208	0.00259
303.331	0.00259
303.436	0.00259
303.531	0.0026
303.628	0.0026
303.734	0.0026
303.845	0.00261
303.964	0.00262
304.083	0.00262
304.215	0.00262
304.364	0.00263
304.528	0.00264
304.692	0.00264
304.83	0.00264
304.949	0.00265
305.054	0.00266
305.159	0.00266
305.272	0.00266
305.387	0.00267
305.508	0.00267
305.625	0.00268
305.743	0.00268
305.858	0.00268
305.973	0.00269
306.095	0.00269
306.215	0.0027
306.332	0.0027
306.445	0.00271
306.559	0.00271
306.683	0.00272
306.817	0.00272
306.953	0.00272
307.088	0.00273
307.224	0.00274
307.363	0.00274
307.502	0.00274
307.634	0.00275
307.762	0.00275
307.886	0.00276
308.014	0.00276
308.143	0.00276
308.271	0.00277
308.397	0.00277
308.524	0.00277
308.656	0.00277
308.792	0.00278
308.932	0.00278
309.066	0.00279
309.192	0.00279
309.311	0.00279
309.427	0.00279
309.535	0.00279
309.633	0.0028
309.724	0.0028
309.82	0.00281
309.94	0.00281
310.083	0.00281
310.235	0.00281
310.387	0.00282
310.542	0.00282
310.693	0.00283
310.832	0.00283
310.947	0.00283
311.055	0.00283
311.172	0.00283
311.306	0.00283
311.441	0.00284
311.554	0.00284
311.646	0.00285
311.744	0.00285
311.877	0.00285
312.034	0.00285
312.189	0.00286
312.334	0.00286
312.467	0.00287
312.585	0.00287
312.69	0.00287
312.78	0.00287
312.861	0.00287
312.95	0.00287
313.068	0.00287
313.202	0.00288
313.335	0.00288
313.458	0.00288
313.58	0.00288
313.709	0.00288
313.849	0.00288
314.001	0.00288
314.145	0.00288
314.277	0.00288
314.399	0.00288
314.52	0.00288
314.636	0.00288
314.745	0.00288
314.851	0.00287
314.957	0.00287
315.068	0.00287
315.191	0.00287
315.331	0.00287
315.475	0.00287
315.616	0.00287
315.752	0.00286
315.88	0.00286
316.001	0.00285
316.123	0.00285
316.247	0.00285
316.371	0.00285
316.49	0.00285
316.611	0.00284
316.739	0.00284
316.868	0.00283
316.989	0.00283
317.102	0.00283
317.209	0.00283
317.324	0.00283
317.447	0.00283
317.583	0.00282
317.718	0.00282
317.85	0.00281
317.98	0.00281
318.102	0.00281
318.22	0.00281
318.324	0.00281
318.425	0.00281
318.534	0.00281
318.657	0.00281
318.797	0.0028
318.941	0.0028
319.086	0.0028
319.222	0.00279
319.356	0.00279
319.488	0.00279
319.604	0.00279
319.704	0.00279
319.8	0.00279
319.913	0.00279
320.052	0.00279
320.207	0.00279
320.349	0.00279
320.463	0.00279
320.556	0.00279
320.648	0.00279
320.76	0.00279
320.893	0.00279
321.039	0.00279
321.179	0.00279
321.309	0.00278
321.437	0.00278
321.565	0.00278
321.693	0.00278
321.821	0.00277
321.941	0.00277
322.05	0.00277
322.152	0.00277
322.257	0.00277
322.37	0.00277
322.486	0.00277
322.617	0.00277
322.763	0.00277
322.913	0.00277
323.062	0.00277
323.195	0.00277
323.312	0.00277
323.42	0.00277
323.533	0.00277
323.66	0.00277
323.784	0.00277
323.891	0.00277
323.986	0.00277
324.081	0.00277
324.185	0.00277
324.303	0.00277
324.431	0.00277
324.563	0.00277
324.687	0.00277
324.812	0.00277
324.933	0.00277
325.056	0.00277
325.181	0.00277
325.311	0.00277
325.447	0.00277
325.584	0.00277
325.724	0.00277
325.861	0.00277
325.999	0.00277
326.137	0.00276
326.27	0.00276
326.397	0.00276
326.516	0.00276
326.633	0.00276
326.749	0.00276
326.867	0.00276
326.988	0.00276
327.108	0.00276
327.23	0.00276
327.358	0.00276
327.484	0.00277
327.605	0.00277
327.719	0.00277
327.827	0.00277
327.945	0.00277
328.08	0.00277
328.224	0.00277
328.358	0.00277
328.473	0.00277
328.572	0.00277
328.665	0.00277
328.779	0.00277
328.922	0.00277
329.075	0.00277
329.222	0.00277
329.35	0.00277
329.461	0.00278
329.568	0.00278
329.689	0.00278
329.821	0.00278
329.944	0.00278
330.053	0.00278
330.155	0.00278
330.26	0.00279
330.371	0.00279
330.498	0.00279
330.632	0.00279
330.778	0.00279
330.932	0.00279
331.084	0.00279
331.218	0.00279
331.328	0.00279
331.423	0.00279
331.517	0.00279
331.615	0.00279
331.723	0.00279
331.837	0.00279
331.952	0.00279
332.066	0.00279
332.188	0.00279
332.327	0.00279
332.477	0.00279
332.63	0.0028
332.771	0.0028
332.883	0.0028
332.978	0.0028
333.074	0.0028
333.188	0.0028
333.317	0.0028
333.45	0.0028
333.577	0.0028
333.7	0.0028
333.832	0.0028
333.975	0.0028
334.13	0.0028
334.274	0.00281
334.392	0.00281
334.489	0.00281
334.575	0.00281
334.667	0.00281
334.773	0.00281
334.895	0.00281
335.027	0.00281
335.161	0.00282
335.287	0.00282
335.417	0.00282
335.551	0.00282
335.692	0.00282
335.831	0.00282
335.965	0.00282
336.088	0.00282
336.199	0.00282
336.313	0.00283
336.433	0.00283
336.558	0.00283
336.688	0.00283
336.817	0.00283
336.935	0.00283
337.049	0.00283
337.168	0.00284
337.302	0.00284
337.436	0.00284
337.561	0.00284
337.665	0.00285
337.755	0.00285
337.861	0.00285
337.999	0.00285
338.163	0.00285
338.32	0.00285
338.449	0.00285
338.548	0.00286
338.636	0.00286
338.739	0.00286
338.87	0.00286
339.012	0.00287
339.14	0.00287
339.246	0.00287
339.339	0.00287
339.43	0.00287
339.542	0.00287
339.682	0.00287
339.84	0.00288
339.993	0.00288
340.12	0.00289
340.225	0.00289
340.326	0.00289
340.446	0.00289
340.591	0.00289
340.738	0.0029
340.867	0.0029
340.97	0.0029
341.062	0.00291
341.167	0.00291
341.29	0.00291
341.422	0.00291
341.548	0.00291
341.668	0.00291
341.79	0.00291
341.916	0.00292
342.043	0.00292
342.163	0.00292
342.268	0.00293
342.37	0.00293
342.477	0.00293
342.589	0.00293
342.704	0.00293
342.821	0.00294
342.948	0.00294
343.089	0.00294
343.243	0.00295
343.398	0.00295
343.541	0.00295
343.664	0.00295
343.77	0.00295
343.867	0.00295
343.963	0.00296
344.065	0.00296
344.179	0.00296
344.304	0.00296
344.442	0.00296
344.591	0.00297
344.737	0.00297
344.867	0.00297
344.973	0.00298
345.064	0.00298
345.159	0.00298
345.272	0.00298
345.405	0.00298
345.553	0.00298
345.7	0.00298
345.84	0.00299
345.97	0.00299
346.089	0.00299
346.203	0.003
346.315	0.003
346.434	0.003
346.557	0.003
346.681	0.00301
346.803	0.00301
346.919	0.00301
347.033	0.00301
347.154	0.00301
347.276	0.00302
347.396	0.00302
347.507	0.00302
347.614	0.00302
347.732	0.00302
347.866	0.00302
348.006	0.00303
348.13	0.00303
348.236	0.00303
348.335	0.00303
348.452	0.00304
348.6	0.00304
348.77	0.00304
348.932	0.00304
349.073	0.00304
349.189	0.00304
349.289	0.00304
349.378	0.00304
349.457	0.00304
349.536	0.00305
349.627	0.00305
349.749	0.00306
349.901	0.00306
350.066	0.00306
350.225	0.00306
350.365	0.00306
350.487	0.00306
350.599	0.00306
350.71	0.00306
350.822	0.00307
350.934	0.00307
351.047	0.00307
351.154	0.00307
351.248	0.00307
351.341	0.00308
351.447	0.00308
351.578	0.00308
351.733	0.00308
351.889	0.00308
352.029	0.00308
352.141	0.00308
352.247	0.00308
352.353	0.00309
352.472	0.00309
352.588	0.00309
352.702	0.00309
352.816	0.0031
352.927	0.0031
353.043	0.0031
353.155	0.0031
353.266	0.0031
353.378	0.00311
353.505	0.00311
353.651	0.00311
353.804	0.00311
353.954	0.00311
354.091	0.00312
354.21	0.00312
354.326	0.00312
354.441	0.00312
354.553	0.00312
354.65	0.00312
354.741	0.00312
354.846	0.00312
354.978	0.00312
355.146	0.00312
355.328	0.00313
355.497	0.00313
355.635	0.00313
355.746	0.00313
355.841	0.00313
355.932	0.00313
356.027	0.00313
356.131	0.00314
356.251	0.00314
356.395	0.00314
356.551	0.00314
356.694	0.00314
356.814	0.00314
356.91	0.00314
357.001	0.00314
357.103	0.00314
357.22	0.00314
357.356	0.00315
357.501	0.00315
357.643	0.00315
357.77	0.00315
357.873	0.00315
357.969	0.00315
358.064	0.00315
358.164	0.00315
358.271	0.00316
358.384	0.00316
358.512	0.00316
358.656	0.00316
358.804	0.00316
358.943	0.00317
359.06	0.00317
[truncated: 4,631 more rows]
