# Supplementary material for: Thermogravimetric analysis of the co-combustion of coal and polyvinyl chloride
Source: PLoS One. 2019 Oct 28;14(10):e0224401. doi: 10.1371/journal.pone.0224401 (PMC6816570; doi:10.1371/journal.pone.0224401)
Supplement: S22 Fig — (XLS) [file pone.0224401.s022.xls]

## Sheet: Sheet1
101.518	8.16897e-08
101.715	8.12229e-08
101.949	7.9622e-08
102.226	7.82407e-08
102.533	7.79857e-08
102.849	7.85183e-08
103.15	7.86377e-08
103.429	7.88128e-08
103.709	7.95e-08
103.99	8.03573e-08
104.273	8.06111e-08
104.56	8.04207e-08
104.83	8.00454e-08
105.074	7.99498e-08
105.292	8.00841e-08
105.522	7.92437e-08
105.761	7.76637e-08
106.005	7.62525e-08
106.22	7.52687e-08
106.383	7.46233e-08
106.538	7.35971e-08
106.757	7.18982e-08
107.078	7.03557e-08
107.418	6.91499e-08
107.691	6.83023e-08
107.864	6.78701e-08
107.967	6.77517e-08
108.094	6.81284e-08
108.312	6.90206e-08
108.616	7.00965e-08
108.94	7.06153e-08
109.239	7.01366e-08
109.533	6.97437e-08
109.816	7.0043e-08
110.09	7.12271e-08
110.3	7.33689e-08
110.444	7.53799e-08
110.565	7.6884e-08
110.74	7.80232e-08
111.004	7.84996e-08
111.292	7.81855e-08
111.56	7.70754e-08
111.782	7.59409e-08
112.015	7.54126e-08
112.298	7.48645e-08
112.579	7.39231e-08
112.792	7.21608e-08
112.921	7.07351e-08
113.033	7.02321e-08
113.215	7.04214e-08
113.489	7.0606e-08
113.804	7.09355e-08
114.101	7.14913e-08
114.349	7.22423e-08
114.575	7.22951e-08
114.779	7.14805e-08
114.965	7.14618e-08
115.15	7.25568e-08
115.366	7.41857e-08
115.65	7.47774e-08
115.954	7.40107e-08
116.26	7.28667e-08
116.55	7.22152e-08
116.841	7.20296e-08
117.122	7.17893e-08
117.387	7.17431e-08
117.633	7.29534e-08
117.858	7.42997e-08
118.081	7.46539e-08
118.328	7.31211e-08
118.553	7.08225e-08
118.775	6.93923e-08
119.007	6.888e-08
119.235	6.89797e-08
119.436	6.94354e-08
119.605	7.0425e-08
119.761	7.19229e-08
119.931	7.33223e-08
120.162	7.41087e-08
120.458	7.41201e-08
120.77	7.44473e-08
121.056	7.53148e-08
121.308	7.62516e-08
121.538	7.67285e-08
121.766	7.67625e-08
121.994	7.63987e-08
122.226	7.59508e-08
122.477	7.58076e-08
122.724	7.527e-08
122.958	7.47812e-08
123.177	7.46168e-08
123.363	7.55036e-08
123.511	7.7368e-08
123.647	7.96071e-08
123.818	8.12517e-08
124.026	8.17408e-08
124.26	8.15152e-08
124.482	8.15743e-08
124.668	8.12426e-08
124.823	8.08205e-08
124.974	8.0805e-08
125.143	8.15428e-08
125.325	8.27597e-08
125.521	8.36772e-08
125.711	8.33477e-08
125.888	8.3338e-08
126.035	8.49064e-08
126.173	8.83775e-08
126.316	9.22697e-08
126.475	9.47914e-08
126.654	9.6526e-08
126.849	9.82473e-08
127.06	9.93003e-08
127.285	9.89443e-08
127.527	9.69153e-08
127.749	9.47219e-08
127.928	9.27223e-08
128.047	9.12463e-08
128.128	8.91198e-08
128.193	8.68836e-08
128.279	8.57388e-08
128.412	8.66952e-08
128.603	8.88332e-08
128.837	9.10898e-08
129.066	9.35609e-08
129.275	9.57357e-08
129.462	9.78442e-08
129.637	1.00279e-07
129.795	1.03185e-07
129.927	1.06368e-07
130.044	1.09004e-07
130.15	1.10715e-07
130.289	1.10746e-07
130.456	1.09581e-07
130.617	1.07724e-07
130.745	1.05454e-07
130.848	1.0381e-07
130.965	1.03596e-07
131.123	1.04847e-07
131.308	1.06165e-07
131.49	1.06783e-07
131.651	1.07468e-07
131.814	1.09191e-07
131.993	1.12251e-07
132.196	1.15569e-07
132.4	1.18993e-07
132.586	1.22451e-07
132.736	1.25971e-07
132.86	1.28388e-07
132.992	1.29277e-07
133.13	1.29449e-07
133.275	1.2973e-07
133.401	1.29479e-07
133.501	1.28939e-07
133.593	1.2745e-07
133.713	1.26103e-07
133.889	1.24877e-07
134.106	1.22786e-07
134.301	1.2169e-07
134.454	1.21842e-07
134.584	1.23479e-07
134.723	1.24957e-07
134.878	1.24845e-07
135.033	1.23612e-07
135.181	1.22836e-07
135.311	1.22828e-07
135.438	1.23338e-07
135.583	1.24891e-07
135.745	1.28567e-07
135.909	1.32985e-07
136.062	1.36166e-07
136.175	1.37928e-07
136.244	1.39155e-07
136.313	1.41951e-07
136.429	1.46801e-07
136.621	1.5195e-07
136.84	1.56221e-07
137.028	1.60047e-07
137.166	1.62756e-07
137.288	1.62977e-07
137.446	1.60507e-07
137.642	1.57539e-07
137.856	1.56372e-07
138.036	1.56634e-07
138.174	1.57189e-07
138.287	1.57199e-07
138.412	1.57538e-07
138.545	1.58629e-07
138.677	1.59273e-07
138.782	1.59457e-07
138.844	1.59718e-07
138.9	1.61755e-07
138.975	1.65452e-07
139.096	1.69718e-07
139.24	1.73051e-07
139.415	1.76111e-07
139.606	1.79318e-07
139.791	1.82438e-07
139.945	1.84038e-07
140.071	1.8361e-07
140.205	1.82726e-07
140.356	1.82095e-07
140.511	1.81924e-07
140.617	1.82572e-07
140.671	1.83629e-07
140.714	1.85756e-07
140.799	1.87527e-07
140.943	1.88394e-07
141.131	1.8811e-07
141.33	1.88603e-07
141.518	1.90773e-07
141.676	1.94502e-07
141.792	1.98621e-07
141.866	2.02239e-07
141.934	2.05104e-07
142.025	2.07897e-07
142.124	2.10059e-07
142.221	2.12074e-07
142.328	2.14347e-07
142.463	2.17767e-07
142.635	2.21347e-07
142.821	2.23393e-07
142.988	2.24158e-07
143.114	2.24405e-07
143.217	2.25075e-07
143.334	2.26469e-07
143.45	2.28173e-07
143.537	2.29359e-07
143.585	2.30083e-07
143.622	2.31102e-07
143.707	2.32965e-07
143.873	2.35428e-07
144.1	2.39039e-07
144.331	2.43484e-07
144.515	2.48855e-07
144.644	2.54937e-07
144.752	2.60393e-07
144.853	2.63968e-07
144.975	2.64827e-07
145.117	2.64829e-07
145.26	2.64906e-07
145.379	2.64477e-07
145.455	2.63853e-07
145.523	2.62872e-07
145.595	2.64237e-07
145.712	2.68107e-07
145.866	2.7296e-07
146.05	2.77145e-07
146.252	2.8049e-07
146.442	2.83434e-07
146.597	2.87001e-07
146.699	2.89315e-07
146.765	2.90404e-07
146.822	2.90597e-07
146.888	2.90821e-07
146.981	2.89985e-07
147.094	2.88516e-07
147.209	2.86023e-07
147.308	2.8407e-07
147.394	2.83251e-07
147.493	2.85177e-07
147.617	2.90978e-07
147.754	2.99292e-07
147.874	3.09313e-07
147.948	3.1848e-07
147.983	3.27037e-07
148.01	3.34785e-07
148.056	3.42198e-07
148.138	3.47305e-07
148.246	3.49522e-07
148.363	3.50142e-07
148.471	3.49867e-07
148.552	3.47647e-07
148.622	3.42705e-07
148.703	3.37288e-07
148.832	3.34345e-07
148.999	3.34509e-07
149.169	3.36758e-07
149.314	3.39311e-07
149.416	3.42511e-07
149.487	3.47697e-07
149.528	3.55836e-07
149.537	3.63638e-07
149.53	3.70722e-07
149.54	3.7733e-07
149.59	3.84044e-07
149.699	3.90154e-07
149.841	3.93966e-07
150.01	3.96354e-07
150.186	3.98497e-07
150.363	4.01627e-07
150.521	4.04879e-07
150.632	4.07078e-07
150.703	4.08419e-07
150.736	4.11532e-07
150.761	4.17172e-07
150.794	4.23821e-07
150.855	4.31259e-07
150.952	4.37254e-07
151.082	4.43464e-07
151.228	4.47972e-07
151.363	4.5131e-07
151.478	4.53147e-07
151.575	4.53953e-07
151.644	4.54639e-07
151.71	4.55778e-07
151.758	4.57027e-07
151.806	4.59066e-07
151.885	4.62151e-07
152.009	4.67851e-07
152.166	4.74304e-07
152.311	4.79663e-07
152.43	4.8344e-07
152.499	4.85501e-07
152.537	4.86948e-07
152.567	4.89344e-07
152.594	4.92644e-07
152.613	4.96309e-07
152.659	4.97727e-07
152.746	4.96922e-07
152.869	4.94397e-07
153.022	4.93094e-07
153.174	4.96217e-07
153.31	5.03502e-07
153.414	5.12992e-07
153.495	5.23591e-07
153.566	5.34315e-07
153.649	5.4527e-07
153.757	5.55678e-07
153.876	5.63325e-07
153.982	5.71096e-07
154.056	5.78842e-07
154.104	5.87617e-07
154.147	5.94886e-07
154.196	5.98751e-07
154.254	6.00814e-07
154.333	6.03772e-07
154.423	6.07545e-07
154.517	6.11071e-07
154.616	6.12002e-07
154.712	6.13673e-07
154.817	6.17522e-07
154.918	6.24486e-07
155.016	6.31173e-07
155.113	6.36846e-07
155.207	6.41164e-07
155.301	6.4668e-07
155.386	6.52012e-07
155.477	6.5719e-07
155.579	6.61461e-07
155.704	6.67612e-07
155.863	6.7558e-07
156.032	6.83763e-07
156.155	6.89618e-07
156.202	6.94185e-07
156.195	6.95312e-07
156.197	6.98477e-07
156.258	7.03047e-07
156.381	7.09364e-07
156.519	7.15205e-07
156.627	7.21003e-07
156.714	7.26287e-07
156.809	7.30288e-07
156.924	7.32165e-07
157.034	7.31785e-07
157.088	7.31869e-07
157.094	7.36136e-07
157.099	7.41594e-07
157.155	7.45328e-07
157.288	7.45264e-07
157.472	7.44224e-07
157.659	7.45578e-07
157.813	7.50275e-07
157.935	7.55867e-07
158.033	7.63574e-07
158.122	7.73943e-07
158.209	7.85852e-07
158.276	7.9335e-07
158.325	7.95688e-07
158.372	7.95725e-07
158.455	7.9786e-07
158.58	8.03347e-07
158.733	8.10129e-07
158.876	8.13741e-07
158.974	8.14782e-07
159.017	8.15086e-07
159.039	8.14881e-07
159.068	8.15038e-07
159.114	8.14587e-07
159.178	8.15473e-07
159.247	8.1762e-07
159.341	8.19616e-07
159.468	8.20592e-07
159.635	8.20385e-07
159.826	8.17091e-07
160	8.12376e-07
160.111	8.08907e-07
160.138	8.07949e-07
160.118	8.06581e-07
160.113	8.05193e-07
160.177	8.04608e-07
160.304	8.07717e-07
160.454	8.13834e-07
160.578	8.19974e-07
160.655	8.22527e-07
160.717	8.22598e-07
160.779	8.2426e-07
160.852	8.29316e-07
160.926	8.34514e-07
161.005	8.4062e-07
161.113	8.46524e-07
161.233	8.50853e-07
161.358	8.51479e-07
161.489	8.4801e-07
161.634	8.41843e-07
161.785	8.37832e-07
161.908	8.39283e-07
161.993	8.44322e-07
162.032	8.48352e-07
162.074	8.50729e-07
162.163	8.50736e-07
162.288	8.48392e-07
162.419	8.45639e-07
162.525	8.43713e-07
162.615	8.42206e-07
162.701	8.42639e-07
162.806	8.44564e-07
162.922	8.47779e-07
163.021	8.51808e-07
163.087	8.56627e-07
163.125	8.61146e-07
163.163	8.6513e-07
163.23	8.68899e-07
163.343	8.7366e-07
163.493	8.79261e-07
163.65	8.85223e-07
163.781	8.8958e-07
163.891	8.90147e-07
164.002	8.88071e-07
164.114	8.85245e-07
164.216	8.82537e-07
164.319	8.80467e-07
164.421	8.77802e-07
164.516	8.73226e-07
164.59	8.6753e-07
164.656	8.61431e-07
164.724	8.56378e-07
164.813	8.53807e-07
164.942	8.56005e-07
165.083	8.60262e-07
165.222	8.62965e-07
165.337	8.6332e-07
165.44	8.61859e-07
165.526	8.59976e-07
165.607	8.59099e-07
165.697	8.59492e-07
165.803	8.62555e-07
165.928	8.67408e-07
166.037	8.72911e-07
166.133	8.75729e-07
166.241	8.75675e-07
166.376	8.74968e-07
166.506	8.74944e-07
166.601	8.7366e-07
166.66	8.7182e-07
166.713	8.70896e-07
166.792	8.73603e-07
166.912	8.78299e-07
167.048	8.79931e-07
167.162	8.77488e-07
167.26	8.72845e-07
167.353	8.68816e-07
167.468	8.66906e-07
167.581	8.63965e-07
167.68	8.60473e-07
167.753	8.58111e-07
167.811	8.57431e-07
167.895	8.55523e-07
168.018	8.50668e-07
168.159	8.45519e-07
168.29	8.41831e-07
168.387	8.41094e-07
168.453	8.4191e-07
168.515	8.44594e-07
168.583	8.48247e-07
168.66	8.53019e-07
168.742	8.56751e-07
168.834	8.58195e-07
168.941	8.58298e-07
169.048	8.58353e-07
169.159	8.57739e-07
169.252	8.58363e-07
169.333	8.61164e-07
169.417	8.65254e-07
169.539	8.64726e-07
169.707	8.60972e-07
169.884	8.53572e-07
170.016	8.4659e-07
170.073	8.41276e-07
170.095	8.38828e-07
170.135	8.38974e-07
170.235	8.4116e-07
170.377	8.43554e-07
170.523	8.42938e-07
170.646	8.38139e-07
170.736	8.33725e-07
170.807	8.30538e-07
170.874	8.2883e-07
170.952	8.27422e-07
171.042	8.27229e-07
171.149	8.28953e-07
171.27	8.31023e-07
171.405	8.29879e-07
171.544	8.26213e-07
171.661	8.22971e-07
171.746	8.23323e-07
171.834	8.25349e-07
171.961	8.28122e-07
172.126	8.32141e-07
172.301	8.37577e-07
172.455	8.41469e-07
172.567	8.41145e-07
172.642	8.34131e-07
172.729	8.24365e-07
172.826	8.15552e-07
172.932	8.09721e-07
173.065	8.07292e-07
173.224	8.07235e-07
173.383	8.08735e-07
173.496	8.08956e-07
173.561	8.05909e-07
173.591	8.03047e-07
173.638	8.00889e-07
173.747	7.99684e-07
173.908	7.97686e-07
174.067	7.98476e-07
174.184	8.01634e-07
174.267	8.04211e-07
174.342	8.02875e-07
174.426	7.95573e-07
174.533	7.88108e-07
174.654	7.83516e-07
174.78	7.817e-07
174.894	7.78951e-07
174.993	7.76459e-07
175.098	7.7763e-07
175.239	7.82169e-07
175.433	7.85578e-07
175.636	7.87214e-07
175.798	7.87226e-07
175.905	7.88213e-07
175.978	7.90992e-07
176.068	7.91479e-07
176.185	7.88596e-07
176.309	7.84452e-07
176.421	7.81456e-07
176.511	7.79647e-07
176.597	7.76628e-07
176.671	7.74318e-07
176.748	7.71144e-07
176.841	7.66968e-07
176.978	7.63444e-07
177.169	7.5984e-07
177.378	7.56794e-07
177.571	7.54133e-07
177.705	7.5375e-07
177.794	7.55214e-07
177.879	7.58692e-07
177.983	7.62607e-07
178.111	7.64312e-07
178.24	7.65663e-07
178.358	7.67366e-07
178.469	7.69144e-07
178.566	7.68202e-07
178.656	7.66092e-07
178.746	7.63893e-07
178.855	7.61148e-07
178.998	7.56725e-07
179.182	7.51591e-07
179.38	7.4547e-07
179.556	7.41598e-07
179.683	7.37788e-07
179.784	7.31535e-07
179.88	7.22985e-07
179.991	7.17243e-07
180.127	7.14379e-07
180.259	7.14458e-07
180.386	7.15715e-07
180.494	7.18978e-07
180.595	7.22289e-07
180.69	7.25419e-07
180.793	7.25684e-07
180.924	7.24174e-07
181.074	7.21254e-07
181.25	7.20316e-07
181.439	7.19815e-07
181.619	7.2016e-07
181.759	7.20166e-07
181.849	7.20412e-07
181.904	7.18337e-07
181.962	7.14479e-07
182.056	7.09046e-07
182.198	7.03221e-07
182.361	6.98006e-07
182.511	6.95424e-07
182.636	6.95206e-07
182.746	6.96182e-07
182.872	6.95781e-07
183.026	6.92013e-07
183.193	6.856e-07
183.353	6.79257e-07
183.493	6.7412e-07
183.615	6.70074e-07
183.734	6.6551e-07
183.861	6.61183e-07
184.001	6.56495e-07
184.138	6.50186e-07
184.279	6.43606e-07
184.42	6.3744e-07
184.554	6.33175e-07
184.679	6.30737e-07
184.787	6.29222e-07
184.886	6.28371e-07
184.959	6.28774e-07
185.027	6.28889e-07
185.114	6.2812e-07
185.237	6.267e-07
185.386	6.26577e-07
185.541	6.26892e-07
185.68	6.255e-07
185.799	6.23261e-07
185.922	6.21976e-07
186.068	6.23242e-07
186.243	6.24065e-07
186.43	6.21707e-07
186.617	6.1477e-07
186.771	6.06016e-07
186.885	5.98917e-07
186.964	5.92717e-07
187.038	5.87738e-07
187.137	5.84056e-07
187.27	5.8173e-07
187.424	5.78823e-07
187.57	5.72553e-07
187.713	5.63408e-07
187.84	5.5354e-07
187.95	5.46162e-07
188.048	5.42199e-07
188.143	5.41306e-07
188.241	5.42244e-07
188.36	5.41979e-07
188.509	5.38759e-07
188.69	5.31057e-07
188.889	5.21239e-07
189.08	5.11944e-07
189.228	5.05742e-07
189.31	5.02218e-07
189.356	5.01079e-07
189.404	5.00886e-07
189.513	4.98432e-07
189.685	4.91976e-07
189.894	4.8195e-07
190.101	4.72184e-07
190.274	4.64356e-07
190.416	4.59775e-07
190.538	4.58942e-07
190.667	4.60919e-07
190.807	4.63354e-07
190.939	4.63214e-07
191.063	4.58564e-07
191.18	4.52292e-07
191.307	4.4588e-07
191.451	4.41572e-07
191.597	4.38363e-07
191.74	4.38349e-07
191.861	4.41237e-07
191.973	4.45599e-07
192.093	4.47384e-07
192.236	4.4428e-07
192.405	4.38447e-07
192.566	4.33763e-07
192.722	4.31956e-07
192.869	4.32153e-07
193.016	4.33848e-07
193.177	4.36002e-07
193.347	4.35625e-07
193.516	4.30522e-07
193.671	4.21169e-07
193.834	4.09754e-07
194.004	3.99414e-07
194.159	3.9225e-07
194.277	3.87253e-07
194.353	3.83849e-07
194.412	3.80463e-07
194.491	3.75778e-07
194.592	3.69277e-07
194.713	3.63285e-07
194.831	3.60001e-07
194.963	3.58832e-07
195.124	3.57626e-07
195.318	3.55255e-07
195.524	3.52045e-07
195.714	3.49446e-07
195.893	3.46341e-07
196.048	3.43418e-07
196.195	3.41236e-07
196.33	3.40682e-07
196.456	3.40671e-07
196.579	3.38364e-07
196.702	3.34607e-07
196.829	3.3059e-07
196.956	3.27128e-07
197.09	3.23046e-07
197.245	3.19091e-07
197.419	3.15668e-07
197.604	3.12329e-07
197.769	3.0806e-07
197.909	3.02636e-07
198.038	2.96196e-07
198.182	2.91709e-07
198.35	2.88006e-07
198.52	2.83892e-07
198.673	2.78901e-07
198.809	2.76349e-07
198.943	2.75712e-07
199.086	2.7601e-07
199.231	2.75682e-07
199.377	2.75368e-07
199.522	2.75291e-07
199.67	2.76145e-07
199.816	2.75521e-07
199.957	2.73728e-07
200.09	2.70734e-07
200.225	2.6868e-07
200.364	2.65497e-07
200.497	2.613e-07
200.62	2.56173e-07
200.726	2.52469e-07
200.829	2.49145e-07
200.938	2.46815e-07
201.064	2.44424e-07
201.21	2.42446e-07
201.364	2.40673e-07
201.509	2.39905e-07
201.644	2.39677e-07
201.773	2.39816e-07
201.906	2.40061e-07
202.049	2.39621e-07
202.202	2.37542e-07
202.353	2.34848e-07
202.488	2.31722e-07
202.612	2.29175e-07
202.74	2.26309e-07
202.883	2.2365e-07
203.042	2.20477e-07
203.193	2.1666e-07
203.341	2.13083e-07
203.49	2.09878e-07
203.659	2.08063e-07
203.832	2.07192e-07
203.992	2.06661e-07
204.13	2.05623e-07
204.242	2.04674e-07
204.358	2.03302e-07
204.48	2.01658e-07
204.608	2.00333e-07
204.741	2.00152e-07
204.87	2.00786e-07
204.992	2.01221e-07
205.106	2.00871e-07
205.226	1.99828e-07
205.365	1.99683e-07
205.521	2.00425e-07
205.686	2.01105e-07
205.853	2.00747e-07
206.017	1.9946e-07
206.174	1.98499e-07
206.318	1.97166e-07
206.451	1.95556e-07
206.576	1.93728e-07
206.703	1.92161e-07
206.845	1.91084e-07
207.007	1.90018e-07
207.194	1.88332e-07
207.391	1.86252e-07
207.573	1.84744e-07
207.714	1.84444e-07
207.819	1.85723e-07
207.911	1.88392e-07
208.015	1.91571e-07
208.14	1.94088e-07
208.289	1.95287e-07
208.458	1.9571e-07
208.645	1.96058e-07
208.834	1.977e-07
209.008	2.00809e-07
209.15	2.05367e-07
209.264	2.10944e-07
209.374	2.16524e-07
209.506	2.20778e-07
209.673	2.23749e-07
209.868	2.27424e-07
210.062	2.32846e-07
210.219	2.40142e-07
210.342	2.49416e-07
210.461	2.59586e-07
210.598	2.69474e-07
210.745	2.78771e-07
210.885	2.86562e-07
211.001	2.93242e-07
211.1	2.99849e-07
211.205	3.07833e-07
211.328	3.18539e-07
211.462	3.31858e-07
211.601	3.47592e-07
211.743	3.6431e-07
211.897	3.80621e-07
212.055	3.95567e-07
212.221	4.10735e-07
212.393	4.27021e-07
212.568	4.46719e-07
212.74	4.69854e-07
212.891	4.95508e-07
213.02	5.20672e-07
213.134	5.43351e-07
213.257	5.62969e-07
213.41	5.82099e-07
213.585	6.02451e-07
213.762	6.2603e-07
213.911	6.52484e-07
214.039	6.82736e-07
214.168	7.12943e-07
214.309	7.43074e-07
214.447	7.72751e-07
214.573	8.0237e-07
214.692	8.3481e-07
214.823	8.68733e-07
214.976	9.04642e-07
215.149	9.39396e-07
215.309	9.73098e-07
215.433	1.00738e-06
215.531	1.04203e-06
215.63	1.07913e-06
215.746	1.12032e-06
215.886	1.16652e-06
216.039	1.21377e-06
216.2	1.26211e-06
216.345	1.30964e-06
216.475	1.35766e-06
216.588	1.40598e-06
216.691	1.45621e-06
216.791	1.50989e-06
216.905	1.56437e-06
217.04	1.62028e-06
217.198	1.67431e-06
217.381	1.72318e-06
217.56	1.77122e-06
217.725	1.82166e-06
217.849	1.87848e-06
217.95	1.94149e-06
218.047	2.01259e-06
218.171	2.08804e-06
218.33	2.1639e-06
218.511	2.23977e-06
218.702	2.31585e-06
218.888	2.38954e-06
219.064	2.46254e-06
219.209	2.53285e-06
219.31	2.60058e-06
219.376	2.67012e-06
219.452	2.73988e-06
219.565	2.80922e-06
219.715	2.87551e-06
219.877	2.9425e-06
220.037	3.01415e-06
220.195	3.09017e-06
220.359	3.17592e-06
220.527	3.27226e-06
220.681	3.38161e-06
220.808	3.44749e-06
220.918	3.50133e-06
221.036	3.5617e-06
221.177	3.63162e-06
221.328	3.71652e-06
221.487	3.8107e-06
221.643	3.90586e-06
221.8	3.98744e-06
221.954	4.05464e-06
222.092	4.11009e-06
222.216	4.16485e-06
222.33	4.22955e-06
222.449	4.30388e-06
222.585	4.38755e-06
222.744	4.47637e-06
222.913	4.56396e-06
223.085	4.63951e-06
223.259	4.70028e-06
223.435	4.75592e-06
223.588	4.81775e-06
223.711	4.89494e-06
223.816	4.98465e-06
223.925	5.08408e-06
224.051	5.18318e-06
224.185	5.27889e-06
224.321	5.37424e-06
224.448	5.46429e-06
224.575	5.54757e-06
224.711	5.63193e-06
224.855	5.72091e-06
224.985	5.81199e-06
225.107	5.90515e-06
225.236	5.9898e-06
225.389	6.06347e-06
225.556	6.13096e-06
225.721	6.21106e-06
225.858	6.29512e-06
225.955	6.38932e-06
226.044	6.48801e-06
226.155	6.59211e-06
226.295	6.70278e-06
226.456	6.8189e-06
226.614	6.93767e-06
226.748	7.05328e-06
226.86	7.17471e-06
226.968	7.30825e-06
227.096	7.43869e-06
227.232	7.55566e-06
227.379	7.65512e-06
227.51	7.74328e-06
227.618	7.83034e-06
227.719	7.93245e-06
227.825	8.04326e-06
227.959	8.15854e-06
228.108	8.27785e-06
228.263	8.39566e-06
228.415	8.50816e-06
228.553	8.61277e-06
228.689	8.71345e-06
228.828	8.81694e-06
228.978	8.93804e-06
229.137	9.07773e-06
229.294	9.21962e-06
229.427	9.35374e-06
229.547	9.47605e-06
229.659	9.59138e-06
229.788	9.70554e-06
229.936	9.82802e-06
230.082	9.9559e-06
230.209	1.00895e-05
230.3	1.02326e-05
230.392	1.03804e-05
230.503	1.05261e-05
230.644	1.06585e-05
230.796	1.07909e-05
230.919	1.09244e-05
230.999	1.10729e-05
231.063	1.12302e-05
231.155	1.13908e-05
231.301	1.15596e-05
231.484	1.1735e-05
231.658	1.19188e-05
231.793	1.20956e-05
231.893	1.22599e-05
231.983	1.24261e-05
232.089	1.25945e-05
232.226	1.27732e-05
232.386	1.2948e-05
232.551	1.31162e-05
232.713	1.32779e-05
232.876	1.3447e-05
233.026	1.361e-05
233.155	1.37683e-05
233.257	1.3919e-05
233.345	1.40698e-05
233.438	1.42319e-05
233.55	1.44044e-05
233.679	1.45797e-05
233.817	1.47514e-05
233.957	1.49287e-05
234.102	1.51144e-05
234.252	1.52981e-05
234.404	1.54957e-05
234.554	1.57113e-05
234.703	1.59543e-05
234.85	1.62132e-05
235.002	1.64776e-05
235.154	1.6726e-05
235.309	1.69648e-05
235.468	1.71966e-05
235.617	1.74318e-05
235.737	1.76803e-05
235.825	1.79423e-05
235.895	1.81983e-05
235.968	1.84292e-05
236.053	1.86302e-05
236.163	1.88207e-05
236.293	1.90228e-05
236.426	1.92531e-05
236.563	1.94928e-05
236.71	1.97533e-05
236.867	2.0026e-05
237.016	2.03067e-05
237.153	2.05743e-05
237.276	2.08294e-05
237.38	2.10848e-05
237.475	2.13571e-05
237.577	2.16523e-05
237.694	2.1949e-05
237.823	2.22341e-05
237.96	2.2522e-05
238.093	2.28124e-05
238.208	2.31086e-05
238.311	2.33988e-05
238.415	2.3686e-05
238.538	2.39687e-05
238.689	2.42703e-05
238.862	2.45704e-05
239.037	2.48701e-05
239.192	2.51464e-05
239.319	2.54296e-05
239.424	2.573e-05
239.522	2.60337e-05
239.625	2.63507e-05
239.746	2.66556e-05
239.882	2.6973e-05
240.034	2.72965e-05
240.197	2.7613e-05
240.356	2.79263e-05
240.491	2.82566e-05
240.6	2.8604e-05
240.7	2.89593e-05
240.809	2.93112e-05
240.932	2.96597e-05
241.065	3.00035e-05
241.192	3.03581e-05
241.31	3.06999e-05
241.432	3.10342e-05
241.559	3.13617e-05
241.686	3.17088e-05
241.798	3.20656e-05
241.89	3.24416e-05
241.969	3.28193e-05
242.048	3.31831e-05
242.141	3.35459e-05
242.257	3.39181e-05
242.394	3.42943e-05
242.541	3.46911e-05
242.685	3.51097e-05
242.821	3.55413e-05
242.945	3.59771e-05
243.059	3.64001e-05
243.171	3.67921e-05
243.287	3.7166e-05
243.403	3.75642e-05
243.537	3.80028e-05
243.696	3.84576e-05
243.856	3.89057e-05
243.991	3.9327e-05
244.094	3.97282e-05
244.179	4.01493e-05
244.276	4.06025e-05
244.39	4.10895e-05
244.523	4.15938e-05
244.653	4.21117e-05
244.78	4.26185e-05
244.906	4.30709e-05
245.026	4.3501e-05
245.133	4.39199e-05
245.228	4.43638e-05
245.337	4.48447e-05
245.466	4.53415e-05
245.608	4.584e-05
245.745	4.63379e-05
245.861	4.68299e-05
245.97	4.73156e-05
246.084	4.77989e-05
246.216	4.82938e-05
246.358	4.88156e-05
246.489	4.9359e-05
246.609	4.99271e-05
246.716	5.0511e-05
246.821	5.10821e-05
246.933	5.16385e-05
247.054	5.21722e-05
247.186	5.27171e-05
247.322	5.32772e-05
247.466	5.38619e-05
247.616	5.44578e-05
247.755	5.50732e-05
247.881	5.56976e-05
247.991	5.63057e-05
248.098	5.68876e-05
248.21	5.7465e-05
248.331	5.80712e-05
248.454	5.87268e-05
248.575	5.93919e-05
248.693	6.00474e-05
248.804	6.0695e-05
248.911	6.13618e-05
249.022	6.2045e-05
249.141	6.27248e-05
249.267	6.33946e-05
249.396	6.40724e-05
249.525	6.47718e-05
249.643	6.54702e-05
249.757	6.6159e-05
249.877	6.68244e-05
250.007	6.74976e-05
250.147	6.81938e-05
250.286	6.89241e-05
250.413	6.9665e-05
250.515	7.04015e-05
250.595	7.11436e-05
250.672	7.1888e-05
250.769	7.26425e-05
250.897	7.34063e-05
251.043	7.41664e-05
251.193	7.49203e-05
251.335	7.56958e-05
251.471	7.65044e-05
251.611	7.73294e-05
251.75	7.81685e-05
251.87	7.89827e-05
251.954	7.97969e-05
252.022	8.06322e-05
252.103	8.15026e-05
252.215	8.2396e-05
252.358	8.33114e-05
252.507	8.42495e-05
252.64	8.52117e-05
252.753	8.61742e-05
252.864	8.70668e-05
252.976	8.79077e-05
253.091	8.87216e-05
253.204	8.95691e-05
253.312	9.04768e-05
253.407	9.14412e-05
253.488	9.24424e-05
253.571	9.34531e-05
253.675	9.44751e-05
253.817	9.54565e-05
253.984	9.64251e-05
254.146	9.74138e-05
254.273	9.84574e-05
254.369	9.9557e-05
254.474	0.000100697
254.606	0.000101837
254.764	0.000102931
254.924	0.000104007
255.06	0.000105071
255.168	0.000106127
255.253	0.000107207
255.331	0.000108315
255.408	0.000109428
255.488	0.000110539
255.58	0.000111646
255.687	0.000112762
255.807	0.000113901
255.932	0.000115072
256.067	0.000116238
256.206	0.000117392
256.347	0.00011856
256.489	0.000119776
256.639	0.000121052
256.783	0.000122365
256.911	0.000123674
257.025	0.000124947
257.127	0.000126229
257.225	0.000127501
257.328	0.000128787
257.442	0.000130059
257.565	0.000131369
257.691	0.000132719
257.814	0.000134084
257.922	0.000135439
258.02	0.000136741
258.112	0.00013802
258.21	0.000139322
258.314	0.000140678
258.428	0.000142077
258.548	0.000143499
258.673	0.00014493
258.811	0.000146381
258.959	0.000147893
259.12	0.000149397
259.296	0.000150916
259.474	0.000152415
259.627	0.000153934
259.733	0.000155467
259.803	0.000156967
259.87	0.000158451
259.962	0.000159941
260.08	0.000161499
260.202	0.000163174
260.314	0.000164912
260.421	0.00016667
260.541	0.000168425
260.687	0.000170223
260.839	0.000172067
260.963	0.000173962
261.042	0.000175849
261.105	0.000177686
261.193	0.000179455
261.335	0.000181195
261.515	0.000182856
261.687	0.000184473
261.819	0.00018606
261.922	0.000187659
262.024	0.000189297
262.147	0.000190967
262.292	0.000192683
262.442	0.000194502
262.586	0.00019646
262.716	0.000198524
262.822	0.000200566
262.905	0.00020259
262.976	0.000204623
263.057	0.000206704
263.155	0.000208833
263.271	0.000210977
263.404	0.000213112
263.538	0.00021522
263.669	0.0002173
263.787	0.000219352
263.898	0.000221404
264.016	0.00022348
264.142	0.000225623
264.276	0.000227772
264.406	0.000229867
264.53	0.000231915
264.64	0.000233934
264.739	0.00023601
264.816	0.000238156
264.891	0.000240405
264.982	0.000242716
265.109	0.000245074
265.263	0.000247422
265.416	0.000249747
265.546	0.000252087
265.645	0.000254438
265.742	0.000256811
265.84	0.000259187
265.942	0.000261611
266.052	0.000264126
266.164	0.00026669
266.284	0.000269276
266.408	0.00027182
266.534	0.000274441
266.656	0.000277147
266.77	0.000279942
266.884	0.000282692
267.005	0.000285384
267.146	0.000288079
267.301	0.00029077
267.456	0.000293419
267.594	0.000295927
267.71	0.000298409
267.812	0.000300942
267.91	0.000303562
268.012	0.000306227
268.123	0.000308866
268.235	0.000311588
268.362	0.00031442
268.494	0.000317344
268.627	0.000320266
268.758	0.000323215
268.886	0.000326243
269.013	0.000329316
269.125	0.000332294
269.231	0.000335137
269.325	0.000337865
269.413	0.000340636
269.515	0.0003435
269.635	0.000346458
269.776	0.000349495
269.92	0.000352644
270.058	0.000355861
270.19	0.000359077
270.321	0.000362244
270.453	0.000365404
270.583	0.000368628
270.707	0.000371974
270.832	0.000375374
270.966	0.000378735
271.104	0.000382022
271.241	0.000385273
271.359	0.00038851
271.457	0.000391785
271.552	0.000395094
271.65	0.000398446
271.756	0.000401836
271.868	0.000405323
271.991	0.000408824
272.122	0.00041234
272.245	0.000415832
272.366	0.000419376
272.478	0.000422944
272.596	0.000426518
272.733	0.000429086
272.896	0.000433362
273.072	0.000437645
273.234	0.000441968
273.374	0.000442694
273.485	0.000447068
273.579	0.000451439
273.68	0.000455784
273.793	0.000460128
273.908	0.00046083
274.004	0.000465171
274.076	0.000469507
274.147	0.000473871
274.236	0.000478262
274.363	0.000482656
274.521	0.000487044
274.687	0.0004914
274.846	0.000495744
274.967	0.0005001
275.063	0.00050449
275.151	0.000508904
275.25	0.00051333
275.377	0.000517769
275.521	0.00051859
275.666	0.000523076
275.786	0.000527554
275.883	0.000532032
275.984	0.000536489
276.103	0.000540955
276.244	0.000545428
276.394	0.000549882
276.527	0.000554337
276.636	0.000558801
276.731	0.000563304
276.829	0.000567866
276.936	0.000572466
277.047	0.000577082
277.16	0.00058171
277.284	0.000586377
277.417	0.000591066
277.558	0.000595776
277.697	0.000600465
277.825	0.000601485
277.946	0.000606089
278.057	0.000610678
278.175	0.000615234
278.299	0.000619766
278.42	0.00062428
278.521	0.00062879
278.61	0.000633315
278.698	0.000637856
278.802	0.000642428
278.93	0.000647068
279.073	0.000651801
279.217	0.000660234
279.359	0.000665023
279.506	0.000669793
279.649	0.000674559
279.787	0.000679352
279.926	0.00068417
280.054	0.000688992
280.175	0.000693812
280.283	0.000702246
280.389	0.000707041
280.504	0.000711811
280.632	0.000716577
280.767	0.000721351
280.887	0.000726164
280.999	0.000730976
281.113	0.000735749
281.23	0.000740499
281.351	0.000745236
281.465	0.000750012
281.563	0.000754822
281.659	0.000763313
281.777	0.000768213
281.935	0.000773148
282.108	0.000778082
282.272	0.000782994
282.404	0.000791541
282.497	0.000796464
282.589	0.000801403
282.705	0.000806341
282.845	0.000811301
282.977	0.000816324
283.089	0.000825012
283.19	0.000830093
283.291	0.00083514
283.401	0.000840229
283.524	0.000845357
283.647	0.000850538
283.763	0.00085932
283.884	0.000864432
284.013	0.000869547
284.158	0.000874657
284.313	0.000879737
284.467	0.000884725
284.601	0.00089333
284.708	0.000898332
284.813	0.000903376
284.931	0.000908446
285.071	0.000913497
285.214	0.00092225
285.34	0.000927449
285.452	0.000932701
285.566	0.000937932
285.695	0.000946798
285.828	0.000952075
285.951	0.000957371
286.056	0.000966228
286.152	0.00097137
286.266	0.000976465
286.406	0.000981604
286.561	0.000990438
286.707	0.000995686
286.828	0.001
286.925	0.00101
287.013	0.00101
287.105	0.00102
287.218	0.00103
287.354	0.00103
287.494	0.00104
287.631	0.00105
287.754	0.00105
287.872	0.00106
287.987	0.00107
288.112	0.00107
288.258	0.00108
288.415	0.00109
288.57	0.00109
288.717	0.0011
288.852	0.00111
288.981	0.00111
289.112	0.00112
289.242	0.00113
289.367	0.00113
289.478	0.00114
289.584	0.00115
289.694	0.00115
289.801	0.00116
289.904	0.00117
290.003	0.00117
290.105	0.00118
290.214	0.00119
290.341	0.00119
290.477	0.0012
290.616	0.00121
290.749	0.00121
290.881	0.00122
291.015	0.00123
291.145	0.00123
291.276	0.00124
291.412	0.00125
291.555	0.00125
291.696	0.00126
291.816	0.00127
291.908	0.00128
291.984	0.00128
292.08	0.00129
292.212	0.0013
292.375	0.00131
292.539	0.00131
292.681	0.00132
292.804	0.00133
292.926	0.00133
293.064	0.00134
293.215	0.00135
293.365	0.00136
293.494	0.00136
293.603	0.00137
293.702	0.00138
293.802	0.00138
293.909	0.00139
294.018	0.0014
294.132	0.00141
294.252	0.00142
294.376	0.00142
294.496	0.00143
294.61	0.00144
294.72	0.00145
294.831	0.00145
294.947	0.00146
295.072	0.00147
295.201	0.00148
295.338	0.00148
295.486	0.00149
295.626	0.0015
295.755	0.0015
295.863	0.00151
295.969	0.00152
296.084	0.00153
296.221	0.00153
296.378	0.00154
296.535	0.00155
296.682	0.00156
296.811	0.00157
296.929	0.00157
297.039	0.00158
297.147	0.00159
297.252	0.0016
297.356	0.00161
297.466	0.00162
297.586	0.00162
297.721	0.00163
297.868	0.00164
298.017	0.00165
298.155	0.00166
298.283	0.00166
298.403	0.00167
298.527	0.00168
298.66	0.00168
298.788	0.00169
298.895	0.0017
298.98	0.00171
299.052	0.00172
299.136	0.00172
299.252	0.00173
299.411	0.00174
299.587	0.00175
299.755	0.00176
299.895	0.00176
300.009	0.00177
300.115	0.00178
300.237	0.00178
300.379	0.00179
300.534	0.0018
300.694	0.00181
300.825	0.00181
300.925	0.00182
301	0.00183
301.083	0.00184
301.187	0.00184
301.323	0.00185
301.48	0.00186
301.642	0.00186
301.796	0.00187
301.939	0.00188
302.066	0.00188
302.168	0.00189
302.267	0.00189
302.369	0.0019
302.481	0.00191
302.605	0.00191
302.746	0.00192
302.904	0.00192
303.062	0.00193
303.208	0.00194
303.331	0.00194
303.436	0.00195
303.531	0.00195
303.628	0.00196
303.734	0.00196
303.845	0.00197
303.964	0.00198
304.083	0.00198
304.215	0.00199
304.364	0.00199
304.528	0.002
304.692	0.002
304.83	0.00201
304.949	0.00202
305.054	0.00202
305.159	0.00203
305.272	0.00203
305.387	0.00204
305.508	0.00204
305.625	0.00205
305.743	0.00205
305.858	0.00206
305.973	0.00206
306.095	0.00207
306.215	0.00208
306.332	0.00208
306.445	0.00209
306.559	0.00209
306.683	0.0021
306.817	0.00211
306.953	0.00211
307.088	0.00212
307.224	0.00212
307.363	0.00213
307.502	0.00213
307.634	0.00214
307.762	0.00214
307.886	0.00215
308.014	0.00215
308.143	0.00216
308.271	0.00217
308.397	0.00217
308.524	0.00218
308.656	0.00218
308.792	0.00219
308.932	0.00219
309.066	0.0022
309.192	0.0022
309.311	0.00221
309.427	0.00221
309.535	0.00221
309.633	0.00222
309.724	0.00222
309.82	0.00223
309.94	0.00223
310.083	0.00224
310.235	0.00224
310.387	0.00225
310.542	0.00225
310.693	0.00226
310.832	0.00226
310.947	0.00227
311.055	0.00228
311.172	0.00228
311.306	0.00228
311.441	0.00229
311.554	0.00229
311.646	0.0023
311.744	0.0023
311.877	0.00231
312.034	0.00231
312.189	0.00232
312.334	0.00232
312.467	0.00233
312.585	0.00233
312.69	0.00234
312.78	0.00234
312.861	0.00235
312.95	0.00235
313.068	0.00235
313.202	0.00236
313.335	0.00237
313.458	0.00237
313.58	0.00237
313.709	0.00237
313.849	0.00238
314.001	0.00238
314.145	0.00238
314.277	0.00239
314.399	0.00239
314.52	0.0024
314.636	0.0024
314.745	0.0024
314.851	0.0024
314.957	0.00241
315.068	0.00241
315.191	0.00241
315.331	0.00241
315.475	0.00242
315.616	0.00242
315.752	0.00242
315.88	0.00242
316.001	0.00242
316.123	0.00242
316.247	0.00243
316.371	0.00243
316.49	0.00243
316.611	0.00243
316.739	0.00244
316.868	0.00243
316.989	0.00244
317.102	0.00244
317.209	0.00244
317.324	0.00245
317.447	0.00245
317.583	0.00245
317.718	0.00245
317.85	0.00245
317.98	0.00245
318.102	0.00245
318.22	0.00246
318.324	0.00246
318.425	0.00246
318.534	0.00246
318.657	0.00247
318.797	0.00246
318.941	0.00247
319.086	0.00247
319.222	0.00247
319.356	0.00247
319.488	0.00247
319.604	0.00247
319.704	0.00247
319.8	0.00247
319.913	0.00248
320.052	0.00248
320.207	0.00248
320.349	0.00248
320.463	0.00249
320.556	0.00249
320.648	0.00249
320.76	0.00249
320.893	0.00249
321.039	0.00249
321.179	0.00249
321.309	0.00249
321.437	0.00249
321.565	0.0025
321.693	0.0025
321.821	0.0025
321.941	0.0025
322.05	0.0025
322.152	0.0025
322.257	0.0025
322.37	0.0025
322.486	0.0025
322.617	0.00251
322.763	0.00251
322.913	0.00251
323.062	0.00251
323.195	0.00251
323.312	0.00251
323.42	0.00251
323.533	0.00251
323.66	0.00252
323.784	0.00252
323.891	0.00252
323.986	0.00252
324.081	0.00252
324.185	0.00252
324.303	0.00253
324.431	0.00253
324.563	0.00253
324.687	0.00253
324.812	0.00253
324.933	0.00253
325.056	0.00254
325.181	0.00254
325.311	0.00254
325.447	0.00254
325.584	0.00254
325.724	0.00254
325.861	0.00254
325.999	0.00255
326.137	0.00254
326.27	0.00254
326.397	0.00254
326.516	0.00255
326.633	0.00255
326.749	0.00255
326.867	0.00255
326.988	0.00255
327.108	0.00255
327.23	0.00255
327.358	0.00255
327.484	0.00256
327.605	0.00256
327.719	0.00256
327.827	0.00256
327.945	0.00256
328.08	0.00256
328.224	0.00256
328.358	0.00256
328.473	0.00256
328.572	0.00257
328.665	0.00257
328.779	0.00257
328.922	0.00257
329.075	0.00258
329.222	0.00258
329.35	0.00258
329.461	0.00258
329.568	0.00258
329.689	0.00258
329.821	0.00259
329.944	0.00259
330.053	0.00259
330.155	0.00259
330.26	0.00259
330.371	0.00259
330.498	0.00259
330.632	0.00259
330.778	0.00259
330.932	0.0026
331.084	0.0026
331.218	0.0026
331.328	0.0026
331.423	0.0026
331.517	0.0026
331.615	0.0026
331.723	0.0026
331.837	0.0026
331.952	0.00259
332.066	0.00259
332.188	0.00259
332.327	0.00259
332.477	0.00259
332.63	0.00259
332.771	0.00259
332.883	0.00259
332.978	0.00259
333.074	0.00259
333.188	0.00259
333.317	0.00259
333.45	0.00259
333.577	0.00259
333.7	0.00259
333.832	0.00259
333.975	0.00258
334.13	0.00258
334.274	0.00259
334.392	0.00258
334.489	0.00258
334.575	0.00258
334.667	0.00259
334.773	0.00259
334.895	0.00258
335.027	0.00258
335.161	0.00259
335.287	0.00259
335.417	0.00258
335.551	0.00258
335.692	0.00258
335.831	0.00258
335.965	0.00258
336.088	0.00258
336.199	0.00258
336.313	0.00258
336.433	0.00258
336.558	0.00258
336.688	0.00258
336.817	0.00258
336.935	0.00258
337.049	0.00258
337.168	0.00259
337.302	0.00259
337.436	0.00259
337.561	0.00259
337.665	0.00259
337.755	0.00259
337.861	0.00259
337.999	0.00259
338.163	0.0026
338.32	0.0026
338.449	0.00259
338.548	0.0026
338.636	0.0026
338.739	0.0026
338.87	0.00259
339.012	0.0026
339.14	0.0026
339.246	0.0026
339.339	0.0026
339.43	0.0026
339.542	0.0026
339.682	0.0026
339.84	0.0026
339.993	0.0026
340.12	0.00261
340.225	0.00261
340.326	0.00261
340.446	0.00261
340.591	0.00261
340.738	0.00261
340.867	0.00261
340.97	0.00261
341.062	0.00262
341.167	0.00262
341.29	0.00262
341.422	0.00262
341.548	0.00262
341.668	0.00262
341.79	0.00262
341.916	0.00262
342.043	0.00262
342.163	0.00262
342.268	0.00263
342.37	0.00263
342.477	0.00263
342.589	0.00263
342.704	0.00263
342.821	0.00264
342.948	0.00264
343.089	0.00263
343.243	0.00264
343.398	0.00264
343.541	0.00264
343.664	0.00264
343.77	0.00264
343.867	0.00264
343.963	0.00264
344.065	0.00264
344.179	0.00265
344.304	0.00265
344.442	0.00265
344.591	0.00265
344.737	0.00265
344.867	0.00265
344.973	0.00266
345.064	0.00266
345.159	0.00266
345.272	0.00266
345.405	0.00266
345.553	0.00266
345.7	0.00266
345.84	0.00267
345.97	0.00267
346.089	0.00267
346.203	0.00267
346.315	0.00267
346.434	0.00268
346.557	0.00268
346.681	0.00268
346.803	0.00268
346.919	0.00268
347.033	0.00268
347.154	0.00268
347.276	0.00269
347.396	0.00269
347.507	0.00269
347.614	0.00269
347.732	0.00269
347.866	0.00269
348.006	0.0027
348.13	0.0027
348.236	0.0027
348.335	0.0027
348.452	0.0027
348.6	0.0027
348.77	0.0027
348.932	0.0027
349.073	0.0027
349.189	0.0027
349.289	0.0027
349.378	0.0027
349.457	0.0027
349.536	0.00271
349.627	0.00271
349.749	0.00271
349.901	0.00271
350.066	0.00271
350.225	0.00271
350.365	0.00272
350.487	0.00272
350.599	0.00272
350.71	0.00272
350.822	0.00272
350.934	0.00272
351.047	0.00272
351.154	0.00272
351.248	0.00272
351.341	0.00273
351.447	0.00273
351.578	0.00273
351.733	0.00273
351.889	0.00273
352.029	0.00273
352.141	0.00273
352.247	0.00273
352.353	0.00274
352.472	0.00274
352.588	0.00274
352.702	0.00274
352.816	0.00274
352.927	0.00274
353.043	0.00274
353.155	0.00275
353.266	0.00275
353.378	0.00275
353.505	0.00275
353.651	0.00275
353.804	0.00275
353.954	0.00275
354.091	0.00276
354.21	0.00276
354.326	0.00276
354.441	0.00276
354.553	0.00276
354.65	0.00276
354.741	0.00277
354.846	0.00277
354.978	0.00277
355.146	0.00277
355.328	0.00277
355.497	0.00277
355.635	0.00277
355.746	0.00277
355.841	0.00278
355.932	0.00278
356.027	0.00278
356.131	0.00278
356.251	0.00279
356.395	0.00279
356.551	0.00279
356.694	0.00279
356.814	0.00279
356.91	0.00279
357.001	0.00279
357.103	0.00279
357.22	0.00279
357.356	0.0028
357.501	0.0028
357.643	0.0028
357.77	0.0028
357.873	0.0028
357.969	0.00281
358.064	0.00281
358.164	0.00281
358.271	0.00281
358.384	0.00281
358.512	0.00281
358.656	0.00281
358.804	0.00281
358.943	0.00282
359.06	0.00282
[truncated: 4,631 more rows]
