# Supplementary material for: Thermogravimetric analysis of the co-combustion of coal and polyvinyl chloride
Source: PLoS One. 2019 Oct 28;14(10):e0224401. doi: 10.1371/journal.pone.0224401 (PMC6816570; doi:10.1371/journal.pone.0224401)
Supplement: S23 Fig — (XLS) [file pone.0224401.s023.xls]

## Sheet: Sheet1
101.518	9.38678e-08
101.715	9.36982e-08
101.949	9.20256e-08
102.226	9.01364e-08
102.533	8.9361e-08
102.849	8.96338e-08
103.15	8.96043e-08
103.429	8.9486e-08
103.709	9.00191e-08
103.99	9.10749e-08
104.273	9.17455e-08
104.56	9.14976e-08
104.83	9.04117e-08
105.074	8.92497e-08
105.292	8.8356e-08
105.522	8.64875e-08
105.761	8.38492e-08
106.005	8.14224e-08
106.22	8.01889e-08
106.383	7.95646e-08
106.538	7.85673e-08
106.757	7.66149e-08
107.078	7.49311e-08
107.418	7.40776e-08
107.691	7.38614e-08
107.864	7.40253e-08
107.967	7.43148e-08
108.094	7.49735e-08
108.312	7.60153e-08
108.616	7.70489e-08
108.94	7.7449e-08
109.239	7.66726e-08
109.533	7.5987e-08
109.816	7.58615e-08
110.09	7.64342e-08
110.3	7.78779e-08
110.444	7.9365e-08
110.565	8.03504e-08
110.74	8.10211e-08
111.004	8.13288e-08
111.292	8.09209e-08
111.56	7.96379e-08
111.782	7.80183e-08
112.015	7.69245e-08
112.298	7.61003e-08
112.579	7.53891e-08
112.792	7.38781e-08
112.921	7.22142e-08
113.033	7.11256e-08
113.215	7.07393e-08
113.489	7.02547e-08
113.804	6.98284e-08
114.101	6.95559e-08
114.349	6.98042e-08
114.575	6.9728e-08
114.779	6.92318e-08
114.965	6.91373e-08
115.15	7.00089e-08
115.366	7.15181e-08
115.65	7.26761e-08
115.954	7.28997e-08
116.26	7.24679e-08
116.55	7.20057e-08
116.841	7.16409e-08
117.122	7.08701e-08
117.387	7.0105e-08
117.633	7.02018e-08
117.858	7.05325e-08
118.081	7.00553e-08
118.328	6.81888e-08
118.553	6.56023e-08
118.775	6.39059e-08
119.007	6.31132e-08
119.235	6.32401e-08
119.436	6.38345e-08
119.605	6.50036e-08
119.761	6.64557e-08
119.931	6.77979e-08
120.162	6.84223e-08
120.458	6.82993e-08
120.77	6.83933e-08
121.056	6.88483e-08
121.308	6.9232e-08
121.538	6.91545e-08
121.766	6.8745e-08
121.994	6.82218e-08
122.226	6.75968e-08
122.477	6.73811e-08
122.724	6.69118e-08
122.958	6.66347e-08
123.177	6.66035e-08
123.363	6.72618e-08
123.511	6.87493e-08
123.647	7.0657e-08
123.818	7.23288e-08
124.026	7.32137e-08
124.26	7.34489e-08
124.482	7.40837e-08
124.668	7.45701e-08
124.823	7.47895e-08
124.974	7.47663e-08
125.143	7.44807e-08
125.325	7.4292e-08
125.521	7.39197e-08
125.711	7.26792e-08
125.888	7.15499e-08
126.035	7.16954e-08
126.173	7.37296e-08
126.316	7.6449e-08
126.475	7.81442e-08
126.654	7.93447e-08
126.849	8.08008e-08
127.06	8.20619e-08
127.285	8.25124e-08
127.527	8.1557e-08
127.749	8.03217e-08
127.928	7.91231e-08
128.047	7.84402e-08
128.128	7.68678e-08
128.193	7.47366e-08
128.279	7.33084e-08
128.412	7.35473e-08
128.603	7.48155e-08
128.837	7.64502e-08
129.066	7.84932e-08
129.275	8.06633e-08
129.462	8.27812e-08
129.637	8.51499e-08
129.795	8.75733e-08
129.927	8.99679e-08
130.044	9.18933e-08
130.15	9.27949e-08
130.289	9.22583e-08
130.456	9.08427e-08
130.617	8.90558e-08
130.745	8.69746e-08
130.848	8.54913e-08
130.965	8.53786e-08
131.123	8.64211e-08
131.308	8.72572e-08
131.49	8.73072e-08
131.651	8.72684e-08
131.814	8.82559e-08
131.993	9.04833e-08
132.196	9.29651e-08
132.4	9.53061e-08
132.586	9.77822e-08
132.736	1.00376e-07
132.86	1.02084e-07
132.992	1.02467e-07
133.13	1.02553e-07
133.275	1.03076e-07
133.401	1.03581e-07
133.501	1.0395e-07
133.593	1.03388e-07
133.713	1.02695e-07
133.889	1.02106e-07
134.106	1.00599e-07
134.301	9.96677e-08
134.454	9.94091e-08
134.584	1.0007e-07
134.723	1.00607e-07
134.878	9.99073e-08
135.033	9.8421e-08
135.181	9.73892e-08
135.311	9.70776e-08
135.438	9.73457e-08
135.583	9.8541e-08
135.745	1.01289e-07
135.909	1.04382e-07
136.062	1.06468e-07
136.175	1.07665e-07
136.244	1.08832e-07
136.313	1.11422e-07
136.429	1.15707e-07
136.621	1.20027e-07
136.84	1.23611e-07
137.028	1.26756e-07
137.166	1.28768e-07
137.288	1.28868e-07
137.446	1.27026e-07
137.642	1.25059e-07
137.856	1.24504e-07
138.036	1.24673e-07
138.174	1.24571e-07
138.287	1.23832e-07
138.412	1.23737e-07
138.545	1.24658e-07
138.677	1.25512e-07
138.782	1.26129e-07
138.844	1.26901e-07
138.9	1.28937e-07
138.975	1.31894e-07
139.096	1.34743e-07
139.24	1.36412e-07
139.415	1.38426e-07
139.606	1.40998e-07
139.791	1.43621e-07
139.945	1.44475e-07
140.071	1.43299e-07
140.205	1.41887e-07
140.356	1.41142e-07
140.511	1.41089e-07
140.617	1.41774e-07
140.671	1.4291e-07
140.714	1.45407e-07
140.799	1.47655e-07
140.943	1.48874e-07
141.131	1.48406e-07
141.33	1.48156e-07
141.518	1.49257e-07
141.676	1.51673e-07
141.792	1.5434e-07
141.866	1.56728e-07
141.934	1.58781e-07
142.025	1.61102e-07
142.124	1.62992e-07
142.221	1.64655e-07
142.328	1.6621e-07
142.463	1.68672e-07
142.635	1.71533e-07
142.821	1.7352e-07
142.988	1.74533e-07
143.114	1.74994e-07
143.217	1.7541e-07
143.334	1.76276e-07
143.45	1.77374e-07
143.537	1.77915e-07
143.585	1.78082e-07
143.622	1.78597e-07
143.707	1.80238e-07
143.873	1.82684e-07
144.1	1.85963e-07
144.331	1.89348e-07
144.515	1.92708e-07
144.644	1.96248e-07
144.752	1.99403e-07
144.853	2.0106e-07
144.975	2.01055e-07
145.117	2.01056e-07
145.26	2.02018e-07
145.379	2.03063e-07
145.455	2.03808e-07
145.523	2.03664e-07
145.595	2.05273e-07
145.712	2.09213e-07
145.866	2.1442e-07
146.05	2.19163e-07
146.252	2.22688e-07
146.442	2.25504e-07
146.597	2.2854e-07
146.699	2.30241e-07
146.765	2.30297e-07
146.822	2.2905e-07
146.888	2.27846e-07
146.981	2.26125e-07
147.094	2.24174e-07
147.209	2.21506e-07
147.308	2.19445e-07
147.394	2.18726e-07
147.493	2.20751e-07
147.617	2.25759e-07
147.754	2.32262e-07
147.874	2.39807e-07
147.948	2.46428e-07
147.983	2.52625e-07
148.01	2.58458e-07
148.056	2.64504e-07
148.138	2.69355e-07
148.246	2.72116e-07
148.363	2.73608e-07
148.471	2.73812e-07
148.552	2.72163e-07
148.622	2.68325e-07
148.703	2.63967e-07
148.832	2.61425e-07
148.999	2.61394e-07
149.169	2.63391e-07
149.314	2.65784e-07
149.416	2.68419e-07
149.487	2.72458e-07
149.528	2.78747e-07
149.537	2.85322e-07
149.53	2.91523e-07
149.54	2.97613e-07
149.59	3.03716e-07
149.699	3.09415e-07
149.841	3.13129e-07
150.01	3.1529e-07
150.186	3.16783e-07
150.363	3.18733e-07
150.521	3.20249e-07
150.632	3.20891e-07
150.703	3.20658e-07
150.736	3.21792e-07
150.761	3.24603e-07
150.794	3.27813e-07
150.855	3.32134e-07
150.952	3.36313e-07
151.082	3.41489e-07
151.228	3.45494e-07
151.363	3.47991e-07
151.478	3.48934e-07
151.575	3.49366e-07
151.644	3.50003e-07
151.71	3.51064e-07
151.758	3.52613e-07
151.806	3.55742e-07
151.885	3.6005e-07
152.009	3.65483e-07
152.166	3.70588e-07
152.311	3.74482e-07
152.43	3.77968e-07
152.499	3.81261e-07
152.537	3.8443e-07
152.567	3.87827e-07
152.594	3.91657e-07
152.613	3.95365e-07
152.659	3.96429e-07
152.746	3.94688e-07
152.869	3.91429e-07
153.022	3.89805e-07
153.174	3.91963e-07
153.31	3.97268e-07
153.414	4.03871e-07
153.495	4.11091e-07
153.566	4.18466e-07
153.649	4.25595e-07
153.757	4.32073e-07
153.876	4.36748e-07
153.982	4.42422e-07
154.056	4.4911e-07
154.104	4.57092e-07
154.147	4.63958e-07
154.196	4.68139e-07
154.254	4.70939e-07
154.333	4.74195e-07
154.423	4.77639e-07
154.517	4.80259e-07
154.616	4.80913e-07
154.712	4.81856e-07
154.817	4.84201e-07
154.918	4.88874e-07
155.016	4.93475e-07
155.113	4.97585e-07
155.207	5.00636e-07
155.301	5.04242e-07
155.386	5.07703e-07
155.477	5.11685e-07
155.579	5.1585e-07
155.704	5.21896e-07
155.863	5.29333e-07
156.032	5.36596e-07
156.155	5.41841e-07
156.202	5.46009e-07
156.195	5.47625e-07
156.197	5.50557e-07
156.258	5.54717e-07
156.381	5.60537e-07
156.519	5.65946e-07
156.627	5.7039e-07
156.714	5.73882e-07
156.809	5.764e-07
156.924	5.77995e-07
157.034	5.78555e-07
157.088	5.79567e-07
157.094	5.83126e-07
157.099	5.87244e-07
157.155	5.90313e-07
157.288	5.9103e-07
157.472	5.91182e-07
157.659	5.9346e-07
157.813	5.9864e-07
157.935	6.05324e-07
158.033	6.13952e-07
158.122	6.2393e-07
158.209	6.3403e-07
158.276	6.39707e-07
158.325	6.41213e-07
158.372	6.40683e-07
158.455	6.40951e-07
158.58	6.43383e-07
158.733	6.46878e-07
158.876	6.49493e-07
158.974	6.51392e-07
159.017	6.52951e-07
159.039	6.53831e-07
159.068	6.54915e-07
159.114	6.55676e-07
159.178	6.57768e-07
159.247	6.60313e-07
159.341	6.62634e-07
159.468	6.64268e-07
159.635	6.65144e-07
159.826	6.63327e-07
160	6.60124e-07
160.111	6.57184e-07
160.138	6.55996e-07
160.118	6.5478e-07
160.113	6.54456e-07
160.177	6.56506e-07
160.304	6.62429e-07
160.454	6.71286e-07
160.578	6.79922e-07
160.655	6.85927e-07
160.717	6.89775e-07
160.779	6.9418e-07
160.852	6.99283e-07
160.926	7.03003e-07
161.005	7.06567e-07
161.113	7.09965e-07
161.233	7.11647e-07
161.358	7.09703e-07
161.489	7.04993e-07
161.634	6.99791e-07
161.785	6.9739e-07
161.908	6.9923e-07
161.993	7.03419e-07
162.032	7.07436e-07
162.074	7.11424e-07
162.163	7.15318e-07
162.288	7.17178e-07
162.419	7.18315e-07
162.525	7.19588e-07
162.615	7.21227e-07
162.701	7.23784e-07
162.806	7.26343e-07
162.922	7.29346e-07
163.021	7.33072e-07
163.087	7.37977e-07
163.125	7.43094e-07
163.163	7.47401e-07
163.23	7.51301e-07
163.343	7.56686e-07
163.493	7.64001e-07
163.65	7.72279e-07
163.781	7.79572e-07
163.891	7.83099e-07
164.002	7.84482e-07
164.114	7.84475e-07
164.216	7.84381e-07
164.319	7.84238e-07
164.421	7.83031e-07
164.516	7.80342e-07
164.59	7.77101e-07
164.656	7.73388e-07
164.724	7.70093e-07
164.813	7.68652e-07
164.942	7.72116e-07
165.083	7.77863e-07
165.222	7.82325e-07
165.337	7.83986e-07
165.44	7.82918e-07
165.526	7.81054e-07
165.607	7.80622e-07
165.697	7.81613e-07
165.803	7.84763e-07
165.928	7.88586e-07
166.037	7.92479e-07
166.133	7.93942e-07
166.241	7.93689e-07
166.376	7.94893e-07
166.506	7.98571e-07
166.601	8.02757e-07
166.66	8.07272e-07
166.713	8.12397e-07
166.792	8.2025e-07
166.912	8.29272e-07
167.048	8.34784e-07
167.162	8.37142e-07
167.26	8.37393e-07
167.353	8.38205e-07
167.468	8.3963e-07
167.581	8.38802e-07
167.68	8.36749e-07
167.753	8.36006e-07
167.811	8.37025e-07
167.895	8.3755e-07
168.018	8.34912e-07
168.159	8.32623e-07
168.29	8.325e-07
168.387	8.35816e-07
168.453	8.39908e-07
168.515	8.44525e-07
168.583	8.49128e-07
168.66	8.55266e-07
168.742	8.60649e-07
168.834	8.64064e-07
168.941	8.65606e-07
169.048	8.67734e-07
169.159	8.70307e-07
169.252	8.74003e-07
169.333	8.78133e-07
169.417	8.8253e-07
169.539	8.82241e-07
169.707	8.81018e-07
169.884	8.78025e-07
170.016	8.75933e-07
170.073	8.74715e-07
170.095	8.75933e-07
170.135	8.7894e-07
170.235	8.82635e-07
170.377	8.84978e-07
170.523	8.8384e-07
170.646	8.80171e-07
170.736	8.79197e-07
170.807	8.79818e-07
170.874	8.80382e-07
170.952	8.78942e-07
171.042	8.77695e-07
171.149	8.78646e-07
171.27	8.81208e-07
171.405	8.81596e-07
171.544	8.81168e-07
171.661	8.82747e-07
171.746	8.88077e-07
171.834	8.9304e-07
171.961	8.9614e-07
172.126	8.99111e-07
172.301	9.04536e-07
172.455	9.10848e-07
172.567	9.15023e-07
172.642	9.12347e-07
172.729	9.05841e-07
172.826	8.99444e-07
172.932	8.94912e-07
173.065	8.92793e-07
173.224	8.91814e-07
173.383	8.92282e-07
173.496	8.92868e-07
173.561	8.91352e-07
173.591	8.89399e-07
173.638	8.87232e-07
173.747	8.84405e-07
173.908	8.80577e-07
174.067	8.79598e-07
174.184	8.81466e-07
174.267	8.82577e-07
174.342	8.80563e-07
174.426	8.73943e-07
174.533	8.68317e-07
174.654	8.65578e-07
174.78	8.64795e-07
174.894	8.61604e-07
174.993	8.57548e-07
175.098	8.57054e-07
175.239	8.61609e-07
175.433	8.66481e-07
175.636	8.71208e-07
175.798	8.74799e-07
175.905	8.78592e-07
175.978	8.82272e-07
176.068	8.82256e-07
176.185	8.77739e-07
176.309	8.72697e-07
176.421	8.7099e-07
176.511	8.7204e-07
176.597	8.71431e-07
176.671	8.6967e-07
176.748	8.65083e-07
176.841	8.5887e-07
176.978	8.53148e-07
177.169	8.48099e-07
177.378	8.43582e-07
177.571	8.4062e-07
177.705	8.40592e-07
177.794	8.4273e-07
177.879	8.46495e-07
177.983	8.50544e-07
178.111	8.52737e-07
178.24	8.54705e-07
178.358	8.56957e-07
178.469	8.59259e-07
178.566	8.59373e-07
178.656	8.58459e-07
178.746	8.56554e-07
178.855	8.53035e-07
178.998	8.47238e-07
179.182	8.41157e-07
179.38	8.34614e-07
179.556	8.30178e-07
179.683	8.25892e-07
179.784	8.19125e-07
179.88	8.10138e-07
179.991	8.02872e-07
180.127	7.98215e-07
180.259	7.96681e-07
180.386	7.97384e-07
180.494	7.99909e-07
180.595	8.01778e-07
180.69	8.03054e-07
180.793	8.02489e-07
180.924	8.00884e-07
181.074	7.98424e-07
181.25	7.97557e-07
181.439	7.98185e-07
181.619	8.00678e-07
181.759	8.03548e-07
181.849	8.0552e-07
181.904	8.04297e-07
181.962	8.00329e-07
182.056	7.94398e-07
182.198	7.86643e-07
182.361	7.78518e-07
182.511	7.72591e-07
182.636	7.69971e-07
182.746	7.69311e-07
182.872	7.67049e-07
183.026	7.60676e-07
183.193	7.51814e-07
183.353	7.43234e-07
183.493	7.37114e-07
183.615	7.32158e-07
183.734	7.27128e-07
183.861	7.22504e-07
184.001	7.18149e-07
184.138	7.11867e-07
184.279	7.04581e-07
184.42	6.97043e-07
184.554	6.9075e-07
184.679	6.86283e-07
184.787	6.83432e-07
184.886	6.825e-07
184.959	6.83339e-07
185.027	6.84088e-07
185.114	6.83741e-07
185.237	6.8201e-07
185.386	6.81022e-07
185.541	6.79887e-07
185.68	6.76701e-07
185.799	6.73453e-07
185.922	6.72676e-07
186.068	6.74636e-07
186.243	6.74836e-07
186.43	6.70425e-07
186.617	6.60639e-07
186.771	6.49502e-07
186.885	6.40501e-07
186.964	6.33302e-07
187.038	6.28272e-07
187.137	6.25632e-07
187.27	6.24955e-07
187.424	6.23222e-07
187.57	6.16867e-07
187.713	6.07274e-07
187.84	5.97377e-07
187.95	5.90578e-07
188.048	5.87583e-07
188.143	5.87635e-07
188.241	5.89312e-07
188.36	5.89501e-07
188.509	5.86048e-07
188.69	5.77762e-07
188.889	5.67216e-07
189.08	5.58088e-07
189.228	5.52838e-07
189.31	5.51267e-07
189.356	5.52542e-07
189.404	5.54213e-07
189.513	5.52329e-07
189.685	5.45119e-07
189.894	5.33515e-07
190.101	5.2188e-07
190.274	5.12358e-07
190.416	5.06639e-07
190.538	5.05101e-07
190.667	5.06959e-07
190.807	5.09696e-07
190.939	5.09439e-07
191.063	5.04441e-07
191.18	4.98865e-07
191.307	4.94033e-07
191.451	4.91924e-07
191.597	4.90399e-07
191.74	4.91808e-07
191.861	4.95551e-07
191.973	5.00168e-07
192.093	5.01322e-07
192.236	4.96474e-07
192.405	4.89059e-07
192.566	4.83319e-07
192.722	4.80882e-07
192.869	4.80394e-07
193.016	4.81688e-07
193.177	4.84552e-07
193.347	4.85791e-07
193.516	4.82669e-07
193.671	4.75161e-07
193.834	4.65471e-07
194.004	4.573e-07
194.159	4.53013e-07
194.277	4.50284e-07
194.353	4.48214e-07
194.412	4.45259e-07
194.491	4.40412e-07
194.592	4.33759e-07
194.713	4.2733e-07
194.831	4.24096e-07
194.963	4.23224e-07
195.124	4.22408e-07
195.318	4.21161e-07
195.524	4.18855e-07
195.714	4.17142e-07
195.893	4.14465e-07
196.048	4.12225e-07
196.195	4.10859e-07
196.33	4.1146e-07
196.456	4.12652e-07
196.579	4.11408e-07
196.702	4.09029e-07
196.829	4.06644e-07
196.956	4.04657e-07
197.09	4.01027e-07
197.245	3.97003e-07
197.419	3.93884e-07
197.604	3.91337e-07
197.769	3.88033e-07
197.909	3.83471e-07
198.038	3.77588e-07
198.182	3.73795e-07
198.35	3.70468e-07
198.52	3.66098e-07
198.673	3.60358e-07
198.809	3.57825e-07
198.943	3.57645e-07
199.086	3.58921e-07
199.231	3.59485e-07
199.377	3.6084e-07
199.522	3.62824e-07
199.67	3.65617e-07
199.816	3.65847e-07
199.957	3.64258e-07
200.09	3.61068e-07
200.225	3.59391e-07
200.364	3.56437e-07
200.497	3.52441e-07
200.62	3.47267e-07
200.726	3.43832e-07
200.829	3.40452e-07
200.938	3.37754e-07
201.064	3.34753e-07
201.21	3.32827e-07
201.364	3.31875e-07
201.509	3.32722e-07
201.644	3.34077e-07
201.773	3.35559e-07
201.906	3.36803e-07
202.049	3.36986e-07
202.202	3.35141e-07
202.353	3.32785e-07
202.488	3.29726e-07
202.612	3.27351e-07
202.74	3.2431e-07
202.883	3.21367e-07
203.042	3.17564e-07
203.193	3.13014e-07
203.341	3.09008e-07
203.49	3.05814e-07
203.659	3.0457e-07
203.832	3.04536e-07
203.992	3.04571e-07
204.13	3.03676e-07
204.242	3.02912e-07
204.358	3.0165e-07
204.48	3.00064e-07
204.608	2.98946e-07
204.741	2.99355e-07
204.87	3.00818e-07
204.992	3.01815e-07
205.106	3.01513e-07
205.226	3.00086e-07
205.365	2.99954e-07
205.521	3.01111e-07
205.686	3.02117e-07
205.853	3.01471e-07
206.017	2.99323e-07
206.174	2.97614e-07
206.318	2.9537e-07
206.451	2.92729e-07
206.576	2.89658e-07
206.703	2.86804e-07
206.845	2.84386e-07
207.007	2.81692e-07
207.194	2.77891e-07
207.391	2.73324e-07
207.573	2.69548e-07
207.714	2.67416e-07
207.819	2.67327e-07
207.911	2.6887e-07
208.015	2.70533e-07
208.14	2.71247e-07
208.289	2.69867e-07
208.458	2.67386e-07
208.645	2.64443e-07
208.834	2.62836e-07
209.008	2.624e-07
209.15	2.6338e-07
209.264	2.65686e-07
209.374	2.68097e-07
209.506	2.69207e-07
209.673	2.68855e-07
209.868	2.69232e-07
210.062	2.71258e-07
210.219	2.75193e-07
210.342	2.81353e-07
210.461	2.88629e-07
210.598	2.95598e-07
210.745	3.01615e-07
210.885	3.0533e-07
211.001	3.07111e-07
211.1	3.08221e-07
211.205	3.10505e-07
211.328	3.1524e-07
211.462	3.22879e-07
211.601	3.33399e-07
211.743	3.45432e-07
211.897	3.56936e-07
212.055	3.6668e-07
212.221	3.75563e-07
212.393	3.852e-07
212.568	3.97701e-07
212.74	4.13111e-07
212.891	4.30449e-07
213.02	4.46895e-07
213.134	4.60315e-07
213.257	4.69971e-07
213.41	4.78003e-07
213.585	4.86222e-07
213.762	4.96581e-07
213.911	5.09374e-07
214.039	5.25724e-07
214.168	5.43179e-07
214.309	5.61185e-07
214.447	5.78857e-07
214.573	5.95889e-07
214.692	6.15092e-07
214.823	6.3582e-07
214.976	6.58362e-07
215.149	6.80088e-07
215.309	7.00272e-07
215.433	7.20696e-07
215.531	7.41573e-07
215.63	7.64155e-07
215.746	7.89271e-07
215.886	8.17767e-07
216.039	8.47252e-07
216.2	8.77583e-07
216.345	9.06734e-07
216.475	9.35512e-07
216.588	9.64234e-07
216.691	9.94471e-07
216.791	1.0274e-06
216.905	1.06122e-06
217.04	1.0959e-06
217.198	1.12906e-06
217.381	1.1585e-06
217.56	1.18708e-06
217.725	1.21707e-06
217.849	1.25173e-06
217.95	1.29083e-06
218.047	1.33542e-06
218.171	1.38286e-06
218.33	1.43085e-06
218.511	1.47919e-06
218.702	1.52763e-06
218.888	1.57439e-06
219.064	1.62019e-06
219.209	1.66409e-06
219.31	1.70671e-06
219.376	1.75072e-06
219.452	1.79492e-06
219.565	1.83871e-06
219.715	1.88047e-06
219.877	1.92241e-06
220.037	1.96702e-06
220.195	2.01432e-06
220.359	2.06813e-06
220.527	2.12911e-06
220.681	2.19899e-06
220.808	2.24102e-06
220.918	2.275e-06
221.036	2.31275e-06
221.177	2.35646e-06
221.328	2.41002e-06
221.487	2.46982e-06
221.643	2.53052e-06
221.8	2.58249e-06
221.954	2.62492e-06
222.092	2.65952e-06
222.216	2.69371e-06
222.33	2.73442e-06
222.449	2.78145e-06
222.585	2.83463e-06
222.744	2.89119e-06
222.913	2.94681e-06
223.085	2.99456e-06
223.259	3.03263e-06
223.435	3.06748e-06
223.588	3.10646e-06
223.711	3.15562e-06
223.816	3.21294e-06
223.925	3.27653e-06
224.051	3.33982e-06
224.185	3.40086e-06
224.321	3.46168e-06
224.448	3.51922e-06
224.575	3.57251e-06
224.711	3.6266e-06
224.855	3.68374e-06
224.985	3.7423e-06
225.107	3.80222e-06
225.236	3.8567e-06
225.389	3.90415e-06
225.556	3.94767e-06
225.721	3.99939e-06
225.858	4.05368e-06
225.955	4.1145e-06
226.044	4.17819e-06
226.155	4.24543e-06
226.295	4.31701e-06
226.456	4.3923e-06
226.614	4.46949e-06
226.748	4.54476e-06
226.86	4.62389e-06
226.968	4.71087e-06
227.096	4.79595e-06
227.232	4.87258e-06
227.379	4.93824e-06
227.51	4.99704e-06
227.618	5.05511e-06
227.719	5.12293e-06
227.825	5.19632e-06
227.959	5.27282e-06
228.108	5.35231e-06
228.263	5.4315e-06
228.415	5.50779e-06
228.553	5.57912e-06
228.689	5.64785e-06
228.828	5.71795e-06
228.978	5.79908e-06
229.137	5.89239e-06
229.294	5.98776e-06
229.427	6.07871e-06
229.547	6.16255e-06
229.659	6.24206e-06
229.788	6.32072e-06
229.936	6.40479e-06
230.082	6.49237e-06
230.209	6.5838e-06
230.3	6.68171e-06
230.392	6.78325e-06
230.503	6.88447e-06
230.644	6.97781e-06
230.796	7.07166e-06
230.919	7.16619e-06
230.999	7.27031e-06
231.063	7.37993e-06
231.155	7.49244e-06
231.301	7.61086e-06
231.484	7.73497e-06
231.658	7.86601e-06
231.793	7.99369e-06
231.893	8.11349e-06
231.983	8.23402e-06
232.089	8.35543e-06
232.226	8.48406e-06
232.386	8.61126e-06
232.551	8.73596e-06
232.713	8.85774e-06
232.876	8.98564e-06
233.026	9.10889e-06
233.155	9.22867e-06
233.257	9.34335e-06
233.345	9.45844e-06
233.438	9.58215e-06
233.55	9.71301e-06
233.679	9.84642e-06
233.817	9.97698e-06
233.957	1.0111e-05
234.102	1.0251e-05
234.252	1.03897e-05
234.404	1.05386e-05
234.554	1.07015e-05
234.703	1.08848e-05
234.85	1.10786e-05
235.002	1.12766e-05
235.154	1.14642e-05
235.309	1.16464e-05
235.468	1.18243e-05
235.617	1.20054e-05
235.737	1.21967e-05
235.825	1.23968e-05
235.895	1.25939e-05
235.968	1.27741e-05
236.053	1.29322e-05
236.163	1.30835e-05
236.293	1.32436e-05
236.426	1.34251e-05
236.563	1.36158e-05
236.71	1.38243e-05
236.867	1.40431e-05
237.016	1.4267e-05
237.153	1.44822e-05
237.276	1.46896e-05
237.38	1.4896e-05
237.475	1.51131e-05
237.577	1.53436e-05
237.694	1.55734e-05
237.823	1.57966e-05
237.96	1.60216e-05
238.093	1.62482e-05
238.208	1.64767e-05
238.311	1.6702e-05
238.415	1.69282e-05
238.538	1.7154e-05
238.689	1.73974e-05
238.862	1.76454e-05
239.037	1.79002e-05
239.192	1.81154e-05
239.319	1.83285e-05
239.424	1.85566e-05
239.522	1.87923e-05
239.625	1.90449e-05
239.746	1.92947e-05
239.882	1.9553e-05
240.034	1.98075e-05
240.197	2.00496e-05
240.356	2.02832e-05
240.491	2.05274e-05
240.6	2.0788e-05
240.7	2.10591e-05
240.809	2.13332e-05
240.932	2.1608e-05
241.065	2.1879e-05
241.192	2.21505e-05
241.31	2.24054e-05
241.432	2.26525e-05
241.559	2.28987e-05
241.686	2.3166e-05
241.798	2.34464e-05
241.89	2.37447e-05
241.969	2.40439e-05
242.048	2.43324e-05
242.141	2.462e-05
242.257	2.49106e-05
242.394	2.51998e-05
242.541	2.55028e-05
242.685	2.58225e-05
242.821	2.61516e-05
242.945	2.64847e-05
243.059	2.68047e-05
243.171	2.70984e-05
243.287	2.73771e-05
243.403	2.76785e-05
243.537	2.8008e-05
243.696	2.83537e-05
243.856	2.86976e-05
243.991	2.90272e-05
244.094	2.93476e-05
244.179	2.96836e-05
244.276	3.00418e-05
244.39	3.04198e-05
244.523	3.08121e-05
244.653	3.122e-05
244.78	3.16189e-05
244.906	3.19751e-05
245.026	3.2307e-05
245.133	3.26248e-05
245.228	3.29583e-05
245.337	3.3324e-05
245.466	3.37048e-05
245.608	3.40891e-05
245.745	3.4475e-05
245.861	3.48559e-05
245.97	3.52294e-05
246.084	3.55967e-05
246.216	3.59694e-05
246.358	3.63613e-05
246.489	3.67772e-05
246.609	3.72193e-05
246.716	3.76724e-05
246.821	3.81125e-05
246.933	3.85363e-05
247.054	3.89413e-05
247.186	3.93529e-05
247.322	3.9779e-05
247.466	4.0224e-05
247.616	4.06792e-05
247.755	4.11521e-05
247.881	4.16331e-05
247.991	4.21017e-05
248.098	4.25454e-05
248.21	4.29861e-05
248.331	4.34458e-05
248.454	4.39458e-05
248.575	4.44571e-05
248.693	4.49635e-05
248.804	4.5469e-05
248.911	4.59896e-05
249.022	4.65246e-05
249.141	4.70525e-05
249.267	4.7567e-05
249.396	4.8088e-05
249.525	4.86245e-05
249.643	4.91658e-05
249.757	4.9698e-05
249.877	5.02102e-05
250.007	5.07231e-05
250.147	5.12539e-05
250.286	5.18038e-05
250.413	5.23581e-05
250.515	5.29056e-05
250.595	5.34564e-05
250.672	5.40142e-05
250.769	5.4584e-05
250.897	5.51608e-05
251.043	5.57337e-05
251.193	5.63057e-05
251.335	5.68962e-05
251.471	5.75066e-05
251.611	5.81347e-05
251.75	5.87805e-05
251.87	5.94238e-05
251.954	6.00758e-05
252.022	6.07441e-05
252.103	6.14261e-05
252.215	6.2117e-05
252.358	6.28179e-05
252.507	6.35347e-05
252.64	6.42735e-05
252.753	6.50199e-05
252.864	6.57174e-05
252.976	6.63681e-05
253.091	6.69863e-05
253.204	6.76204e-05
253.312	6.82988e-05
253.407	6.90275e-05
253.488	6.97831e-05
253.571	7.05536e-05
253.675	7.13367e-05
253.817	7.20981e-05
253.984	7.2844e-05
254.146	7.35958e-05
254.273	7.43839e-05
254.369	7.52177e-05
254.474	7.6091e-05
254.606	7.69666e-05
254.764	7.78054e-05
254.924	7.86341e-05
255.06	7.94564e-05
255.168	8.0278e-05
255.253	8.11115e-05
255.331	8.19592e-05
255.408	8.28064e-05
255.488	8.36591e-05
255.58	8.45042e-05
255.687	8.53511e-05
255.807	8.62153e-05
255.932	8.71087e-05
256.067	8.80052e-05
256.206	8.8893e-05
256.347	8.97912e-05
256.489	9.0711e-05
256.639	9.16753e-05
256.783	9.26725e-05
256.911	9.36685e-05
257.025	9.4643e-05
257.127	9.56337e-05
257.225	9.66235e-05
257.328	9.76235e-05
257.442	9.86092e-05
257.565	9.96162e-05
257.691	0.000100646
257.814	0.000101696
257.922	0.000102738
258.02	0.000103743
258.112	0.000104728
258.21	0.000105732
258.314	0.000106773
258.428	0.000107849
258.548	0.000108939
258.673	0.00011003
258.811	0.000111133
258.959	0.000112282
259.12	0.000113431
259.296	0.000114601
259.474	0.000115769
259.627	0.000116956
259.733	0.000118154
259.803	0.000119326
259.87	0.000120475
259.962	0.00012162
260.08	0.000122818
260.202	0.000124112
260.314	0.000125452
260.421	0.000126799
260.541	0.000128128
260.687	0.000129471
260.839	0.000130852
260.963	0.000132284
261.042	0.00013373
261.105	0.000135152
261.193	0.000136534
261.335	0.000137891
261.515	0.000139173
261.687	0.00014042
261.819	0.000141646
261.922	0.000142893
262.024	0.000144182
262.147	0.000145496
262.292	0.00014684
262.442	0.000148249
262.586	0.000149744
262.716	0.000151306
262.822	0.000152856
262.905	0.000154402
262.976	0.000155968
263.057	0.00015757
263.155	0.00015921
263.271	0.000160868
263.404	0.000162516
263.538	0.000164144
263.669	0.000165743
263.787	0.000167331
263.898	0.000168924
264.016	0.000170545
264.142	0.000172213
264.276	0.000173892
264.406	0.00017554
264.53	0.000177151
264.64	0.000178732
264.739	0.000180348
264.816	0.000182026
264.891	0.000183791
264.982	0.000185599
265.109	0.00018743
265.263	0.000189248
265.416	0.000191061
265.546	0.000192889
265.645	0.000194725
265.742	0.000196576
265.84	0.000198431
265.942	0.000200329
266.052	0.000202281
266.164	0.000204261
266.284	0.000206245
266.408	0.00020821
266.534	0.000210235
266.656	0.000212335
266.77	0.0002145
266.884	0.000216637
267.005	0.00021874
267.146	0.000220843
267.301	0.000222945
267.456	0.000225024
267.594	0.000227012
267.71	0.000228976
267.812	0.000230984
267.91	0.000233067
268.012	0.000235183
268.123	0.000237285
268.235	0.000239417
268.362	0.000241614
268.494	0.000243881
268.627	0.000246173
268.758	0.000248498
268.886	0.00025089
269.013	0.000253322
269.125	0.000255702
269.231	0.00025799
269.325	0.000260168
269.413	0.000262354
269.515	0.000264594
269.635	0.000266917
269.776	0.000269321
269.92	0.00027182
270.058	0.000274382
270.19	0.000276942
270.321	0.000279474
270.453	0.000281976
270.583	0.000284516
270.707	0.000287151
270.832	0.000289851
270.966	0.000292551
271.104	0.000295216
271.241	0.000297858
271.359	0.00030047
271.457	0.000303094
271.552	0.000305733
271.65	0.000308392
271.756	0.000311092
271.868	0.000313871
271.991	0.000316666
272.122	0.000319465
272.245	0.000322249
272.366	0.000325075
272.478	0.000327926
272.596	0.000330795
272.733	0.000333008
272.896	0.000336316
273.072	0.000339634
273.234	0.000343012
273.374	0.000344102
273.485	0.000347558
273.579	0.000351008
273.68	0.00035442
273.793	0.00035783
273.908	0.000358885
274.004	0.00036229
274.076	0.000365687
274.147	0.000369128
274.236	0.000372608
274.363	0.000376093
274.521	0.000379569
274.687	0.000382997
274.846	0.000386407
274.967	0.000389834
275.063	0.000393314
275.151	0.000396828
275.25	0.000400363
275.377	0.000403914
275.521	0.000405149
275.666	0.000408772
275.786	0.000412382
275.883	0.000415994
275.984	0.000419574
276.103	0.000423166
276.244	0.00042677
276.394	0.000430346
276.527	0.000433922
276.636	0.000437513
276.731	0.000441161
276.829	0.000444899
276.936	0.000448693
277.047	0.000452512
277.16	0.000456349
277.284	0.000460243
277.417	0.000464172
277.558	0.000468131
277.697	0.00047206
277.825	0.000473593
277.946	0.000477393
278.057	0.00048117
278.175	0.000484899
278.299	0.000488591
278.42	0.000492256
278.521	0.000495916
278.61	0.000499597
278.698	0.000503303
278.802	0.000507056
278.93	0.00051091
279.073	0.000514905
279.217	0.000521343
279.359	0.00052542
279.506	0.00052947
279.649	0.000533514
279.787	0.000537598
279.926	0.000541721
280.054	0.00054585
280.175	0.000549974
280.283	0.000556413
280.389	0.000560499
280.504	0.00056455
280.632	0.000568594
280.767	0.000572649
280.887	0.000576765
280.999	0.000580877
281.113	0.000584932
281.23	0.000588951
281.351	0.000592951
281.465	0.000597011
281.563	0.000601121
281.659	0.000607644
281.777	0.000611889
281.935	0.000616187
282.108	0.000620483
282.272	0.000624748
282.404	0.000631355
282.497	0.000635635
282.589	0.000639939
282.705	0.000644241
282.845	0.000648576
282.977	0.000653007
283.089	0.000659827
283.19	0.000664343
283.291	0.000668809
283.401	0.000673338
283.524	0.000677927
283.647	0.000682594
283.763	0.000689555
283.884	0.000694118
284.013	0.000698686
284.158	0.000703248
284.313	0.000707763
284.467	0.000712141
284.601	0.000718836
284.708	0.000723234
284.813	0.000727696
284.931	0.000732196
285.071	0.000736669
285.214	0.000743587
285.34	0.000748281
285.452	0.000753055
285.566	0.000757798
285.695	0.000764885
285.828	0.000769696
285.951	0.000774536
286.056	0.00078161
286.152	0.000786219
286.266	0.000790758
286.406	0.000795362
286.561	0.000802401
286.707	0.000807168
286.828	0.000811979
286.925	0.000816874
287.013	0.000821814
287.105	0.000829092
287.218	0.000833981
287.354	0.000838892
287.494	0.000846206
287.631	0.000851285
287.754	0.000856382
287.872	0.000861412
287.987	0.00086869
288.112	0.000873598
288.258	0.000878516
288.415	0.000885821
288.57	0.000890832
288.717	0.000895894
288.852	0.00090331
288.981	0.000908466
289.112	0.000913628
289.242	0.00092115
289.367	0.000926309
289.478	0.00093151
289.584	0.000939059
289.694	0.000944262
289.801	0.000948485
289.904	0.000956731
290.003	0.00096264
290.105	0.000968549
290.214	0.000973224
290.341	0.000979132
290.477	0.000985041
290.616	0.000993287
290.749	0.000999196
290.881	0.001
291.015	0.00101
291.145	0.00102
291.276	0.00102
291.412	0.00103
291.555	0.00104
291.696	0.00104
291.816	0.00105
291.908	0.00106
291.984	0.00106
292.08	0.00107
292.212	0.00108
292.375	0.00108
292.539	0.00109
292.681	0.00109
292.804	0.0011
292.926	0.00111
293.064	0.00111
293.215	0.00112
293.365	0.00113
293.494	0.00113
293.603	0.00114
293.702	0.00115
293.802	0.00115
293.909	0.00116
294.018	0.00117
294.132	0.00117
294.252	0.00118
294.376	0.00119
294.496	0.0012
294.61	0.0012
294.72	0.00121
294.831	0.00122
294.947	0.00122
295.072	0.00123
295.201	0.00124
295.338	0.00124
295.486	0.00125
295.626	0.00126
295.755	0.00126
295.863	0.00127
295.969	0.00128
296.084	0.00128
296.221	0.00129
296.378	0.0013
296.535	0.00131
296.682	0.00131
296.811	0.00132
296.929	0.00133
297.039	0.00134
297.147	0.00134
297.252	0.00135
297.356	0.00136
297.466	0.00137
297.586	0.00137
297.721	0.00138
297.868	0.00139
298.017	0.00139
298.155	0.0014
298.283	0.00141
298.403	0.00141
298.527	0.00142
298.66	0.00143
298.788	0.00143
298.895	0.00144
298.98	0.00145
299.052	0.00146
299.136	0.00147
299.252	0.00147
299.411	0.00148
299.587	0.00149
299.755	0.0015
299.895	0.0015
300.009	0.00151
300.115	0.00152
300.237	0.00152
300.379	0.00153
300.534	0.00154
300.694	0.00155
300.825	0.00155
300.925	0.00156
301	0.00157
301.083	0.00158
301.187	0.00158
301.323	0.00159
301.48	0.0016
301.642	0.0016
301.796	0.00161
301.939	0.00162
302.066	0.00162
302.168	0.00163
302.267	0.00163
302.369	0.00164
302.481	0.00165
302.605	0.00165
302.746	0.00166
302.904	0.00166
303.062	0.00167
303.208	0.00168
303.331	0.00168
303.436	0.00169
303.531	0.0017
303.628	0.00171
303.734	0.00171
303.845	0.00172
303.964	0.00172
304.083	0.00173
304.215	0.00173
304.364	0.00174
304.528	0.00175
304.692	0.00175
304.83	0.00176
304.949	0.00177
305.054	0.00177
305.159	0.00178
305.272	0.00178
305.387	0.00179
305.508	0.0018
305.625	0.0018
305.743	0.00181
305.858	0.00182
305.973	0.00182
306.095	0.00183
306.215	0.00183
306.332	0.00184
306.445	0.00185
306.559	0.00185
306.683	0.00186
306.817	0.00187
306.953	0.00187
307.088	0.00188
307.224	0.00189
307.363	0.00189
307.502	0.0019
307.634	0.00191
307.762	0.00191
307.886	0.00192
308.014	0.00192
308.143	0.00193
308.271	0.00194
308.397	0.00194
308.524	0.00195
308.656	0.00196
308.792	0.00196
308.932	0.00196
309.066	0.00197
309.192	0.00198
309.311	0.00198
309.427	0.00199
309.535	0.00199
309.633	0.002
309.724	0.00201
309.82	0.00201
309.94	0.00202
310.083	0.00203
310.235	0.00203
310.387	0.00204
310.542	0.00204
310.693	0.00205
310.832	0.00206
310.947	0.00206
311.055	0.00207
311.172	0.00207
311.306	0.00208
311.441	0.00209
311.554	0.00209
311.646	0.0021
311.744	0.0021
311.877	0.00211
312.034	0.00212
312.189	0.00212
312.334	0.00213
312.467	0.00214
312.585	0.00214
312.69	0.00215
312.78	0.00215
312.861	0.00216
312.95	0.00217
313.068	0.00217
313.202	0.00217
313.335	0.00218
313.458	0.00219
313.58	0.00219
313.709	0.0022
313.849	0.0022
314.001	0.00221
314.145	0.00221
314.277	0.00222
314.399	0.00222
314.52	0.00223
314.636	0.00224
314.745	0.00224
314.851	0.00224
314.957	0.00225
315.068	0.00225
315.191	0.00226
315.331	0.00226
315.475	0.00227
315.616	0.00227
315.752	0.00227
315.88	0.00228
316.001	0.00228
316.123	0.00228
316.247	0.00229
316.371	0.00229
316.49	0.0023
316.611	0.0023
316.739	0.00231
316.868	0.00231
316.989	0.00231
317.102	0.00232
317.209	0.00232
317.324	0.00233
317.447	0.00233
317.583	0.00233
317.718	0.00234
317.85	0.00234
317.98	0.00234
318.102	0.00235
318.22	0.00235
318.324	0.00235
318.425	0.00236
318.534	0.00236
318.657	0.00237
318.797	0.00237
318.941	0.00237
319.086	0.00238
319.222	0.00238
319.356	0.00238
319.488	0.00238
319.604	0.00239
319.704	0.00239
319.8	0.00239
319.913	0.00239
320.052	0.0024
320.207	0.0024
320.349	0.0024
320.463	0.00241
320.556	0.00241
320.648	0.00241
320.76	0.00241
320.893	0.00242
321.039	0.00242
321.179	0.00242
321.309	0.00242
321.437	0.00242
321.565	0.00243
321.693	0.00243
321.821	0.00243
321.941	0.00243
322.05	0.00243
322.152	0.00244
322.257	0.00244
322.37	0.00244
322.486	0.00244
322.617	0.00245
322.763	0.00245
322.913	0.00245
323.062	0.00245
323.195	0.00245
323.312	0.00246
323.42	0.00246
323.533	0.00246
323.66	0.00246
323.784	0.00247
323.891	0.00247
323.986	0.00247
324.081	0.00247
324.185	0.00247
324.303	0.00248
324.431	0.00248
324.563	0.00248
324.687	0.00249
324.812	0.00249
324.933	0.00249
325.056	0.00249
325.181	0.00249
325.311	0.0025
325.447	0.0025
325.584	0.0025
325.724	0.0025
325.861	0.0025
325.999	0.00251
326.137	0.0025
326.27	0.00251
326.397	0.00251
326.516	0.00251
326.633	0.00251
326.749	0.00251
326.867	0.00251
326.988	0.00251
327.108	0.00252
327.23	0.00252
327.358	0.00252
327.484	0.00252
327.605	0.00253
327.719	0.00253
327.827	0.00253
327.945	0.00253
328.08	0.00253
328.224	0.00254
328.358	0.00254
328.473	0.00254
328.572	0.00254
328.665	0.00254
328.779	0.00254
328.922	0.00254
329.075	0.00255
329.222	0.00255
329.35	0.00255
329.461	0.00255
329.568	0.00256
329.689	0.00256
329.821	0.00256
329.944	0.00256
330.053	0.00256
330.155	0.00256
330.26	0.00256
330.371	0.00257
330.498	0.00257
330.632	0.00257
330.778	0.00257
330.932	0.00257
331.084	0.00257
331.218	0.00257
331.328	0.00257
331.423	0.00257
331.517	0.00257
331.615	0.00257
331.723	0.00257
331.837	0.00257
331.952	0.00257
332.066	0.00257
332.188	0.00257
332.327	0.00256
332.477	0.00256
332.63	0.00256
332.771	0.00256
332.883	0.00256
332.978	0.00256
333.074	0.00256
333.188	0.00256
333.317	0.00256
333.45	0.00255
333.577	0.00255
333.7	0.00255
333.832	0.00255
333.975	0.00255
334.13	0.00255
334.274	0.00255
334.392	0.00255
334.489	0.00255
334.575	0.00255
334.667	0.00254
334.773	0.00254
334.895	0.00254
335.027	0.00254
335.161	0.00254
335.287	0.00254
335.417	0.00254
335.551	0.00254
335.692	0.00254
335.831	0.00254
335.965	0.00254
336.088	0.00254
336.199	0.00254
336.313	0.00253
336.433	0.00253
336.558	0.00253
336.688	0.00253
336.817	0.00253
336.935	0.00253
337.049	0.00253
337.168	0.00254
337.302	0.00254
337.436	0.00254
337.561	0.00254
337.665	0.00254
337.755	0.00254
337.861	0.00254
337.999	0.00254
338.163	0.00254
338.32	0.00254
338.449	0.00254
338.548	0.00254
338.636	0.00254
338.739	0.00254
338.87	0.00254
339.012	0.00254
339.14	0.00254
339.246	0.00254
339.339	0.00254
339.43	0.00254
339.542	0.00254
339.682	0.00254
339.84	0.00254
339.993	0.00254
340.12	0.00254
340.225	0.00254
340.326	0.00254
340.446	0.00254
340.591	0.00254
340.738	0.00255
340.867	0.00255
340.97	0.00255
341.062	0.00255
341.167	0.00255
341.29	0.00255
341.422	0.00255
341.548	0.00255
341.668	0.00255
341.79	0.00255
341.916	0.00255
342.043	0.00255
342.163	0.00255
342.268	0.00256
342.37	0.00256
342.477	0.00256
342.589	0.00256
342.704	0.00256
342.821	0.00256
342.948	0.00256
343.089	0.00256
343.243	0.00256
343.398	0.00256
343.541	0.00256
343.664	0.00256
343.77	0.00256
343.867	0.00256
343.963	0.00256
344.065	0.00256
344.179	0.00257
344.304	0.00257
344.442	0.00257
344.591	0.00257
344.737	0.00257
344.867	0.00257
344.973	0.00257
345.064	0.00257
345.159	0.00257
345.272	0.00257
345.405	0.00258
345.553	0.00258
345.7	0.00258
345.84	0.00258
345.97	0.00258
346.089	0.00258
346.203	0.00258
346.315	0.00258
346.434	0.00259
346.557	0.00259
346.681	0.00259
346.803	0.00259
346.919	0.00259
347.033	0.00259
347.154	0.00259
347.276	0.0026
347.396	0.0026
347.507	0.0026
347.614	0.0026
347.732	0.0026
347.866	0.0026
348.006	0.00261
348.13	0.00261
348.236	0.00261
348.335	0.00261
348.452	0.00261
348.6	0.00261
348.77	0.00261
348.932	0.00261
349.073	0.00261
349.189	0.00261
349.289	0.00261
349.378	0.00261
349.457	0.00261
349.536	0.00262
349.627	0.00262
349.749	0.00262
349.901	0.00262
350.066	0.00262
350.225	0.00262
350.365	0.00262
350.487	0.00262
350.599	0.00262
350.71	0.00262
350.822	0.00262
350.934	0.00262
351.047	0.00262
351.154	0.00263
351.248	0.00263
351.341	0.00263
351.447	0.00263
351.578	0.00263
351.733	0.00263
351.889	0.00264
352.029	0.00264
352.141	0.00264
352.247	0.00264
352.353	0.00264
352.472	0.00264
352.588	0.00264
352.702	0.00264
352.816	0.00264
352.927	0.00264
353.043	0.00264
353.155	0.00265
353.266	0.00265
353.378	0.00265
353.505	0.00265
353.651	0.00266
353.804	0.00266
353.954	0.00266
354.091	0.00266
354.21	0.00266
354.326	0.00266
354.441	0.00266
354.553	0.00267
354.65	0.00267
354.741	0.00267
354.846	0.00267
354.978	0.00267
355.146	0.00267
355.328	0.00267
355.497	0.00268
355.635	0.00268
355.746	0.00268
355.841	0.00268
355.932	0.00268
356.027	0.00268
356.131	0.00269
356.251	0.00269
356.395	0.00269
356.551	0.00269
356.694	0.00269
356.814	0.00269
356.91	0.00269
357.001	0.0027
357.103	0.0027
357.22	0.0027
357.356	0.0027
357.501	0.0027
357.643	0.00271
357.77	0.00271
357.873	0.00271
357.969	0.00271
358.064	0.00271
358.164	0.00271
358.271	0.00272
358.384	0.00272
358.512	0.00272
358.656	0.00272
358.804	0.00272
358.943	0.00272
359.06	0.00272
[truncated: 4,631 more rows]
