# Supplementary material for: Thermogravimetric analysis of the co-combustion of coal and polyvinyl chloride
Source: PLoS One. 2019 Oct 28;14(10):e0224401. doi: 10.1371/journal.pone.0224401 (PMC6816570; doi:10.1371/journal.pone.0224401)
Supplement: S24 Fig — (XLS) [file pone.0224401.s024.xls]

## Sheet: Sheet1
0.00189	-10.9295	0.00187	-10.9582	0.00185	-10.9781	0.00183	-10.994	0.00181	-11.0183	0.00179	-11.0372	0.00178	-11.0554	0.00176	-11.0756	0.00174	-11.1025	0.00169	-11.1527	0.0016	-11.271	0.00151	-11.3763	0.00146	-11.4525	0.00142	-11.5071	0.00139	-11.5483	0.00137	-11.5828	0.00134	-11.6141	0.00132	-11.6444	0.0013	-11.6759	0.00128	-11.7196	0.00125	-11.7655	0.00113	-11.9657	0.000962341	-12.2828
0.00188	-10.255	0.00183	-10.3017	0.00181	-10.3274	0.00179	-10.3454	0.00177	-10.3707	0.00175	-10.39	0.00174	-10.4089	0.00172	-10.4281	0.0017	-10.4534	0.00167	-10.4917	0.0016	-10.5754	0.0015	-10.701	0.00144	-10.7823	0.0014	-10.8447	0.00137	-10.8898	0.00134	-10.9267	0.00132	-10.9617	0.0013	-10.9953	0.00127	-11.0306	0.00125	-11.0733	0.00123	-11.1031	0.0012	-11.1514	0.00103	-11.451
0.00175	-9.29093	0.00172	-9.32963	0.0017	-9.3525	0.00169	-9.36953	0.00167	-9.39394	0.00165	-9.41616	0.00163	-9.43435	0.00161	-9.45578	0.0016	-9.47859	0.00157	-9.51635	0.00149	-9.61028	0.00141	-9.72869	0.00136	-9.804	0.00132	-9.85605	0.00129	-9.9028	0.00126	-9.94609	0.00124	-9.98574	0.00121	-10.025	0.00119	-10.0664	0.00116	-10.1112	0.00115	-10.1375	0.00113	-10.1761	0.00102	-10.3785
