# Supplementary material for: Thermogravimetric analysis of the co-combustion of coal and polyvinyl chloride
Source: PLoS One. 2019 Oct 28;14(10):e0224401. doi: 10.1371/journal.pone.0224401 (PMC6816570; doi:10.1371/journal.pone.0224401)
Supplement: S25 Fig — (XLS) [file pone.0224401.s025.xls]

## Sheet: Sheet1
0.025	85.8566	0.025	276.274	0.025	93.1
0.05	87.3972	0.05	161.013	0.05	92.9
0.075	88.0811	0.075	141.794	0.075	93.1
0.1	88.5904	0.1	132.614	0.1	93.2
0.15	89.8511	0.15	127.686	0.15	93.9
0.2	88.7173	0.2	125.085	0.2	91.9
0.25	89.6989	0.25	122.017	0.25	88.3
0.3	89.6202	0.3	120.817	0.3	85.9
0.35	93.0456	0.35	119.068	0.35	84.2
0.4	100.43	0.4	117.165	0.4	83.9
0.45	105.981	0.45	114.734	0.45	85.9
0.5	114.711	0.5	112.007	0.5	88.8
0.55	123.261	0.55	108.601	0.55	103.8
0.6	134.126	0.6	105.415	0.6	128.2
0.65	132.726	0.65	101.594	0.65	149.5
0.7	127.11	0.7	98.7019	0.7	166.8
0.75	122.836	0.75	96.4432	0.75	161.1
0.8	118.185	0.8	94.8859	0.8	136.5
0.85	113.519	0.85	95.6323	0.85	125.3
0.9	114.872	0.9	99.9039	0.9	119.3
0.925	127.467	0.925	107.957	0.925	118.8
		0.95	143.674	0.95	122.1
		0.975	193.283	--	--
		--		--	--
		--		--	--
		--		--	--
		--		--	--
		--		--	--
		--		--	--
		--		--	--
				--	--
				--	--
				--	--
				--	--
				--	--
				--	--
				--	--
				--	--
				--	--
				--	--
				--	--
				--	--
				--	--
				--	--
